# Supplementary material for: The GFI1–FOXO1 axis regulates NK cell maturation and function
Source: Nat Commun. 2026 Apr 22;17:5593. doi: 10.1038/s41467-026-72022-6 (PMC13315798; doi:10.1038/s41467-026-72022-6)
Supplement: Supplementary file 3 — Supplementary Data 1 [file 41467_2026_72022_MOESM3_ESM.xlsx]

## Sheet: Table_S1
Supplemental Table 1
DEGs for GFI1-KO vs WT cells in total NK cells					DEGs for GFI1-KO vs WT cells in cluster 1 NK cells					DEGs for GFI1-KO vs WT cells in cluster 6 NK cells
gene	p_val	avg_log2FC	p_val_adj		gene	p_val	avg_log2FC	p_val_adj		gene	p_val	avg_log2FC	p_val_adj
Itgax	1.20337e-248	-1.44231	4.9852e-244		Itgax	1.70599e-69	-1.88986	7.06739e-65		Itgax	1.03897e-12	-1.83462	4.30414e-08
Itga4	4.22364e-204	-0.580201	1.74973e-199		Itga4	1.94431e-61	-0.60642	8.05469e-57		ENSMUSG00000141158	3.31668e-12	-1.69467	1.374e-07
Ccl5	5.67719e-139	-0.592332	2.35189e-134		Nt5e	1.06e-43	3.14082	4.39127e-39		Cd226	1.32009e-09	-1.08722	5.46873e-05
Itgam	6.28005e-129	-0.94131	2.60164e-124		Ccl5	8.62736e-38	-0.51031	3.57406e-33		Foxn3	1.47819e-09	-1.26444	6.12368e-05
Gimap3	1.38786e-98	-0.828929	5.74948e-94		Ssh2	9.15703e-35	0.678623	3.79348e-30		Gimap3	2.7384e-09	-0.82184	0.000113444
Nt5e	5.33144e-94	2.61849	2.20865e-89		Sgk1	1.37642e-32	1.55625	5.70212e-28		Gm26740	4.23388e-09	-0.850106	0.000175397
Sgk1	2.30296e-86	1.61975	9.54047e-82		Itgam	2.04056e-30	-0.774741	8.45341e-26		Ikzf2	7.72756e-09	-0.983782	0.00032013
Cd226	5.22737e-83	-1.72115	2.16554e-78		Gimap3	3.10439e-30	-0.880858	1.28606e-25		Arhgap15	1.65087e-08	-0.381969	0.000683905
Ptpn5	1.1193e-82	3.88653	4.63692e-78		Cxcr4	1.59855e-28	1.90163	6.62229e-24		Atf2	3.95466e-08	-2.01892	0.0016383
Sell	6.34112e-76	0.219599	2.62694e-71		Ctsd	1.95053e-27	-0.991566	8.08045e-23		Tnfsf8	5.91784e-08	-1.8098	0.00245158
Ssh2	1.76088e-74	0.487315	7.29481e-70		Bach2	1.09775e-25	-0.892475	4.54765e-21		Sidt1	9.90638e-08	-0.680351	0.00410391
Gm26740	4.51364e-73	-0.782836	1.86987e-68		Slco3a1	1.85425e-25	2.03676	7.68162e-21		Gm49364	3.50432e-07	-2.92454	0.0145174
Cxcr4	1.40556e-72	1.58633	5.82283e-68		Ptpn5	5.29188e-24	3.87424	2.19227e-19		Gimap6	4.3977e-07	-0.735793	0.0182184
Fgl2	1.40193e-71	-0.942859	5.80778e-67		Yes1	6.72751e-24	3.17948	2.78701e-19		Cd3e	4.99042e-07	-1.57293	0.0206738
Tbx21	5.56569e-71	-0.823492	2.3057e-66		Cd226	1.90568e-22	-1.71116	7.89466e-18		Atxn7l1	5.16146e-07	-1.62145	0.0213824
Gpc1	2.21657e-69	-3.94906	9.18259e-65		Thy1	1.97255e-22	-1.45677	8.17169e-18		Xist	5.43569e-07	-0.595833	0.0225184
Foxn3	8.20639e-69	-0.747284	3.39966e-64		Ccl4	2.23569e-22	-1.41956	9.26179e-18		Thada	7.14744e-07	-1.26619	0.0296097
Dennd4a	1.76089e-68	-0.776526	7.29486e-64		Dennd4a	2.64147e-22	-0.84488	1.09428e-17		Csnk1a1	1.02645e-06	-1.02967	0.0425228
ENSMUSG00000132112	2.54873e-67	-1.10389	1.05586e-62		Gm26740	1.09158e-21	-0.795544	4.52211e-17		Nfkb1	1.06483e-06	-0.977285	0.0441128
Rpsa	6.64602e-66	-0.922851	2.75325e-61		Tbx21	1.06038e-20	-0.807493	4.39285e-16		Lyst	1.24119e-06	-1.07309	0.0514189
Ctsd	1.70202e-65	-0.788458	7.05098e-61		Ppp1r12a	2.3273e-20	-0.616198	9.64132e-16		Cwf19l2	2.06815e-06	-2.25045	0.0856771
Klrg1	1.82379e-64	-1.47204	7.55541e-60		Gm36723	2.34225e-20	-2.51421	9.70323e-16		Trgc4	2.1447e-06	-1.26749	0.0888485
Plxnc1	2.09611e-64	1.39328	8.68356e-60		Trbc1	2.61978e-20	-0.740442	1.0853e-15		Camk4	2.1692e-06	-1.66937	0.0898636
Adgre5	6.31704e-64	-0.695441	2.61696e-59		Serpinb9b	1.15084e-19	-3.02602	4.76758e-15		Chd4	2.20442e-06	-1.02759	0.0913223
Thy1	1.22926e-63	-1.00071	5.09247e-59		Sell	1.31614e-19	0.2435	5.45237e-15		Gm36723	2.21646e-06	-1.08099	0.0918212
ENSMUSG00000123342	7.99954e-58	1.41325	3.31397e-53		Eef2	4.37298e-19	-0.803489	1.81159e-14		Adgre5	2.37035e-06	-0.818589	0.0981966
Rpl13	8.18318e-58	-0.773349	3.39004e-53		Plxnc1	4.5187e-19	1.42572	1.87196e-14		Chn2	3.09219e-06	-1.19913	0.1281
Gimap6	3.68994e-57	-0.599021	1.52863e-52		Id2	2.0892e-18	-0.627607	8.65492e-14		Eif4g1	3.1635e-06	-1.59818	0.131054
Serpinb9b	4.71453e-57	-2.79022	1.95309e-52		Gpc1	2.24785e-18	-2.8915	9.31216e-14		Ankhd1	4.23649e-06	-0.98541	0.175505
Atp2a3	9.95323e-56	-0.620394	4.12332e-51		Foxn3	2.25133e-18	-0.703314	9.32658e-14		Ms4a6b	5.51669e-06	-0.979244	0.22854
Ccl4	1.52095e-55	-1.05721	6.30083e-51		Fgl2	2.30111e-18	-0.772566	9.53283e-14		Xcl1	5.87525e-06	-1.05959	0.243394
Eef2	7.63384e-55	-0.677251	3.16247e-50		ENSMUSG00000141158	2.8036e-18	-1.14755	1.16145e-13		Stk38	6.73576e-06	-1.08362	0.279042
Gm36723	1.21153e-54	-1.79156	5.01899e-50		Cnot6l	3.26617e-18	-0.95847	1.35308e-13		Itgb7	7.16966e-06	-0.833167	0.297017
Laptm5	2.61071e-54	-0.636094	1.08154e-49		Laptm5	9.60347e-18	-0.700139	3.97843e-13		Myl12b	8.36047e-06	-1.51453	0.346349
Prkcb	4.51299e-54	-0.597415	1.8696e-49		Gsap	1.19584e-17	-0.721046	4.95401e-13		Ttc14	9.81678e-06	-1.1056	0.40668
Plek	6.14878e-54	-0.676434	2.54726e-49		Adgre5	1.3132e-17	-0.699336	5.44018e-13		Csnk1g1	1.16159e-05	-1.06765	0.481213
Gimap4	8.7706e-54	-0.573552	3.6334e-49		Rps4x	1.66262e-17	-0.817749	6.88774e-13
Gnai2	1.59862e-53	-0.733432	6.62258e-49		Gimap6	2.78698e-17	-0.646773	1.15456e-12
Rps3a1	4.37859e-53	-0.703679	1.81392e-48		Dock5	4.13143e-17	-0.980596	1.71153e-12
Ppp1r12a	1.13914e-52	-0.546443	4.71913e-48		Capg	1.10007e-16	2.57381	4.55726e-12
Efhd2	5.10072e-52	-0.759332	2.11307e-47		Pabpc1	1.68903e-16	-0.587787	6.99714e-12
Sytl2	8.92224e-52	-0.936351	3.69622e-47		Arpc2	2.58344e-16	-0.638305	1.07024e-11
Rps4x	2.90092e-51	-0.706389	1.20177e-46		ENSMUSG00000123342	6.24749e-16	1.5444	2.58815e-11
Mir142hg	6.35337e-51	-0.71313	2.63201e-46		Ets1	6.42101e-16	-0.582177	2.66003e-11
Coro1a	7.56655e-51	-0.608627	3.13459e-46		Efhd2	6.50027e-16	-0.794598	2.69287e-11
Hip1	7.5996e-51	-1.01761	3.14829e-46		Rpl34	7.0392e-16	-1.68137	2.91613e-11
Tmsb4x	1.30666e-50	-0.466059	5.41311e-46		Zyx	1.11446e-15	-0.79092	4.61687e-11
Prkch	5.11849e-50	-0.631536	2.12044e-45		Ptpn22	1.17815e-15	-0.659425	4.88071e-11
Slco3a1	6.64041e-50	1.51063	2.75092e-45		Arhgap15	1.49375e-15	-0.4196	6.18816e-11
Arsb	8.23828e-49	-0.498856	3.41287e-44		Xrn1	1.58364e-15	-0.769089	6.56055e-11
Kcnq5	1.14155e-48	-0.649941	4.72912e-44		ENSMUSG00000135165	1.63781e-15	3.97742	6.78494e-11
Gsap	1.31087e-48	-0.649455	5.43053e-44		Klrg1	2.63758e-15	-1.01006	1.09267e-10
Arpc2	1.82994e-48	-0.583955	7.58089e-44		Snx9	2.99278e-15	3.16488	1.23982e-10
Cyth4	4.67114e-48	-0.78675	1.93511e-43		Itgb1	4.35054e-15	-0.499348	1.8023e-10
Cnot6l	4.84064e-48	-0.764964	2.00533e-43		Cnn2	4.8291e-15	-0.705761	2.00055e-10
Rps3	6.06618e-48	-0.778556	2.51304e-43		ENSMUSG00000132112	5.01423e-15	-0.955135	2.07725e-10
Dnajc1	1.57945e-47	-0.639513	6.5432e-43		Arsb	7.35829e-15	-0.514259	3.04832e-10
Atp2b4	2.464e-46	-0.871828	1.02076e-41		Sytl2	9.43044e-15	-0.862697	3.90675e-10
Snx9	3.62099e-46	2.76441	1.50007e-41		Dmrta1	1.04689e-14	3.79321	4.33695e-10
Ncr1	6.11354e-46	-0.499158	2.53265e-41		Rpsa	1.1894e-14	-0.896099	4.92733e-10
ENSMUSG00000141158	7.42647e-46	-0.769085	3.07656e-41		Prkcb	2.2741e-14	-0.56432	9.4209e-10
Gzma	8.59927e-46	-0.207228	3.56242e-41		Esyt2	2.6242e-14	-0.674676	1.08713e-09
Rpl4	1.09521e-45	-0.605926	4.53714e-41		Serinc3	2.64875e-14	-0.493431	1.0973e-09
Dmrta1	1.21389e-45	3.53723	5.02876e-41		Rps3	4.8756e-14	-0.824926	2.01982e-09
Gzmb	1.46866e-45	-0.761385	6.08421e-41		Tmsb4x	5.86554e-14	-0.431747	2.42992e-09
Emb	1.59331e-45	0.833747	6.60062e-41		Hip1	1.44693e-13	-0.950718	5.99418e-09
Rps14	3.03265e-45	-1.0276	1.25634e-40		Rnf130	1.70071e-13	-0.768429	7.04555e-09
Ets1	1.48595e-44	-0.511439	6.15586e-40		Ppp1ca	1.76841e-13	-1.01422	7.32599e-09
Xrn1	1.50763e-44	-0.707605	6.24564e-40		Gm33677	1.88791e-13	3.23282	7.82106e-09
Csnk1a1	4.11983e-44	-0.687224	1.70672e-39		Rpl13	2.0738e-13	-0.725378	8.59113e-09
Aoah	4.68358e-44	-0.559881	1.94027e-39		Rpl14	2.48416e-13	-1.62098	1.02911e-08
Cnn2	1.04051e-43	-0.640078	4.31052e-39		Plek	3.32988e-13	-0.62277	1.37947e-08
Id2	1.81816e-43	-0.545681	7.53211e-39		Rps14	3.39918e-13	-1.07105	1.40818e-08
Ikzf1	2.24481e-43	-0.422452	9.29959e-39		Myo1g	4.00724e-13	-0.924478	1.66008e-08
Itih5	2.76007e-43	-1.35969	1.14342e-38		ENSMUSG00000121505	4.1593e-13	-1.28879	1.72307e-08
Zyx	3.56086e-43	-0.697205	1.47516e-38		Srgn	4.56301e-13	-0.731754	1.89032e-08
Yes1	4.1626e-43	2.58243	1.72444e-38		Klrb1b	4.82376e-13	-0.724378	1.99834e-08
Esyt1	5.86953e-43	-0.538356	2.43157e-38		Aoah	9.43996e-13	-0.555756	3.91069e-08
Actb	1.31746e-42	-0.157114	5.45784e-38		Runx1	9.93393e-13	-0.597367	4.11533e-08
Pabpc1	1.44307e-42	-0.482766	5.97822e-38		Cyth4	1.14784e-12	-0.734584	4.75514e-08
ENSMUSG00000129048	1.69567e-42	-2.22565	7.02466e-38		Luc7l2	1.17935e-12	-0.552521	4.88571e-08
Airn	3.02651e-42	-0.690626	1.25379e-37		Entpd1	1.31411e-12	-1.39313	5.44398e-08
Rpl23a	4.72774e-42	-1.06187	1.95856e-37		Myo1f	1.58959e-12	-0.500909	6.58519e-08
Cfl1	1.2636e-41	-0.53502	5.23473e-37		Lyst	1.6229e-12	-1.13269	6.72318e-08
Rps7	2.36872e-41	-1.01195	9.81288e-37		Atp2a3	1.80982e-12	-0.529966	7.49756e-08
Irag2	2.95981e-41	-0.963601	1.22616e-36		S100a6	1.81276e-12	-1.65901	7.50973e-08
S100a6	3.03743e-41	-1.7696	1.25832e-36		Cul3	1.95849e-12	-0.798529	8.11343e-08
Myh9	6.87412e-41	-0.536667	2.84774e-36		Gimap4	2.45575e-12	-0.517621	1.01734e-07
ENSMUSG00000136583	7.2424e-41	-0.705019	3.00031e-36		Epsti1	2.82366e-12	-0.485373	1.16976e-07
Rpl17	7.33594e-41	-0.746772	3.03906e-36		Rps24	3.08834e-12	-1.07713	1.27941e-07
Pfn1	2.68482e-40	-0.687275	1.11224e-35		Ralgapa2	3.67718e-12	-0.742337	1.52335e-07
Itgb7	3.65973e-40	-0.622921	1.51611e-35		Anxa1	3.81723e-12	-1.53253	1.58136e-07
ENSMUSG00000121505	9.06848e-40	-1.00654	3.7568e-35		Mir142hg	4.85791e-12	-0.623598	2.01249e-07
Fyb1	9.34356e-40	-0.543054	3.87076e-35		Atp2b4	5.16249e-12	-0.800165	2.13866e-07
Ifitm10	1.35842e-39	-0.75697	5.62753e-35		Evl	5.37411e-12	-0.607718	2.22633e-07
S100a10	1.44336e-39	-0.718145	5.97943e-35		Rpl8	5.47788e-12	-0.797174	2.26932e-07
ENSMUSG00000135165	1.56248e-39	3.41697	6.47289e-35		Rps7	6.08779e-12	-1.07209	2.52199e-07
Dock5	1.86438e-39	-0.81134	7.72357e-35		Tmsb10	7.43731e-12	-1.14258	3.08106e-07
Selenop	3.53628e-39	-0.891561	1.46498e-34		Rps6	7.67333e-12	-0.717761	3.17883e-07
Arhgdia	4.61355e-39	-0.753157	1.91126e-34		Rps25	8.33239e-12	-1.8074	3.45186e-07
Ppp1ca	8.18068e-39	-0.873817	3.38901e-34		Rrbp1	1.19116e-11	-0.989489	4.93464e-07
Zdhhc20	9.27327e-39	-0.566438	3.84164e-34		Fau	1.19712e-11	-1.29881	4.9593e-07
Ccl3	1.44932e-38	-0.705551	6.00411e-34		Slc16a6	1.22845e-11	-2.0721	5.08911e-07
Rpl14	1.5561e-38	-1.24972	6.44644e-34		Prkch	1.27675e-11	-0.556629	5.2892e-07
Ankrd44	1.93613e-38	-0.490373	8.02082e-34		Tram1	1.31575e-11	-0.667994	5.45075e-07
Peak1	2.56776e-38	-0.510798	1.06375e-33		Kcnq5	1.37038e-11	-0.624518	5.67705e-07
Xdh	4.54479e-38	-0.966194	1.88277e-33		Exoc2	1.46201e-11	-0.82115	6.05668e-07
Rpl6	5.84294e-38	-0.700087	2.42055e-33		Rapgef6	1.50817e-11	-0.664851	6.24788e-07
Rac2	1.58117e-37	-0.483705	6.55031e-33		Sf3b1	1.58304e-11	-0.590125	6.55805e-07
Rack1	1.82717e-37	-0.637482	7.56941e-33		Gzmb	1.87933e-11	-0.619722	7.7855e-07
Ptpn22	1.84228e-37	-0.527385	7.63202e-33		Rb1cc1	2.08208e-11	-0.825692	8.62544e-07
Tmsb10	3.49391e-37	-1.02329	1.44742e-32		Coro1a	2.53663e-11	-0.542078	1.05085e-06
Slc16a6	4.11091e-37	-1.87951	1.70303e-32		Ncr1	2.68964e-11	-0.447579	1.11424e-06
Ppp2r5c	4.62527e-37	-0.617579	1.91611e-32		Tspan32	3.04248e-11	-1.09826	1.26041e-06
Rnf130	4.89069e-37	-0.63999	2.02607e-32		Bin2	3.0589e-11	-0.610732	1.26721e-06
Rplp0	5.80117e-37	-0.568295	2.40325e-32		Rps3a1	3.06632e-11	-0.617446	1.27028e-06
Arpc1b	1.0284e-36	-0.557639	4.26037e-32		Ipcef1	3.70126e-11	-0.803181	1.53332e-06
Calm2	1.93369e-36	-0.620905	8.01068e-32		Arl4d	4.14795e-11	-1.0453	1.71837e-06
Rpl13a	3.16275e-36	-0.702268	1.31023e-31		Rack1	4.19995e-11	-0.692059	1.73991e-06
Tle5	3.37327e-36	-0.723323	1.39744e-31		Capzb	4.28656e-11	-0.613199	1.77579e-06
Myl6	6.29177e-36	-0.983267	2.60649e-31		Erdr1y	5.19324e-11	1.25045	2.1514e-06
B4galnt1	7.60958e-36	-0.532156	3.15242e-31		Pfn1	6.10729e-11	-0.671302	2.53007e-06
Rps8	8.85828e-36	-0.786351	3.66972e-31		D16Ertd472e	6.144e-11	-0.857244	2.54527e-06
Capg	1.45501e-35	2.49306	6.02767e-31		Ndfip1	6.88741e-11	-0.713713	2.85325e-06
Ptpn12	1.84786e-35	-0.644334	7.65511e-31		Rpl24	7.0304e-11	-0.916592	2.91248e-06
Prkca	2.06084e-35	-0.668773	8.53744e-31		Gnai2	7.76936e-11	-0.617914	3.21861e-06
Myo1g	2.23279e-35	-0.742111	9.24977e-31		Ikzf1	7.78331e-11	-0.381542	3.22439e-06
Arl4d	3.55964e-35	-1.01623	1.47465e-30		Xcl1	8.62468e-11	-1.60053	3.57295e-06
Rps23	4.59539e-35	-0.868786	1.90373e-30		Tap1	8.64204e-11	-0.800997	3.58014e-06
Vsir	6.94564e-35	-0.941849	2.87737e-30		Abtb3	9.28002e-11	-0.959343	3.84443e-06
Arhgdib	9.59485e-35	-0.521913	3.97486e-30		G3bp2	9.43167e-11	-0.960251	3.90726e-06
Nfatc3	1.40546e-34	-0.505903	5.82239e-30		Spry2	9.462e-11	-0.706245	3.91982e-06
Rpl19	1.51188e-34	-0.756817	6.26327e-30		Ctss	9.47725e-11	1.40437	3.92614e-06
Arpc5	1.91829e-34	-0.611347	7.94689e-30		Thrap3	1.04644e-10	-0.634262	4.33509e-06
Ndfip1	2.66623e-34	-0.647798	1.10454e-29		Xdh	1.10749e-10	-0.870505	4.58802e-06
Mapre2	2.84584e-34	-0.870866	1.17895e-29		Csnk1a1	1.1217e-10	-0.640962	4.64687e-06
Rps11	3.76e-34	-0.569726	1.55766e-29		Fyb1	1.14198e-10	-0.512127	4.73088e-06
Cyba	4.13673e-34	-0.806056	1.71372e-29		Synj1	1.18403e-10	-0.851384	4.90506e-06
Rpl34	4.37237e-34	-1.09824	1.81134e-29		Rplp0	1.30447e-10	-0.607899	5.40403e-06
Rps6	4.82692e-34	-0.625338	1.99965e-29		Gimap8	1.32629e-10	-0.513698	5.4944e-06
Rpl37a	5.66351e-34	-1.28561	2.34622e-29		Map3k5	1.38359e-10	-0.989844	5.7318e-06
Fau	6.43298e-34	-1.08933	2.66499e-29		Rpl28	1.41332e-10	-1.15415	5.85497e-06
Rps5	7.89528e-34	-0.659697	3.27078e-29		Mxd4	1.44344e-10	-0.842842	5.97973e-06
Runx1	7.97213e-34	-0.526091	3.30261e-29		Rps10	1.51193e-10	-1.15144	6.26348e-06
Esyt2	8.82196e-34	-0.526204	3.65467e-29		Itih5	1.5895e-10	-1.38196	6.5848e-06
Bach2	1.01881e-33	-0.491435	4.22061e-29		ENSMUSG00000136583	1.60126e-10	-0.664521	6.63353e-06
Senp6	1.1226e-33	-0.69	4.65058e-29		Wasf2	1.61472e-10	-0.597142	6.68932e-06
Mef2a	1.51778e-33	-0.561775	6.28771e-29		Psmb8	1.65481e-10	-1.0906	6.85539e-06
Rplp2	2.08842e-33	-0.980057	8.6517e-29		Mical1	1.80341e-10	-0.970794	7.47097e-06
Epsti1	2.31131e-33	-0.446533	9.57505e-29		Rps11	1.8707e-10	-0.614041	7.74976e-06
Rps24	2.36399e-33	-0.847989	9.7933e-29		Camk1d	1.88145e-10	-0.748077	7.79429e-06
Arhgap15	2.69406e-33	-0.339628	1.11607e-28		Angpt1	1.92811e-10	-0.960074	7.98759e-06
Rap1b	6.02579e-33	-0.527935	2.4963e-28		Dgka	1.96467e-10	-0.734333	8.13906e-06
Cd52	6.38871e-33	-0.543689	2.64665e-28		Airn	2.01181e-10	-0.780679	8.33434e-06
Klra7	8.30475e-33	-0.510445	3.44041e-28		Nfatc3	2.19157e-10	-0.511173	9.07903e-06
Prex1	1.08451e-32	-0.548932	4.49279e-28		Tpm3	2.34123e-10	-0.534436	9.69903e-06
Rpl9	1.37587e-32	-0.636287	5.6998e-28		Galnt10	2.34177e-10	-2.01027	9.70124e-06
Tspan5	1.37925e-32	-0.825647	5.71381e-28		Chd4	2.45584e-10	-0.64273	1.01738e-05
Tap1	1.55581e-32	-0.685764	6.44527e-28		Ppig	2.6466e-10	-0.744597	1.09641e-05
Gm36496	1.6781e-32	-1.07305	6.95186e-28		Calm2	2.70378e-10	-0.609411	1.12009e-05
Chn2	2.59762e-32	-0.656892	1.07612e-27		Stk17b	2.82174e-10	-0.586997	1.16896e-05
Cotl1	3.52058e-32	-0.820795	1.45847e-27		Rps23	2.83165e-10	-0.898544	1.17307e-05
Septin11	3.53012e-32	-0.537264	1.46242e-27		Rps20	3.01118e-10	-1.1963	1.24744e-05
Itgb1	3.97884e-32	-0.402649	1.64831e-27		Crebrf	3.10239e-10	-0.813571	1.28523e-05
Sf3b1	4.23758e-32	-0.515325	1.7555e-27		Arpc5	3.13818e-10	-0.604255	1.30005e-05
Lasp1	5.80894e-32	-0.594789	2.40647e-27		Rpl4	3.20923e-10	-0.539438	1.32949e-05
Ankrd11	6.78901e-32	-0.476893	2.81248e-27		Arhgap45	3.79114e-10	-0.478453	1.57056e-05
H3f3b	7.23713e-32	-0.501788	2.99813e-27		Asxl2	3.92231e-10	-0.675979	1.62489e-05
Chd4	8.31138e-32	-0.585375	3.44316e-27		Glg1	4.05678e-10	-0.742249	1.6806e-05
H2az1	8.85186e-32	-0.520285	3.66706e-27		Cdk19	4.13823e-10	-0.746094	1.71434e-05
Rasa1	9.02954e-32	-0.562313	3.74067e-27		Fam184a	4.18344e-10	-1.46346	1.73307e-05
Cd48	9.71654e-32	-0.529857	4.02527e-27		Hsp90ab1	4.33316e-10	-0.622416	1.7951e-05
Zeb2	1.10683e-31	-0.364116	4.58525e-27		Psme4	4.57259e-10	-0.954587	1.89429e-05
Tm9sf3	1.37664e-31	-0.623187	5.703e-27		Itpkb	4.61986e-10	-0.677603	1.91387e-05
Lrrfip1	1.5681e-31	-0.538142	6.49618e-27		Lims1	4.76929e-10	-0.67518	1.97577e-05
Padi2	1.99161e-31	-0.650759	8.25065e-27		Senp6	5.23434e-10	-0.708986	2.16843e-05
Myo6	2.32348e-31	-1.25443	9.62548e-27		Adipor2	5.2348e-10	-0.869549	2.16862e-05
Pak2	2.74935e-31	-0.550437	1.13897e-26		Ly6c2	5.26188e-10	-0.974611	2.17984e-05
Ankrd13a	2.75398e-31	-0.718569	1.14089e-26		Zfp608	5.38367e-10	1.96594	2.23029e-05
Mxd4	2.89613e-31	-0.749481	1.19978e-26		Adamts6	5.77634e-10	-0.99382	2.39296e-05
Exoc2	3.04977e-31	-0.683799	1.26343e-26		Tmem50a	6.012e-10	-0.715442	2.49059e-05
Kpna4	3.47846e-31	-0.565861	1.44102e-26		Braf	6.12262e-10	-0.67017	2.53642e-05
Rpl8	3.65377e-31	-0.615665	1.51365e-26		Map4k4	6.46294e-10	-0.741552	2.6774e-05
Rps15	3.77927e-31	-0.60744	1.56564e-26		Trip4	6.51706e-10	-0.941974	2.69982e-05
Dock11	5.33993e-31	-0.527853	2.21217e-26		Emb	6.82131e-10	0.961064	2.82586e-05
Strn3	7.56871e-31	-0.650511	3.13549e-26		Jaml	7.42079e-10	4.31406	3.07421e-05
Rplp1	7.9896e-31	-0.603794	3.30985e-26		Myl6	7.49521e-10	-1.00189	3.10504e-05
Itk	8.06576e-31	-0.679524	3.3414e-26		Fam111a	7.84382e-10	-1.29871	3.24946e-05
Rpl23	8.76747e-31	-0.581372	3.6321e-26		Nfkb1	8.16751e-10	-0.561213	3.38356e-05
Arap2	9.25787e-31	-0.534487	3.83526e-26		Ubb	8.32419e-10	-0.752626	3.44846e-05
Rpl29	2.1768e-30	-1.16625	9.01782e-26		Oga	9.03087e-10	-0.607592	3.74122e-05
Tram1	2.18727e-30	-0.555281	9.0612e-26		Atp2b1	9.95445e-10	-0.508419	4.12383e-05
Capzb	2.40156e-30	-0.529878	9.94893e-26		Rab2a	1.01277e-09	-0.566623	4.19559e-05
Hectd1	2.44421e-30	-0.540422	1.01256e-25		Dnajc1	1.06375e-09	-0.506836	4.40679e-05
Cmtm7	3.12954e-30	-0.968917	1.29648e-25		Rps5	1.06587e-09	-0.672024	4.41556e-05
ENSMUSG00000130903	3.53491e-30	-2.58515	1.46441e-25		Peak1	1.07868e-09	-0.448863	4.46865e-05
Cul3	4.71387e-30	-0.618109	1.95282e-25		Rpl37a	1.10028e-09	-1.3368	4.55813e-05
Actr3	5.02981e-30	-0.450116	2.0837e-25		Arhgdib	1.10752e-09	-0.501426	4.58811e-05
Rps10	5.89177e-30	-1.01514	2.44078e-25		Hcls1	1.17211e-09	-0.778987	4.8557e-05
Dgka	5.93065e-30	-0.600186	2.45689e-25		ENSMUSG00000129048	1.17739e-09	-2.12927	4.87756e-05
Cab39	6.20725e-30	-0.579125	2.57148e-25		Rasa1	1.20516e-09	-0.582174	4.99263e-05
Cd244a	6.63685e-30	-0.457275	2.74945e-25		Osbpl9	1.25761e-09	-0.945433	5.2099e-05
Cert1	8.38002e-30	-0.612478	3.47159e-25		Cotl1	1.26393e-09	-0.89572	5.2361e-05
Man1a	1.24572e-29	-0.469394	5.16066e-25		Smc3	1.29562e-09	-0.908465	5.36735e-05
Kdm3b	1.2951e-29	-0.7479	5.36521e-25		H3f3b	1.33173e-09	-0.503551	5.51697e-05
Tubb5	1.31267e-29	-0.787053	5.43799e-25		Ankrd13a	1.36912e-09	-0.795317	5.67185e-05
Fxyd5	1.38143e-29	-0.608398	5.72284e-25		Sorl1	1.46177e-09	-0.651913	6.05569e-05
Mki67	1.51932e-29	-1.87601	6.29408e-25		Bcas3	1.52444e-09	-0.77746	6.31531e-05
Nedd9	1.62516e-29	-0.512114	6.73253e-25		Hnrnpr	1.54146e-09	-0.779814	6.38582e-05
Ctss	2.0317e-29	1.22186	8.41671e-25		Cnot1	1.60805e-09	-0.681134	6.66166e-05
Tpm3	2.20896e-29	-0.485494	9.15106e-25		Pak2	1.62536e-09	-0.558382	6.73339e-05
Adamts14	2.34172e-29	-0.473872	9.70103e-25		4930523C07Rik	1.72161e-09	-0.736922	7.13213e-05
Camk1d	3.06077e-29	-0.666473	1.26799e-24		Ddx39b	1.85076e-09	-0.599559	7.66715e-05
Slc12a6	3.15338e-29	-0.521488	1.30635e-24		Myh9	1.89298e-09	-0.486717	7.84206e-05
Sidt1	3.17412e-29	-0.496589	1.31494e-24		Eif4g3	1.91703e-09	-0.623327	7.94166e-05
Zfp871	3.41883e-29	-0.56758	1.41632e-24		Add3	1.92088e-09	-0.514361	7.95761e-05
Ralgapa2	3.79445e-29	-0.583151	1.57193e-24		ENSMUSG00000130903	1.93308e-09	-2.15813	8.00815e-05
Entpd1	4.22254e-29	-1.27957	1.74927e-24		Rps8	1.96693e-09	-0.770815	8.14838e-05
Gnptab	4.30849e-29	-0.687585	1.78488e-24		Cyba	2.10402e-09	-0.841144	8.71631e-05
Gimap5	4.90061e-29	-0.66302	2.03018e-24		Ret	2.15794e-09	2.97894	8.93972e-05
Srgn	5.85257e-29	-0.514469	2.42454e-24		Ankrd11	2.17389e-09	-0.467752	9.00578e-05
Dnajc3	5.93519e-29	-0.607979	2.45877e-24		Gramd1a	2.26477e-09	-0.78393	9.38225e-05
Rps6ka5	6.49675e-29	-0.685347	2.69141e-24		Gpatch8	2.26903e-09	-0.693991	9.39993e-05
Csk	6.9548e-29	-0.662581	2.88117e-24		Ccl3	2.40353e-09	-0.625823	9.95711e-05
Add3	7.48608e-29	-0.488269	3.10126e-24		Csk	2.50003e-09	-0.739364	0.000103569
Stim1	8.77047e-29	-0.539213	3.63334e-24		Cdkn1b	2.5562e-09	-0.627816	0.000105896
Nsmaf	8.95914e-29	-0.593697	3.7115e-24		Rps13	2.72869e-09	-0.719179	0.000113041
Arhgap18	1.38689e-28	-0.582497	5.74547e-24		Pld3	2.78117e-09	-0.971266	0.000115215
Dennd4c	1.50732e-28	-0.849748	6.24436e-24		Sub1	2.79149e-09	-0.876851	0.000115643
Lyst	1.50856e-28	-0.755269	6.24951e-24		Rpl9	2.91876e-09	-0.647881	0.000120916
Lgals1	1.53174e-28	-0.601147	6.34555e-24		Dnajc15	3.15628e-09	-1.0197	0.000130755
Lims1	1.73178e-28	-0.578093	7.17422e-24		Zfp638	3.27342e-09	-0.616781	0.000135608
Serpinb9	1.92878e-28	-0.545878	7.99035e-24		Itk	3.34084e-09	-0.722537	0.000138401
Ly6c2	2.37172e-28	-1.02645	9.82534e-24		Kcnj8	3.38858e-09	-2.38511	0.000140379
Rpl28	2.39176e-28	-0.883836	9.90833e-24		Dgkh	3.46885e-09	1.09041	0.000143704
Mrtfa	2.40919e-28	-0.651592	9.98056e-24		Ccdc82	3.50655e-09	-0.921595	0.000145266
Rpl7	2.86426e-28	-0.536016	1.18658e-23		Ube2i	3.65007e-09	-0.62795	0.000151211
Pum2	2.89859e-28	-0.490764	1.2008e-23		Nckap1l	3.84525e-09	-0.720901	0.000159297
Ipcef1	4.07636e-28	-0.605435	1.68871e-23		Mapre2	3.95555e-09	-0.828028	0.000163867
Tnk2	4.56788e-28	-0.60052	1.89234e-23		Lrp10	4.32937e-09	-0.619945	0.000179353
Sh3bgrl3	5.11004e-28	-0.516806	2.11694e-23		Mctp2	4.83305e-09	-0.57454	0.000200219
Lcor	5.21132e-28	-0.534033	2.15889e-23		Akap8l	4.8693e-09	-1.04221	0.000201721
Ptpn4	5.93054e-28	-0.49191	2.45684e-23		Prkacb	4.87813e-09	-0.541326	0.000202086
Lrp10	5.958e-28	-0.58851	2.46822e-23		Rpl38	4.88557e-09	-1.24011	0.000202394
Spn	7.43554e-28	-0.422347	3.08032e-23		Mknk2	5.04411e-09	-0.597716	0.000208962
Zmiz1	7.60631e-28	-0.486308	3.15107e-23		Mta3	5.21692e-09	-0.660487	0.000216121
Syk	7.61042e-28	-0.512051	3.15277e-23		Acbd5	5.46096e-09	-1.08022	0.000226231
Cdc20b	8.64346e-28	-0.906418	3.58073e-23		Arap2	5.62098e-09	-0.529871	0.00023286
Clint1	8.87738e-28	-0.563699	3.67763e-23		Ankib1	5.66802e-09	-0.729928	0.000234809
Ctsa	9.28782e-28	-0.690301	3.84767e-23		Pum2	5.70559e-09	-0.51857	0.000236366
Ube2g2	9.37391e-28	-1.14247	3.88333e-23		Grina	5.71127e-09	-0.844288	0.000236601
Rpl3	1.10814e-27	-0.55925	4.59068e-23		Ppp2r5c	5.78867e-09	-0.538352	0.000239807
Zbtb7a	1.22507e-27	-0.699922	5.07511e-23		Ddx6	6.23688e-09	-0.540929	0.000258375
Casp8	1.28884e-27	-0.684039	5.33927e-23		AW112010	6.41913e-09	-0.431412	0.000265925
Ncoa2	1.29597e-27	-0.538805	5.36883e-23		Rc3h1	6.54661e-09	-0.566568	0.000271206
Cxcr3	1.40214e-27	-0.898277	5.80865e-23		Rpl10a	7.05073e-09	-0.825263	0.000292091
Tmem50a	1.47578e-27	-0.593638	6.11373e-23		Arpc1b	7.08546e-09	-0.502458	0.000293529
Pitpna	1.50365e-27	-0.58355	6.22918e-23		Bltp1	7.24814e-09	-0.599313	0.000300269
Rpl35a	1.5147e-27	-0.84617	6.27494e-23		Plcg2	7.31685e-09	-0.6695	0.000303115
Stk17b	1.52317e-27	-0.519004	6.31002e-23		Rps16	7.6041e-09	-0.653524	0.000315015
Rpl37	1.54216e-27	-0.806261	6.38872e-23		Ccz1	7.7255e-09	-1.13987	0.000320044
Rpl18a	1.57124e-27	-0.505805	6.50916e-23		Itpr2	7.76864e-09	-0.571912	0.000321831
Plcg2	1.95717e-27	-0.639951	8.10797e-23		Vsir	8.00491e-09	-0.930482	0.00033162
Ppia	2.03292e-27	-0.68571	8.42176e-23		Dock11	8.01737e-09	-0.513985	0.000332136
Vasp	2.40286e-27	-0.508779	9.95432e-23		Itgb7	8.34493e-09	-0.521706	0.000345706
Zfp36l1	3.23531e-27	-0.658134	1.34029e-22		Selenop	8.85963e-09	-0.717938	0.000367028
Trip4	3.54917e-27	-0.808445	1.47032e-22		B4galnt1	8.88372e-09	-0.488643	0.000368026
Top2a	3.7953e-27	-1.4992	1.57228e-22		Uba52rt	9.02714e-09	-0.834691	0.000373967
Ppp4c	3.86091e-27	-0.833829	1.59946e-22		Rpl29	9.08474e-09	-1.26542	0.000376353
Bcas3	4.04007e-27	-0.69508	1.67368e-22		Ppp1r18	9.31165e-09	-0.735775	0.000385754
Stag2	4.05583e-27	-0.584576	1.68021e-22		Mef2a	9.60834e-09	-0.506821	0.000398045
Mgat5	4.0798e-27	-0.524148	1.69014e-22		Cmah	9.65876e-09	0.538289	0.000400133
Wasf2	4.8556e-27	-0.502848	2.01153e-22		Chmp4b	9.6664e-09	-0.865272	0.00040045
Nfatc1	5.21203e-27	-0.516593	2.15919e-22		Slc2a3	9.75019e-09	-0.834483	0.000403921
Malat1	5.60891e-27	-0.266008	2.3236e-22		Top2b	9.75693e-09	-0.606087	0.0004042
Rbm6	5.66766e-27	-0.61347	2.34794e-22		Padi2	9.76219e-09	-0.616851	0.000404418
Kidins220	5.90333e-27	-0.591902	2.44557e-22		Ankrd12	1.03358e-08	-0.506046	0.000428182
Rps19	6.60201e-27	-1.30925	2.73501e-22		Nt5dc1	1.03495e-08	-0.951611	0.000428748
Ankrd12	7.07078e-27	-0.483829	2.92921e-22		Psap	1.04636e-08	-0.495076	0.000433474
Exoc6	7.36373e-27	-0.618391	3.05057e-22		Ttc39b	1.05685e-08	-0.58005	0.000437819
Hmgb2	7.87533e-27	-0.643361	3.26251e-22		Ptpn12	1.06209e-08	-0.546223	0.000439992
Trbc1	7.95777e-27	-0.421693	3.29667e-22		Tnfaip3	1.09296e-08	-0.980724	0.000452782
Mindy2	8.90356e-27	-0.698382	3.68848e-22		Rpl23a	1.10089e-08	-0.918451	0.000456065
Rps13	1.0295e-26	-0.614668	4.26493e-22		Leprotl1	1.13348e-08	-0.729286	0.000469568
Mfhas1	1.09661e-26	-0.983996	4.54292e-22		Cfl1	1.20161e-08	-0.455113	0.00049779
Mbd5	1.1212e-26	-0.627323	4.6448e-22		Tsc22d4	1.22579e-08	-0.661562	0.000507808
Grk2	1.12548e-26	-0.513706	4.66251e-22		Prkca	1.27013e-08	-0.594248	0.000526178
Eif4g3	1.26669e-26	-0.526094	5.24753e-22		Gramd1b	1.28437e-08	-0.649891	0.000532077
Nup210	1.35481e-26	-0.43384	5.61255e-22		Mrtfa	1.39437e-08	-0.673504	0.000577647
Rps9	1.56541e-26	-0.541147	6.48503e-22		Spag9	1.46851e-08	-0.626146	0.000608359
Lsp1	1.57955e-26	-0.569375	6.5436e-22		Hsd17b13	1.50856e-08	3.38232	0.000624949
Acsl4	1.65864e-26	-0.905189	6.87125e-22		Kdm3b	1.53603e-08	-0.737249	0.000636331
Rcsd1	1.71821e-26	-0.551043	7.11803e-22		Zfand3	1.5462e-08	-0.713364	0.000640544
Clec2d	2.10466e-26	-0.660684	8.71897e-22		Irag2	1.57202e-08	-0.827409	0.000651239
Tbc1d10c	2.23042e-26	-0.535111	9.23996e-22		Uqcrh	1.63861e-08	-1.20125	0.000678828
Zfp512	2.28577e-26	-0.615786	9.46927e-22		Dip2b	1.70454e-08	-0.653805	0.000706138
Tspan32	2.33502e-26	-0.840202	9.67328e-22		Stk38	1.72482e-08	-0.603655	0.000714543
Klra9	2.6135e-26	-0.507719	1.08269e-21		Zbtb7a	1.78917e-08	-0.723592	0.0007412
Itsn2	2.64252e-26	-0.477872	1.09472e-21		Nup210	1.84605e-08	-0.446896	0.000764763
Tagln2	2.69278e-26	-0.586876	1.11554e-21		Kif2a	1.85425e-08	-0.873565	0.000768161
Fcer1g	2.82245e-26	-0.445046	1.16926e-21		Gm41790	1.91307e-08	-0.961153	0.000792529
Capza1	3.01106e-26	-0.565836	1.24739e-21		Rsf1	1.9178e-08	-0.631289	0.000794488
Papola	3.74728e-26	-0.556274	1.55239e-21		Ptpra	1.94995e-08	-0.757469	0.000807806
Ywhah	4.18576e-26	-0.720769	1.73403e-21		Gm41331	1.9633e-08	-1.12855	0.000813336
Rad54l2	4.50324e-26	-0.802627	1.86556e-21		Rpl13a	2.033e-08	-0.652977	0.000842211
Atxn7l1	4.53169e-26	-0.711668	1.87734e-21		Smc6	2.06415e-08	-0.667722	0.000855117
Leprotl1	4.76713e-26	-0.634537	1.97488e-21		Usp3	2.10303e-08	-0.560751	0.000871224
Cyrib	4.79578e-26	-0.448952	1.98675e-21		Rac1	2.10714e-08	-0.713479	0.000872927
Mcu	5.52081e-26	-0.880426	2.28711e-21		Adamts14	2.16238e-08	-0.456908	0.000895809
Calm1	5.78157e-26	-0.514187	2.39513e-21		Stag2	2.21899e-08	-0.591052	0.000919259
AI506816	6.23438e-26	-0.567069	2.58272e-21		Txnip	2.24755e-08	-0.529199	0.000931091
Sp110	6.34064e-26	-0.624924	2.62674e-21		Birc6	2.27049e-08	-0.489049	0.000940595
Smad3	7.59179e-26	-0.490231	3.14505e-21		Ankhd1	2.33513e-08	-0.531418	0.000967374
Sorl1	8.64947e-26	-0.533575	3.58321e-21		Zfp871	2.36273e-08	-0.556545	0.000978808
Ubb	9.40206e-26	-0.603731	3.89499e-21		Fcer1g	2.38008e-08	-0.454022	0.000985997
Nab1	1.10002e-25	-0.648162	4.55706e-21		Rpl31	2.48679e-08	-0.767742	0.0010302
Anxa1	1.10566e-25	-1.00291	4.58041e-21		Tspan5	2.55017e-08	-0.697989	0.00105646
Dnajc15	1.1829e-25	-0.880058	4.90041e-21		Rnf43	2.58204e-08	-0.896644	0.00106966
Stk38	1.18717e-25	-0.55739	4.91811e-21		Akt1	2.58684e-08	-0.868359	0.00107165
Tle4	1.25166e-25	-0.626007	5.18524e-21		Myo6	2.611e-08	-1.2539	0.00108166
Rps26	1.26039e-25	-0.726494	5.22142e-21		Nfatc1	2.63074e-08	-0.502105	0.00108983
Pitpnc1	1.29411e-25	-0.372674	5.36109e-21		Stat3	2.64631e-08	-0.530223	0.00109629
Clk1	1.42209e-25	-0.486071	5.89131e-21		Slc25a3	2.68762e-08	-0.568882	0.0011134
Evl	1.47254e-25	-0.4434	6.10029e-21		Mtmr12	2.71013e-08	-0.68121	0.00112273
Clic1	1.60182e-25	-0.607106	6.63584e-21		Tmed2	2.79001e-08	-0.816549	0.00115582
Gab2	1.62977e-25	-0.971894	6.75163e-21		Aftph	2.79959e-08	-0.619707	0.00115979
Rps12	1.78138e-25	-1.0731	7.3797e-21		Trak1	2.8887e-08	-0.986936	0.0011967
Emid1	1.83082e-25	-0.899542	7.58454e-21		Trpm7	2.93997e-08	-0.671132	0.00121794
H2-Aa	1.91611e-25	-1.21077	7.93786e-21		Gatad2a	3.01621e-08	-0.554163	0.00124953
Rpl11	2.16842e-25	-0.57705	8.9831e-21		Fcgr3	3.01914e-08	-1.11098	0.00125074
Setd5	2.31222e-25	-0.509145	9.57885e-21		Mgat5	3.03691e-08	-0.544372	0.0012581
Galnt10	2.52399e-25	-1.36631	1.04562e-20		Gfod1	3.07217e-08	-0.701234	0.00127271
Arpc4	2.60277e-25	-0.773517	1.07825e-20		Nbeal2	3.18093e-08	-0.664889	0.00131776
Gramd1b	2.61128e-25	-0.57876	1.08178e-20		Pitpna	3.35375e-08	-0.608649	0.00138936
Cmklr1	2.67102e-25	-1.33925	1.10652e-20		Cyp17a1	3.37337e-08	1.94309	0.00139749
Ptma	3.12822e-25	-0.737424	1.29593e-20		Rpl6	3.40635e-08	-0.589127	0.00141115
Spag9	3.47704e-25	-0.564106	1.44043e-20		Rpl35a	3.47645e-08	-0.857816	0.00144019
Gimap1	3.55739e-25	-0.6367	1.47372e-20		Nedd4	3.52833e-08	-0.618089	0.00146168
Synj1	4.40212e-25	-0.681278	1.82366e-20		Rbm28	3.66e-08	-1.07666	0.00151623
Lpin1	6.08955e-25	-0.490748	2.52272e-20		Atp1b3	3.68937e-08	-0.45677	0.00152839
Rps25	7.63857e-25	-1.05204	3.16443e-20		Pacs1	3.7414e-08	-0.535512	0.00154995
Top2b	7.70521e-25	-0.521351	3.19204e-20		Nup153	3.77519e-08	-0.635846	0.00156395
Zfp638	7.77364e-25	-0.54597	3.22039e-20		Tbc1d9b	3.9367e-08	-0.70556	0.00163086
Rpl39	8.10723e-25	-0.883712	3.35858e-20		Ncoa2	4.04751e-08	-0.52921	0.00167676
Zfp207	8.2696e-25	-0.606868	3.42585e-20		Ifitm10	4.05148e-08	-0.564568	0.0016784
G3bp2	8.78155e-25	-0.726785	3.63793e-20		Apobec3	4.12177e-08	-0.450409	0.00170753
Sppl3	1.37101e-24	-0.453379	5.67969e-20		Arhgap4	4.20639e-08	-0.606187	0.00174258
Usp48	1.47928e-24	-0.445948	6.1282e-20		Slk	4.23597e-08	-0.717222	0.00175484
Mapk1	1.4871e-24	-0.544941	6.1606e-20		Nbeal1	4.30761e-08	-0.910816	0.00178451
Abtb3	1.52079e-24	-0.665505	6.30017e-20		Zdhhc20	4.48024e-08	-0.459877	0.00185603
Rac1	1.58798e-24	-0.625631	6.57854e-20		Cmklr1	4.64654e-08	-1.26939	0.00192492
Erbin	1.68166e-24	-0.482616	6.96659e-20		Cdk17	4.65198e-08	-0.517004	0.00192717
Rpl10	1.79999e-24	-0.905996	7.45682e-20		Psip1	4.69664e-08	-0.675909	0.00194568
Rps20	1.93712e-24	-0.824486	8.02492e-20		Csnk2a1	4.71527e-08	-0.706278	0.00195339
Tln1	2.11075e-24	-0.434307	8.74422e-20		Rpl7	4.80755e-08	-0.542079	0.00199162
Nktr	2.17473e-24	-0.479523	9.00924e-20		Arhgdia	5.03468e-08	-0.596601	0.00208572
Akt1	2.31438e-24	-0.771774	9.58778e-20		ENSMUSG00000124038	5.1242e-08	-1.70655	0.0021228
Mknk2	2.3334e-24	-0.512767	9.66657e-20		Ncor1	5.13346e-08	-0.436418	0.00212664
Oga	2.35804e-24	-0.496031	9.76863e-20		S100a10	5.30969e-08	-0.559233	0.00219965
Rps2	2.41556e-24	-0.657639	1.00069e-19		Syngr2	5.53153e-08	-0.875818	0.00229155
C2cd5	2.60084e-24	-0.796708	1.07745e-19		Gnb2	5.56259e-08	-1.06103	0.00230441
Sfpq	2.60125e-24	-0.571644	1.07762e-19		Lnpep	5.60802e-08	-0.405549	0.00232324
Rpl24	2.61329e-24	-0.64253	1.08261e-19		Cert1	5.62464e-08	-0.584709	0.00233012
Fcgr3	2.69136e-24	-0.939454	1.11495e-19		Khnyn	5.68462e-08	-0.754302	0.00235497
Myo1f	3.19421e-24	-0.388463	1.32327e-19		4930453N24Rik	5.74496e-08	-1.16192	0.00237997
Adam10	3.19813e-24	-0.531666	1.32489e-19		Tmem127	5.8209e-08	-0.809384	0.00241143
Gpatch8	3.32287e-24	-0.55618	1.37656e-19		Pum1	5.92173e-08	-0.63992	0.0024532
Spry2	3.42762e-24	-0.526216	1.41996e-19		Atp1a1	6.03057e-08	-0.688414	0.00249828
Nedd4	3.46297e-24	-0.570592	1.4346e-19		Rpl37	6.0398e-08	-0.817051	0.00250211
Hivep2	3.5704e-24	-0.496873	1.47911e-19		Plec	6.28355e-08	-0.585965	0.00260309
Abi1	3.81521e-24	-0.5173	1.58053e-19		Tagln2	6.28513e-08	-0.592445	0.00260374
Prpf38b	3.97656e-24	-0.583587	1.64737e-19		Uhrf2	6.31166e-08	-0.729523	0.00261473
Coro2a	4.14636e-24	-0.510831	1.71771e-19		Rfx7	6.35247e-08	-0.504418	0.00263164
Selenon	4.24255e-24	-0.940099	1.75756e-19		Klra7	6.49967e-08	-0.468625	0.00269262
Antxr2	4.6637e-24	-0.771266	1.93203e-19		Rps12	6.49985e-08	-1.20459	0.00269269
Ttc39b	4.8026e-24	-0.508391	1.98957e-19		Gnptab	6.63484e-08	-0.633874	0.00274862
Tcf20	5.07269e-24	-0.609461	2.10146e-19		Sec63	6.69488e-08	-0.76411	0.00277349
Gm33677	5.10875e-24	2.56091	2.1164e-19		Car2	6.90633e-08	-0.764369	0.00286109
Cpne1	5.12626e-24	-0.610372	2.12366e-19		Ccm2	6.91971e-08	-0.525154	0.00286663
Eif5a	5.35699e-24	-0.666016	2.21924e-19		Trpc4ap	6.92659e-08	-0.908256	0.00286948
Gnb2	5.75744e-24	-0.982549	2.38513e-19		Canx	6.94247e-08	-0.551322	0.00287606
Tpt1	5.83799e-24	-0.710541	2.4185e-19		Tprg1l	7.03237e-08	-0.852157	0.0029133
Runx3	5.87549e-24	-0.490099	2.43404e-19		Pan3	7.1145e-08	-0.447277	0.00294732
Prpf40a	6.22706e-24	-0.564044	2.57969e-19		Ankrd44	7.21887e-08	-0.401743	0.00299056
Mtdh	6.51696e-24	-0.522729	2.69978e-19		Nsmaf	7.24962e-08	-0.552243	0.0030033
Tent2	6.58028e-24	-0.718699	2.72601e-19		Mfhas1	7.54959e-08	-0.945688	0.00312757
Elmo1	6.80457e-24	-0.394898	2.81893e-19		Lgals1	7.80304e-08	-0.539954	0.00323256
Hdac8	6.98531e-24	-0.628697	2.8938e-19		Birc3	7.81561e-08	-0.650571	0.00323777
Ppm1h	6.99337e-24	-0.485996	2.89714e-19		Klf6	7.88864e-08	-0.562603	0.00326803
Pias1	7.59748e-24	-0.524976	3.14741e-19		Ppia	7.89829e-08	-0.682781	0.00327203
Rpl18	7.72159e-24	-0.624115	3.19882e-19		Ppp2r5e	7.94461e-08	-0.781338	0.00329121
Rpl10a	8.0046e-24	-0.636795	3.31607e-19		Usp48	7.96028e-08	-0.458755	0.00329771
Rab2a	8.4695e-24	-0.465736	3.50866e-19		Nsmce2	7.98666e-08	-0.762709	0.00330863
Pan3	9.32952e-24	-0.423059	3.86494e-19		Usp15	8.09461e-08	-0.702978	0.00335335
Vcp	9.58989e-24	-0.647144	3.9728e-19		Bscl2	8.26356e-08	-0.996156	0.00342334
Rap1a	9.72895e-24	-0.502007	4.03041e-19		Ube2g2	8.38677e-08	-1.10348	0.00347439
Nfkb1	9.91148e-24	-0.437138	4.10603e-19		Mbnl1	8.51302e-08	-0.353816	0.00352669
AW112010	1.10728e-23	-0.390978	4.58711e-19		Cdc42se2	8.53837e-08	-0.692489	0.00353719
Plcl2	1.18333e-23	-0.612567	4.90219e-19		Pde7a	8.56168e-08	-0.499645	0.00354685
Slamf7	1.18367e-23	-0.571193	4.90358e-19		S1pr1	8.65928e-08	-1.02523	0.00358728
Apaf1	1.23063e-23	-0.865037	5.09811e-19		Kdm1a	8.76489e-08	-1.11411	0.00363103
Sdcbp	1.30197e-23	-0.61771	5.39367e-19		Sesn1	8.88159e-08	-0.597745	0.00367938
Trpm7	1.31495e-23	-0.581041	5.44745e-19		H2-T23	8.93908e-08	-0.850374	0.00370319
Mier1	1.33556e-23	-0.562323	5.53284e-19		Ptp4a3	8.99683e-08	-0.745246	0.00372712
Glg1	1.48223e-23	-0.549473	6.14043e-19		Btbd9	9.0071e-08	-0.57917	0.00373137
Zfp608	1.54508e-23	1.5387	6.40079e-19		C2cd5	9.00977e-08	-0.90116	0.00373248
Fbxl17	2.02541e-23	-0.497095	8.39066e-19		Rab8a	9.39705e-08	-0.786246	0.00389292
Rps6ka3	2.03893e-23	-0.47004	8.44669e-19		Plekho2	9.43217e-08	-1.0655	0.00390746
Bin2	2.1359e-23	-0.455863	8.84837e-19		Smg6	9.54262e-08	-0.57283	0.00395322
Pim1	2.22938e-23	-0.455376	9.23566e-19		Rpl3	9.73964e-08	-0.571429	0.00403484
Msn	2.36674e-23	-0.426328	9.80469e-19		Mki67	9.84223e-08	-2.14865	0.00407734
Anxa2	2.59091e-23	-0.427993	1.07334e-18		Znrf2	1.0014e-07	-0.514034	0.0041485
Tyrobp	2.62292e-23	-0.423573	1.0866e-18		Rps19	1.0367e-07	-1.41154	0.00429474
Asxl2	2.80988e-23	-0.516487	1.16405e-18		Sp3	1.06052e-07	-0.609872	0.00439343
Akt3	2.85343e-23	-0.794064	1.18209e-18		Gm19585	1.0845e-07	-0.94091	0.00449276
Smarcc1	2.8708e-23	-0.724303	1.18929e-18		Clec2d	1.12237e-07	-0.688004	0.00464966
Rps16	2.96561e-23	-0.56229	1.22857e-18		Ip6k1	1.14112e-07	-0.673123	0.00472734
Ccnl2	2.9892e-23	-0.568738	1.23834e-18		Gm2682	1.16422e-07	-0.234715	0.00482303
Dazap2	3.25923e-23	-0.53991	1.3502e-18		Sri	1.19862e-07	-0.73473	0.00496552
Dgkh	3.27353e-23	0.982197	1.35613e-18		Papola	1.22507e-07	-0.549957	0.00507511
Septin7	3.28509e-23	-0.541338	1.36091e-18		Hivep2	1.23978e-07	-0.522622	0.00513603
Oip5os1	3.37118e-23	-0.492624	1.39658e-18		Chn2	1.24093e-07	-0.546666	0.00514078
Dsp	3.48255e-23	2.87812	1.44271e-18		A630001G21Rik	1.24482e-07	-0.726021	0.00515692
Ankhd1	3.68256e-23	-0.467322	1.52557e-18		Erbin	1.26683e-07	-0.487815	0.00524808
Tnfsf8	4.2906e-23	-2.23944	1.77747e-18		Rpl18a	1.29234e-07	-0.489836	0.00535377
Rpl27a	4.62226e-23	-0.695191	1.91486e-18		Csnk1g2	1.29879e-07	-0.970037	0.0053805
Ddx6	5.23591e-23	-0.454539	2.16908e-18		Sdf4	1.3011e-07	-0.695487	0.00539005
Cma1	5.29882e-23	-0.740962	2.19514e-18		Tubb5	1.31145e-07	-0.749764	0.00543295
Tbl1xr1	5.39891e-23	-0.578475	2.2366e-18		H2az1	1.32418e-07	-0.448669	0.00548566
Gramd1a	5.5613e-23	-0.604322	2.30388e-18		Exoc5	1.34285e-07	-0.810891	0.00556302
Nckap1l	5.88639e-23	-0.576505	2.43855e-18		Trappc8	1.34446e-07	-0.579155	0.00556968
Mctp2	6.11527e-23	-0.463723	2.53337e-18		Arf1	1.34889e-07	-0.558057	0.00558806
Ascc3	6.11624e-23	-0.526569	2.53378e-18		Senp7	1.35428e-07	-0.650649	0.00561038
Rpl32	6.23113e-23	-0.818127	2.58137e-18		Rpl17	1.36813e-07	-0.575496	0.00566774
Fam111a	6.38117e-23	-0.904515	2.64353e-18		Cmtm7	1.40126e-07	-1.02709	0.00580501
Trim30a	6.88848e-23	-0.599531	2.85369e-18		Rpl21	1.41237e-07	-0.901888	0.00585101
Gramd4	7.09179e-23	-0.561524	2.93792e-18		Ywhah	1.41291e-07	-0.743969	0.00585324
Zcchc7	7.90475e-23	-0.460012	3.2747e-18		Smim14	1.4292e-07	-0.711397	0.00592075
Uba52rt	7.90964e-23	-0.639297	3.27673e-18		Hopx	1.43911e-07	-1.21501	0.0059618
Znrf2	8.08334e-23	-0.488922	3.34869e-18		Kidins220	1.44425e-07	-0.564925	0.0059831
Nipbl	8.09652e-23	-0.405484	3.35414e-18		Serbp1	1.48625e-07	-0.548465	0.00615707
Tsc22d4	8.5684e-23	-0.558363	3.54963e-18		Neurl3	1.49983e-07	-0.569407	0.00621335
B4galt5	8.60119e-23	-0.489086	3.56322e-18		Pbrm1	1.5109e-07	-0.498775	0.00625922
Pde7a	9.06601e-23	-0.466073	3.75578e-18		Ndufs4	1.51451e-07	-0.773222	0.00627415
Irf8	9.07916e-23	-0.461992	3.76122e-18		Arf6	1.52197e-07	-0.64061	0.00630505
Wapl	9.25042e-23	-0.530002	3.83217e-18		Grb2	1.54544e-07	-0.621076	0.00640231
Ino80d	9.53674e-23	-0.672556	3.95079e-18		Fnbp4	1.56921e-07	-0.67062	0.00650079
Lbr	9.82398e-23	-0.453688	4.06978e-18		Etf1	1.58352e-07	-0.854798	0.00656003
Cdc42se2	1.04817e-22	-0.592204	4.34227e-18		Exoc6	1.60353e-07	-0.579234	0.00664294
Gnb1	1.09189e-22	-0.469393	4.52335e-18		Pcmtd1	1.67435e-07	-0.600273	0.00693633
Evi2b	1.09334e-22	-0.434445	4.52937e-18		Msn	1.67642e-07	-0.436185	0.0069449
Med13	1.39021e-22	-0.488369	5.75923e-18		Rps9	1.69887e-07	-0.560583	0.0070379
Fkbp5	1.45639e-22	-0.761827	6.03339e-18		Gm43647	1.7222e-07	-0.513833	0.00713455
Gimap8	1.47325e-22	-0.4078	6.10324e-18		Ulk2	1.74258e-07	-0.696765	0.00721897
Rps27a	1.48012e-22	-0.761163	6.13168e-18		BC005537	1.76014e-07	-0.576194	0.00729175
Rrbp1	1.57862e-22	-0.647085	6.53976e-18		Rbbp4	1.76297e-07	-0.580232	0.00730346
Ythdf3	1.68399e-22	-0.523262	6.97628e-18		Gnai3	1.78905e-07	-0.653369	0.00741148
Mkln1	1.75465e-22	-0.476299	7.26897e-18		Rpl30	1.80143e-07	-0.867756	0.00746279
Syngr2	1.86146e-22	-0.754025	7.71147e-18		Rps15a	1.80628e-07	-0.900405	0.00748287
Kif2a	1.92122e-22	-0.74395	7.95902e-18		Lrrfip1	1.82931e-07	-0.4732	0.00757827
Kcnab2	2.00036e-22	-0.485094	8.28689e-18		Mtdh	1.83157e-07	-0.555185	0.00758763
Rpl38	2.0118e-22	-0.875564	8.33427e-18		Dnm2	1.84701e-07	-0.49935	0.00765161
Map2k5	2.01477e-22	-0.601046	8.3466e-18		Rpl11	1.85258e-07	-0.590509	0.00767469
Arhgap10	2.08815e-22	-0.72485	8.65058e-18		Lonp2	1.85711e-07	-0.634409	0.00769344
Ncl	2.09553e-22	-0.556854	8.68116e-18		9930111J21Rik2	1.85949e-07	-0.683501	0.0077033
Dnajc7	2.2503e-22	-0.650235	9.32232e-18		Ankrd17	1.86078e-07	-0.510288	0.00770864
Srrm2	2.25944e-22	-0.416255	9.3602e-18		Cers2	1.86257e-07	-0.693051	0.00771606
Ptbp2	2.29564e-22	-0.732127	9.51016e-18		Zswim6	1.86819e-07	-0.495503	0.00773936
Itpr2	2.31382e-22	-0.464518	9.58546e-18		Arb2a	1.88274e-07	-0.452292	0.00779961
Ulk2	2.33665e-22	-0.664906	9.68003e-18		Copb2	1.90364e-07	-0.957575	0.00788622
Gm16341	2.34185e-22	-0.476872	9.70156e-18		Spopl	1.92247e-07	-1.19805	0.00796423
Hp1bp3	2.37964e-22	-0.551313	9.85815e-18		Oip5os1	2.00022e-07	-0.510475	0.00828631
Slc44a2	2.40632e-22	-0.438383	9.96868e-18		Dennd1b	2.00801e-07	-0.46991	0.00831857
Dennd1b	2.46838e-22	-0.445865	1.02258e-17		Ambra1	2.01481e-07	-0.521985	0.00834675
Mtmr12	2.6348e-22	-0.583912	1.09152e-17		Nr3c1	2.04859e-07	-0.511141	0.00848668
Birc3	2.64321e-22	-0.538957	1.095e-17		Scaf11	2.07807e-07	-0.60144	0.00860881
Sec63	2.70298e-22	-0.626103	1.11976e-17		Zmym4	2.10005e-07	-0.868423	0.00869986
Pld3	2.81792e-22	-0.652873	1.16738e-17		Rock2	2.10267e-07	-0.701696	0.00871072
4930523C07Rik	3.05557e-22	-0.549661	1.26583e-17		Rnf220	2.10515e-07	-0.73859	0.00872102
Traf3	3.06094e-22	-0.649796	1.26806e-17		Capza2	2.17081e-07	-0.785864	0.00899303
Pbrm1	3.17585e-22	-0.462121	1.31566e-17		Eya2	2.17785e-07	-0.907796	0.00902217
Dock8	3.21359e-22	-0.409761	1.33129e-17		Rpl18	2.18025e-07	-0.703818	0.00903212
Ccni	3.22552e-22	-0.737365	1.33624e-17		Xpr1	2.22501e-07	-0.719957	0.00921755
Plekha5	3.42636e-22	-0.474703	1.41944e-17		Azi2	2.23743e-07	-0.540218	0.00926901
Sorbs1	4.26499e-22	-0.897902	1.76686e-17		Agps	2.24546e-07	-0.730164	0.00930226
Rps29	4.33867e-22	-0.635214	1.79738e-17		Malat1	2.2939e-07	-0.237491	0.00950294
Naca	5.29181e-22	-0.795675	2.19224e-17		Hnrnpf	2.30249e-07	-0.483171	0.00953854
Klf12	5.37647e-22	-0.448304	2.22731e-17		Cdc20b	2.30727e-07	-0.644982	0.00955832
Hltf	5.46114e-22	-0.736999	2.26239e-17		Camk2b	2.31467e-07	-1.29711	0.00958896
Klrb1b	5.47571e-22	-0.50823	2.26842e-17		Kmt2a	2.33705e-07	-0.45824	0.00968168
Eml4	6.10997e-22	-0.496362	2.53118e-17		Tut4	2.35532e-07	-0.425448	0.00975739
Rc3h1	6.25394e-22	-0.465408	2.59082e-17		Seh1l	2.38694e-07	-1.6795	0.00988836
Smg6	6.41967e-22	-0.514423	2.65948e-17		Psma7	2.39647e-07	-1.79848	0.00992784
Usp15	6.50914e-22	-0.588786	2.69654e-17		Sec11c	2.39681e-07	-0.76862	0.00992928
Suz12	6.62577e-22	-0.614646	2.74486e-17		Chic2	2.40356e-07	-0.687181	0.00995724
Acsl5	7.15243e-22	-0.672335	2.96304e-17		Foxo3	2.4422e-07	-0.774873	0.0101173
Hdac7	7.82208e-22	-0.645292	3.24045e-17		Eml4	2.44222e-07	-0.537625	0.0101174
Tasor	7.85721e-22	-0.530614	3.25501e-17		Smad3	2.45613e-07	-0.453255	0.010175
Pten	8.17515e-22	-0.515299	3.38672e-17		Plekha5	2.4959e-07	-0.485039	0.0103397
Grina	8.77326e-22	-0.644117	3.6345e-17		Set	2.54224e-07	-0.682957	0.0105318
Rsf1	9.4098e-22	-0.519613	3.8982e-17		Ehd4	2.55815e-07	-1.17946	0.0105977
Relch	9.42364e-22	-0.507391	3.90393e-17		Srrm1	2.61138e-07	-0.608236	0.0108182
Map3k5	9.6757e-22	-0.606942	4.00835e-17		Gimap5	2.6787e-07	-0.598303	0.0110971
Fgr	9.71585e-22	-1.14751	4.02499e-17		Matr3	2.68825e-07	-0.592245	0.0111366
Hcls1	9.75301e-22	-0.581968	4.04038e-17		Cast	2.78102e-07	-0.502627	0.0115209
Ankrd17	1.08453e-21	-0.469893	4.49288e-17		Pnn	2.81712e-07	-0.696409	0.0116705
Gata3	1.1314e-21	-0.598871	4.68704e-17		Tbc1d10c	2.89542e-07	-0.509084	0.0119948
Lrch3	1.1376e-21	-0.578723	4.71274e-17		Pde2a	2.9342e-07	-0.474534	0.0121555
Sp4	1.1507e-21	-0.547592	4.76701e-17		Tmem71	2.97766e-07	-0.614409	0.0123355
Vps13b	1.16007e-21	-0.465079	4.80583e-17		Dnajc7	2.98092e-07	-0.719434	0.0123491
Ambra1	1.21822e-21	-0.477646	5.04674e-17		Rplp1	2.99669e-07	-0.558095	0.0124144
Ube2k	1.27058e-21	-0.589629	5.26362e-17		Cd37	3.03315e-07	-0.490546	0.0125654
Rps18	1.27854e-21	-0.793182	5.29661e-17		Hip1r	3.07653e-07	-0.96013	0.0127452
Ppig	1.31644e-21	-0.523216	5.45361e-17		Serpinb6b	3.11486e-07	-0.66465	0.0129039
Cr1l	1.34095e-21	-0.50778	5.55515e-17		Cpsf6	3.14968e-07	-0.646302	0.0130482
Kras	1.41742e-21	-0.553047	5.87195e-17		Huwe1	3.15106e-07	-0.556812	0.0130539
Tbc1d9b	1.42635e-21	-0.584897	5.90896e-17		Tet3	3.15574e-07	-0.779899	0.0130733
Tnik	1.54011e-21	-0.414193	6.3802e-17		Prpf40a	3.17381e-07	-0.581066	0.0131481
Canx	1.55634e-21	-0.470398	6.44743e-17		Zup1	3.19806e-07	-0.749684	0.0132486
Psmb8	1.57177e-21	-0.660987	6.51139e-17		Rad54l2	3.21742e-07	-0.740084	0.0133288
Ube2i	1.70579e-21	-0.49521	7.06659e-17		Eef1b2	3.21856e-07	-0.744152	0.0133335
Arb2a	1.87858e-21	-0.425922	7.78238e-17		Traf3	3.25091e-07	-0.669784	0.0134675
Itga6	1.98878e-21	-0.97037	8.23893e-17		Map1lc3b	3.3599e-07	-0.854588	0.013919
Ikzf3	2.00336e-21	-0.406898	8.29932e-17		Hnrnpa2b1	3.39525e-07	-0.422034	0.0140655
Rpl31	2.04872e-21	-0.595436	8.48725e-17		Elavl1	3.42893e-07	-0.705961	0.014205
Pde2a	2.0759e-21	-0.447944	8.59982e-17		Wbp2	3.43396e-07	-0.783352	0.0142259
Ptp4a3	2.12953e-21	-0.632941	8.822e-17		Ndfip2	3.52074e-07	-1.00374	0.0145853
Ptpra	2.14607e-21	-0.603482	8.89054e-17		Zmym2	3.52468e-07	-0.708218	0.0146017
9930111J21Rik2	2.38493e-21	-0.593496	9.88005e-17		Rac2	3.56966e-07	-0.397244	0.014788
Cog5	2.51716e-21	-0.450617	1.04279e-16		Cxcr3	3.57551e-07	-1.08388	0.0148123
Gfod1	2.66384e-21	-0.591379	1.10355e-16		Glcci1	3.59296e-07	-0.499406	0.0148845
Chic2	2.66757e-21	-0.652042	1.10509e-16		Arih1	3.74787e-07	-0.453624	0.0155263
Pik3r1	3.04924e-21	-0.395431	1.26321e-16		Lpin1	3.80455e-07	-0.449353	0.0157611
Tlk1	3.10627e-21	-0.638253	1.28683e-16		Limd2	3.93278e-07	-0.644453	0.0162923
Adipor2	3.30326e-21	-0.620098	1.36844e-16		Lat2	4.0102e-07	-0.60066	0.0166131
Arhgap9	3.40605e-21	-0.43232	1.41102e-16		Zfand5	4.01163e-07	-0.780065	0.016619
Fnbp4	3.44538e-21	-0.598777	1.42732e-16		Virma	4.08033e-07	-0.597006	0.0169036
Nr2c2	3.45346e-21	-0.483797	1.43067e-16		Tmem87b	4.0819e-07	-1.29373	0.0169101
Mta3	3.51245e-21	-0.520819	1.4551e-16		Atf2	4.11844e-07	-0.668072	0.0170615
Mllt10	3.69905e-21	-0.483325	1.53241e-16		B4galt5	4.249e-07	-0.509357	0.0176023
Hsp90ab1	3.7888e-21	-0.436053	1.56959e-16		Clint1	4.303e-07	-0.517879	0.0178261
Tmem71	3.85469e-21	-0.577917	1.59688e-16		Tyrobp	4.32194e-07	-0.42277	0.0179045
Phf20l1	3.87616e-21	-0.456345	1.60578e-16		Rab14	4.35555e-07	-0.576687	0.0180437
Mbnl2	3.97052e-21	-0.502605	1.64487e-16		Metap2	4.47662e-07	-0.898844	0.0185453
Elf1	4.09282e-21	-0.403125	1.69553e-16		Syk	4.52041e-07	-0.462623	0.0187267
Atp1a1	4.23738e-21	-0.526204	1.75542e-16		Rpl19	4.54913e-07	-0.611357	0.0188457
Arhgap4	4.2385e-21	-0.508224	1.75588e-16		Rpl22	4.59841e-07	-1.15187	0.0190498
Scfd2	4.50501e-21	-0.500537	1.86629e-16		Tle5	4.64023e-07	-0.527412	0.0192231
Ptpn7	4.55279e-21	-0.600078	1.88609e-16		Tm9sf3	4.64231e-07	-0.53556	0.0192317
Ago2	4.6339e-21	-0.502376	1.91969e-16		Ptbp3	4.68316e-07	-0.419343	0.0194009
Sos2	4.66134e-21	-0.522997	1.93105e-16		Elk3	4.70994e-07	-0.586826	0.0195119
Txnip	4.69218e-21	-0.464574	1.94383e-16		Marf1	4.84426e-07	-0.588998	0.0200683
Trak1	4.85971e-21	-0.778705	2.01323e-16		Stag1	4.89183e-07	-0.416454	0.0202654
Birc6	5.12825e-21	-0.405706	2.12448e-16		Rgmb	4.89297e-07	3.35945	0.0202701
Psap	5.16511e-21	-0.406597	2.13975e-16		Tmod3	4.98968e-07	-0.569327	0.0206707
Senp7	5.20734e-21	-0.564333	2.15725e-16		Inpp4a	5.01878e-07	-0.833548	0.0207913
Trappc8	5.41119e-21	-0.505922	2.24169e-16		Grk2	5.13257e-07	-0.472808	0.0212627
Pum1	5.56182e-21	-0.518629	2.30409e-16		Rap1b	5.14991e-07	-0.4176	0.0213345
Cnot1	5.60854e-21	-0.49725	2.32345e-16		Pik3cd	5.16944e-07	-0.443691	0.0214155
Rabgap1l	5.95993e-21	-0.39001	2.46902e-16		Immt	5.26794e-07	-0.818646	0.0218235
Erdr1y	6.01715e-21	0.99743	2.49273e-16		Exoc4	5.32501e-07	-0.42607	0.0220599
Abca7	6.05111e-21	-0.843395	2.50679e-16		Septin11	5.32626e-07	-0.436633	0.0220651
Mical1	6.24124e-21	-0.648223	2.58556e-16		Zfyve27	5.39634e-07	-1.33991	0.0223554
Limd2	6.2781e-21	-0.533855	2.60083e-16		Tpt1	5.40732e-07	-0.734779	0.0224009
Trip12	6.63641e-21	-0.452942	2.74927e-16		Maea	5.41566e-07	-1.02694	0.0224354
D16Ertd472e	6.67257e-21	-0.572619	2.76424e-16		Aqr	5.43569e-07	-0.732095	0.0225184
Arid4a	6.87864e-21	-0.515464	2.84961e-16		Cdc42se1	5.44488e-07	-0.656246	0.0225565
Ly6e	7.10031e-21	-0.39458	2.94144e-16		Gata3	5.46127e-07	-0.626342	0.0226244
ENSMUSG00000095041	7.44642e-21	-0.465705	3.08483e-16		Septin1	5.47328e-07	-0.423216	0.0226742
Ppm1b	7.7268e-21	-0.540317	3.20098e-16		Elf4	5.50418e-07	-0.40191	0.0228021
Gpcpd1	7.82652e-21	-0.676483	3.24229e-16		Itga6	5.51193e-07	-1.11213	0.0228343
ENSMUSG00000135935	8.00124e-21	-0.600353	3.31467e-16		Pik3r1	5.52514e-07	-0.403772	0.022889
Crebbp	8.02832e-21	-0.422241	3.32589e-16		Asap1	5.52917e-07	-0.62591	0.0229057
Pkn2	8.11768e-21	-0.607782	3.36291e-16		Qrich1	5.58734e-07	-0.631075	0.0231467
Fbxl20	8.57722e-21	-0.532765	3.55328e-16		Hmgb2	5.72571e-07	-0.635162	0.0237199
Mapre1	8.6104e-21	-0.604823	3.56703e-16		Slmap	5.80016e-07	-0.677067	0.0240283
Zfand6	8.66727e-21	-0.578965	3.59059e-16		Arhgap10	5.85594e-07	-0.692363	0.0242594
Brd4	8.71412e-21	-0.432915	3.61e-16		Clic1	5.98097e-07	-0.567896	0.0247774
Grk6	8.88564e-21	-0.540063	3.68105e-16		St8sia4	6.04505e-07	-0.47786	0.0250428
Chmp4b	9.23521e-21	-0.672869	3.82587e-16		Kmt2e	6.05502e-07	-0.391236	0.0250841
Babam2	9.24887e-21	-0.591656	3.83153e-16		Lyn	6.1167e-07	-0.564775	0.0253397
Oaz1	9.348e-21	-0.530666	3.8726e-16		Rab8b	6.16997e-07	-0.603185	0.0255603
Elf4	9.40305e-21	-0.392932	3.8954e-16		H2-Ab1	6.2321e-07	-1.18794	0.0258177
Csnk2a1	9.69757e-21	-0.544131	4.01741e-16		Kpna4	6.29687e-07	-0.466273	0.026086
H2-Ab1	1.03701e-20	-0.96453	4.29603e-16		Pcbp2	6.46663e-07	-0.615474	0.0267893
Usp3	1.07929e-20	-0.466363	4.47115e-16		Atxn7l1	6.52619e-07	-0.646363	0.0270361
Plec	1.10054e-20	-0.512327	4.55922e-16		Klf12	6.57121e-07	-0.427184	0.0272226
Elavl1	1.13944e-20	-0.646372	4.72034e-16		Dennd4c	6.64136e-07	-0.704648	0.0275131
Sytl3	1.17982e-20	-0.525167	4.88762e-16		Arf3	6.69139e-07	-0.619201	0.0277204
Cdc42se1	1.26707e-20	-0.598035	5.24911e-16		Sorbs1	6.69665e-07	-0.882034	0.0277422
Rhoa	1.27438e-20	-0.43995	5.27937e-16		Xrn2	6.74143e-07	-0.449238	0.0279277
Set	1.2933e-20	-0.58691	5.35775e-16		Hnrnpc	6.76321e-07	-0.521946	0.0280179
Bltp1	1.35959e-20	-0.470805	5.63236e-16		Gm36496	6.89934e-07	-0.805056	0.0285819
Ttc7	1.43418e-20	-0.559532	5.94139e-16		Cyrib	6.92199e-07	-0.417182	0.0286757
Septin1	1.51327e-20	-0.403352	6.26904e-16		Gbe1	6.93548e-07	-0.800932	0.0287316
Ywhab	1.52499e-20	-0.48973	6.31758e-16		Prdm1	7.0704e-07	-0.60044	0.0292906
Klra1	1.65156e-20	-0.815522	6.84193e-16		Sun2	7.07108e-07	-0.44774	0.0292934
Stag1	1.65866e-20	-0.387104	6.87134e-16		Ralgapa1	7.22268e-07	-0.525335	0.0299214
Naa15	1.69893e-20	-0.5466	7.03817e-16		Dnajc8	7.29327e-07	-0.787663	0.0302138
Samd3	1.75207e-20	-0.378234	7.25829e-16		Wls	7.49978e-07	-0.705748	0.0310694
Serinc3	1.77161e-20	-0.341976	7.33925e-16		Creb1	7.54916e-07	-0.511642	0.0312739
Arfgef1	1.78396e-20	-0.456141	7.39042e-16		Gm56906	7.58746e-07	-0.631883	0.0314326
Rpl36a	1.8067e-20	-0.832994	7.48462e-16		Ube2b	7.69863e-07	-0.557462	0.0318931
Gapdh	1.80702e-20	-1.19912	7.48594e-16		Rptor	7.70967e-07	-0.683211	0.0319388
Csnk1g2	1.81381e-20	-0.754401	7.51406e-16		Wwp2	7.78433e-07	-0.624398	0.0322481
Smc4	1.84649e-20	-0.493533	7.64945e-16		Ostf1	7.89442e-07	-0.633763	0.0327042
Galnt2	1.94514e-20	-0.533643	8.05815e-16		Hsp90b1	8.09909e-07	-0.417351	0.0335521
Rtn3	2.10957e-20	-0.501575	8.73933e-16		Rps26	8.19275e-07	-0.733692	0.0339401
Rapgef6	2.16866e-20	-0.411929	8.98409e-16		Mindy2	8.22669e-07	-0.623923	0.0340807
Tmc6	2.29957e-20	-0.690256	9.52643e-16		Selenof	8.23034e-07	-0.68415	0.0340958
Rap1gap2	2.35238e-20	-0.407208	9.74522e-16		Akna	8.43359e-07	-0.471349	0.0349378
Pcmtd1	2.57597e-20	-0.525344	1.06715e-15		Grk5	8.54399e-07	-0.580767	0.0353952
Prkacb	2.6367e-20	-0.420876	1.09231e-15		Klra9	8.55774e-07	-0.407385	0.0354521
Mark2	2.81037e-20	-0.507518	1.16425e-15		Tle4	8.68413e-07	-0.559081	0.0359757
Pabpn1	2.81826e-20	-0.54493	1.16752e-15		Gapdh	8.93698e-07	-1.58933	0.0370232
Rpl7a	2.824e-20	-0.688597	1.1699e-15		Tecpr1	8.96554e-07	-0.499929	0.0371415
Cep350	2.91707e-20	-0.481187	1.20845e-15		Lcor	8.98627e-07	-0.460446	0.0372274
R3hdm1	2.94245e-20	-0.596931	1.21897e-15		Sp110	9.01152e-07	-0.53363	0.037332
Macroh2a1	2.95405e-20	-0.401975	1.22377e-15		Rc3h2	9.04131e-07	-0.713418	0.0374554
Atp6v0a2	2.9902e-20	-0.520613	1.23875e-15		AI506816	9.11767e-07	-0.527229	0.0377718
Taok1	3.05355e-20	-0.462752	1.26499e-15		Rhoa	9.21489e-07	-0.465071	0.0381745
Grk5	3.25517e-20	-0.563456	1.34852e-15		Lasp1	9.26788e-07	-0.465771	0.038394
Gm41790	3.32825e-20	-0.778915	1.37879e-15		Klrb1a	9.28823e-07	-0.577546	0.0384783
Rfx7	3.3495e-20	-0.420024	1.3876e-15		Dnmt1	9.32448e-07	-0.847252	0.0386285
Arhgap45	3.35263e-20	-0.379733	1.38889e-15		Itsn2	9.38145e-07	-0.431415	0.0388645
Gtf2i	3.54255e-20	-0.793785	1.46757e-15		Actb	9.56205e-07	-0.104138	0.0396127
Chd9	3.55325e-20	-0.530098	1.472e-15		Cab39	9.61552e-07	-0.473631	0.0398342
Npm1	3.56938e-20	-0.695584	1.47869e-15		Adgrg5	9.83563e-07	1.94153	0.0407461
Cast	3.58786e-20	-0.462632	1.48634e-15		Prss12	9.95777e-07	2.90105	0.0412521
Nucks1	3.78357e-20	-0.648955	1.56742e-15		Hnrnpa1	9.97552e-07	-0.762603	0.0413256
Picalm	3.88244e-20	-0.432315	1.60838e-15		Mgat1	1.00853e-06	-0.771743	0.0417806
Igf2r	4.03459e-20	-0.665872	1.67141e-15		Ssbp2	1.00873e-06	-0.644337	0.0417888
Sema4d	4.04073e-20	-0.420722	1.67395e-15		Man1a	1.01022e-06	-0.40245	0.0418504
Foxo3	4.06809e-20	-0.657623	1.68529e-15		Eif3c	1.01997e-06	-0.585653	0.0422543
Crip1	4.27567e-20	-1.15089	1.77128e-15		Chd9	1.02124e-06	-0.5715	0.042307
Akna	4.34247e-20	-0.451731	1.79896e-15		Sntb2	1.02473e-06	-0.779584	0.0424516
Kdm1a	4.40801e-20	-0.883883	1.82611e-15		Eef2k	1.02718e-06	-0.789331	0.0425531
Dek	4.48467e-20	-0.526179	1.85787e-15		Mcrip1	1.03313e-06	-1.23125	0.0427995
Hnrnpa1	4.50878e-20	-0.627948	1.86785e-15		Ptk2b	1.03741e-06	-0.406541	0.0429769
Septin6	4.71913e-20	-0.419259	1.95499e-15		Cdc27	1.07556e-06	-0.750769	0.0445573
Fam184a	4.76089e-20	-1.01179	1.97229e-15		Babam2	1.07997e-06	-0.641464	0.0447397
Dnajc5	4.93446e-20	-0.50505	2.0442e-15		Susd6	1.08855e-06	-0.479451	0.0450954
Mmd	4.97694e-20	-0.647927	2.0618e-15		Fam107b	1.11211e-06	-0.459509	0.0460712
Gm19585	5.02786e-20	-0.793328	2.08289e-15		Wapl	1.14897e-06	-0.483728	0.0475984
Ggnbp2	5.04574e-20	-0.454745	2.0903e-15		Tbl1xr1	1.16802e-06	-0.597984	0.0483876
Atp2b1	5.05813e-20	-0.384583	2.09543e-15		Agtrap	1.17158e-06	-0.621216	0.0485351
Cggbp1	5.06486e-20	-0.677647	2.09822e-15		Trim30a	1.17633e-06	-0.563671	0.0487317
Slc25a3	5.21295e-20	-0.447767	2.15957e-15		Klra8	1.17974e-06	0.131925	0.0488729
Ppp1r18	5.28185e-20	-0.575107	2.18811e-15		Nfic	1.18212e-06	-0.7409	0.0489717
Fry	5.30092e-20	-0.634959	2.19601e-15		Nrarp	1.18222e-06	-0.827274	0.0489757
Mbtd1	5.32892e-20	-0.523583	2.20761e-15		Cir1	1.18304e-06	-0.966555	0.0490099
Atp2a2	5.48925e-20	-0.561829	2.27403e-15		Cic	1.18411e-06	-0.745183	0.0490539
Arf5	5.51761e-20	-1.02125	2.28578e-15		Ski	1.18421e-06	-0.772753	0.0490584
Bptf	5.56062e-20	-0.394361	2.3036e-15		Plekha3	1.20531e-06	-1.45284	0.0499324
Serpinb6b	5.71984e-20	-0.573702	2.36956e-15		Herc1	1.20545e-06	-0.496846	0.0499381
Ppp3ca	5.87537e-20	-0.373173	2.43399e-15		Araf	1.21152e-06	-0.708726	0.0501894
Ppp2ca	5.91703e-20	-0.461548	2.45125e-15		Zfp512	1.22879e-06	-0.628865	0.0509051
Pafah1b1	5.93257e-20	-0.4134	2.45768e-15		Ep400	1.23665e-06	-0.5041	0.0512306
Eef1a1	5.96595e-20	-0.279286	2.47151e-15		Cs	1.32287e-06	-0.661389	0.0548025
Serbp1	6.02486e-20	-0.448952	2.49592e-15		Usp47	1.33019e-06	-0.557432	0.0551056
Rnf43	6.08348e-20	-0.658536	2.5202e-15		Tbc1d5	1.33953e-06	-0.488055	0.0554927
Btbd7	6.41249e-20	-0.530612	2.6565e-15		Arhgap18	1.34247e-06	-0.499836	0.0556147
Smc3	6.41873e-20	-0.576663	2.65909e-15		Antxr2	1.35236e-06	-0.809604	0.0560241
ENSMUSG00000128551	6.56605e-20	-0.442359	2.72012e-15		Zzef1	1.36085e-06	-0.566397	0.0563761
Nup153	6.80293e-20	-0.548839	2.81825e-15		ENSMUSG00000127251	1.36515e-06	0.594968	0.0565539
Mob1a	7.11793e-20	-0.563196	2.94875e-15		Kcnab2	1.36572e-06	-0.451344	0.0565777
Pds5a	7.21864e-20	-0.48482	2.99047e-15		Gmfg	1.38668e-06	-1.00374	0.0574459
Arhgef6	7.23574e-20	-0.622095	2.99755e-15		Syne1	1.40014e-06	-0.662235	0.0580036
Rtn4	7.4459e-20	-0.571854	3.08461e-15		Cd84	1.40402e-06	-0.427225	0.0581643
Slmap	7.50052e-20	-0.599892	3.10724e-15		Ago2	1.40725e-06	-0.523417	0.0582982
Rbms1	7.55485e-20	-0.399889	3.12975e-15		Arhgap9	1.41209e-06	-0.433523	0.0584986
Slc12a7	7.86201e-20	-0.563489	3.25699e-15		Ifi206	1.43045e-06	-0.690726	0.0592591
Agps	7.94891e-20	-0.597008	3.293e-15		Ptpn9	1.43915e-06	-0.766371	0.0596197
Ncor1	8.05751e-20	-0.378511	3.33798e-15		Trim56	1.44003e-06	-0.548044	0.0596563
Lrch1	8.13894e-20	-0.478385	3.37172e-15		Otulinl	1.44174e-06	-0.417947	0.0597271
Fto	8.63551e-20	-0.586471	3.57743e-15		Actn4	1.48124e-06	-0.662196	0.0613631
Wdr7	8.93235e-20	-0.716048	3.70041e-15		Cd244a	1.48979e-06	-0.386225	0.0617176
Exoc4	9.13916e-20	-0.389713	3.78608e-15		Ccnt2	1.49019e-06	-0.651293	0.061734
Atp1b1	9.24899e-20	-0.384218	3.83158e-15		Ptpn4	1.50094e-06	-0.406415	0.0621796
Vti1a	9.2679e-20	-0.433121	3.83941e-15		Mkln1	1.51847e-06	-0.464409	0.0629056
Itgb2	9.3971e-20	-0.310205	3.89294e-15		Klrb1f	1.52787e-06	-0.576257	0.063295
Cstf3	9.86578e-20	-0.562061	4.0871e-15		Itgav	1.53231e-06	-0.620274	0.0634792
Thrap3	1.01626e-19	-0.431953	4.21007e-15		Cr1l	1.53775e-06	-0.513669	0.0637046
Atp5f1b	1.04639e-19	-0.541324	4.33489e-15		Arfgap2	1.54614e-06	-1.11241	0.0640521
Cct8	1.07162e-19	-0.730626	4.43939e-15		Nab1	1.55439e-06	-0.583146	0.0643939
Prdm2	1.08912e-19	-0.54061	4.51188e-15		Dop1b	1.55833e-06	-0.974264	0.064557
Ctbp1	1.10142e-19	-0.746576	4.56287e-15		Cd52	1.56261e-06	-0.434874	0.0647341
Fbxo11	1.15931e-19	-0.472682	4.80269e-15		Ide	1.58049e-06	-0.700592	0.0654749
Utrn	1.16623e-19	-0.368898	4.83135e-15		Stim1	1.58331e-06	-0.432152	0.0655919
Nfic	1.2119e-19	-0.710759	5.02055e-15		Fam120a	1.58558e-06	-0.486347	0.065686
Rock2	1.2809e-19	-0.564176	5.30637e-15		Dsp	1.59001e-06	2.6643	0.0658694
Nabp1	1.28649e-19	-0.542747	5.32956e-15		Cd96	1.59426e-06	-0.677045	0.0660453
Gpbp1	1.3153e-19	-0.506595	5.44891e-15		Calcrl	1.61233e-06	-0.874122	0.0667938
Celf2	1.35113e-19	-0.349241	5.59735e-15		Hltf	1.64031e-06	-0.6921	0.0679531
Arid5b	1.40248e-19	-0.382861	5.81006e-15		Zfand6	1.6446e-06	-0.571715	0.0681307
Phf14	1.42436e-19	-0.499546	5.9007e-15		Nt5c3	1.64917e-06	-0.789165	0.0683203
Map1lc3b	1.47855e-19	-0.757751	6.12517e-15		Sigirr	1.64964e-06	-1.25675	0.0683397
Sorcs2	1.48399e-19	-1.5783	6.14773e-15		Celf2	1.6585e-06	-0.359967	0.0687066
Xiap	1.51272e-19	-0.509109	6.26673e-15		Caprin1	1.66176e-06	-0.605108	0.0688417
Osbpl9	1.52794e-19	-0.67548	6.3298e-15		Tnpo3	1.67166e-06	-0.566957	0.0692517
St3gal4	1.56839e-19	-0.421658	6.49738e-15		Nsd3	1.69514e-06	-0.408192	0.0702247
Pacs1	1.56843e-19	-0.4327	6.49754e-15		Xbp1	1.69823e-06	-1.15363	0.0703526
Fkbp15	1.67427e-19	-0.690711	6.93599e-15		Itch	1.71017e-06	-0.461736	0.0708471
Lta4h	1.80321e-19	-0.462499	7.47017e-15		Oaz1	1.73044e-06	-0.549962	0.0716871
Zup1	1.87116e-19	-0.630148	7.75166e-15		Snapc3	1.74599e-06	-0.67909	0.0723313
Lnpep	1.92053e-19	-0.360955	7.95619e-15		Mark2	1.74866e-06	-0.521752	0.0724419
Baz1a	1.92588e-19	-0.440316	7.97834e-15		Prkx	1.768e-06	-0.613351	0.0732428
Cldnd1	1.97629e-19	1.05963	8.18717e-15		Rab40c	1.77029e-06	-0.917698	0.0733377
Cdk17	2.0813e-19	-0.419522	8.62222e-15		Ubn1	1.81348e-06	-0.544356	0.0751269
Baz2b	2.09364e-19	-0.440805	8.67332e-15		Prdm2	1.8438e-06	-0.581888	0.076383
Ep400	2.37066e-19	-0.465226	9.82093e-15		Rps15	1.8465e-06	-0.489578	0.076495
Ddx39b	2.45033e-19	-0.426166	1.0151e-14		Ube2d2a	1.8569e-06	-0.637726	0.0769257
Luc7l2	2.50534e-19	-0.372329	1.03789e-14		Ncoa3	1.8595e-06	-0.729267	0.0770336
Cdk19	2.63105e-19	-0.493876	1.08997e-14		Rbm27	1.86175e-06	-0.632012	0.0771268
Tnrc6b	2.82922e-19	-0.354093	1.17206e-14		Dnajc3	1.86508e-06	-0.518574	0.0772647
Cpt1a	2.88685e-19	-0.579682	1.19594e-14		Rabgap1	1.8667e-06	-0.62551	0.0773318
Tmem127	2.99532e-19	-0.632611	1.24087e-14		Rbm6	1.87021e-06	-0.508014	0.0774772
Itpkb	3.01476e-19	-0.439161	1.24893e-14		Spop	1.9122e-06	-0.512603	0.0792169
Aak1	3.03488e-19	-0.404942	1.25726e-14		Ecd	1.93297e-06	-1.20922	0.080077
Wdr33	3.07397e-19	-0.469212	1.27345e-14		5830428M24Rik	1.94454e-06	-0.968077	0.0805563
Drap1	3.27488e-19	-0.745045	1.35668e-14		Csde1	1.98404e-06	-0.482469	0.0821928
Prkcsh	3.30768e-19	-0.900026	1.37027e-14		Ctsa	1.98555e-06	-0.57258	0.0822552
Arf6	3.42324e-19	-0.530476	1.41815e-14		Spata13	2.00007e-06	-0.408668	0.0828569
Rad21	3.47886e-19	-0.540472	1.44119e-14		Plcl2	2.02955e-06	-0.568	0.0840782
Pde3b	3.61513e-19	-0.433027	1.49764e-14		Irf2	2.03185e-06	-0.47266	0.0841736
Ptms	3.63372e-19	-1.05295	1.50534e-14		Cnbp	2.05236e-06	-0.47557	0.0850232
Heca	3.64992e-19	-0.442697	1.51205e-14		Ube3c	2.05731e-06	-0.637184	0.0852283
Hnrnpr	3.92368e-19	-0.53351	1.62546e-14		Hbs1l	2.0576e-06	-0.821356	0.0852402
Cnot6	3.97791e-19	-0.499381	1.64793e-14		Srpk2	2.0655e-06	-0.505289	0.0855675
Eif1	4.00954e-19	-0.445621	1.66103e-14		N4bp2l2	2.06731e-06	-0.53213	0.0856424
Mtmr1	4.17839e-19	-0.726056	1.73098e-14		Drap1	2.07593e-06	-0.811003	0.0859996
Ccdc82	4.35878e-19	-0.645436	1.80571e-14		Fry	2.08521e-06	-0.564134	0.0863842
Klra8	4.61046e-19	0.124991	1.90998e-14		Pias1	2.10791e-06	-0.497608	0.0873245
Sap130	4.62823e-19	-0.582933	1.91734e-14		H2-Aa	2.14486e-06	-1.00633	0.0888549
Rab10	4.71532e-19	-0.451586	1.95341e-14		2510039O18Rik	2.15802e-06	-0.706912	0.0894004
Cnbp	4.98195e-19	-0.44481	2.06387e-14		Calm1	2.15878e-06	-0.445248	0.0894317
Atl3	5.00269e-19	-0.709095	2.07247e-14		Satb1	2.21287e-06	-0.351016	0.0916724
Myb	5.10471e-19	-1.1452	2.11473e-14		Gramd2b	2.2234e-06	-0.838726	0.0921088
Sri	5.12699e-19	-0.572232	2.12396e-14		Gnpat	2.22676e-06	-0.84186	0.0922479
Itgav	5.16303e-19	-0.563706	2.13889e-14		Vps13d	2.23111e-06	-0.551961	0.0924281
Arf1	5.24755e-19	-0.458234	2.1739e-14		Rpl23	2.23172e-06	-0.458395	0.0924533
Fth1	5.2507e-19	-0.615644	2.17521e-14		Septin7	2.23652e-06	-0.522876	0.0926525
Elk4	5.32986e-19	-0.40071	2.208e-14		Phf21a	2.24525e-06	-0.410423	0.0930138
Ccdc50	5.34951e-19	-0.492759	2.21614e-14		Smc4	2.25283e-06	-0.526444	0.0933279
Vezf1	5.35684e-19	-0.499548	2.21918e-14		Casp8	2.26185e-06	-0.561678	0.0937018
Cd96	5.44277e-19	-0.567067	2.25478e-14		Dtnb	2.30573e-06	-0.667733	0.0955195
Sik3	5.5352e-19	-0.445245	2.29307e-14		Leprot	2.32133e-06	-0.842072	0.0961659
Cdc27	5.53801e-19	-0.670334	2.29423e-14		Mfsd8	2.32261e-06	-1.43144	0.0962188
Gabpb2	5.60225e-19	-0.437817	2.32084e-14		Dock2	2.32347e-06	-0.326038	0.0962545
Inpp4a	5.6724e-19	-0.827519	2.3499e-14		Mplkip	2.33881e-06	-1.74896	0.09689
Ifng	5.79108e-19	-0.591734	2.39907e-14		Akap13	2.40765e-06	-0.377725	0.0997418
Btg2	6.3243e-19	-0.410212	2.61997e-14		Capn7	2.43783e-06	-0.779334	0.100992
Mgat1	6.41071e-19	-0.684053	2.65577e-14		Fig4	2.44553e-06	-0.933	0.101311
Akt2	6.43225e-19	-0.624863	2.66469e-14		Srp72	2.47489e-06	-0.828503	0.102527
Crebrf	6.47538e-19	-0.528256	2.68255e-14		Scpep1	2.4849e-06	1.58253	0.102942
Dnmt1	6.5848e-19	-0.698088	2.72789e-14		Lrba	2.48996e-06	-0.570443	0.103151
Ash1l	6.65908e-19	-0.407328	2.75866e-14		Dym	2.49181e-06	-0.915267	0.103228
Creb1	6.72936e-19	-0.444288	2.78777e-14		Cggbp1	2.51669e-06	-0.721603	0.104259
Lcorl	6.92963e-19	-0.485634	2.87074e-14		Trrap	2.51763e-06	-0.974143	0.104298
Tpr	7.02257e-19	-0.394982	2.90924e-14		Scfd2	2.52842e-06	-0.452222	0.104745
Gm34794	7.0808e-19	-0.897995	2.93336e-14		Rad51d	2.53837e-06	-1.47907	0.105157
Rb1cc1	7.15926e-19	-0.500318	2.96587e-14		Crip1	2.56257e-06	-1.16666	0.10616
Tnrc6c	7.56392e-19	-0.474696	3.13351e-14		Tmem161b	2.59474e-06	-1.07143	0.107492
Matr3	7.70832e-19	-0.486764	3.19333e-14		Socs4	2.60289e-06	-0.653695	0.10783
Tmem164	7.80982e-19	-0.624495	3.23538e-14		Herc3	2.62576e-06	-0.583171	0.108777
Nrarp	8.43665e-19	-0.696786	3.49505e-14		Kif1b	2.64955e-06	-0.469547	0.109763
Rbm5	8.82175e-19	-0.428264	3.65458e-14		Erap1	2.6597e-06	-0.629017	0.110183
Braf	8.86181e-19	-0.456711	3.67118e-14		Arid4b	2.69834e-06	-0.432295	0.111784
Smc6	9.18677e-19	-0.499983	3.8058e-14		Rpl7a	2.71538e-06	-0.728759	0.11249
Mylip	9.21924e-19	-0.446715	3.81926e-14		Vcp	2.72666e-06	-0.606205	0.112957
Abl2	9.34479e-19	-0.687289	3.87127e-14		Dnaaf9	2.75047e-06	-0.820336	0.113944
Card11	9.61517e-19	-0.523234	3.98328e-14		Pigt	2.76702e-06	-0.840282	0.114629
Mllt3	9.76294e-19	-0.452789	4.04449e-14		Rplp2	2.82209e-06	-0.751194	0.116911
Snx18	1.07557e-18	-0.620454	4.45576e-14		Tcf20	2.83792e-06	-0.555808	0.117566
Hnrnpa2b1	1.12862e-18	-0.377832	4.67555e-14		Zfp36l1	2.83873e-06	-0.554896	0.1176
Gigyf2	1.1538e-18	-0.555451	4.77986e-14		Mllt10	2.86128e-06	-0.452015	0.118534
Psma3	1.18479e-18	-0.572774	4.90823e-14		Gm15472	2.86861e-06	-1.31476	0.118838
Atf2	1.22424e-18	-0.568272	5.07167e-14		Anapc5	2.9036e-06	-0.779013	0.120287
Taok3	1.26809e-18	-0.442583	5.25334e-14		Kat2b	2.92643e-06	-0.636705	0.121233
Ier2	1.28686e-18	-0.765606	5.33108e-14		Adora2a	2.93224e-06	-1.11536	0.121474
Rptor	1.28747e-18	-0.575088	5.33359e-14		Nucb1	2.94794e-06	-0.472727	0.122124
Elk3	1.32676e-18	-0.500788	5.49638e-14		Slc4a7	2.98427e-06	-0.797735	0.123629
Arhgef3	1.33266e-18	-0.39472	5.52079e-14		Hnrnph1	2.99925e-06	-0.525026	0.12425
Ube2h	1.33342e-18	-0.369095	5.52397e-14		Il18rap	3.0606e-06	-0.334062	0.126792
Galnt1	1.3466e-18	-0.460389	5.57856e-14		Fbxo33	3.07304e-06	-0.853142	0.127307
Rchy1	1.36268e-18	-0.67942	5.64518e-14		Septin2	3.08256e-06	-0.582398	0.127701
Fcho1	1.37395e-18	-0.565161	5.69187e-14		Pds5a	3.09488e-06	-0.496033	0.128211
Gns	1.39924e-18	-0.674151	5.79665e-14		Map3k2	3.12128e-06	-0.528596	0.129305
Ptpn6	1.52361e-18	-0.653611	6.31185e-14		Mcu	3.17865e-06	-0.713798	0.131682
Dnaaf9	1.52956e-18	-0.741211	6.33652e-14		Itfg1	3.18328e-06	-0.676628	0.131874
Capn2	1.54098e-18	-0.472013	6.38382e-14		Cep350	3.1952e-06	-0.49415	0.132367
Atp1b3	1.56637e-18	-0.371074	6.48898e-14		Gpatch2	3.22694e-06	-0.775138	0.133683
Sat1	1.60172e-18	-0.568193	6.63544e-14		Wdr43	3.23143e-06	-0.985888	0.133868
Virma	1.60668e-18	-0.509184	6.65598e-14		Relt	3.24204e-06	-1.0992	0.134308
Pigt	1.70835e-18	-0.711966	7.07718e-14		Ppp4c	3.24402e-06	-0.679749	0.13439
Nono	1.74211e-18	-0.579148	7.21703e-14		Rbm25	3.25348e-06	-0.404146	0.134782
Ewsr1	1.75401e-18	-0.498818	7.26633e-14		Kmt5b	3.32242e-06	-0.589233	0.137638
Ccnl1	1.7778e-18	-0.447253	7.36489e-14		Rtn3	3.32659e-06	-0.543791	0.137811
Srrm1	1.81263e-18	-0.495207	7.5092e-14		Cst7	3.33001e-06	-0.695226	0.137952
Arid2	1.81267e-18	-0.592855	7.50934e-14		Clta	3.37492e-06	-0.604194	0.139813
Pogk	1.84691e-18	-0.503667	7.65119e-14		Gtf2f2	3.41828e-06	-0.962984	0.141609
Sigirr	1.90798e-18	-1.06029	7.9042e-14		Picalm	3.42189e-06	-0.429812	0.141759
Dgkz	1.92622e-18	-0.507335	7.97975e-14		Il6st	3.43168e-06	2.11805	0.142164
Nsmce2	1.93447e-18	-0.612618	8.01392e-14		Lgals3bp	3.43844e-06	-0.535367	0.142444
Cbfb	1.96387e-18	-0.504463	8.13572e-14		Ppp1cb	3.46969e-06	-0.539747	0.143739
Ap2b1	1.97432e-18	-0.500362	8.17902e-14		Srsf1	3.47205e-06	-0.678926	0.143837
Asap1	2.04179e-18	-0.509772	8.45851e-14		Rpa1	3.47228e-06	-0.701124	0.143846
Zfp654	2.04313e-18	-0.514142	8.46408e-14		Crebbp	3.48712e-06	-0.40511	0.144461
Osbpl8	2.12778e-18	-0.411744	8.81475e-14		Chfr	3.51017e-06	-0.830273	0.145416
Srsf11	2.17991e-18	-0.431861	9.03071e-14		Mef2d	3.51788e-06	-0.520557	0.145735
Zswim6	2.18411e-18	-0.418069	9.04812e-14		Pde4b	3.53761e-06	-0.630832	0.146552
Rbm25	2.22611e-18	-0.375097	9.2221e-14		Akt2	3.54675e-06	-0.645306	0.146931
Pik3ca	2.31822e-18	-0.586818	9.60369e-14		Ubac2	3.57214e-06	-0.463334	0.147983
Cd55	2.42415e-18	-0.792407	1.00425e-13		Vasp	3.59392e-06	-0.410558	0.148885
Rnf169	2.44416e-18	-0.538373	1.01254e-13		Rpl39	3.62564e-06	-0.801304	0.150199
Gm35113	2.57715e-18	-2.10424	1.06763e-13		Sat1	3.65433e-06	-0.625999	0.151388
Smchd1	2.59708e-18	-0.431347	1.07589e-13		Ttc7	3.66972e-06	-0.552365	0.152025
Tbc1d2b	2.68616e-18	-0.58263	1.1128e-13		Tnk2	3.7116e-06	-0.452446	0.153761
P4hb	2.72086e-18	-0.588936	1.12717e-13		Rp9	3.71281e-06	-0.756493	0.15381
Slk	2.72492e-18	-0.537754	1.12885e-13		Srsf5	3.9032e-06	-0.400477	0.161698
Stat5b	2.87416e-18	-0.558973	1.19068e-13		Tcf3	3.95255e-06	-1.03966	0.163742
Sec11c	2.9096e-18	-0.569544	1.20536e-13		Atp5mf	3.96583e-06	-1.46309	0.164292
Sp100	2.99063e-18	-0.344483	1.23893e-13		Ino80d	3.96763e-06	-0.611112	0.164367
Tprg1l	2.9995e-18	-0.648134	1.2426e-13		Atad2b	3.96967e-06	-0.504621	0.164452
Bscl2	3.00996e-18	-0.702293	1.24694e-13		Ccnl2	3.99795e-06	-0.515288	0.165623
Man1a2	3.25973e-18	-0.587658	1.35041e-13		Tnfrsf9	4.0069e-06	-1.01863	0.165994
Tor1aip1	3.49778e-18	-0.5192	1.44903e-13		Mbd6	4.03349e-06	-0.825585	0.167095
Acbd5	3.6853e-18	-0.748995	1.52671e-13		Cbfa2t3	4.05894e-06	-0.981981	0.16815
Arl6ip5	3.7136e-18	-0.369599	1.53843e-13		Ptbp2	4.11272e-06	-0.661153	0.170378
Smap2	3.74433e-18	-0.470994	1.55116e-13		C1galt1	4.13966e-06	-0.821235	0.171494
Stat3	3.74809e-18	-0.400547	1.55272e-13		Fto	4.23375e-06	-0.610632	0.175391
Dcaf7	3.75672e-18	-0.587665	1.5563e-13		Acsl4	4.24037e-06	-0.810414	0.175666
Syne1	3.85557e-18	-0.580723	1.59725e-13		Rbl2	4.25478e-06	-0.444842	0.176263
Nlk	3.99244e-18	-0.541694	1.65395e-13		Vti1a	4.25576e-06	-0.429287	0.176303
Srgap3	4.08785e-18	-0.596021	1.69347e-13		Rictor	4.25711e-06	-0.567145	0.176359
Gm30054	4.09683e-18	-0.67274	1.69719e-13		BC002059	4.28438e-06	-1.33631	0.177489
Eef1b2	4.18322e-18	-0.572102	1.73298e-13		Vps13b	4.31808e-06	-0.435874	0.178885
Car2	4.19408e-18	-0.528142	1.73748e-13		Smap1	4.32964e-06	-0.69446	0.179364
Capza2	4.2849e-18	-0.597401	1.77511e-13		Rhof	4.35837e-06	-0.633647	0.180554
Lonp2	4.36986e-18	-0.491473	1.8103e-13		Tug1	4.35945e-06	-0.577422	0.180599
Uba1	4.42866e-18	-0.463615	1.83466e-13		Prex1	4.38419e-06	-0.400926	0.181624
Pear1	4.47362e-18	-0.624198	1.85329e-13		Atr	4.38792e-06	-0.73498	0.181778
Cep97	4.50542e-18	-0.991495	1.86646e-13		Relch	4.38984e-06	-0.466744	0.181858
Suco	4.52048e-18	-0.457235	1.8727e-13		Ldlrad4	4.40238e-06	-0.500408	0.182378
Dip2b	4.71701e-18	-0.486181	1.95412e-13		Ncl	4.40362e-06	-0.551114	0.182429
Tmed5	4.92743e-18	-0.456033	2.04128e-13		Smarcad1	4.45537e-06	-1.13175	0.184573
Ap3b1	5.02932e-18	-0.469945	2.08349e-13		Mtmr3	4.48158e-06	-0.562118	0.185658
Rfc2	5.14394e-18	-0.57695	2.13098e-13		Ythdf1	4.51379e-06	-1.11695	0.186993
Rbl2	5.14533e-18	-0.425721	2.13156e-13		Ppp4r1	4.5551e-06	-0.760421	0.188704
Rc3h2	5.27816e-18	-0.589276	2.18658e-13		Scamp2	4.55553e-06	-0.895123	0.188722
Sf1	5.45405e-18	-0.484713	2.25945e-13		Nup214	4.56502e-06	-0.925827	0.189115
Zfp91	5.46044e-18	-0.439572	2.2621e-13		Midn	4.56608e-06	-0.776148	0.189159
Scarb2	5.5179e-18	-0.616382	2.2859e-13		Mob3a	4.57721e-06	-0.6459	0.18962
Car5b	5.94818e-18	-1.10346	2.46415e-13		Serpinb9	4.61232e-06	-0.418124	0.191075
Spata13	6.16147e-18	-0.383597	2.55251e-13		Rab12	4.63017e-06	-0.989353	0.191814
Sdha	6.18545e-18	-0.505956	2.56245e-13		Tmem164	4.66401e-06	-0.648771	0.193216
Rinl	6.38548e-18	-0.407331	2.64531e-13		Selenon	4.66898e-06	-0.774798	0.193422
Xrn2	6.45701e-18	-0.397521	2.67495e-13		Ttc14	4.7554e-06	-0.479727	0.197002
Marchf7	6.70104e-18	-0.444172	2.77604e-13		Foxp1	4.75702e-06	-0.346189	0.197069
Ttc14	6.95809e-18	-0.465918	2.88253e-13		Cldnd1	4.77242e-06	1.10802	0.197707
Zfr	6.98884e-18	-0.427372	2.89527e-13		Slc44a2	4.7832e-06	-0.405791	0.198154
Rab5c	7.09207e-18	-0.55471	2.93803e-13		Fbxl17	4.78417e-06	-0.430352	0.198194
Arhgef2	7.14147e-18	-0.418094	2.95849e-13		Phc3	4.79114e-06	-0.612458	0.198482
Kif21b	7.21943e-18	-0.386546	2.9908e-13		Pip5k1c	4.79944e-06	-0.773526	0.198826
Hip1r	7.41487e-18	-0.762239	3.07176e-13		Tpp2	4.7995e-06	-0.507039	0.198829
Atf7	7.51379e-18	-0.440256	3.11274e-13		Bmt2	4.83477e-06	-0.588032	0.20029
Gpi1	7.72964e-18	-0.635797	3.20216e-13		Gnb1	4.83816e-06	-0.42787	0.20043
Uhrf2	7.78342e-18	-0.528006	3.22444e-13		Ptpn6	4.83972e-06	-0.687745	0.200495
Dnm2	7.93132e-18	-0.412086	3.28571e-13		Trip11	4.8712e-06	-0.461638	0.201799
Gse1	8.0046e-18	-0.504791	3.31606e-13		Tln1	4.8891e-06	-0.382874	0.202541
Gm49364	8.53913e-18	-1.45153	3.5375e-13		Sfxn3	4.95196e-06	-0.600374	0.205145
Fermt3	8.76783e-18	-0.451536	3.63225e-13		Rbm22	4.97704e-06	-1.25567	0.206184
Ccnt2	8.77884e-18	-0.537474	3.63681e-13		Naa15	5.0022e-06	-0.557311	0.207226
Msi2	8.87544e-18	-0.431019	3.67683e-13		Pon2	5.02101e-06	-0.777827	0.208005
Scpep1	9.09972e-18	1.57362	3.76974e-13		Elovl1	5.0284e-06	-0.966207	0.208312
Cap1	9.17094e-18	-0.387009	3.79925e-13		Dda1	5.03256e-06	-0.945689	0.208484
Fli1	9.42825e-18	-0.34751	3.90584e-13		Cxxc5	5.04941e-06	-0.992473	0.209182
Ube2d3	9.57125e-18	-0.396286	3.96508e-13		ENSMUSG00000128551	5.09021e-06	-0.394544	0.210872
Khdrbs1	9.99762e-18	-0.473543	4.14171e-13		Fcho1	5.12142e-06	-0.577256	0.212165
A630001G21Rik	1.03952e-17	-0.535082	4.30643e-13		Arhgef2	5.18009e-06	-0.422688	0.214596
Tmod3	1.04445e-17	-0.479026	4.32685e-13		Strn	5.18772e-06	-0.726723	0.214912
Rab14	1.0555e-17	-0.487575	4.37261e-13		Ly6e	5.22786e-06	-0.429796	0.216575
Tspo	1.05836e-17	-0.790498	4.38445e-13		Trappc9	5.24375e-06	-0.764673	0.217233
Coro7	1.08714e-17	-0.488532	4.50368e-13		Gimap1	5.24479e-06	-0.488894	0.217276
Qrich1	1.10243e-17	-0.542996	4.56702e-13		Serf2	5.3196e-06	-0.620039	0.220375
Stx16	1.10424e-17	-0.535518	4.57455e-13		Rbm5	5.42742e-06	-0.425852	0.224842
Rnf10	1.13842e-17	-0.614626	4.71611e-13		Cd22	5.55054e-06	2.23589	0.229942
Septin9	1.14945e-17	-0.569119	4.76183e-13		Lncpint	5.6641e-06	-0.521144	0.234647
Eya2	1.1637e-17	-0.676237	4.82086e-13		Fgr	5.69694e-06	-1.30333	0.236007
Pbxip1	1.21374e-17	-0.432402	5.02817e-13		Rpl36a	5.71494e-06	-0.863864	0.236753
Trpc4ap	1.22489e-17	-0.667326	5.07435e-13		Man1a2	5.73105e-06	-0.614258	0.23742
Mycbp2	1.23591e-17	-0.356987	5.12002e-13		Tnfsf12	5.75618e-06	-1.06689	0.238461
Bmt2	1.27462e-17	-0.550777	5.28038e-13		Bmal1	5.7841e-06	-1.14445	0.239618
Otud4	1.27613e-17	-0.559338	5.28661e-13		Syne3	5.80068e-06	-0.614762	0.240305
Cox4i1	1.28449e-17	-0.609183	5.32125e-13		Inpp1	5.80609e-06	-0.61613	0.240529
Ablim1	1.2964e-17	-0.35143	5.37062e-13		Git2	5.84012e-06	-0.435077	0.241939
Gimap7	1.35438e-17	-1.28704	5.61078e-13		Gm34794	5.85383e-06	-0.854428	0.242507
Araf	1.36405e-17	-0.626762	5.65087e-13		Kdm6a	5.87751e-06	-0.498886	0.243487
Znrf3	1.39384e-17	-0.412139	5.77425e-13		Rps29	5.91387e-06	-0.606486	0.244994
Sub1	1.4244e-17	-0.558806	5.90087e-13		Cstf3	5.91736e-06	-0.523811	0.245139
Caprin1	1.43103e-17	-0.514234	5.92832e-13		Cct8	5.92362e-06	-0.744174	0.245398
Rbm27	1.46827e-17	-0.577659	6.08258e-13		Atl3	6.08906e-06	-0.722489	0.252251
Cpsf6	1.46855e-17	-0.507538	6.08374e-13		C030034L19Rik	6.11076e-06	1.57535	0.25315
Sesn1	1.47557e-17	-0.476298	6.11284e-13		Gpbp1	6.18279e-06	-0.482674	0.256134
Kdm4c	1.49059e-17	-0.524892	6.17505e-13		Morrbid	6.19511e-06	-0.542317	0.256645
Vps54	1.5811e-17	-0.479433	6.55002e-13		Stt3a	6.20504e-06	-0.647362	0.257056
Fgfr1op2	1.60376e-17	-0.4585	6.6439e-13		Gng12	6.21614e-06	-1.0678	0.257516
Eef1g	1.61912e-17	-0.487102	6.70751e-13		Fbxo28	6.25259e-06	-0.688542	0.259026
Srsf3	1.66703e-17	-0.438324	6.90599e-13		Kras	6.26223e-06	-0.493975	0.259425
Trim8	1.69695e-17	-0.74708	7.02997e-13		Ptms	6.2765e-06	-0.967955	0.260017
Ankib1	1.72432e-17	-0.491137	7.14334e-13		Eef1a1	6.29589e-06	-0.291684	0.26082
Zfand5	1.74134e-17	-0.610806	7.21387e-13		Rps18	6.34076e-06	-0.830303	0.262679
Lrmda	1.7688e-17	-0.464374	7.32759e-13		1810006J02Rik	6.3513e-06	-1.25047	0.263115
Cnp	1.81961e-17	-0.87335	7.5381e-13		Ccdc71l	6.3517e-06	-1.13802	0.263132
Rasgrp2	2.03515e-17	-0.614143	8.43104e-13		Apc	6.384e-06	-0.518142	0.26447
Slc2a3	2.12592e-17	-0.555251	8.80706e-13		Evi2b	6.3981e-06	-0.393232	0.265054
Lgals3bp	2.15637e-17	-0.428853	8.93321e-13		Mast3	6.40812e-06	-0.918321	0.265469
Arl15	2.20178e-17	-0.445187	9.12131e-13		ENSMUSG00000135935	6.41689e-06	-0.622263	0.265833
Ccdc88c	2.23839e-17	-0.373079	9.27298e-13		Mlf2	6.42496e-06	-0.743155	0.266167
Uggt1	2.28529e-17	-0.50818	9.46727e-13		Nck2	6.43778e-06	-0.574685	0.266698
Fam107b	2.30568e-17	-0.389292	9.55175e-13		Mob1a	6.49671e-06	-0.563029	0.269139
Ubap2l	2.34668e-17	-0.500735	9.72158e-13		Ecpas	6.52157e-06	-0.686545	0.270169
Irf2	2.36928e-17	-0.425728	9.81521e-13		Ccnd3	6.56508e-06	-0.344687	0.271971
Arpc3	2.37408e-17	-0.544147	9.83512e-13		Hadhb	6.58741e-06	-0.732529	0.272897
Gbe1	2.41506e-17	-0.591512	1.00049e-12		Gpcpd1	6.6538e-06	-0.637947	0.275647
Ep300	2.45282e-17	-0.418071	1.01613e-12		Pik3cb	6.65943e-06	-0.678839	0.27588
Fndc3a	2.49899e-17	-0.544212	1.03525e-12		Mrpl24	6.76038e-06	-0.590026	0.280062
Ldha	2.51592e-17	-0.56742	1.04227e-12		Cct4	6.77494e-06	-0.847609	0.280665
Rab8b	2.52063e-17	-0.47654	1.04422e-12		Casc3	6.77824e-06	-0.817481	0.280802
S1pr4	2.54961e-17	-0.537142	1.05623e-12		Mmd	6.78841e-06	-0.68348	0.281224
Sec61a1	2.59911e-17	-0.629887	1.07673e-12		Mynn	6.79009e-06	-1.41768	0.281293
Srp72	2.62456e-17	-0.693937	1.08728e-12		Atp9b	6.84273e-06	-0.60195	0.283474
Aff3	2.63706e-17	-0.359225	1.09246e-12		Usp34	6.8888e-06	-0.398254	0.285382
Kcnj8	2.65428e-17	-1.88335	1.09959e-12		Gabbr1	6.89877e-06	-0.914807	0.285795
Nsd3	2.69912e-17	-0.368227	1.11816e-12		Lsp1	6.90096e-06	-0.452314	0.285886
Nfat5	2.74895e-17	-0.422155	1.13881e-12		Actr2	6.94167e-06	-0.393213	0.287573
Ilk	2.77175e-17	-0.687681	1.14825e-12		Sos2	6.95888e-06	-0.47241	0.288285
Ptbp3	2.77923e-17	-0.36042	1.15135e-12		Sema4d	6.96359e-06	-0.40931	0.288481
Pik3cd	2.80121e-17	-0.3757	1.16046e-12		Smap2	6.96709e-06	-0.489885	0.288626
Cdc42	2.94904e-17	-0.361699	1.2217e-12		Tmem167	7.00003e-06	-0.611579	0.28999
Rp9	3.01826e-17	-0.640495	1.25038e-12		Tent2	7.03598e-06	-0.652398	0.291479
Gnai3	3.1273e-17	-0.526472	1.29554e-12		Cers6	7.06286e-06	-0.430856	0.292593
Sec24b	3.13283e-17	-0.595968	1.29784e-12		Crlf2	7.07108e-06	-1.07548	0.292934
Sltm	3.17466e-17	-0.425794	1.31516e-12		Parp4	7.28453e-06	-0.486879	0.301776
Hnrnpf	3.21817e-17	-0.375545	1.33319e-12		Atg13	7.32781e-06	-1.09467	0.303569
Wnk1	3.39785e-17	-0.355765	1.40763e-12		Rsbn1l	7.36784e-06	-0.462646	0.305228
Eif4a1	3.40206e-17	-0.56745	1.40937e-12		Phf14	7.43315e-06	-0.469641	0.307933
Cuedc1	3.41224e-17	-0.523454	1.41359e-12		Ankrd16	7.45934e-06	-0.765794	0.309018
Me2	3.66955e-17	-0.453833	1.52019e-12		Vapb	7.50031e-06	-1.0746	0.310715
Arhgap30	3.67473e-17	-0.394207	1.52233e-12		Strn3	7.57198e-06	-0.473841	0.313684
Copa	3.77008e-17	-0.456954	1.56183e-12		Timm23	7.60054e-06	-0.979539	0.314868
Khnyn	3.81372e-17	-0.528254	1.57991e-12		Gphn	7.61964e-06	-0.559653	0.315659
Apc	3.82297e-17	-0.489369	1.58374e-12		Cmip	7.64813e-06	-0.510364	0.316839
Ostf1	3.83419e-17	-0.497549	1.58839e-12		B3gat3	7.692e-06	-0.661669	0.318657
Kdm6a	3.86849e-17	-0.447076	1.6026e-12		Arf5	7.70421e-06	-1.20624	0.319162
Stk39	3.8982e-17	-0.652103	1.61491e-12		Mapk14	7.71469e-06	-0.482191	0.319597
Emp3	3.90012e-17	-0.588162	1.6157e-12		Snx14	7.76562e-06	-0.993876	0.321706
Rbbp4	3.90573e-17	-0.476243	1.61803e-12		Zfp207	7.76834e-06	-0.499048	0.321819
Scaf11	3.93209e-17	-0.464028	1.62895e-12		Nabp1	7.79251e-06	-0.531987	0.32282
Gdi2	4.02528e-17	-0.48723	1.66755e-12		Fbxo11	7.81712e-06	-0.478296	0.32384
Ndfip2	4.08642e-17	-0.767971	1.69288e-12		Mrfap1	7.82607e-06	-0.715233	0.324211
Wdr26	4.092e-17	-0.359549	1.69519e-12		Igf2r	7.84616e-06	-0.743702	0.325043
Aftph	4.11925e-17	-0.443495	1.70648e-12		Rtn4	7.86856e-06	-0.530013	0.325971
2510039O18Rik	4.22094e-17	-0.617292	1.74861e-12		Ctdsp1	7.88929e-06	-0.612055	0.32683
Rpl5	4.27591e-17	-0.494719	1.77138e-12		Sp4	7.9154e-06	-0.497951	0.327911
H2-T23	4.29572e-17	-0.555475	1.77959e-12		Suco	7.92798e-06	-0.456306	0.328433
Ube2r2	4.31021e-17	-0.588858	1.78559e-12		Lcp1	8.08893e-06	-0.367567	0.3351
Gatad2b	4.84012e-17	-0.474242	2.00512e-12		Eps15	8.09815e-06	-0.597118	0.335482
Dlg1	4.84739e-17	-0.41235	2.00813e-12		Slc28a2	8.1188e-06	-0.697007	0.336337
Zmym4	4.87578e-17	-0.642608	2.01989e-12		Eif3a	8.18804e-06	-0.462256	0.339206
Klhl12	4.89202e-17	-1.05	2.02662e-12		Blm	8.32973e-06	-1.39367	0.345076
H2-Eb1	4.92197e-17	-1.14409	2.03903e-12		Ak3	8.39957e-06	-0.66733	0.347969
Ptger4	4.94475e-17	-0.678441	2.04846e-12		Ubtf	8.48055e-06	-1.14089	0.351324
Cdc123	5.14811e-17	-0.853039	2.13271e-12		Osbpl2	8.52445e-06	-1.02035	0.353143
Arf3	5.27273e-17	-0.483833	2.18434e-12		Slc12a6	8.57622e-06	-0.384796	0.355287
Cx3cr1	5.61636e-17	-0.835162	2.32669e-12		Baz1a	8.61287e-06	-0.426531	0.356806
Cds2	5.66467e-17	-0.446385	2.3467e-12		Gzma	8.61773e-06	-0.118747	0.357007
Git2	5.81394e-17	-0.397655	2.40854e-12		Srgap3	8.63739e-06	-0.62492	0.357821
Gabarap	5.8761e-17	-0.649973	2.43429e-12		Nudcd3	8.65083e-06	-0.682549	0.358378
Phc3	6.02992e-17	-0.539157	2.49801e-12		H2-Eb1	8.66801e-06	-1.24612	0.35909
Hnrnpm	6.59427e-17	-0.470237	2.73181e-12		Txk	8.67691e-06	-0.35961	0.359459
Dda1	6.61294e-17	-0.913035	2.73954e-12		Msi2	8.74942e-06	-0.459952	0.362462
Angpt1	6.63225e-17	-0.527662	2.74754e-12		Unc119b	8.84373e-06	-0.85522	0.366369
Arap1	6.63721e-17	-0.622119	2.7496e-12		Atp2a2	8.85404e-06	-0.56185	0.366796
Slc14a1	6.7478e-17	-0.594999	2.79541e-12		Rlf	8.927e-06	-0.516358	0.369819
Was	6.88769e-17	-0.864207	2.85336e-12		Tap2	9.10147e-06	-0.673224	0.377047
Dync1h1	6.93532e-17	-0.475217	2.87309e-12		Zfp451	9.14707e-06	-0.804634	0.378936
Rock1	7.09007e-17	-0.349873	2.9372e-12		Chkb	9.41792e-06	-0.72646	0.390156
Fbxw11	7.09139e-17	-0.660209	2.93775e-12		Akt3	9.48265e-06	-0.676112	0.392838
Hspa8	7.36079e-17	-0.387507	3.04935e-12		Gpsm3	9.49496e-06	-0.786286	0.393348
Rps15a	7.43948e-17	-0.629297	3.08195e-12		Niban1	9.49686e-06	-0.786528	0.393427
Ctcf	7.44192e-17	-0.496535	3.08296e-12		Pptc7	9.52193e-06	-0.668112	0.394465
Ctdsp2	7.61255e-17	-0.603593	3.15365e-12		Shisa5	9.54155e-06	-0.353894	0.395278
Actr1a	7.65133e-17	-0.575795	3.16972e-12		Elf1	9.56978e-06	-0.372138	0.396447
Akr1a1	7.65816e-17	-0.52238	3.17255e-12		Sidt1	9.57421e-06	-0.42229	0.396631
Ret	7.67063e-17	2.15655	3.17771e-12		Lrmda	9.6086e-06	-0.464448	0.398056
Dync1i2	7.78245e-17	-0.518609	3.22404e-12		Gm28875	9.62165e-06	-0.492493	0.398596
Gls	7.97554e-17	-0.413014	3.30403e-12		Dap3	9.64693e-06	-1.22741	0.399643
Ccnh	8.01597e-17	-0.845308	3.32077e-12		Nisch	9.70568e-06	-0.576224	0.402077
4833420G17Rik	8.111e-17	-0.515383	3.36014e-12		Cnot3	9.80183e-06	-0.800644	0.40606
Glcci1	8.18248e-17	-0.403138	3.38975e-12		Bbip1	9.88207e-06	-1.20704	0.409385
Herc1	8.34885e-17	-0.412696	3.45868e-12		Golph3l	9.8905e-06	-0.989579	0.409734
Ubac2	8.44812e-17	-0.405749	3.4998e-12		Ap2m1	9.91231e-06	-0.666048	0.410637
Srpk2	8.83381e-17	-0.439251	3.65958e-12		Ppm1h	9.9447e-06	-0.402951	0.411979
Rngtt	8.84969e-17	-0.576983	3.66616e-12		Gramd4	9.98425e-06	-0.476012	0.413618
Gsk3b	9.02023e-17	-0.389087	3.73681e-12		Morc3	1.00219e-05	-0.778126	0.415175
Syne3	9.04616e-17	-0.599174	3.74755e-12		Rps28	1.00416e-05	-0.998609	0.415995
Kdm5a	9.38186e-17	-0.393642	3.88662e-12		Eeig1	1.00807e-05	-0.660607	0.417614
Rab37	9.48416e-17	-0.693465	3.929e-12		Phip	1.01156e-05	-0.387373	0.419058
Glmp	9.64802e-17	-0.691037	3.99688e-12		Rcor1	1.02163e-05	-0.616955	0.423232
Pip4k2a	9.73203e-17	-0.480118	4.03169e-12		Golim4	1.02753e-05	-1.03404	0.425673
Tpk1	9.87603e-17	-0.719485	4.09134e-12		Mapk1ip1l	1.02883e-05	-0.745223	0.426212
Sdf4	1.09403e-16	-0.492614	4.53223e-12		Med1	1.03002e-05	-0.612913	0.426705
Elmo2	1.17678e-16	-0.439291	4.87503e-12		Arid5b	1.03457e-05	-0.359092	0.42859
Rbm28	1.21345e-16	-0.703321	5.02698e-12		Tbl1x	1.0352e-05	-0.522305	0.428854
Mef2d	1.22578e-16	-0.46249	5.07803e-12		Pcm1	1.03616e-05	-0.566667	0.42925
Fut8	1.23141e-16	-0.488797	5.10135e-12		Plcb2	1.04406e-05	-0.940532	0.432525
Kif5b	1.27439e-16	-0.387324	5.27941e-12		Psmb1	1.04503e-05	-0.689575	0.432924
Kmt2e	1.29735e-16	-0.338958	5.37455e-12		Gab2	1.06086e-05	-0.729928	0.439483
Klra3	1.29974e-16	-0.434181	5.38444e-12		Mirt1	1.07003e-05	-0.384198	0.443279
Cers6	1.30057e-16	-0.380311	5.38788e-12		Mia3	1.07103e-05	-0.48836	0.443694
Ppil2	1.31894e-16	-0.669772	5.46397e-12		Dcakd	1.07532e-05	-1.47405	0.445473
Csnk1g1	1.34914e-16	-0.408625	5.5891e-12		Trim33	1.08086e-05	-0.502466	0.44777
Stt3a	1.36665e-16	-0.551043	5.66163e-12		Lcorl	1.0837e-05	-0.470398	0.448946
Prrc2c	1.38536e-16	-0.348432	5.73914e-12		Hnrnpul2	1.08465e-05	-0.519051	0.449337
Son	1.39099e-16	-0.357911	5.76244e-12		Phf12	1.12077e-05	-0.526723	0.464301
Sdccag8	1.39756e-16	-0.591507	5.78967e-12		Smchd1	1.12116e-05	-0.425943	0.464462
Camk2n1	1.40688e-16	-0.850137	5.82829e-12		Ybx1	1.12237e-05	-0.67686	0.464964
Psme4	1.41723e-16	-0.571731	5.87116e-12		Elmo1	1.12529e-05	-0.343108	0.466172
Ptbp1	1.44743e-16	-0.597845	5.99628e-12		Gabpb2	1.13591e-05	-0.427617	0.470572
4933406I18Rik	1.44839e-16	-0.564769	6.00025e-12		Purb	1.14779e-05	-0.403878	0.475493
Ccz1	1.45808e-16	-0.730472	6.04038e-12		Mbtd1	1.14816e-05	-0.493335	0.475648
Ctsc	1.50434e-16	-0.408747	6.23204e-12		Ccdc117	1.14992e-05	-1.06133	0.476376
Ppp2r5a	1.54411e-16	-0.417788	6.39677e-12		Selplg	1.15313e-05	-0.328891	0.477708
Arid1b	1.56088e-16	-0.397662	6.46628e-12		Pggt1b	1.15474e-05	-0.869305	0.478373
Agpat3	1.60193e-16	-0.457783	6.63632e-12		Maco1	1.15693e-05	-0.812907	0.479282
Rabep1	1.64525e-16	-0.445084	6.81578e-12		Scaper	1.16041e-05	-0.485737	0.480724
Adamts6	1.70918e-16	-0.591956	7.08061e-12		Mndal	1.1617e-05	-0.368625	0.481259
Zfp292	1.75043e-16	-0.386367	7.25149e-12		Spen	1.1651e-05	-0.567897	0.482665
Trip11	1.79257e-16	-0.41927	7.42607e-12		Cd48	1.17474e-05	-0.382704	0.486659
Rpl30	1.81091e-16	-0.598909	7.50206e-12		Tmbim4	1.17519e-05	-0.735279	0.486847
Rpl21	1.8111e-16	-0.607056	7.50283e-12
Fcho2	1.84334e-16	-0.381012	7.63639e-12
Exoc5	1.8668e-16	-0.578597	7.73358e-12
Cd74	1.89371e-16	-0.782728	7.84507e-12
Tmem59	1.91269e-16	-0.44453	7.9237e-12
Rhof	1.93712e-16	-0.549289	8.02491e-12
ENSMUSG00000133723	1.95803e-16	-0.321088	8.11155e-12
Eif3a	2.00757e-16	-0.407865	8.31678e-12
Fam78b	2.01856e-16	-0.994781	8.36228e-12
Kcmf1	2.02508e-16	-0.441185	8.38929e-12
Gatad2a	2.05715e-16	-0.39725	8.52214e-12
Ftl1	2.06691e-16	-0.929909	8.56261e-12
Nucb1	2.08821e-16	-0.410689	8.65085e-12
B4galt1	2.10276e-16	-0.406183	8.71111e-12
Adora2a	2.10362e-16	-0.884265	8.71467e-12
Tut7	2.13402e-16	-0.394005	8.84062e-12
Spop	2.14289e-16	-0.431746	8.87735e-12
Smim14	2.1608e-16	-0.497189	8.95154e-12
Rab8a	2.19373e-16	-0.548032	9.08796e-12
Rigi	2.30033e-16	-0.513315	9.52959e-12
Uqcrh	2.3045e-16	-0.760131	9.54687e-12
Gpr174	2.30558e-16	-0.495718	9.55134e-12
Fam120a	2.31905e-16	-0.408696	9.60711e-12
Dnajc13	2.35762e-16	-0.657241	9.76692e-12
Ybx1	2.37072e-16	-0.631264	9.8212e-12
Dazap1	2.49504e-16	-0.894085	1.03362e-11
Sh3bgrl	2.58654e-16	-0.666536	1.07153e-11
Nherf1	2.61338e-16	-0.6178	1.08264e-11
Cnot4	2.63904e-16	-0.441398	1.09328e-11
Hdlbp	2.66064e-16	-0.630389	1.10222e-11
Anp32e	2.72465e-16	-0.763829	1.12874e-11
Klf6	2.75385e-16	-0.418467	1.14084e-11
Kansl1	2.75422e-16	-0.321357	1.14099e-11
Vav3	2.7859e-16	-0.577986	1.15411e-11
BC005537	2.79118e-16	-0.412238	1.1563e-11
Rbm26	2.85924e-16	-0.491251	1.1845e-11
Mtarc2	2.94036e-16	-0.860394	1.2181e-11
Akap8l	2.97098e-16	-0.686913	1.23079e-11
Etnk1	3.00356e-16	-0.433069	1.24428e-11
Sipa1	3.06881e-16	-0.384643	1.27132e-11
Ctsb	3.07775e-16	-0.513771	1.27502e-11
S1pr1	3.08688e-16	-0.625903	1.2788e-11
Hnrnpc	3.1186e-16	-0.415405	1.29194e-11
Purb	3.18462e-16	-0.372919	1.31929e-11
Pcmt1	3.36257e-16	-0.569331	1.39301e-11
Scaper	3.47433e-16	-0.454498	1.43931e-11
Tia1	3.52622e-16	-0.5419	1.46081e-11
Epn1	3.63803e-16	-0.717236	1.50713e-11
Dnajb6	3.75564e-16	-0.588893	1.55585e-11
Rnf166	3.78034e-16	-0.570897	1.56608e-11
Eif4h	3.93075e-16	-0.511023	1.62839e-11
Add1	3.96185e-16	-0.360236	1.64128e-11
Trappc9	4.01075e-16	-0.671219	1.66153e-11
Ctdsp1	4.12724e-16	-0.541752	1.70979e-11
Tut4	4.23845e-16	-0.346869	1.75586e-11
Dtx1	4.26775e-16	-1.5328	1.768e-11
Chd7	4.28462e-16	-0.390362	1.77499e-11
Dock10	4.43414e-16	-0.291231	1.83693e-11
Trim14	4.43899e-16	-0.397555	1.83894e-11
Ttc7b	4.46697e-16	-0.526688	1.85053e-11
Chchd3	4.56743e-16	-0.494002	1.89215e-11
Atosa	4.57295e-16	-0.484632	1.89444e-11
Apobr	4.57836e-16	-0.625376	1.89668e-11
Eif4enif1	4.69646e-16	-0.711707	1.9456e-11
1810006J02Rik	4.70724e-16	-1.11715	1.95007e-11
Dnajc8	4.78062e-16	-0.635425	1.98047e-11
Pbx3	4.88937e-16	-0.691441	2.02552e-11
Nbeal2	5.20415e-16	-0.452565	2.15592e-11
Hnrnpul2	5.32807e-16	-0.478864	2.20726e-11
Camk2g	5.34749e-16	-0.424298	2.21531e-11
Yipf3	5.52194e-16	-0.590027	2.28757e-11
Rsrc1	5.5619e-16	-0.478663	2.30413e-11
Inpp1	5.58588e-16	-0.537512	2.31406e-11
Mxd1	5.64378e-16	-0.41623	2.33805e-11
4930581F22Rik	5.68215e-16	-0.751096	2.35394e-11
Actg1	5.7709e-16	-0.679713	2.39071e-11
Usp25	5.87476e-16	-0.399518	2.43374e-11
Dnmt3a	5.95343e-16	-0.574862	2.46633e-11
Actr2	6.02546e-16	-0.351438	2.49617e-11
Tcerg1	6.0383e-16	-0.592919	2.50149e-11
D17H6S56E-5	6.13777e-16	-0.813986	2.54269e-11
Cmip	6.18005e-16	-0.449107	2.56021e-11
Csnk1d	6.43953e-16	-0.489846	2.66771e-11
Eif4g1	6.6787e-16	-0.542503	2.76678e-11
Rpl36	6.83406e-16	-1.65494	2.83115e-11
Rasa3	6.97646e-16	-0.368894	2.89014e-11
Pxn	7.09065e-16	-0.514147	2.93745e-11
Ube2d2a	7.22823e-16	-0.510271	2.99444e-11
Spen	7.26723e-16	-0.49739	3.0106e-11
Wdr44	7.42802e-16	-0.688899	3.07721e-11
Colgalt1	7.55343e-16	-0.468222	3.12916e-11
Akap9	7.61392e-16	-0.479225	3.15422e-11
Azi2	7.78364e-16	-0.422867	3.22453e-11
Rgmb	8.13304e-16	3.40761	3.36928e-11
Tnpo3	8.20713e-16	-0.466454	3.39997e-11
Dcaf6	8.24144e-16	-0.57644	3.41418e-11
Bdp1	8.4111e-16	-0.519883	3.48447e-11
Phip	8.43245e-16	-0.366512	3.49331e-11
Dusp11	8.47568e-16	-0.39632	3.51122e-11
Mast3	8.56303e-16	-0.773922	3.5474e-11
Rasgrp1	8.80516e-16	-0.414629	3.64771e-11
Rcor1	8.84033e-16	-0.516794	3.66229e-11
Vapb	8.9156e-16	-0.914688	3.69346e-11
Haus3	8.94497e-16	-0.73011	3.70563e-11
Usp47	9.0204e-16	-0.458038	3.73688e-11
Krit1	9.04199e-16	-0.416098	3.74583e-11
Chpt1	9.11521e-16	-1.02446	3.77616e-11
Itm2b	9.31027e-16	-0.333061	3.85697e-11
Dennd1a	9.33258e-16	-0.413013	3.86621e-11
mt-Nd4l	9.38859e-16	-0.347857	3.88941e-11
AI504432	9.73268e-16	-0.444842	4.03196e-11
Ehbp1l1	9.75501e-16	-0.553865	4.04121e-11
Wbp2	9.81346e-16	-0.583531	4.06542e-11
Srsf5	1.00921e-15	-0.351231	4.18086e-11
Smap1	1.03873e-15	-0.588794	4.30315e-11
Capns1	1.0529e-15	-0.553147	4.36185e-11
Luc7l	1.05638e-15	-0.531722	4.37628e-11
Sptbn1	1.06225e-15	-0.346019	4.40059e-11
Tet3	1.06347e-15	-0.562572	4.40565e-11
Raph1	1.06444e-15	-0.520524	4.40964e-11
Snx2	1.0858e-15	-0.599582	4.49815e-11
Atad2	1.13967e-15	-0.686485	4.72132e-11
Med14	1.15147e-15	-0.693921	4.77021e-11
Rsbn1l	1.16619e-15	-0.403138	4.83117e-11
Dhx9	1.17803e-15	-0.558422	4.88024e-11
Gramd2b	1.18492e-15	-0.705709	4.90878e-11
Ncoa1	1.19458e-15	-0.427331	4.94878e-11
Pdxdc1	1.20807e-15	-0.584312	5.00468e-11
Tcf12	1.22039e-15	-0.346378	5.05569e-11
Map2k4	1.23022e-15	-0.608145	5.09644e-11
Pon2	1.23351e-15	-0.621727	5.11005e-11
Aqr	1.24169e-15	-0.547073	5.14396e-11
Hnrnpl	1.27175e-15	-0.368767	5.2685e-11
Ap2m1	1.27728e-15	-0.556968	5.29139e-11
Pgm2l1	1.31065e-15	-0.619186	5.42964e-11
Mlxip	1.31753e-15	-0.449671	5.45813e-11
Peli1	1.3205e-15	-0.376739	5.47045e-11
Polr2a	1.32109e-15	-0.444701	5.47288e-11
Notch1	1.32942e-15	-0.558612	5.50737e-11
Cdk13	1.37733e-15	-0.405223	5.70586e-11
Gpd2	1.43066e-15	-0.474747	5.9268e-11
Mapk14	1.44517e-15	-0.434434	5.98692e-11
Pik3cb	1.45065e-15	-0.597924	6.00959e-11
Rhoq	1.455e-15	-0.477014	6.02763e-11
Ppp1r15b	1.46018e-15	-0.503883	6.0491e-11
Ppp2r5e	1.53628e-15	-0.532334	6.36434e-11
Mdm4	1.54027e-15	-0.373228	6.38086e-11
Cers2	1.57083e-15	-0.498393	6.50747e-11
Cbfa2t3	1.59354e-15	-0.688995	6.60156e-11
Sec24c	1.62433e-15	-0.553971	6.72911e-11
Atrn	1.63768e-15	-0.651443	6.78441e-11
Hpcal1	1.67465e-15	-0.593927	6.93758e-11
Zdhhc18	1.72595e-15	-0.385843	7.15008e-11
Nsd1	1.75036e-15	-0.348281	7.25121e-11
Fmnl1	1.786e-15	-0.350217	7.39888e-11
Slc1a5	1.79006e-15	-0.437258	7.41567e-11
Cd200r4	1.79044e-15	-0.830702	7.41727e-11
Zfand3	2.00633e-15	-0.452284	8.3116e-11
Slbp	2.04968e-15	-0.559783	8.49121e-11
Ptp4a2	2.06319e-15	-0.328246	8.54718e-11
Tap2	2.09716e-15	-0.563631	8.68789e-11
Vps13a	2.12412e-15	-0.440176	8.79958e-11
Tes	2.18517e-15	-0.385892	9.05252e-11
Ehmt2	2.21644e-15	-0.722709	9.18204e-11
Nkg7	2.23563e-15	-0.283056	9.26154e-11
Btbd1	2.24883e-15	-0.474972	9.31624e-11
Gpatch2	2.25785e-15	-0.611244	9.3536e-11
Rnf187	2.30378e-15	-0.605067	9.54386e-11
Tuba1b	2.34849e-15	-0.813267	9.7291e-11
Paics	2.38512e-15	-0.78804	9.88082e-11
Pfdn5	2.39916e-15	-1.01066	9.939e-11
Gem	2.49319e-15	-0.465989	1.03285e-10
Fbxo3	2.59161e-15	-0.73636	1.07362e-10
Wdr1	2.62359e-15	-0.390873	1.08687e-10
Psmb1	2.64009e-15	-0.622701	1.09371e-10
Tnfaip3	2.67463e-15	-0.540591	1.10802e-10
Nub1	2.6818e-15	-0.572435	1.11099e-10
Cs	2.77292e-15	-0.503913	1.14874e-10
Rai1	2.78208e-15	-0.658982	1.15253e-10
Strn	2.85787e-15	-0.622396	1.18393e-10
Ptprcap	2.85995e-15	-0.344224	1.18479e-10
Ube3a	2.88508e-15	-0.35956	1.1952e-10
Nup214	2.89991e-15	-0.761395	1.20135e-10
Ociad1	2.92045e-15	-0.470642	1.20985e-10
Suclg2	2.92695e-15	-0.727021	1.21255e-10
Ly9	2.95228e-15	-0.406484	1.22304e-10
Ptk2b	2.96436e-15	-0.342379	1.22805e-10
Leprot	2.97937e-15	-0.608524	1.23426e-10
Rangap1	3.01346e-15	-0.662737	1.24838e-10
Abca2	3.08866e-15	-0.414065	1.27954e-10
Xbp1	3.1143e-15	-0.791348	1.29016e-10
Brip1os	3.24093e-15	-0.437577	1.34262e-10
Clasp1	3.25776e-15	-0.539534	1.34959e-10
Atp5f1a	3.28905e-15	-0.404798	1.36256e-10
Vapa	3.5887e-15	-0.618628	1.48669e-10
Jaml	3.621e-15	1.63594	1.50007e-10
Slc35a3	3.64022e-15	-0.627998	1.50803e-10
Sfxn3	3.65664e-15	-0.520765	1.51484e-10
Ccdc6	3.71645e-15	-0.655476	1.53962e-10
Zfp652	3.73235e-15	-0.387707	1.5462e-10
Prss12	3.74119e-15	2.54389	1.54986e-10
Usp34	3.76858e-15	-0.34181	1.56121e-10
Sbno1	3.93675e-15	-0.360676	1.63088e-10
Acin1	3.93702e-15	-0.365155	1.63099e-10
Abr	3.94591e-15	-0.575575	1.63467e-10
Rpl15	3.99705e-15	-0.544709	1.65586e-10
Ppp4r1	4.04253e-15	-0.617318	1.6747e-10
Dgkd	4.13766e-15	-0.445737	1.71411e-10
Nap1l4	4.20045e-15	-0.490605	1.74012e-10
Mbnl1	4.21319e-15	-0.290239	1.7454e-10
Tmem135	4.24279e-15	-0.658675	1.75766e-10
Stk40	4.26835e-15	-0.790295	1.76825e-10
Supt16	4.33854e-15	-0.54452	1.79733e-10
Ubn1	4.45201e-15	-0.450485	1.84433e-10
Rassf5	4.48196e-15	-0.448507	1.85674e-10
Lrba	4.5089e-15	-0.446992	1.8679e-10
Cblb	4.59137e-15	-0.344139	1.90207e-10
Zzef1	4.60256e-15	-0.44931	1.9067e-10
Chd6	4.61122e-15	-0.489007	1.91029e-10
Adgrl1	4.61453e-15	-1.05885	1.91166e-10
Atxn7l3b	4.91954e-15	-0.588681	2.03802e-10
Pdpk1	5.06824e-15	-0.446823	2.09962e-10
Cnot3	5.18262e-15	-0.621781	2.147e-10
Rapgef2	5.34873e-15	-0.369416	2.21582e-10
Fubp1	5.45179e-15	-0.450512	2.25851e-10
Otulinl	5.49949e-15	-0.340124	2.27827e-10
Arhgef11	5.53725e-15	2.27147	2.29392e-10
Rev3l	5.67182e-15	-0.498514	2.34966e-10
Hace1	5.73743e-15	-0.654875	2.37685e-10
Pecam1	5.80803e-15	-0.628836	2.40609e-10
Ptpn2	5.92479e-15	-0.499669	2.45446e-10
Ubp1	5.92483e-15	-0.452104	2.45448e-10
Sec62	5.92554e-15	-0.370709	2.45477e-10
Gnpat	5.97515e-15	-0.619798	2.47533e-10
Sbf1	6.21092e-15	-0.607909	2.573e-10
Aplp2	6.30634e-15	-0.362969	2.61253e-10
Rpl12	6.3072e-15	-0.635839	2.61288e-10
Morc3	6.39845e-15	-0.608261	2.65069e-10
Med13l	6.51546e-15	-0.41318	2.69916e-10
Eif3c	6.53353e-15	-0.443471	2.70664e-10
Ccng1	6.56778e-15	-0.771236	2.72083e-10
Slc9a1	7.00056e-15	-0.738621	2.90012e-10
Anp32b	7.07743e-15	-0.478427	2.93197e-10
Trim33	7.15103e-15	-0.43146	2.96246e-10
Atp5pb	7.25712e-15	-0.611075	3.00641e-10
Ing1	7.29551e-15	-0.660368	3.02231e-10
Pam	7.31996e-15	-0.56852	3.03244e-10
Rhoh	7.35999e-15	-0.613237	3.04902e-10
Asxl1	7.41865e-15	-0.461986	3.07333e-10
Topbp1	7.62618e-15	-0.539257	3.1593e-10
Phc2	7.666e-15	-0.656366	3.17579e-10
Cdyl2	7.6789e-15	-0.621405	3.18114e-10
Tbck	7.73077e-15	-0.567614	3.20262e-10
Sh3kbp1	7.80622e-15	-0.380466	3.23388e-10
Lamp1	8.04297e-15	-0.595866	3.33196e-10
Mau2	8.28616e-15	-0.513983	3.43271e-10
Nhlrc2	8.34772e-15	-0.502614	3.45821e-10
Ptpn9	8.43716e-15	-0.562174	3.49526e-10
Tmem30a	8.63381e-15	-0.375144	3.57673e-10
Calhm2	8.66254e-15	-0.547747	3.58863e-10
Tmem161b	8.75693e-15	-0.7813	3.62773e-10
Eps15	9.06953e-15	-0.50481	3.75724e-10
Huwe1	9.5243e-15	-0.394045	3.94563e-10
D5Ertd615e	9.64941e-15	-0.531017	3.99746e-10
Itga1	9.73299e-15	-1.41198	4.03208e-10
Rps6ka1	9.82672e-15	-0.622692	4.07092e-10
Cdc37	9.89552e-15	-0.545502	4.09942e-10
Rsrc2	9.9546e-15	-0.439661	4.12389e-10
Pi4ka	1.00377e-14	-0.425428	4.15834e-10
Metap2	1.04351e-14	-0.612087	4.32294e-10
Il27ra	1.06044e-14	-0.588979	4.39307e-10
Zfp445	1.0617e-14	-0.453751	4.39831e-10
Mib1	1.06982e-14	-0.647621	4.43195e-10
Derl2	1.08768e-14	-0.770028	4.50595e-10
Maz	1.08987e-14	-0.416684	4.515e-10
Atr	1.09412e-14	-0.545131	4.53262e-10
Fasl	1.13596e-14	-0.441985	4.70596e-10
Baz2a	1.18069e-14	-0.496088	4.89123e-10
Chd2	1.19897e-14	-0.391045	4.96697e-10
Wwp2	1.23739e-14	-0.440181	5.12615e-10
Eif3h	1.24508e-14	-0.52986	5.15799e-10
Kat6a	1.27239e-14	-0.372102	5.27111e-10
Rpa1	1.27967e-14	-0.531543	5.30131e-10
Ptpn11	1.29163e-14	-0.616468	5.35083e-10
Krcc1	1.29547e-14	-0.569098	5.36674e-10
Xpo1	1.30639e-14	-0.490152	5.41198e-10
Lcp1	1.3231e-14	-0.327545	5.48122e-10
Taf15	1.32798e-14	-0.351637	5.50141e-10
Phf3	1.36634e-14	-0.425091	5.66035e-10
Gpsm3	1.37044e-14	-0.631176	5.67734e-10
Ifi47	1.44234e-14	-0.477622	5.97518e-10
Tmpo	1.44305e-14	-0.504797	5.97814e-10
Arpc1a	1.44969e-14	-0.567746	6.00561e-10
Pcbp1	1.46703e-14	-0.538603	6.07747e-10
Ssbp2	1.50831e-14	-0.450159	6.24846e-10
ENSMUSG00000124038	1.519e-14	-1.09365	6.29275e-10
Txk	1.57144e-14	-0.322862	6.51001e-10
Niban1	1.57273e-14	-0.63586	6.51536e-10
Ythdc1	1.64549e-14	-0.378401	6.81677e-10
Atp9b	1.65251e-14	-0.443674	6.84587e-10
Lpcat3	1.68894e-14	-0.661095	6.99677e-10
Emilin2	1.72858e-14	-1.91781	7.16099e-10
Pign	1.74395e-14	-0.78741	7.22466e-10
Srsf6	1.74599e-14	-0.432644	7.23313e-10
Psen1	1.75456e-14	-0.513953	7.26861e-10
Pde4b	1.76387e-14	-0.527369	7.30716e-10
Dpy19l1	1.77495e-14	-0.442758	7.35308e-10
Parp4	1.77612e-14	-0.408839	7.35792e-10
Ncoa3	1.78074e-14	-0.532577	7.37707e-10
Abcb7	1.78208e-14	-0.530716	7.38261e-10
App	1.81015e-14	2.27015	7.49891e-10
Dap	1.8103e-14	-0.751652	7.49952e-10
Xcl1	1.8243e-14	-0.517826	7.55754e-10
Jak2	1.83315e-14	-0.500549	7.5942e-10
Btbd9	1.89415e-14	-0.400544	7.8469e-10
Nipal3	1.91093e-14	-0.530305	7.91642e-10
Rabif	1.95117e-14	-0.886306	8.08313e-10
Hnrnph1	1.98243e-14	-0.413541	8.21262e-10
Selenot	1.99653e-14	-0.471418	8.27101e-10
Def6	2.03473e-14	-0.397135	8.42926e-10
Sptan1	2.04939e-14	-0.363646	8.48999e-10
Hook3	2.10077e-14	-0.428236	8.70288e-10
Sun1	2.13824e-14	-0.630783	8.85807e-10
Camk2b	2.16899e-14	-0.787026	8.98546e-10
Mtpn	2.17879e-14	-0.404129	9.02608e-10
Gm26510	2.21827e-14	-0.58052	9.18962e-10
Nsd2	2.25785e-14	-0.467552	9.35358e-10
Rab7	2.26862e-14	-0.501694	9.3982e-10
Eif3b	2.2699e-14	-0.723024	9.4035e-10
Trappc6b	2.35533e-14	-0.599008	9.75741e-10
Gm15472	2.3563e-14	-1.00309	9.76143e-10
Ak3	2.39976e-14	-0.55304	9.94147e-10
Chordc1	2.41598e-14	-0.652561	1.00087e-09
Ranbp2	2.41645e-14	-0.409709	1.00106e-09
Elf2	2.42413e-14	-0.398394	1.00425e-09
AW554918	2.45819e-14	-0.468428	1.01835e-09
Fchsd2	2.46943e-14	-0.516039	1.02301e-09
Tbl1x	2.48224e-14	-0.423869	1.02832e-09
Triobp	2.50416e-14	-1.01289	1.0374e-09
Chmp3	2.50474e-14	-0.655774	1.03764e-09
Il12rb2	2.51117e-14	-0.338925	1.0403e-09
Stat1	2.52323e-14	-0.437803	1.0453e-09
Btf3	2.59795e-14	-0.678585	1.07625e-09
Akap13	2.60376e-14	-0.317435	1.07866e-09
Itch	2.62751e-14	-0.355431	1.0885e-09
Zc3h7a	2.6515e-14	-0.370643	1.09844e-09
Mapkapk2	2.67426e-14	-0.581219	1.10787e-09
Lgals9	2.71588e-14	-0.49712	1.12511e-09
Atad2b	2.78103e-14	-0.384304	1.1521e-09
Marf1	2.78348e-14	-0.408498	1.15311e-09
Xpo7	2.78651e-14	-0.436161	1.15437e-09
Mtmr3	2.79063e-14	-0.422082	1.15608e-09
Mphosph9	2.83137e-14	-0.49257	1.17295e-09
Syncrip	2.91268e-14	-0.402794	1.20664e-09
Hmgb1	2.96024e-14	-0.483044	1.22634e-09
Dnm1l	3.04492e-14	-0.535692	1.26142e-09
Sp3	3.06634e-14	-0.402619	1.27029e-09
Slf1	3.06998e-14	-0.688012	1.2718e-09
Gmfg	3.0814e-14	-0.684515	1.27653e-09
Gtdc1	3.11652e-14	-0.462103	1.29108e-09
Cyria	3.13525e-14	-0.517703	1.29884e-09
Edem1	3.28217e-14	-0.550196	1.3597e-09
Cdc14a	3.29414e-14	-0.598652	1.36467e-09
Sars1	3.35686e-14	-0.874646	1.39065e-09
Phf12	3.36198e-14	-0.429483	1.39277e-09
Ddx42	3.38821e-14	-0.510887	1.40363e-09
Klrb1a	3.42265e-14	-0.413024	1.4179e-09
Jmjd1c	3.52957e-14	-0.345966	1.4622e-09
Arhgap25	3.54276e-14	-0.398908	1.46766e-09
Prkd3	3.59753e-14	-0.395006	1.49035e-09
Cdk9	3.63838e-14	-0.731189	1.50727e-09
Pdia3	3.65615e-14	-0.352474	1.51463e-09
Stim2	3.65998e-14	-0.402052	1.51622e-09
Prelid1	3.70545e-14	-0.758753	1.53506e-09
Phrf1	3.83992e-14	-0.636882	1.59077e-09
Gm20559	3.86936e-14	-0.511351	1.60296e-09
Rasl12	3.89334e-14	-0.59914	1.61289e-09
Pcbp2	3.99352e-14	-0.429075	1.6544e-09
Unc119	3.99848e-14	-1.04287	1.65645e-09
Plekho2	4.00961e-14	-0.641318	1.66106e-09
Stk24	4.02968e-14	-0.344988	1.66938e-09
Zfp831	4.03972e-14	-0.416689	1.67354e-09
Safb2	4.06138e-14	-0.511905	1.68251e-09
Grap2	4.08697e-14	-0.341651	1.69311e-09
Slc38a2	4.16238e-14	-0.375943	1.72435e-09
Vta1	4.17097e-14	-0.544622	1.72791e-09
Smarcd2	4.17299e-14	-0.714236	1.72874e-09
Rbm22	4.21365e-14	-0.899568	1.74559e-09
Tbc1d1	4.24201e-14	-0.472567	1.75734e-09
Lpcat4	4.2797e-14	-0.771519	1.77295e-09
Lrrc8c	4.34513e-14	-0.33258	1.80006e-09
Cdk11b	4.35688e-14	-0.509912	1.80493e-09
Snx14	4.47837e-14	-0.682814	1.85526e-09
Tecr	4.6974e-14	-0.495336	1.94599e-09
Ints6	4.71203e-14	-0.508075	1.95205e-09
Herc4	4.71934e-14	-0.34775	1.95508e-09
Ralgapa1	4.78263e-14	-0.396435	1.9813e-09
Fhip2a	4.91044e-14	-0.704624	2.03425e-09
Lyn	4.93275e-14	-0.388271	2.04349e-09
Map3k2	4.97711e-14	-0.435605	2.06187e-09
Ggta1	5.03898e-14	-0.66122	2.0875e-09
Wls	5.05062e-14	-0.495412	2.09232e-09
Hnrnpdl	5.08089e-14	-0.444529	2.10486e-09
Ogt	5.28112e-14	-0.336465	2.18781e-09
Uri1	5.28166e-14	-0.546479	2.18803e-09
Dpp8	5.41292e-14	-0.471289	2.24241e-09
Arglu1	5.49449e-14	-0.363177	2.2762e-09
Cox6a1	5.49764e-14	-0.635551	2.27751e-09
Rbpms	5.61603e-14	-0.400051	2.32655e-09
Setd2	5.75072e-14	-0.352477	2.38235e-09
Mcm6	5.80009e-14	-0.554366	2.4028e-09
Foxp1	6.0928e-14	-0.300898	2.52406e-09
Supt5	6.09363e-14	-0.563862	2.52441e-09
Pik3cg	6.26247e-14	-0.506789	2.59435e-09
Abcb1a	6.38657e-14	-0.642382	2.64576e-09
Tpp1	6.4889e-14	-0.595841	2.68816e-09
Kif1b	6.68348e-14	-0.366171	2.76876e-09
Psmd14	6.74563e-14	-0.497856	2.79451e-09
Ppp2cb	6.76196e-14	-0.558707	2.80128e-09
Tmem134	6.84071e-14	-0.540248	2.8339e-09
Dcaf12	6.94763e-14	-0.640025	2.8782e-09
Mfsd10	7.20733e-14	-1.06029	2.98578e-09
Hsd11b1	7.22509e-14	-0.30135	2.99314e-09
Irak1	7.24629e-14	-0.488047	3.00192e-09
Smc5	7.41224e-14	-0.395381	3.07067e-09
Ugp2	7.44238e-14	-0.721683	3.08315e-09
C1galt1	7.66002e-14	-0.574705	3.17332e-09
Ankrd10	7.74228e-14	-0.468913	3.2074e-09
Cyld	7.89554e-14	-0.428095	3.27089e-09
Sh2d1b1	7.92642e-14	-0.972543	3.28368e-09
Ssrp1	7.93742e-14	-0.566522	3.28823e-09
Nck2	7.99124e-14	-0.454816	3.31053e-09
Kat7	7.99383e-14	-0.51874	3.31161e-09
Sh2d2a	8.09906e-14	-0.357019	3.3552e-09
Ssb	8.12752e-14	-0.460053	3.36699e-09
Ide	8.13811e-14	-0.494897	3.37137e-09
Cnot2	8.16575e-14	-0.521708	3.38283e-09
Ubxn1	8.18561e-14	-0.782613	3.39105e-09
Arih2	8.33512e-14	-0.454359	3.45299e-09
Mecp2	8.6809e-14	-0.395281	3.59624e-09
Tacc1	8.69229e-14	-0.342525	3.60096e-09
Hbs1l	8.74629e-14	-0.533449	3.62333e-09
Snapc3	8.99973e-14	-0.481197	3.72832e-09
Tax1bp1	9.01489e-14	-0.348677	3.7346e-09
Ssr3	9.01512e-14	-0.51026	3.73469e-09
Flna	9.06923e-14	-0.323619	3.75711e-09
Acss2	9.06976e-14	-0.511307	3.75733e-09
Kpnb1	9.32428e-14	-0.50273	3.86277e-09
Trim56	9.41714e-14	-0.402198	3.90124e-09
Psip1	9.4211e-14	-0.433954	3.90288e-09
Sf3b2	9.60723e-14	-0.398871	3.97999e-09
Atp5pf	9.8979e-14	-0.747909	4.1004e-09
Cysltr2	9.90241e-14	-0.604382	4.10227e-09
Ints8	1.01599e-13	-0.674294	4.20894e-09
Zfp217	1.04153e-13	-0.644797	4.31473e-09
Ucp2	1.04416e-13	-0.345403	4.32564e-09
Tnfsf12	1.06631e-13	-0.901311	4.41741e-09
Prr13	1.10454e-13	-0.453188	4.57576e-09
Zfp942	1.12084e-13	-0.526522	4.64332e-09
Hdgf	1.12771e-13	-0.6407	4.67178e-09
Efr3a	1.13903e-13	-0.353629	4.71864e-09
Arrdc1	1.14639e-13	-0.602375	4.74916e-09
Raf1	1.1468e-13	-0.562886	4.75083e-09
Ap1g1	1.14895e-13	-0.448475	4.75974e-09
Rnf167	1.15085e-13	-0.628126	4.76762e-09
Tnpo1	1.17032e-13	-0.394913	4.84828e-09
Zmym2	1.17534e-13	-0.474765	4.86908e-09
Opa1	1.18884e-13	-0.538134	4.92501e-09
Scly	1.19837e-13	-0.877783	4.96447e-09
Ifi209	1.20085e-13	-0.437328	4.97475e-09
Bcl9l	1.21662e-13	-0.468082	5.04008e-09
Hnrnpu	1.2551e-13	-0.32348	5.19949e-09
Wscd2	1.26702e-13	-1.35573	5.2489e-09
Plscr4	1.27327e-13	-0.457761	5.27478e-09
Map4k2	1.29377e-13	-0.583075	5.3597e-09
Stmn1	1.30651e-13	-0.814673	5.41246e-09
Setd7	1.31558e-13	-0.531046	5.45007e-09
Pptc7	1.32225e-13	-0.541959	5.4777e-09
Elob	1.33099e-13	-1.0581	5.51388e-09
St8sia4	1.34545e-13	-0.335058	5.57379e-09
Klf3	1.36078e-13	-0.319352	5.63732e-09
Cyp17a1	1.37013e-13	1.60542	5.67603e-09
Hadhb	1.38027e-13	-0.549611	5.71806e-09
Gyg1	1.40588e-13	-0.742708	5.82415e-09
Ssbp3	1.43343e-13	-0.616371	5.93829e-09
Arih1	1.43894e-13	-0.316819	5.96109e-09
Mtf2	1.44807e-13	-0.557066	5.99892e-09
Trmt1l	1.45619e-13	-0.533774	6.03256e-09
Cdyl	1.4574e-13	-0.60519	6.03759e-09
C030034L19Rik	1.46108e-13	1.34164	6.0528e-09
Raly	1.47664e-13	-0.64507	6.1173e-09
Lcp2	1.48096e-13	-0.430863	6.13518e-09
Arid1a	1.5034e-13	-0.321078	6.22812e-09
Plcb2	1.50859e-13	-0.77501	6.24964e-09
Pkn1	1.51347e-13	-0.457158	6.26987e-09
Ivns1abp	1.53044e-13	-0.510425	6.34015e-09
Ppp3cb	1.5447e-13	-0.430876	6.39923e-09
Tmx3	1.56675e-13	-0.388758	6.49057e-09
Brd1	1.57175e-13	-0.450767	6.51128e-09
Gdi1	1.58398e-13	-0.350763	6.56194e-09
Rnf220	1.60616e-13	-0.474035	6.65384e-09
Nr3c1	1.62425e-13	-0.348501	6.72879e-09
Cox6c	1.62935e-13	-0.705099	6.74993e-09
Dap3	1.66531e-13	-0.916667	6.89889e-09
Lemd3	1.6718e-13	-0.670654	6.92577e-09
Serf2	1.69004e-13	-0.459696	7.00134e-09
Stx5a	1.70217e-13	-0.478987	7.0516e-09
Rictor	1.71739e-13	-0.444214	7.11463e-09
Ubn2	1.72353e-13	-0.317925	7.14006e-09
Cd37	1.72977e-13	-0.334657	7.16591e-09
Slc6a6	1.73895e-13	-0.668866	7.20395e-09
Snx4	1.77575e-13	-0.483223	7.35642e-09
Mapk9	1.81575e-13	-0.640489	7.52212e-09
Actn4	1.81601e-13	-0.45257	7.52317e-09
Ppp1cb	1.8414e-13	-0.397669	7.62838e-09
Tmem167	1.84369e-13	-0.479814	7.63786e-09
Cd9	1.88568e-13	-0.454388	7.81182e-09
Ogdh	1.89234e-13	-0.397333	7.83939e-09
Lman2	1.89739e-13	-0.4858	7.86033e-09
Vps36	1.92938e-13	-0.723203	7.99285e-09
Ccny	1.99171e-13	-0.477062	8.25107e-09
Galnt7	2.00407e-13	-0.40855	8.30227e-09
Neurl3	2.03291e-13	-0.368872	8.42172e-09
Parg	2.1252e-13	-0.468807	8.80407e-09
Nt5dc1	2.18777e-13	-0.520064	9.06326e-09
Mcrip1	2.19871e-13	-0.85614	9.10861e-09
Iws1	2.20399e-13	-0.488346	9.13046e-09
Akap10	2.21094e-13	-0.394734	9.15925e-09
Rab11b	2.21437e-13	-0.388787	9.17345e-09
Bclaf1	2.26897e-13	-0.342395	9.39965e-09
Adipor1	2.3314e-13	-0.610338	9.65831e-09
Kctd20	2.33749e-13	-0.928058	9.68352e-09
A330023F24Rik	2.35287e-13	-0.600608	9.74724e-09
Atrx	2.38397e-13	-0.308635	9.87608e-09
Eno1	2.43705e-13	-0.706805	1.0096e-08
Nrf1	2.44146e-13	-0.403401	1.01142e-08
Camk2d	2.44891e-13	-0.355527	1.01451e-08
Rif1	2.4599e-13	-0.455192	1.01906e-08
Eif3k	2.49172e-13	-0.718998	1.03224e-08
Setx	2.49192e-13	-0.3607	1.03233e-08
Acaa2	2.49951e-13	-1.15739	1.03547e-08
Sun2	2.5289e-13	-0.318279	1.04765e-08
Dnaja2	2.56067e-13	-0.645051	1.06081e-08
Csde1	2.56143e-13	-0.353383	1.06112e-08
Hnrnpul1	2.58333e-13	-0.359607	1.0702e-08
Eml3	2.59568e-13	-0.419149	1.07531e-08
Xist	2.65404e-13	-0.27538	1.09949e-08
Gmfb	2.66753e-13	-0.544686	1.10508e-08
Slc38a10	2.67563e-13	-0.512838	1.10844e-08
Bod1l	2.69268e-13	-0.363512	1.1155e-08
B3gat3	2.7203e-13	-0.496069	1.12694e-08
Nod1	2.72831e-13	-0.369058	1.13026e-08
Tgfbr1	2.75326e-13	-0.593713	1.14059e-08
Ubr3	2.75507e-13	-0.409649	1.14134e-08
Cic	2.7628e-13	-0.471816	1.14455e-08
Hcst	2.83251e-13	-0.633383	1.17342e-08
Itgad	2.86792e-13	-0.960558	1.1881e-08
Casp7	2.87275e-13	-0.739942	1.1901e-08
Zmym5	2.88186e-13	-0.495701	1.19387e-08
Pnn	2.89152e-13	-0.413644	1.19787e-08
Mbd6	2.91682e-13	-0.584818	1.20835e-08
Tnfrsf9	2.94098e-13	-0.557919	1.21836e-08
Ran	3.06812e-13	-0.46782	1.27103e-08
Ube2l3	3.1013e-13	-0.523314	1.28477e-08
Unc119b	3.1224e-13	-0.644326	1.29352e-08
Slfnlnc	3.12717e-13	-0.843786	1.29549e-08
Gm12185	3.18854e-13	-0.533933	1.32091e-08
Gtf3c2	3.2112e-13	-0.451721	1.3303e-08
Map3k3	3.2241e-13	-0.44392	1.33565e-08
Mtch1	3.22685e-13	-0.588505	1.33679e-08
Sla2	3.22993e-13	-0.568955	1.33806e-08
Eif3m	3.26396e-13	-0.669112	1.35216e-08
Pdzd8	3.27789e-13	-0.414184	1.35793e-08
Rbbp6	3.3347e-13	-0.367732	1.38147e-08
Gimap1os	3.36945e-13	-0.898662	1.39586e-08
Vegfc	3.41041e-13	-0.732562	1.41283e-08
Mlf2	3.42601e-13	-0.523109	1.41929e-08
Tmem87a	3.42827e-13	-0.511574	1.42023e-08
Pip5k1c	3.43085e-13	-0.549428	1.4213e-08
Pttg1ip	3.43162e-13	-0.562046	1.42162e-08
Rabgap1	3.45362e-13	-0.45117	1.43073e-08
Nup50	3.49222e-13	-0.446618	1.44672e-08
Zfp280d	3.52589e-13	-0.509714	1.46067e-08
Chaserr	3.53808e-13	-0.337394	1.46572e-08
Slc38a1	3.56119e-13	-0.355204	1.4753e-08
Cd84	3.5813e-13	-0.312293	1.48362e-08
Gbf1	3.62068e-13	-0.398354	1.49994e-08
Sharpin	3.67034e-13	-0.69429	1.52051e-08
Ranbp9	3.68821e-13	-0.379913	1.52792e-08
Susd6	3.69677e-13	-0.335323	1.53146e-08
Slc10a7	3.88527e-13	-0.513372	1.60955e-08
Zfc3h1	3.89088e-13	-0.463605	1.61188e-08
Ppp1r12c	3.99869e-13	-0.600192	1.65654e-08
Dok2	4.13812e-13	-0.359806	1.7143e-08
Snrnp48	4.16517e-13	-0.481397	1.72551e-08
Rgs3	4.22693e-13	-0.376176	1.75109e-08
Cd164	4.33167e-13	-0.347906	1.79448e-08
Ikbkb	4.34222e-13	-0.499607	1.79885e-08
Chtop	4.37503e-13	-0.462953	1.81244e-08
Pphln1	4.43506e-13	-0.869727	1.83731e-08
Supt4a	4.51908e-13	-0.776278	1.87212e-08
Dlst	4.61604e-13	-0.547458	1.91229e-08
Fbxw7	4.6181e-13	-0.405567	1.91314e-08
Gm44442	4.64372e-13	-0.728875	1.92375e-08
Vps13d	4.68156e-13	-0.383498	1.93943e-08
Capn1	4.68572e-13	-0.529312	1.94115e-08
Tmem184b	4.76595e-13	-0.983783	1.97439e-08
Tcirg1	4.76641e-13	-0.515167	1.97458e-08
Copb2	4.86757e-13	-0.609135	2.01649e-08
Dtx3l	4.92866e-13	-0.535411	2.0418e-08
Nap1l1	4.9652e-13	-0.622526	2.05693e-08
Pank2	5.00427e-13	-0.533066	2.07312e-08
Eif5	5.08105e-13	-0.384855	2.10493e-08
Rpl26	5.09356e-13	-0.648833	2.11011e-08
Cbx3	5.19156e-13	-0.706224	2.15071e-08
Fbxo33	5.19444e-13	-0.581706	2.1519e-08
Plgrkt	5.28765e-13	-0.540807	2.19052e-08
Srsf4	5.39273e-13	-0.479249	2.23404e-08
Prdm1	5.51573e-13	-0.438081	2.285e-08
Cop1	5.57718e-13	-0.44257	2.31046e-08
Ptar1	5.58227e-13	-0.643084	2.31257e-08
Kmt2c	5.59633e-13	-0.31375	2.31839e-08
Tshz3	5.6348e-13	-0.369749	2.33433e-08
Klf4	5.6631e-13	2.13496	2.34605e-08
Ccm2	5.67539e-13	-0.330569	2.35114e-08
Casp2	5.68405e-13	-0.672223	2.35473e-08
Dock2	5.69329e-13	-0.292781	2.35856e-08
Lat2	5.7058e-13	-0.388133	2.36374e-08
Desi2	5.72407e-13	-0.578975	2.37131e-08
Myl12a	6.08429e-13	-0.498789	2.52054e-08
Smc2	6.18243e-13	-0.732625	2.56119e-08
Fkbp8	6.38492e-13	-0.409174	2.64508e-08
Atm	6.39771e-13	-0.629093	2.65038e-08
Rsrp1	6.48711e-13	-0.313335	2.68742e-08
Brd10	6.55155e-13	-0.478445	2.71411e-08
Fryl	6.68236e-13	-0.307583	2.7683e-08
Scaf8	6.88577e-13	-0.379726	2.85257e-08
Pals2	7.01792e-13	-0.579251	2.90731e-08
Mcm5	7.06447e-13	-0.961972	2.9266e-08
Ahcyl2	7.30569e-13	-0.665122	3.02653e-08
Eif4ebp2	7.42996e-13	-0.340491	3.07801e-08
Gvin-ps7	7.68361e-13	-0.308637	3.18309e-08
Vwa8	7.71069e-13	-0.38891	3.19431e-08
Snf8	7.73001e-13	-0.79631	3.20231e-08
Tsc22d2	7.76149e-13	-0.495434	3.21535e-08
Selplg	7.81077e-13	-0.294716	3.23577e-08
Ppp4r3a	7.83463e-13	-0.377416	3.24565e-08
Gpatch2l	7.83597e-13	-0.563183	3.24621e-08
Eya3	7.88318e-13	-0.488817	3.26577e-08
Clcf1	7.97827e-13	-0.493161	3.30516e-08
Scml4	8.22653e-13	-0.434642	3.40801e-08
Map4	8.33228e-13	-0.350041	3.45182e-08
Arhgap26	8.34599e-13	-0.311176	3.45749e-08
Rtf1	8.37826e-13	-0.452022	3.47086e-08
Septin2	8.48553e-13	-0.414753	3.5153e-08
Pclaf	8.56271e-13	-2.08623	3.54727e-08
Dad1	8.60204e-13	-0.434806	3.56357e-08
Tpp2	8.68297e-13	-0.370557	3.59709e-08
Pink1	8.75749e-13	-0.888735	3.62796e-08
Sptlc1	8.83282e-13	-0.677538	3.65917e-08
Impdh1	8.95358e-13	-0.779777	3.7092e-08
Smyd3	9.10825e-13	-0.44822	3.77328e-08
Kmt2a	9.13894e-13	-0.314246	3.78599e-08
Prkcq	9.14607e-13	-0.292731	3.78894e-08
Cyfip2	9.15362e-13	-0.310369	3.79207e-08
Snx3	9.17802e-13	-0.479409	3.80218e-08
Pdcd6ip	9.20531e-13	-0.353598	3.81349e-08
Polr2m	9.24447e-13	-0.66056	3.82971e-08
Dtnbp1	9.32858e-13	-0.72048	3.86455e-08
Ppp6r1	9.36146e-13	-0.406114	3.87817e-08
Atp2c1	9.37037e-13	-0.629712	3.88187e-08
Tcf25	9.38914e-13	-0.422834	3.88964e-08
Rcc2	9.40893e-13	-0.786659	3.89784e-08
Npepl1	9.41398e-13	-0.694209	3.89993e-08
Aup1	9.44301e-13	-0.854232	3.91196e-08
Agtpbp1	9.56578e-13	-0.641377	3.96282e-08
Rb1	9.59706e-13	-0.681693	3.97577e-08
Sumo1	9.67301e-13	-0.547806	4.00724e-08
Tcof1	9.82864e-13	-0.576461	4.07171e-08
Ppp1r9b	9.93781e-13	-0.38348	4.11694e-08
Ppcdc	1.01664e-12	-0.576532	4.21165e-08
Ap3d1	1.04558e-12	-0.547337	4.33152e-08
Mff	1.05893e-12	-0.803271	4.38682e-08
Bltp2	1.07803e-12	-0.475716	4.46596e-08
Grb2	1.07974e-12	-0.388013	4.47304e-08
Zfp106	1.09237e-12	-0.581412	4.52537e-08
Tmem123	1.12124e-12	-0.473365	4.64497e-08
Riok3	1.12598e-12	-0.380238	4.66458e-08
Ddx3x	1.13143e-12	-0.394585	4.68719e-08
Bcl2l1	1.14001e-12	-0.600995	4.72272e-08
Cdc73	1.15503e-12	-0.46911	4.78494e-08
Rin3	1.1734e-12	-0.337279	4.86103e-08
Thoc2	1.18617e-12	-0.315769	4.91393e-08
Mrpl18	1.18686e-12	-0.848477	4.91682e-08
Acaca	1.19386e-12	-0.630403	4.94581e-08
Erap1	1.19535e-12	-0.409926	4.95199e-08
Pfkp	1.19941e-12	-0.358751	4.96881e-08
Rps28	1.20098e-12	-0.677647	4.97529e-08
Unc13d	1.2089e-12	-0.607169	5.00813e-08
Mphosph8	1.23306e-12	-0.665425	5.10821e-08
Bicral	1.23651e-12	-0.48229	5.12248e-08
Gon4l	1.26221e-12	-0.477114	5.22895e-08
Gpr132	1.26556e-12	-0.373018	5.24284e-08
Gm49797	1.26659e-12	-0.521499	5.24708e-08
Dnajb11	1.27278e-12	-0.593903	5.27275e-08
Klrb1f	1.29904e-12	-0.365517	5.38153e-08
Dusp2	1.3147e-12	-0.302168	5.44641e-08
U2surp	1.33373e-12	-0.402676	5.52526e-08
Phkb	1.33594e-12	-0.553399	5.53438e-08
Ptpn18	1.36528e-12	-0.712923	5.65594e-08
ENSMUSG00000123116	1.36791e-12	-0.569542	5.66682e-08
G3bp1	1.37156e-12	-0.412392	5.68195e-08
Elovl1	1.37544e-12	-0.651429	5.69804e-08
Atp6v0c	1.38534e-12	-0.566288	5.73907e-08
Ezh2	1.42252e-12	-0.613913	5.89307e-08
Svil	1.43978e-12	-0.427304	5.96456e-08
Azin1	1.44073e-12	-0.527594	5.9685e-08
Tmem131l	1.44874e-12	-0.503183	6.00169e-08
Ulbp1	1.46266e-12	-0.775639	6.05936e-08
Axin1	1.47199e-12	-0.441619	6.09803e-08
Chkb	1.47381e-12	-0.525172	6.10556e-08
Galnt6	1.47495e-12	-0.488733	6.11026e-08
Rpl22	1.48546e-12	-0.609584	6.15379e-08
Tox	1.49309e-12	-0.325715	6.1854e-08
Cxxc5	1.49597e-12	-0.712454	6.19735e-08
Cdkal1	1.50903e-12	-0.456028	6.25146e-08
Cdc25b	1.53708e-12	-0.767737	6.36766e-08
Cenpe	1.55211e-12	-1.68538	6.42994e-08
Cd160	1.55813e-12	-0.561676	6.45486e-08
Ttyh3	1.59144e-12	-0.46918	6.59288e-08
Pgls	1.60653e-12	-1.39111	6.65536e-08
Trrap	1.63186e-12	-0.613461	6.76032e-08
Chfr	1.6335e-12	-0.548608	6.76712e-08
Eri1	1.64918e-12	-0.696893	6.83205e-08
2010315B03Rik	1.64924e-12	-0.947222	6.83232e-08
Tab2	1.69221e-12	-0.306683	7.0103e-08
Pstpip1	1.7208e-12	-0.659064	7.12876e-08
Eif3e	1.72484e-12	-0.561156	7.1455e-08
Arl5a	1.74664e-12	-0.420034	7.2358e-08
Rhot2	1.79755e-12	-0.709933	7.44669e-08
Ubxn4	1.80104e-12	-0.360355	7.46115e-08
Sipa1l1	1.81499e-12	-0.465723	7.51897e-08
Tmf1	1.83158e-12	-0.458602	7.58768e-08
Ralgapb	1.84193e-12	-0.442889	7.63057e-08
Prune1	1.84198e-12	-0.792432	7.63077e-08
Cir1	1.84967e-12	-0.610389	7.66262e-08
Eif3j1	1.85535e-12	-0.741713	7.68617e-08
Herpud2	1.87867e-12	-0.480734	7.78275e-08
Chst12	1.8903e-12	-0.686363	7.83095e-08
Pik3c2a	1.89451e-12	-0.645897	7.8484e-08
Tmem241	1.99761e-12	-0.661492	8.27549e-08
Rmnd5b	2.00529e-12	-1.03595	8.30733e-08
Gimap9	2.0209e-12	-0.381772	8.37198e-08
Synj2bp	2.05095e-12	-0.446958	8.49645e-08
Otud7b	2.05399e-12	-0.497951	8.50908e-08
H2-Q6	2.06882e-12	-0.308282	8.5705e-08
Zbtb1	2.07717e-12	-0.517176	8.6051e-08
Ctse	2.09126e-12	-0.745101	8.66347e-08
Reps1	2.11046e-12	-0.450351	8.74299e-08
Ndufs2	2.13501e-12	-0.704384	8.84469e-08
Dis3l2	2.14072e-12	-0.467185	8.86838e-08
Zmiz2	2.16944e-12	-0.626942	8.98736e-08
ENSMUSG00000123357	2.18153e-12	-0.723766	9.03743e-08
Bin1	2.21442e-12	-0.452678	9.17366e-08
Nipsnap2	2.222e-12	-0.687968	9.20507e-08
Gosr1	2.23103e-12	-0.548203	9.24249e-08
Usp8	2.25169e-12	-0.569393	9.32809e-08
Ddx46	2.25266e-12	-0.439228	9.33209e-08
Iqsec1	2.32025e-12	-0.396088	9.61209e-08
Pgk1	2.32935e-12	-0.722441	9.64982e-08
Orc3	2.35023e-12	-0.568113	9.7363e-08
Pot1b	2.36041e-12	-0.723308	9.77848e-08
Hopx	2.40406e-12	-0.701137	9.95932e-08
Ikbke	2.42108e-12	-0.667642	1.00298e-07
Oxr1	2.42886e-12	-0.316256	1.0062e-07
Dctn4	2.44094e-12	-0.580096	1.01121e-07
Iqgap1	2.44554e-12	-0.29698	1.01311e-07
Yme1l1	2.45469e-12	-0.365075	1.01691e-07
Memo1	2.50345e-12	-0.521879	1.0371e-07
Inpp5d	2.53179e-12	-0.304785	1.04885e-07
Hnrnpab	2.53454e-12	-0.435273	1.04999e-07
Nin	2.54577e-12	-0.370326	1.05464e-07
Pggt1b	2.59334e-12	-0.61302	1.07434e-07
Snw1	2.6313e-12	-0.534446	1.09007e-07
Pcf11	2.63841e-12	-0.44077	1.09301e-07
Tcf3	2.65046e-12	-0.600135	1.09801e-07
Dcun1d1	2.65264e-12	-0.617121	1.09891e-07
Tpcn1	2.69388e-12	-0.970582	1.11599e-07
Endod1	2.69787e-12	-1.06369	1.11765e-07
Diaph1	2.73852e-12	-0.314891	1.13449e-07
Fus	2.74584e-12	-0.311615	1.13752e-07
Srrt	2.749e-12	-0.495863	1.13883e-07
Polr2b	2.79402e-12	-0.699734	1.15748e-07
Pcm1	2.8163e-12	-0.402703	1.16671e-07
Cers5	2.83219e-12	-0.555766	1.17329e-07
Gbp4	2.84411e-12	-0.427688	1.17823e-07
Kdm7a	2.85074e-12	-0.391072	1.18098e-07
Slc38a9	2.87712e-12	-0.48216	1.1919e-07
Dctn2	2.88623e-12	-0.750084	1.19568e-07
Rnf139	2.94011e-12	-0.658516	1.218e-07
ENSMUSG00000122616	2.9639e-12	-0.959079	1.22786e-07
Aff1	2.96714e-12	-0.453455	1.2292e-07
Cd47	3.00729e-12	-0.283238	1.24583e-07
Rab22a	3.03488e-12	-0.464017	1.25726e-07
Med27	3.06017e-12	-0.7049	1.26774e-07
Zfpm1	3.07146e-12	-0.669066	1.27241e-07
Cdk5rap2	3.16474e-12	-0.676101	1.31105e-07
Ubald2	3.16668e-12	-0.735887	1.31186e-07
Ddx50	3.17588e-12	-0.479106	1.31567e-07
Atp6v1d	3.22121e-12	-0.648747	1.33445e-07
Lncpint	3.23521e-12	-0.363574	1.34025e-07
Tyk2	3.24828e-12	-0.385997	1.34566e-07
Kat2b	3.28857e-12	-0.425253	1.36236e-07
Rab4b	3.30617e-12	-0.57957	1.36965e-07
Psma2	3.31903e-12	-0.609792	1.37497e-07
Copg2	3.35163e-12	-0.527826	1.38848e-07
4930453N24Rik	3.44756e-12	-0.622911	1.42822e-07
Satb1	3.48999e-12	-0.276162	1.4458e-07
Brox	3.54438e-12	-0.875356	1.46833e-07
Kif1c	3.56584e-12	-0.703664	1.47722e-07
Hnrnpd	3.62568e-12	-0.326698	1.50201e-07
Nt5c3	3.62764e-12	-0.490082	1.50282e-07
N4bp2l2	3.69384e-12	-0.367615	1.53025e-07
Eif4g2	3.70316e-12	-0.301268	1.53411e-07
Pcnp	3.73166e-12	-0.549288	1.54592e-07
Calm3	3.80248e-12	-0.729159	1.57525e-07
Cst7	3.90351e-12	-0.465962	1.61711e-07
Got2	4.03007e-12	-0.679359	1.66954e-07
Lncppara	4.0312e-12	-0.621841	1.67001e-07
Rlf	4.1069e-12	-0.375565	1.70137e-07
Cpsf7	4.1081e-12	-0.463577	1.70186e-07
Gorasp2	4.11307e-12	-0.823427	1.70392e-07
Sppl2a	4.1177e-12	-0.344668	1.70584e-07
Ptpa	4.13877e-12	-0.64156	1.71457e-07
Crlf2	4.16969e-12	-0.679461	1.72738e-07
Srebf2	4.1981e-12	-0.717539	1.73915e-07
Slc20a1	4.20289e-12	-0.335174	1.74113e-07
Parp14	4.28443e-12	-0.455897	1.77491e-07
Nop53	4.29337e-12	-0.663791	1.77861e-07
Trappc1	4.32533e-12	-0.88143	1.79185e-07
Gm20234	4.34854e-12	-0.379124	1.80147e-07
Tbk1	4.49197e-12	-0.440588	1.86089e-07
Crybg1	4.52051e-12	-0.391945	1.87271e-07
Nisch	4.52619e-12	-0.402876	1.87507e-07
Zdhhc21	4.54682e-12	-0.447094	1.88361e-07
Tmcc1	4.61575e-12	-0.363123	1.91217e-07
Slc39a7	4.68151e-12	-0.60073	1.93941e-07
Hnrnpk	4.71602e-12	-0.323413	1.95371e-07
Yy1	4.72069e-12	-0.393933	1.95564e-07
Gas7	4.72337e-12	-0.380845	1.95675e-07
Ifi208	4.78379e-12	-0.820506	1.98178e-07
Sypl1	4.9274e-12	-0.541201	2.04127e-07
Larp4b	4.93815e-12	-0.349708	2.04573e-07
Usp24	4.9645e-12	-0.464372	2.05664e-07
Rnpepl1	4.96874e-12	-0.719495	2.0584e-07
Srbd1	5.05212e-12	-0.655108	2.09294e-07
1700028E10Rik	5.08247e-12	-0.603409	2.10551e-07
Mrfap1	5.13436e-12	-0.4729	2.12701e-07
Nr1h2	5.14189e-12	-0.595291	2.13013e-07
Tm9sf2	5.1463e-12	-0.333703	2.13196e-07
Rhot1	5.16362e-12	-0.575118	2.13913e-07
Phykpl	5.21112e-12	-1.04408	2.15881e-07
Ehd4	5.2652e-12	-0.631448	2.18121e-07
Rps6kb1	5.35055e-12	-0.454323	2.21657e-07
Faf2	5.41637e-12	-0.545917	2.24384e-07
Aspscr1	5.46924e-12	-0.650992	2.26574e-07
Ywhaz	5.54153e-12	-0.302935	2.29569e-07
Pa2g4	5.66006e-12	-0.756629	2.34479e-07
Cybc1	5.68738e-12	-0.509522	2.35611e-07
Gm12216	5.75672e-12	-0.390031	2.38484e-07
Gm2682	5.75703e-12	-0.187899	2.38497e-07
Stt3b	5.77094e-12	-0.508192	2.39073e-07
Tnrc18	5.8386e-12	-0.573976	2.41876e-07
Gmds	5.84087e-12	-0.551181	2.4197e-07
Mob2	5.94355e-12	-0.817494	2.46224e-07
Ccdc171	5.94529e-12	-0.597808	2.46296e-07
Golga4	5.96415e-12	-0.384374	2.47077e-07
Zfp451	6.08158e-12	-0.57962	2.51942e-07
Efcab14	6.20006e-12	-0.437577	2.5685e-07
Rbm39	6.36042e-12	-0.286892	2.63493e-07
Zfp182	6.40156e-12	-0.507476	2.65197e-07
Upf2	6.45884e-12	-0.463239	2.6757e-07
Arfgap2	6.51891e-12	-0.662182	2.70059e-07
Pcnx1	6.59895e-12	-0.629076	2.73375e-07
Mta2	6.62098e-12	-0.38925	2.74287e-07
Cct2	6.68806e-12	-0.430909	2.77066e-07
Mapk1ip1l	6.73573e-12	-0.557528	2.79041e-07
Akap8	6.78381e-12	-0.378219	2.81033e-07
Cflar	6.81585e-12	-0.367384	2.8236e-07
Erlec1	6.96149e-12	-0.604435	2.88394e-07
4732419C18Rik	7.08023e-12	3.8243	2.93313e-07
Srsf2	7.11506e-12	-0.315324	2.94756e-07
Thada	7.18214e-12	-0.510243	2.97534e-07
Pex2	7.23021e-12	-0.531942	2.99526e-07
Crot	7.24838e-12	-0.531424	3.00279e-07
Mcmbp	7.25845e-12	-0.407202	3.00696e-07
Atg13	7.28807e-12	-0.716455	3.01923e-07
Kpna3	7.38994e-12	-0.546034	3.06143e-07
Amn1	7.40074e-12	-0.619949	3.0659e-07
Smarcc2	7.49341e-12	-0.459041	3.10429e-07
Atp13a3	7.53663e-12	-0.489318	3.1222e-07
Zfp407	7.70715e-12	-0.438388	3.19284e-07
Slc29a1	7.7205e-12	-1.06615	3.19837e-07
Ncf4	7.73205e-12	-0.815828	3.20316e-07
Shoc2	7.78903e-12	-0.507283	3.22676e-07
Marveld1	7.79257e-12	-0.822098	3.22823e-07
Khsrp	7.81035e-12	-0.401145	3.23559e-07
Acer3	8.0173e-12	-0.617768	3.32132e-07
Golim4	8.05766e-12	-0.62631	3.33805e-07
Eif4b	8.12449e-12	-0.354072	3.36573e-07
Nudt4	8.12529e-12	-0.531453	3.36606e-07
Larp7	8.17567e-12	-0.809622	3.38693e-07
Tnrc6a	8.2068e-12	-0.32996	3.39983e-07
Rest	8.27546e-12	-0.708243	3.42828e-07
Gab3	8.29118e-12	-0.319356	3.43479e-07
Calr	8.30258e-12	-0.320335	3.43951e-07
Ciz1	8.53454e-12	-0.553594	3.5356e-07
Immt	8.54073e-12	-0.464313	3.53817e-07
Aff4	8.5557e-12	-0.513855	3.54437e-07
Tmed2	8.56219e-12	-0.383358	3.54706e-07
Lpp	8.59667e-12	-0.291183	3.56134e-07
Kif13b	8.65728e-12	-0.312494	3.58645e-07
Chst11	8.7759e-12	-0.436686	3.63559e-07
Tpst2	8.79073e-12	-0.328153	3.64174e-07
Acp5	8.82473e-12	-0.780808	3.65582e-07
Tbc1d5	8.82777e-12	-0.314341	3.65708e-07
Fam117a	8.83098e-12	-0.411792	3.65841e-07
Psd4	8.90058e-12	-0.392751	3.68724e-07
Wdr82	9.00946e-12	-0.535852	3.73235e-07
ENSMUSG00000127251	9.02668e-12	0.443749	3.73948e-07
Hadha	9.04273e-12	-0.579743	3.74613e-07
Pds5b	9.08349e-12	-0.376506	3.76302e-07
Zfyve27	9.11222e-12	-0.695287	3.77492e-07
Mfsd14b	9.15603e-12	-0.454214	3.79307e-07
Tor1aip2	9.1914e-12	-0.520489	3.80772e-07
Slc25a12	9.23095e-12	-0.465913	3.8241e-07
Polr1d	9.26845e-12	-0.586973	3.83964e-07
Calu	9.28144e-12	-0.451634	3.84502e-07
Zfp148	9.31105e-12	-0.332338	3.85729e-07
Cst3	9.33543e-12	-0.693946	3.86739e-07
AI837181	9.34379e-12	-0.738893	3.87085e-07
Ctso	9.3438e-12	-0.581391	3.87086e-07
Slc25a36	9.35128e-12	-0.505107	3.87396e-07
Dpysl2	9.37413e-12	-0.56909	3.88342e-07
Zfp950	9.45865e-12	-0.393348	3.91844e-07
Ms4a6b	9.49585e-12	-0.374709	3.93385e-07
Cdca7l	9.68705e-12	-0.650532	4.01305e-07
Paxbp1	9.74132e-12	-0.527871	4.03554e-07
Lrch4	9.76508e-12	-0.775687	4.04538e-07
Stx8	9.81695e-12	-0.427854	4.06687e-07
Lilrb4a	9.86157e-12	-2.64982	4.08535e-07
Zbed6	9.99053e-12	-0.806653	4.13878e-07
Phf21a	1.00475e-11	-0.29515	4.16238e-07
Golga5	1.00541e-11	-0.597709	4.1651e-07
Ptpn13	1.01109e-11	2.1417	4.18866e-07
Itpr3	1.04037e-11	-0.556087	4.30992e-07
[truncated: 2,937 more rows]
