# Supplementary material for: The GFI1–FOXO1 axis regulates NK cell maturation and function
Source: Nat Commun. 2026 Apr 22;17:5593. doi: 10.1038/s41467-026-72022-6 (PMC13315798; doi:10.1038/s41467-026-72022-6)
Supplement: Supplementary file 4 — Supplementary Data 2 [file 41467_2026_72022_MOESM4_ESM.xlsx]

## Sheet: Table_S2
Supplemental Table 2
Gene	Log2 Fold Change	p value	FDR	Imm_WT1	Imm_WT2	Imm_WT3	M1_WT1	M1_WT2	M1_WT3	M2_WT1	M2_WT2	M2_WT3	Imm_KO1	Imm_KO2	Imm_KO3	M1_KO1	M1_KO2	M1_KO3	M2_KO1	M2_KO2	M2_KO3
Sgk1	2.39939	0	0	1916.75	1948	2153.39	2792.77	3093.87	2845.03	3141.74	3449.71	3833.06	12392.4	9886.95	10855.4	17290.2	12892.3	15154.2	18899.8	17108.2	17472
Capg	3.24882	0	0	930.289	847.353	845.023	1109.41	923.149	1196.57	1115	1336.13	1145.34	7619.1	7298.57	6575.35	11854.3	9275.73	10499.6	15222.2	10679.8	12501.9
Ptpn5	5.25349	0	0	152.08	113.86	86.9876	190.747	158.903	153.814	62.9369	65.7266	103.844	4128.05	4357.86	4153.55	5212.87	4724.07	5101.33	4177.9	4702.76	3760.16
Cdc42bpb	6.3543	2.83124e-274	1.33727e-270	28.7718	33.003	17.7526	8.55366	21.7545	27.5804	11.0565	40.3749	13.235	2122.97	1751.17	1938.76	1643.41	2087.19	1794.85	1492.05	2256.7	1507.08
Scpep1	2.29174	1.07846e-173	4.07508e-170	819.312	832.501	635.542	613.297	661.149	634.35	693.157	572.76	774.757	3245.98	3203.21	3004.26	3441.24	3026.33	3610.36	4092.19	3293.22	3633.31
Ifi204	2.65646	1.228e-169	3.86675e-166	254.836	199.668	193.503	289.969	250.65	255.649	196.465	203.752	141.513	1125.08	1156.4	1404.78	1432.12	1515.19	1571.89	1394.97	1402.43	1475.15
2510009E07Rik	4.648	5.22061e-167	1.40904e-163	64.3941	34.6532	78.1113	42.7683	41.6174	65.7687	45.0764	62.9098	20.3616	1463.22	1206.11	1470.5	1758.09	1073.01	1072.6	1352.99	961.055	941.149
Ctsz	1.73439	9.59498e-132	2.26597e-128	1651.64	2004.11	1482.34	1609.8	1500.12	1468.13	1575.12	1463.83	1437.53	4513.76	5139.26	4636.59	5436.81	5446.17	5507.64	5786.27	5159.8	5650.44
Ampd3	4.07415	9.73301e-112	2.04318e-108	34.9372	89.1082	81.6619	34.2146	52.9676	40.3099	37.422	43.1918	12.2169	961.695	762.211	859.298	733.215	728.185	677.48	683.052	756.03	700.761
Ret	2.84258	3.52981e-104	6.66886e-101	508.302	353.957	326.647	300.233	382.123	282.169	159.894	207.508	142.531	2298.76	2352.91	1981.48	2208.68	2062.85	2204.61	2179.47	1382.5	1554.98
Nt5e	3.46473	6.49415e-99	1.1154e-95	756.973	594.88	699.452	526.905	603.452	796.65	556.226	552.104	505.985	5634.7	5248.27	4145.33	7893.8	7606.38	5297.6	10231.8	9028.22	8240.6
Pea15a	1.02344	3.10082e-98	4.88199e-95	6736.03	6578.33	6071.38	8602.41	8449.27	7534.76	9106.29	8292.82	8265.77	12493.8	14034.6	12664.4	15775	15340.6	15984.9	18486.1	17048.4	20142
Hsd17b13	9.20843	1.91718e-93	2.78625e-90	0	0	0	0	0	0	1.701	5.63371	6.10847	158.214	330.524	180.732	738.633	683.56	619.803	1268.15	1345.48	1805.13
Cldnd1	1.65859	1.80071e-90	2.43006e-87	3780.75	3526.37	3009.06	3073.33	2699.45	2389.95	2659.51	2184.94	2123.71	9690.37	10024.7	8726.88	10481.7	8462.36	8264.05	9030.11	6688.94	8170.52
Gpr137b	2.44482	1.20753e-86	1.52093e-83	129.473	106.435	154.447	317.341	262.946	378.701	171.801	161.5	241.284	680.425	650.583	631.74	1269.58	1529.39	1284.37	1387.1	1608.88	1299.51
Dsp	3.90392	8.52574e-85	1.00673e-81	400.065	487.62	466.893	195.879	345.235	395.673	65.4884	109.857	105.88	5048.38	4292.45	4666.99	3917.1	4174.38	3917.67	2625.51	2897.4	1792.71
Plxnc1	1.92342	1.19288e-80	1.32572e-77	3517.7	3065.16	3948.17	2524.18	2613.38	2814.27	1670.38	1496.69	1602.45	10376	10170.4	10129.2	10200	13502.9	9183.42	7559.93	8457.28	5602.54
Dmrta1	4.58706	2.20534e-74	2.31475e-71	312.38	363.858	371.029	227.527	172.145	227.008	125.874	66.6656	63.1208	4125.98	4313.38	3799.48	4874.26	5628.72	4427.29	4459.52	4093.38	4470.68
Rhbdf2	2.84661	3.54774e-73	3.52776e-70	375.404	262.374	184.627	236.936	342.398	275.804	212.625	313.61	215.832	1525.27	1340.41	1265.94	1930.56	1882.33	1805.18	2460.21	3407.12	2593.7
App	2.76622	1.35183e-71	1.277e-68	322.655	200.493	319.546	112.053	174.982	179.273	114.817	206.569	99.7716	2863.37	2350.3	2509.71	1051.06	1217.02	956.391	714.538	765.996	581.898
Ube2j1	0.872479	4.39002e-68	3.94955e-65	6908.66	6858.03	6847.17	6283.52	6462.04	6379.57	6451.89	5517.28	5923.18	12178.4	11714.9	13346.2	12964.9	11618.5	12104.2	11449.2	9177.72	11037.4
Tlr3	2.90045	2.11547e-67	1.81671e-64	93.1659	89.9332	88.7629	47.0451	50.13	25.4589	37.422	24.4127	30.5423	446.723	409.885	519.193	322.362	288.028	412.341	298.234	293.3	378.766
Niban2	1.6777	3.95152e-65	3.11067e-62	1046.75	767.32	596.487	2091.37	2244.5	2370.86	2382.25	2458.18	2677.54	3553.1	3238.09	3235.1	5700.48	5448.2	6199.76	7166.37	7862.14	8100.44
Itsn1	2.25788	5.09772e-65	3.85245e-62	224.009	262.374	246.761	348.989	450.224	440.226	378.472	498.583	262.664	1510.79	1578.49	1264.3	1493.52	1736.28	1478.92	1419.45	2547.15	1594.9
Xylt1	1.73372	6.10989e-65	4.43977e-62	419.246	339.931	461.567	597.901	716.954	705.423	568.984	702.336	537.545	1338.1	1429.36	1428.6	1813.17	1985.77	1737.17	1791.15	2941.54	2315.17
Gfi1	1.52591	1.22124e-63	8.5455e-61	1970.18	1652.63	1636.79	2083.67	2220.85	1946.54	2185.78	2380.24	2134.91	5199.36	4665.71	4418.89	7584.08	5162.2	5066.03	8706.51	6354.35	5617.62
Dusp6	-1.69155	5.04013e-63	3.40083e-60	3678	3645.18	2817.33	2698.68	2309.76	2140.67	2446.89	1909.83	1569.88	1249.17	801.456	1106.57	901.169	758.61	699.861	546.617	526.801	636.894
Arhgef11	3.18068	5.49626e-63	3.58072e-60	49.3231	138.613	71.0103	68.4293	148.498	101.835	78.2459	105.163	108.934	655.607	969.77	750.037	661.88	1062.87	726.547	768.762	1477.89	857.767
Mbp	0.983838	3.49544e-59	2.20131e-56	10566.8	10381.1	10055.1	8853.89	9420.66	9535.4	9050.16	8853.37	9207.5	18421.1	16867.2	16965	20743.1	18385.1	16827.7	21296.2	19960	20582
Galnt3	1.19653	6.38365e-59	3.89052e-56	411.026	415.013	433.163	731.338	648.853	667.234	661.688	774.635	762.54	1224.35	1080.53	1014.56	1386.07	1563.87	1250.8	1707.19	1748.41	1479.58
Atp13a2	1.074	3.22103e-57	1.90172e-54	2788.13	2793.71	3211.44	4563.38	4892.88	4756.56	4888.67	5653.43	6043.31	6996.59	6695.08	6176.1	9297.93	9646.92	8539.51	11987.1	13716.7	9711.31
Myo6	-1.0291	8.22054e-57	4.70639e-54	3785.55	3887.76	4017.41	4885.85	4393.47	5445.01	4850.4	4635.6	5640.15	2306	2134.02	2029.13	2267.37	2373.19	2488.68	2052.66	2157.03	2431.38
Rgmb	6.18799	2.4701e-56	1.37258e-53	118.512	37.1284	51.4825	20.5288	16.0794	23.3373	8.50499	7.51161	6.10847	1498.38	1612.5	1468.04	1889.02	1535.48	1662.28	1747.42	1754.1	1642.8
Gpc1	-3.54654	1.5601e-55	8.4214e-53	3068.99	3509.05	3136.88	7771	7692.59	8544.63	14792.7	16726.5	19081.8	537.722	553.781	290.814	297.079	476.667	509.616	753.894	1868.01	1557.64
4930428O21Rik	2.70372	4.22937e-55	2.21959e-52	64.3941	99.8342	65.6845	110.342	97.4225	47.7354	93.5549	116.43	70.2474	426.041	508.432	372.143	726.895	541.575	496.704	835.231	747.487	405.377
Hs3st3b1	1.11805	6.23114e-54	3.18175e-51	1835.92	1986.78	2181.79	2906.53	3214.94	2866.24	3463.23	3516.37	4416.42	5527.16	4995.36	5169.75	6411.12	6166.24	6271.21	6861.14	7449.24	6980.11
Tpd52	0.66007	4.01589e-53	1.99664e-50	2207.21	2091.57	2322.04	2309.49	2191.53	2266.9	1968.05	1925.79	2004.6	3583.09	3204.08	3708.29	3513.47	3511.11	3822.12	3185.25	2824.79	3116.17
Igsf8	0.983	7.52645e-52	3.64608e-49	1713.29	1372.93	1443.28	1590.12	1452.82	1693.01	1374.41	1237.54	1397.82	3236.67	2570.07	2582	2976.2	2969.53	3116.23	2994.59	2915.91	2841.19
Ctss	1.71753	5.18847e-51	2.45064e-48	3955.44	4136.1	3935.75	2763.69	2909.43	2752.74	2254.67	2542.68	1925.19	7945.87	9457.88	8494.4	10759.8	10393.4	10497.1	10917.5	8387.52	10167.2
Prdx4	2.10195	6.65363e-51	3.06602e-48	316.49	437.29	321.322	270.296	260.109	213.218	324.891	286.38	339.02	806.583	1210.47	936.52	1294.87	1348.87	1500.44	1583.88	1381.07	1939.07
Snx9	2.87566	8.33938e-51	3.75133e-48	772.044	532.174	587.61	230.949	236.462	253.528	248.346	259.151	195.471	2497.3	2228.2	2501.49	2624.95	2318.43	2738.33	2492.57	2013.23	2281.47
Clcn3	0.898144	2.77271e-48	1.21825e-45	4896	5190.55	6046.53	4553.11	5291.08	5089.65	3945.46	4224.34	4276.94	8918.94	9295.67	9394.77	9195.89	9239.22	8224.45	8016.46	8660.89	9677.6
Cyp17a1	1.96898	1.18473e-47	5.08708e-45	116.457	104.785	127.819	490.125	385.907	619.499	523.907	539.897	492.75	653.539	830.235	621.882	1837.55	1454.34	1366.15	1695.82	2006.11	1458.29
Il21r	-2.25313	1.39564e-47	5.8595e-45	2984.73	3009.88	2053.97	1081.18	1014.9	1230.51	1113.3	1167.12	1125.99	987.547	593.897	736.893	303.399	292.085	187.663	197.657	138.107	117.976
Ptpn13	2.54944	1.97058e-47	8.09353e-45	187.017	129.537	236.109	54.7434	70.9387	59.404	34.02	70.4214	78.392	824.162	906.107	816.579	361.19	582.142	353.804	319.224	549.581	284.74
Yes1	4.24739	2.1913e-47	8.80855e-45	12.3308	9.07583	49.7072	55.5988	122.96	72.1334	58.6844	66.6656	30.5423	579.085	729.944	837.939	951.735	1091.26	958.974	946.303	956.784	1021.87
Elovl5	0.945241	3.11266e-46	1.22516e-43	8049.26	8430.62	8077.42	6379.32	7079.68	6825.1	6944.32	6174.55	6162.42	15212.4	13581.1	14966.2	15300.9	12206.7	13415.3	14439.4	10212.8	13620.5
Maged1	5.59483	7.20197e-46	2.77687e-43	78.78	60.2305	17.7526	19.6734	32.1589	19.0941	39.9735	27.2296	0	1924.42	1506.11	1614.26	1403.22	1462.45	1311.92	1546.27	1158.96	1417.49
Mosmo	0.752411	9.74834e-45	3.68351e-42	1593.41	1654.28	1796.56	2146.97	2252.07	2062.17	2065.01	1927.67	1928.24	2831.31	2824.72	2544.21	3848.48	3369.12	3246.22	3902.41	3284.67	3525.98
Foxo1	0.64301	1.04174e-44	3.85915e-42	6559.97	6392.69	6362.52	5215.16	5680.77	6066.63	5054.52	5246.86	5028.29	10503.2	8879.68	9002.91	9690.72	9202.71	8756.45	7861.66	8232.33	8285.84
Rubcnl	2.31564	2.35067e-44	8.5406e-42	126.733	56.1051	108.291	148.834	87.0182	115.626	199.867	188.729	130.314	445.689	567.734	318.745	754.887	602.426	496.704	898.201	1106.28	641.33
Dyrk2	0.921705	5.5797e-44	1.98901e-41	5949.6	6674.04	7448.98	6466.56	7606.52	8037.58	5704.3	6036.52	6237.76	12626.1	11187.2	11842	13796.6	12425.8	12502.8	12668.4	14434.3	12161.3
Crtc3	0.758705	9.25107e-44	3.23668e-41	4141.09	3778.85	3445.78	4047.59	4129.58	3916.42	2930.82	3466.61	3048.12	6754.61	6307.87	6171.17	6629.64	5959.35	6093.87	5668.2	6214.82	5646.01
Fmnl3	1.17739	2.47267e-43	8.49384e-41	2934.73	2760.7	2796.03	2540.44	2587.84	3290.56	2197.69	2178.37	2757.97	5846.69	6393.33	5564.08	6030.06	7003.96	5195.16	6050.39	7220.02	4925.73
Glis3	2.17863	5.02128e-43	1.69405e-40	95.221	67.6562	83.4371	73.5614	66.2095	28.6412	62.9369	57.276	83.4824	390.882	328.78	317.102	331.392	298.17	284.937	264.125	361.641	214.664
Mtus1	5.29969	5.38851e-42	1.78605e-39	12.3308	23.1021	17.7526	8.55366	1.8917	0	19.5615	13.1453	2.03616	426.041	361.92	323.674	405.436	336.709	340.031	532.624	370.184	342.397
S100a6	-1.20862	3.41982e-41	1.11398e-38	2151.72	2974.4	2197.77	6160.34	6165.05	6467.61	10840.5	11663.7	12503	1172.65	1571.52	1012.1	2481.37	2845.8	2423.26	4016.98	4818.09	4643.65
Slc16a6	-1.79192	3.77177e-41	1.2078e-38	781.634	642.734	612.464	632.971	567.51	708.605	843.695	937.074	885.728	256.452	216.28	225.915	177.886	135.901	141.177	218.647	395.812	168.537
Sdc4	1.33626	5.34676e-41	1.68361e-38	1337.89	911.709	1326.12	1070.92	939.229	1323.86	1048.67	872.286	1355.06	2873.71	2548.26	2954.14	2580.7	2659.19	3129.15	2625.51	2850.42	3471.87
Sh3bp4	2.00243	1.36532e-40	4.2287e-38	187.702	108.085	173.975	96.6563	128.636	130.477	78.2459	73.2382	143.549	831.401	659.304	752.502	519.21	472.61	428.697	413.68	296.147	267.886
Tnfrsf8	3.55237	5.46655e-40	1.6658e-37	14.3859	8.25076	7.10103	18.818	9.4585	4.24314	10.206	19.718	17.3073	77.556	93.3142	50.9335	241.997	178.496	220.375	220.396	143.802	165.876
Cxcr4	1.75389	1.19023e-39	3.56938e-37	3219.02	3914.98	3488.38	2683.28	3232.91	2196.89	1557.26	1534.25	1569.88	7077.25	10561.9	7288.42	8909.65	10042.5	7260.31	8093.43	8890.12	6685.62
Cd226	-1.29313	4.26356e-38	1.25862e-35	6140.73	8936.39	6673.19	3083.59	3432.49	3229.03	3587.4	4108.85	3246.65	2340.12	3297.39	2955.79	1047.45	1766.71	1238.75	1269.03	1662.98	1615.3
Egln3	3.6439	6.39583e-38	1.85902e-35	182.222	168.315	170.425	88.958	64.3178	96.5315	46.7774	30.9854	13.235	1411.52	1179.07	974.309	1145.87	876.256	700.722	1152.71	667.755	726.485
Cd2ap	1.26593	6.91253e-38	1.97876e-35	702.169	720.291	811.293	692.846	750.059	984.409	445.661	547.409	402.141	2017.49	1478.2	1791.71	1535.96	1888.41	1578.78	1258.53	1504.94	1227.66
Cpox	0.930941	8.28594e-38	2.33651e-35	1464.62	1484.31	1251.56	1480.64	1599.43	1381.14	1325.08	1282.61	1317.39	3145.67	2638.96	2939.36	3030.38	2482.72	2715.94	2766.32	1910.72	2421.62
Ttll11	2.3216	8.83666e-38	2.45516e-35	32.8821	55.2801	44.3814	95.801	68.1012	37.1275	44.2259	63.8487	51.922	346.417	232.85	261.24	248.318	233.262	295.267	308.729	304.69	213.777
Il6st	1.90205	1.62685e-37	4.45452e-35	927.549	1047.02	813.068	390.047	336.722	579.189	239.841	371.825	300.333	1903.74	2037.22	2825.17	1828.52	1853.93	1803.46	1332.87	1516.33	1843.27
Prss12	4.37469	3.3868e-37	9.14097e-35	39.0475	79.2073	95.8639	23.9502	20.8087	19.0941	21.2625	22.5348	6.10847	483.95	545.932	514.264	641.112	507.092	679.201	667.31	697.655	815.189
Plekho1	2.92826	4.45625e-37	1.1858e-34	182.222	153.464	159.773	141.991	213.762	59.404	115.668	257.273	93.6632	1067.17	1034.31	1027.71	1448.37	1409.72	1484.08	1316.25	837.186	974.856
Peli2	2.19203	9.81977e-37	2.57673e-34	256.206	148.514	271.614	112.053	86.0723	94.41	36.5715	21.5959	12.2169	896.548	832.851	754.145	514.696	466.525	379.63	194.158	130.988	98.4614
Nodal	4.39848	1.10419e-36	2.85772e-34	6.85043	1.65015	10.6515	19.6734	13.2419	0	1.701	6.57266	14.2531	107.544	103.779	64.8992	302.497	225.149	261.695	238.762	180.821	118.863
Cd300lf	-1.95395	6.2335e-36	1.59148e-33	722.036	667.486	642.643	450.778	468.196	532.515	424.399	374.642	462.207	167.521	247.675	243.167	139.058	127.787	56.8153	76.0891	139.531	86.0428
AI661453	2.29518	1.44845e-35	3.64875e-33	110.977	42.9039	83.4371	66.7185	72.8304	118.808	43.3754	104.224	48.8677	313.326	336.629	303.137	440.652	421.901	383.073	383.069	415.745	399.168
Tjp1	2.77478	1.60547e-35	3.99107e-33	102.756	97.3589	181.076	303.655	404.824	501.752	381.874	450.697	538.563	1288.46	768.316	1248.69	3680.52	1687.6	1287.81	4108.81	2537.19	2549.35
Gpr25	1.07343	5.85547e-35	1.43672e-32	923.438	946.362	1287.06	999.067	1004.49	974.862	632.771	653.51	612.883	2432.16	1925.59	1827.86	2122.89	1872.18	1726.84	1788.53	1453.68	1452.08
Cyp39a1	1.52932	6.63475e-35	1.60706e-32	210.308	136.137	127.819	204.432	228.896	206.853	284.067	190.607	175.109	523.245	418.606	581.628	541.785	501.007	608.613	640.198	519.682	749.548
Rala	0.663694	7.35981e-35	1.76001e-32	2507.94	2462.85	2673.54	2978.38	2815.79	2764.41	3319.5	2747.37	3207.96	4174.58	3987.22	4515.01	4693.66	4389.39	4971.34	4695.66	4111.89	4709.29
Ptgfrn	7.51495	7.45252e-35	1.76001e-32	5.48035	0	0	0	0	0	0	0	0	201.646	155.233	212.771	124.611	48.6809	78.3363	135.561	112.479	102.01
Gimap7	-1.16776	4.68233e-34	1.09121e-31	7485.47	8697.95	6469.04	5092.85	5726.17	5594.59	5078.33	6922.89	5117.88	3191.17	3168.32	3500.45	3083.66	2726.13	2874.34	2752.33	1688.61	2108.49
Ano10	0.932853	4.7361e-34	1.09121e-31	1817.42	1652.63	1855.14	1334.37	1378.1	1525.41	1327.63	988.716	1377.46	2966.78	2815.12	2706.05	3014.13	2718.01	2956.12	2789.93	2419.01	2649.59
Gimap3	-0.565686	7.44664e-34	1.69505e-31	22500.9	22412.4	20323.1	22911	23663.3	23798.7	24735.1	24913.2	25942.7	16224.7	14950.3	12645.5	16526.2	16713.8	15269.5	16889.2	17608	15884.2
Idua	-1.01555	8.3078e-34	1.86856e-31	1117.31	1087.45	905.381	927.216	870.182	816.805	1004.44	1082.61	1008.92	481.881	485.757	524.122	465.032	535.489	459.688	411.056	605.109	405.377
Bbc3	0.729788	2.68584e-33	5.96983e-31	1478.32	1502.46	1485.89	2129.86	2102.62	1874.41	2442.63	2322.03	2419.97	3120.85	2610.18	2763.55	3544.18	3233.22	3108.49	3682.89	3278.98	3711.37
Serpinb9b	-1.74373	3.46639e-33	7.61518e-31	728.886	599.83	804.192	4051.87	3557.34	3772.15	6148.26	6367.03	7466.58	351.587	448.257	280.956	1051.06	1091.26	913.349	1233.17	1267.17	1496.44
Pid1	3.38253	3.82191e-33	8.2997e-31	23.9765	35.4783	7.10103	15.3966	32.1589	11.6686	11.0565	43.1918	8.14462	218.191	252.036	128.977	264.572	294.114	215.21	175.792	223.534	235.065
Sh3bgrl2	1.67395	8.40935e-33	1.80543e-30	153.45	195.543	172.2	105.21	174.036	118.808	176.053	225.348	149.657	706.277	660.176	739.358	462.323	503.036	436.445	370.825	360.218	527.788
Cd38	0.97551	2.33733e-32	4.96171e-30	3152.57	2669.94	2801.36	1688.49	1750.77	2087.63	1848.98	2187.76	2181.74	4409.32	4875.01	4521.58	4657.54	4778.84	3985.68	4276.73	3949.58	3957.08
Tfeb	0.71902	5.64767e-32	1.18557e-29	3157.36	2773.08	2835.09	3821.77	3799.48	3194.03	3659.7	3664.73	3690.53	5562.32	4336.06	5195.22	6036.39	5038.47	5844.23	6645.11	5888.78	5704.55
Col23a1	2.13575	6.25991e-32	1.29965e-29	43.1577	90.7583	72.7856	148.834	163.632	91.2276	58.6844	56.3371	29.5243	259.554	390.699	299.029	394.6	539.546	470.878	199.406	336.013	251.032
Sema4b	0.999547	7.40332e-32	1.52034e-29	739.847	1075.9	1017.22	1011.04	1064.08	1001.38	961.064	852.568	782.902	2410.44	1711.92	2012.7	1935.07	1722.09	1751.81	1802.52	1694.3	1939.96
Tnfaip1	0.91095	9.01513e-32	1.83143e-29	528.853	713.69	585.835	767.263	679.12	794.529	718.672	663.839	763.558	1480.8	1161.63	1175.58	1393.29	1172.4	1229.28	1311.01	1329.82	1393.54
Cd96	-0.497418	1.55208e-31	3.11951e-29	7653.3	8082.44	8180.39	6652.18	6184.91	6936.48	6601.57	5847.79	6651.1	5446.5	6116.88	5412.1	4513.07	4703.79	4893.86	4513.74	4241.46	4635.67
Gm38403	8.68867	2.0936e-31	4.16361e-29	0	0	5.32577	0	0	0	0	0	0	71.3515	64.5351	105.975	100.23	168.355	109.326	187.162	387.27	250.145
F2rl2	-1.0699	2.60034e-31	5.11753e-29	606.263	534.649	564.532	1505.44	1492.55	1405.54	1699.3	1962.41	1939.44	312.292	362.792	331.889	696.193	529.404	721.382	785.379	632.161	917.199
Mfsd6	1.07258	1.09113e-30	2.12522e-28	3828.71	4216.96	4574.84	3706.3	4049.18	4024.62	2380.55	2261.93	1888.53	7593.25	7134.61	7140.55	7213.86	7306.19	7197.47	5823.88	6671.86	6591.59
Ccr10	6.86777	1.92503e-30	3.71118e-28	12.3308	0	0	11.9751	15.1336	2.12157	5.95349	15.9622	26.47	2479.72	1576.75	1827.86	1337.31	657.192	691.253	1166.7	458.459	588.994
4732419C18Rik	8.70168	1.06195e-29	2.0266e-27	0	0	0	0	0	0	0	0	0	19.6475	64.5351	69.8282	89.3945	105.475	40.4594	76.9637	162.312	59.4316
Sox4	1.06167	1.15431e-29	2.18083e-27	974.817	743.393	971.066	558.554	620.477	495.387	551.974	565.249	552.816	1758.97	1711.05	1822.11	1015.85	1241.36	972.747	1015.4	1637.35	1364.27
Hhat	1.44036	1.32579e-29	2.48001e-27	683.673	446.366	363.928	858.787	977.063	611.013	771.403	698.58	818.535	1342.24	1587.21	1360.42	2438.93	1653.12	2058.26	2799.55	1557.62	2010.92
Gm2a	0.77739	2.44318e-29	4.5254e-27	2553.16	1998.33	2282.98	1910.03	1618.35	1768.33	1716.31	1803.73	1696.12	3105.34	3554.66	3513.59	3444.85	3091.23	2980.22	3246.47	2979.98	3597.83
Slco3a1	2.77824	2.53201e-29	4.6444e-27	1163.89	885.306	933.786	433.67	374.556	467.807	248.346	193.424	174.091	3468.31	2916.29	3073.26	3116.17	2815.38	2907.05	3147.64	2871.77	3110.85
Gpr15	6.15614	5.26514e-29	9.55064e-27	269.907	316.004	108.291	16.2519	16.0794	10.6079	22.9635	5.63371	1.01808	3029.86	2451.46	2612.4	2685.45	1760.62	1797.43	2253.81	1270.02	1617.07
Stk32c	-0.832062	5.30787e-29	9.55064e-27	1538.61	1665	1698.92	2418.97	2162.21	2381.46	2720.75	2967.09	3348.46	854.15	888.665	845.332	1203.67	1385.38	1252.52	1734.31	2278.06	1489.34
Itgax	-1.25818	5.40514e-29	9.6339e-27	39771.6	40732.3	43069.5	36865.4	40665.9	42925.8	30829.7	33960.9	36273.1	24632.8	24213.7	30082.8	15958.3	14192.5	14904.6	9640.57	11141.1	10227.6
Cnmd	4.38637	8.89432e-29	1.57047e-26	42.4727	66.8311	24.8536	18.818	29.3213	2.12157	3.402	2.81685	12.2169	354.69	545.06	440.329	426.204	375.248	383.934	276.37	300.419	228.856
Runx2	0.759288	1.51929e-28	2.65778e-26	2852.52	2463.68	3000.19	2818.43	3256.56	3013.69	2616.99	2949.25	2704.01	5075.27	5030.25	5654.44	4479.66	4817.38	4577.08	3869.17	5295.06	4697.76
Hsd17b11	0.814238	5.57751e-28	9.57962e-26	1909.9	2374.57	2172.92	2123.02	2355.17	2141.73	2290.39	2414.04	2337.51	2884.05	3379.37	3075.73	3834.03	4121.65	4362.73	4521.62	4368.17	5304.5
Ptger2	-1.48647	8.93576e-28	1.52093e-25	276.072	369.634	411.86	236.081	286.592	290.655	230.485	319.244	293.206	102.374	101.163	125.691	97.5213	133.872	102.44	138.185	79.732	83.3817
Bend5	1.91122	2.05707e-27	3.47002e-25	70.5595	110.56	111.841	79.549	35.9423	85.9237	45.0764	45.0697	64.1389	262.656	278.198	242.345	317.847	367.135	335.727	244.01	176.549	182.73
Nfilz	1.54997	2.7928e-27	4.66941e-25	23.2915	34.6532	44.3814	71.8507	61.4802	99.7139	97.8074	108.918	104.862	94.1013	120.349	117.476	174.274	180.525	204.879	300.858	387.27	288.288
Gpr183	2.33047	3.34714e-27	5.54715e-25	363.073	478.544	280.491	65.0078	42.5632	37.1275	51.0299	51.6423	15.2712	1079.58	1107.56	1215.01	416.271	403.645	487.234	233.515	152.345	194.262
Riok1	0.700486	5.34158e-27	8.77552e-25	2995.69	2969.45	2725.02	2570.37	2571.77	2201.13	2583.82	2448.79	2162.4	4876.72	3925.3	4105.08	4644.9	3874.19	4215.52	4222.51	4184.5	3595.17
Dgkh	1.66486	6.51438e-27	1.061e-24	543.924	411.713	770.462	766.408	1161.5	1394.93	485.635	692.007	614.919	1645.22	1830.53	2011.87	2381.14	2671.36	2243.34	2149.73	3536.68	2486.37
Abcg3	-0.584231	1.12629e-26	1.81871e-24	1473.53	1707.91	1666.97	1922.01	2051.55	1842.59	1955.3	1969.92	2129.82	1155.07	1224.42	1242.94	1193.73	1259.62	1193.98	1318	1220.18	1293.3
Samhd1	0.421576	1.70225e-26	2.72547e-24	12077.3	12093.1	11223.2	13314.6	13327	13659.7	12959.9	14105.9	12591.6	17339.5	16371	15731.9	17201.7	18324.3	17758.2	16127.4	18550.5	16965.5
Fgr	-0.843074	2.58287e-26	4.10069e-24	3355.34	2823.41	2781.83	1822.78	1835.89	1915.78	1468.81	1649.74	1768.4	1626.61	1350	1557.58	1217.21	1245.42	1031.28	938.432	1036.52	712.293
Plekhh3	1.23986	3.39196e-26	5.34036e-24	402.805	259.074	374.579	626.983	511.705	508.116	472.027	616.891	577.25	1291.57	966.282	957.057	1211.79	1058.81	1041.61	1338.12	1215.91	982.84
Pik3ap1	0.500622	5.37332e-26	8.38993e-24	15539.5	13693.8	14262.4	15874.7	15912	17179.4	14334.3	14912.4	15021.7	21251.4	18812.8	20393.1	22359.5	21350.6	20622.2	21293.6	23354.3	24011.3
Rab27b	1.3021	1.57848e-25	2.44444e-23	815.887	668.311	720.755	1078.62	1190.82	968.498	1161.78	905.149	723.853	1309.15	2045.06	1563.33	1696.69	2778.87	2209.77	2632.51	3143.72	3328.17
Spp1	-2.19044	1.87836e-25	2.88519e-23	265.797	236.797	250.311	272.006	160.794	339.452	324.891	313.61	736.07	62.0448	63.663	68.1852	59.5963	64.9078	45.6244	136.436	46.9849	71.8502
Klf4	2.16775	2.20768e-25	3.36369e-23	256.206	254.123	147.346	124.883	164.578	94.41	67.1894	87.3225	21.3796	1016.5	790.991	622.703	544.494	440.156	394.264	386.567	516.834	345.058
Sh2d1b2	-2.33323	4.32683e-25	6.53975e-23	576.121	245.047	362.153	138.569	70.9387	107.139	88.4519	61.9708	66.1751	41.3632	70.6397	59.1486	19.8654	20.2837	30.1293	15.7426	17.0854	23.063
Gcnt1	0.846156	4.40426e-25	6.60394e-23	3940.37	4056.07	3625.08	2479.71	2378.81	2374.04	1780.94	1571.8	1699.17	5313.1	5130.54	6127.63	4421.87	4302.17	4349.82	3823.69	4190.2	3415.99
Yae1d1	0.955166	7.19264e-25	1.06372e-22	169.206	242.572	163.324	194.168	209.979	229.13	176.904	154.927	149.657	380.542	383.722	418.148	352.16	363.078	375.325	326.221	354.523	321.995
Gpr155	0.794416	7.20672e-25	1.06372e-22	547.35	489.27	502.398	598.756	628.99	560.095	537.515	511.729	531.437	878.968	743.025	893.801	913.81	866.114	1064	965.544	982.412	1214.36
Gm6967	1.73132	8.9682e-25	1.31346e-22	19.1812	18.9767	23.0783	59.0202	74.7221	73.1942	70.5914	97.651	84.5005	69.2834	54.0699	57.5056	292.564	259.631	192.828	226.518	404.355	204.019
Abtb2	0.865005	1.03407e-24	1.50282e-22	2298.32	1542.89	2334.46	2714.08	2806.34	2903.37	2502.17	2978.35	2861.82	4534.44	3477.92	3611.35	4997.96	4888.37	4159.57	5195.05	6076.72	4780.26
Galnt10	-1.22875	1.10471e-24	1.59323e-22	4185.61	4405.08	4015.63	4496.66	5193.66	5251.95	5599.69	6231.82	7033.9	2770.3	2898.85	2295.29	1392.39	2060.82	2024.69	1820.02	2463.15	2068.58
Rhou	7.49919	1.31776e-24	1.88609e-22	0	0	0	0	0	0	0	1.8779	0	33.0906	60.1746	42.7184	90.2975	64.9078	68.8671	40.231	37.0184	31.0464
Rxra	0.688956	1.54104e-24	2.18909e-22	2670.98	3031.33	2712.59	3650.7	3813.67	4062.81	4033.92	4300.4	4043.8	5297.59	4111.06	4916.73	6013.81	4837.66	5938.92	6657.36	6320.18	7919.49
Emp1	1.59385	2.11384e-24	2.98035e-22	49.3231	37.9535	44.3814	92.3795	96.4767	49.8569	259.402	423.467	252.483	136.499	126.454	174.981	261.863	208.922	221.235	736.402	753.182	1222.34
Kir3dl1	7.76569	2.18889e-24	3.06331e-22	0	1.65015	0	0	0	0	0	0	0	40.3291	71.5118	52.5765	79.4618	20.2837	45.6244	118.944	52.6801	65.6409
Sell	0.662878	2.66609e-24	3.70371e-22	66066.3	65448.3	80499.1	86694.7	83086.3	96457.3	73325.8	65152	72413.8	122171	128774	111029	137566	137229	108728	123084	109510	107679
Bltp3b	0.647228	4.06452e-24	5.60518e-22	4674.74	4503.26	4947.64	5081.73	5080.16	6436.85	4632.67	4758.61	4714.72	7796.97	7697.11	8513.29	7490.17	8186.5	7259.45	6907.49	8542.71	7624.1
Camsap2	0.773697	9.8686e-24	1.35107e-21	1302.27	1451.31	1587.08	1755.21	1938.99	2285.99	1465.41	1902.32	1733.79	2617.26	2212.51	2668.26	2977.11	3143.97	3220.4	2636.88	3409.97	3384.06
Spry4	-2.17622	1.18364e-23	1.60882e-21	432.262	317.654	447.365	134.292	92.6933	179.273	138.631	76.0551	84.5005	154.078	76.7444	80.5078	42.4398	20.2837	27.5468	12.2442	14.2379	24.8371
Txndc5	0.597009	1.72309e-23	2.32531e-21	7410.11	6584.1	7129.43	7715.4	7221.56	7379.89	7060.84	6140.74	6983	11583.8	11398.3	9817.03	12954.1	10452.2	10919.7	11155.4	9060.97	9016.76
Acvr1	2.60723	1.74351e-23	2.33618e-21	44.5278	95.7088	46.1567	35.07	29.3213	30.7628	34.02	15.0232	4.07231	262.656	178.78	254.668	182.401	204.865	228.983	216.023	146.65	172.086
Stard8	1.29621	1.77956e-23	2.36769e-21	192.497	146.038	168.649	124.028	154.173	159.118	122.472	120.186	110.97	349.519	364.536	304.78	357.578	334.681	289.242	291.237	421.44	458.599
Tdrd3	0.772154	1.8921e-23	2.49983e-21	896.037	683.163	733.181	684.293	789.784	604.648	731.429	695.763	622.046	1308.11	1376.17	1222.4	1001.4	1229.19	1311.06	1140.46	1100.59	1317.25
Mvb12b	-0.613003	2.35968e-23	3.09594e-21	2372.99	2006.58	1807.21	2320.61	2380.7	2436.63	2734.35	2817.79	2868.94	1606.96	1502.62	1325.91	1415.86	1557.79	1619.24	1600.49	1784	1742.15
Ifrd1	0.96113	3.2779e-23	4.271e-21	976.872	1117.98	939.111	1419.05	1087.73	978.045	1400.77	1050.69	947.83	2169.5	1793.03	1463.11	2369.41	2231.21	2155.54	2719.09	2387.69	2139.54
Cep85l	1.10479	3.30967e-23	4.28285e-21	391.16	372.109	344.4	230.093	243.083	160.179	201.568	177.462	199.543	628.721	542.443	758.252	479.48	498.979	518.225	383.069	511.139	526.901
Kcnj8	-1.86801	3.80903e-23	4.89551e-21	734.366	686.463	674.598	2903.97	2476.23	2979.75	9345.28	8028.04	10425.1	499.461	233.722	214.414	573.389	515.206	575.901	2330.77	1853.77	2263.72
Ctsa	-0.424538	4.77631e-23	6.09722e-21	10760.7	10426.5	9430.17	10245.6	9927.64	10764.9	10941.7	11479.6	11973.6	6770.12	8029.38	7196.41	7935.34	8241.26	8072.08	8249.98	8606.78	8432.2
Pja1	0.58644	9.04032e-23	1.1463e-20	2546.99	2430.67	2190.67	2582.35	2667.3	2535.28	2668.87	2689.16	2310.02	3769.22	3450.01	3869.3	3705.81	3720.03	4441.92	3760.72	3180.74	4069.74
Reep5	0.507963	1.75792e-22	2.21415e-20	12391.7	11513.1	12144.5	17567.5	17126.5	17124.3	21492.1	18505.8	22057.7	17844.1	19451.2	18147.1	24946.5	23867.8	23955.4	29802.4	23952.3	28881.1
P2ry14	0.858653	2.37016e-22	2.94602e-20	598.043	466.993	640.868	597.045	554.268	611.013	548.572	552.104	660.732	886.207	1262.79	1118.07	1089.89	1018.24	1000.29	1237.54	938.274	914.538
Timp2	0.913753	2.51996e-22	3.11173e-20	1632.46	1759.06	1564	2222.24	2335.3	2955.35	4560.38	4445	5974.08	4231.46	3804.08	3280.28	5494.6	4811.29	4429.87	7938.63	7385.17	7105.19
Clec4e	-2.08517	2.65709e-22	3.25977e-20	175.371	66.8311	232.559	353.266	191.062	340.512	299.376	272.296	413.34	41.3632	45.349	40.2539	57.7904	95.3334	92.9705	62.0957	45.5611	64.7539
Rcbtb1	0.673413	2.90923e-22	3.54607e-20	2262.01	2483.48	2462.28	1942.54	1873.73	2713.49	1781.8	1910.77	2201.08	4150.8	3657.57	3987.6	3209.17	3320.44	3307.34	3018.2	3286.1	3381.39
Brf1	0.604418	3.08565e-22	3.737e-20	2218.86	2042.06	1862.25	2006.69	2040.2	1799.09	1871.1	1949.26	1850.87	3037.09	2793.32	2714.26	2797.42	2896.51	3346.08	2897.51	3526.72	2836.75
Dtx1	-1.69789	3.12471e-22	3.7602e-20	11763.6	12126.1	9204.71	2265.01	1983.45	2018.68	1354.84	1020.64	669.895	4043.25	3647.98	5340.63	397.309	454.355	616.36	214.274	303.266	443.52
Pltp	-1.6781	3.97702e-22	4.75556e-20	421.987	415.013	339.074	171.073	150.39	204.732	155.641	224.409	149.657	166.487	85.4654	96.1165	68.6261	81.1348	45.6244	67.3432	52.6801	31.9334
Itk	-0.545565	5.35451e-22	6.36244e-20	8506.18	9291.18	8221.22	6978.07	6986.05	7256.84	6388.95	7148.24	7553.12	5991.46	6045.37	6195	4166.33	4770.72	4497.02	4362.44	5670.94	5269.9
Sh2d1b1	-0.765052	5.7732e-22	6.81707e-20	2621.66	2990.9	2966.46	3378.69	3520.45	3432.7	3905.49	3944.54	4151.72	1485.97	2237.8	2124.42	1915.21	2127.76	1885.24	1931.09	1976.21	2346.22
Gng2	0.507066	7.01091e-22	8.22715e-20	2891.57	2704.6	2939.83	3755.06	4171.2	4103.12	3975.23	4130.45	4543.68	3881.94	4861.93	3813.44	5356.45	5691.6	5326.01	5923.58	6260.38	5949.37
Cym	-1.34501	9.90564e-22	1.15523e-19	976.872	1007.42	987.043	1126.52	1059.35	1259.15	1600.64	1500.44	1843.74	225.43	320.059	284.242	375.637	344.823	508.755	907.821	822.948	1251.61
Hmgn1	1.02965	1.45705e-21	1.67854e-19	3127.91	2581.66	3195.46	1972.47	1516.2	1715.29	1674.63	1197.16	1532.21	3827.13	4650.89	4362.21	4033.59	4072.97	4485.83	3696	3249.08	3785
Hopx	-0.802697	2.00596e-21	2.29689e-19	3380.69	3982.64	2895.45	3303.42	3512.89	2943.68	4366.46	4341.71	3947.09	2276.01	2242.16	1670.13	2145.47	2174.41	2027.27	2246.81	1813.9	2026
Ppic	2.73659	2.11037e-21	2.40189e-19	65.7642	29.7027	40.8309	17.9627	20.8087	19.0941	36.5715	10.3285	20.3616	432.246	300.873	306.423	213.102	158.213	124.822	198.531	62.6466	42.5779
Crlf2	-0.562439	2.67472e-21	3.02596e-19	4622.67	4338.25	4431.04	4736.16	4336.72	4673.82	5214.41	4328.57	6223.51	2938.86	3199.72	2918.82	3119.78	3263.65	3368.46	3569.19	3374.37	3262.53
St3gal1	0.671816	3.5054e-21	3.94212e-19	5512.54	5110.52	5208.61	6503.35	6967.13	7586.74	6657.71	7308.8	7425.86	9966.47	9637.53	9228.83	9574.24	10200.7	8654.87	10185.4	13753.8	11253
Jaml	3.27557	4.31103e-21	4.81942e-19	970.706	1100.65	763.361	183.048	83.2348	126.234	86.7509	44.1307	62.1027	2645.18	2435.76	2898.28	2164.43	1939.12	2313.93	1369.6	961.055	1173.55
Smim3	-0.67852	8.19706e-21	9.10982e-19	635.72	641.909	527.252	558.554	561.835	565.399	619.163	635.67	650.552	412.598	415.117	374.608	297.079	340.766	383.073	439.917	355.946	357.477
Zfp608	2.59238	8.26513e-21	9.13176e-19	453.499	385.31	456.241	118.04	125.798	135.781	31.4685	41.3139	29.5243	1010.3	1216.57	1319.34	636.597	963.475	732.573	383.069	687.688	341.51
Htra1	-4.38429	1.01453e-20	1.11439e-18	209.623	171.616	166.874	17.1073	35.9423	23.3373	69.7409	69.4824	86.5366	20.6816	5.23257	4.10754	0	8.11348	0	0	8.54271	0
Eya2	-0.621086	1.5314e-20	1.67241e-18	2277.08	2050.31	1899.53	2436.94	2494.21	2804.72	2290.39	2243.16	2312.05	1612.13	1636.05	1510.75	1530.54	1462.45	1659.7	1287.39	1531.99	1278.22
Alcam	-1.29625	1.94923e-20	2.11648e-18	361.703	391.911	390.557	306.221	251.596	289.595	455.867	416.895	620.009	196.475	165.698	254.668	91.2004	135.901	96.4139	139.934	205.025	150.797
Irag2	-0.478489	2.67936e-20	2.89263e-18	6712.05	6088.23	6291.51	6350.23	5896.43	6417.76	5589.48	6078.77	6287.65	4998.74	4208.73	4514.19	4215.09	4204.81	4454.84	3955.76	4994.64	4448.5
Plin3	1.11154	3.43014e-20	3.68214e-18	375.404	345.707	346.175	392.613	283.755	360.667	441.409	527.691	625.1	1040.28	823.258	803.435	1035.71	756.582	748.929	1086.24	761.725	785.03
Slc9a9	0.554094	3.8556e-20	4.09796e-18	4756.94	5136.1	5590.29	6209.1	5985.34	7270.63	6812.5	6305.06	7793.39	7548.79	8637.23	7669.6	9723.23	9395.41	8530.05	10558.9	9028.22	10629.4
Mical2	-1.08306	3.86088e-20	4.09796e-18	406.231	308.578	244.986	402.022	360.369	425.375	425.249	454.453	462.207	108.578	172.675	123.226	214.005	212.979	196.271	182.789	261.976	200.471
Nfatc2	0.655117	5.11254e-20	5.39615e-18	4998.08	5089.07	4629.87	4701.95	5726.17	4777.78	3586.55	3966.13	3303.66	7965.52	6611.36	8393.35	7449.54	6318.37	7155.29	6195.57	6651.92	6900.28
Atp11b	0.376339	5.91936e-20	6.21303e-18	19006.5	18772.9	21031.5	20296.1	22175.4	21426.8	18065.4	18063.6	17889.7	26015.4	24012.3	25245.8	26904.1	26910.4	24513.2	24358.1	24809.5	26118
Pecam1	-0.645793	8.29747e-20	8.61341e-18	5394.03	5008.21	5325.77	4780.64	4908.01	6091.03	5285	5675.02	6158.35	3751.64	4026.46	3578.49	3321.14	3827.53	3153.25	3153.76	3471.19	2866.02
Tnfsf8	-1.71766	8.73269e-20	9.01567e-18	1259.11	1523.91	1319.02	348.989	410.499	571.764	147.136	106.102	157.802	674.22	412.501	590.665	138.155	127.787	62.8412	34.1089	15.6616	58.5446
Art2b	-3.30472	9.50698e-20	9.76171e-18	124.678	245.873	129.594	63.2971	93.6391	133.659	92.7044	106.102	107.916	2.06816	19.1861	9.8581	3.6119	30.4255	10.3301	8.74587	24.2043	5.32224
Wwp1	0.513364	9.63768e-20	9.84242e-18	2020.88	2365.49	2600.75	2325.74	2348.54	2437.69	1863.44	1808.42	1848.83	3263.56	3599.14	3232.64	3103.52	3515.16	2953.54	2691.98	2982.83	2581.28
Amigo1	-0.758604	1.35344e-19	1.37476e-17	767.933	603.13	679.924	950.311	1078.27	1113.83	1274.05	1154.91	1319.43	429.143	395.931	486.333	572.486	450.298	593.978	671.683	785.929	878.169
Rgs1	-1.15673	1.65315e-19	1.67022e-17	2748.39	2856.41	1943.91	2135.85	1778.2	1533.9	1768.19	1946.45	1286.85	951.354	726.456	928.305	714.253	1105.46	979.634	678.68	1052.18	826.721
Afg3l2	-0.349526	3.04841e-19	3.06349e-17	5140.56	5277.18	4692.01	4425.66	4239.3	4511.52	4358.81	4349.22	4504.99	3855.05	3604.37	3680.36	3688.65	3488.8	3454.54	3623.41	3669.09	3467.44
1810006J02Rik	-0.956739	3.06764e-19	3.06651e-17	772.729	848.178	930.235	740.747	538.188	754.219	654.884	543.653	623.064	385.712	425.583	294.922	319.653	452.326	393.403	385.693	297.571	324.656
Wfs1	0.949173	3.20952e-19	3.19144e-17	188.387	227.721	204.155	229.238	238.354	215.34	217.728	267.601	324.767	521.176	442.152	405.004	439.749	478.695	412.341	538.746	361.641	459.486
Ror1	1.36429	4.34389e-19	4.29681e-17	163.04	117.986	152.672	82.9705	85.1265	81.6805	62.0864	52.5813	61.0847	430.177	381.978	372.143	295.273	247.461	164.42	161.799	142.379	78.9465
Gzmm	-1.16993	5.41989e-19	5.33322e-17	2122.95	1852.29	1942.13	1071.77	725.467	1126.55	591.947	304.22	505.985	1240.9	980.235	1110.68	360.287	363.078	301.293	194.158	244.891	181.843
Tmem185a	0.522788	7.17594e-19	7.02461e-17	1605.06	1617.97	1535.6	1839.89	1620.24	1788.49	1694.19	1648.8	1706.3	2191.22	2280.53	2429.2	2671	2166.3	2405.18	2615.89	2090.12	2754.26
Rassf3	0.452949	7.37486e-19	7.18212e-17	1721.51	1546.19	1723.78	1719.29	1904.94	2150.21	1986.77	1862.88	2056.52	2397	2482.86	2407.02	2546.39	2403.62	2549.8	2695.48	2515.83	2753.37
Itgb5	1.45336	8.92662e-19	8.64875e-17	143.174	258.249	133.144	136.003	228.896	158.057	193.063	262.906	142.531	355.724	426.455	382.823	380.152	711.958	555.241	533.498	640.703	630.685
Bpnt1	0.772601	1.11507e-18	1.07485e-16	1340.63	1064.35	1019	1256.53	1310.95	1150.95	1232.37	1112.66	1254.27	1947.17	1946.52	2296.12	2233.96	1618.64	2248.51	2184.72	1556.2	2300.98
Tigit	-0.484733	1.15214e-18	1.10495e-16	1960.59	2058.56	1801.89	1975.89	1846.3	1963.51	1276.6	1230.97	1296.01	1468.39	1364.83	1344.81	1562.15	1513.16	1538.32	770.511	787.353	854.219
Glul	0.367426	1.20463e-18	1.14945e-16	6346.93	6447.97	6495.67	7843.7	7746.51	7330.03	8597.69	7726.63	7837.16	8949.97	9180.55	7951.38	10315.6	10101.3	9214.41	9769.14	9893.88	10034.2
Gdf11	-1.17099	1.31044e-18	1.24412e-16	1564.64	1504.94	1258.66	704.821	630.882	825.291	308.731	384.97	378.725	858.287	418.606	608.738	289.855	342.794	420.089	142.558	102.513	192.488
Il18r1	0.717152	1.52324e-18	1.43893e-16	14390.7	14024.6	15144.7	23226.6	29415.9	22760.2	18678.7	25875.6	19907.5	28805.3	27583.5	26096	34917.1	35857.5	30772.4	36150.2	40125.1	36001.4
Chn2	-0.458951	1.6694e-18	1.56915e-16	2699.07	2594.86	2783.6	3008.32	2890.52	3188.72	3146.85	2983.05	3503.21	1704.16	2049.42	1875.5	2052.46	2314.37	2292.41	2253.81	2604.1	2407.43
Rara	0.748416	2.26876e-18	2.12197e-16	2749.08	2330.84	1817.86	2616.56	2427.05	2260.53	2154.31	2605.59	2137.96	4473.43	3256.4	3705.82	4399.29	3415.77	3699.02	4593.33	4160.3	3779.68
Lef1	0.933248	3.20251e-18	2.98055e-16	2859.37	2368.79	2776.5	3119.52	2999.29	3009.45	3039.68	2976.48	2433.21	6356.49	5461.06	3682	6841.84	5511.08	4075.21	6752.69	5646.73	4485.76
Cmah	0.880041	3.48771e-18	3.23007e-16	3555.37	3650.96	4106.17	4306.77	5724.28	5382.43	2736.06	3647.83	2996.2	7906.58	7149.44	7902.09	6703.68	7312.27	7325.73	5681.32	8420.27	6689.16
Pik3r6	2.77998	4.4166e-18	4.07039e-16	50.6932	60.2305	55.033	8.55366	18.917	2.12157	6.80399	12.2064	31.5604	290.577	157.849	230.022	100.23	101.418	139.456	95.33	213.568	70.0761
Serpine2	-1.36355	4.95615e-18	4.54546e-16	1132.38	930.685	1216.05	657.776	654.528	843.325	592.798	432.857	796.137	723.856	582.56	604.63	253.736	277.887	238.452	176.667	217.839	113.541
Klra1	-0.543065	7.27086e-18	6.63615e-16	8642.51	10391	10587.6	9041.22	8769.92	9992.6	8350.2	7716.3	8761.58	6145.54	7529.67	6324.79	6468.91	6448.19	6342.66	6735.19	5161.22	5251.27
Plac8	-1.92599	9.46772e-18	8.5997e-16	796.02	1023.92	495.297	445.646	386.852	399.916	461.821	565.249	147.621	254.384	123.838	158.551	55.0815	101.418	112.77	131.188	180.821	114.428
Slc37a2	0.812735	1.03764e-17	9.37997e-16	1077.57	900.158	1068.71	1437.01	1373.37	1783.18	1021.45	1195.29	1267.51	2429.05	2269.19	2042.27	2723.37	2170.36	1994.56	2048.28	1937.77	1709.32
Lhfpl6	6.28225	1.28932e-17	1.15996e-15	0	3.3003	0	6.84293	2.83755	0	0	0	0	74.4538	75.8723	55.8626	53.2755	97.3617	69.7279	230.891	217.839	157.893
Hic1	-1.72608	2.16799e-17	1.94122e-15	1716.72	1759.06	1777.03	272.006	184.441	333.087	415.043	510.79	632.226	566.676	375.001	305.601	146.282	62.8794	30.1293	208.152	229.229	160.554
Foxj2	0.563565	2.31784e-17	2.06561e-15	2339.42	2403.45	2135.63	2944.17	3206.43	2923.53	2580.41	2916.38	2628.68	4295.57	3429.08	3628.6	4058.87	3616.58	3862.58	4142.04	4536.18	3834.67
Mamld1	3.07573	2.66151e-17	2.36075e-15	1.37009	1.65015	8.87629	11.9751	3.7834	4.24314	6.80399	21.5959	21.3796	36.1928	62.7909	36.9679	36.119	54.766	63.702	74.3399	175.126	76.2854
Cd82	0.424241	2.74868e-17	2.42667e-15	26314.6	24124.4	21564.1	22231.8	20381.2	20838.1	22881.8	20107.6	22660.4	30145.5	31032.6	29731.2	30198.2	28267.4	29774.7	32476	27071.9	30803.3
Arid5a	0.650344	3.50749e-17	3.08219e-15	5507.06	5459.53	5805.09	4847.36	5464.17	5450.32	3642.69	4027.16	3866.66	7584.98	8310.2	7694.25	7324.03	7235.19	7365.33	6680.97	8986.93	7159.3
Ust	0.566694	3.76921e-17	3.29684e-15	1408.45	1248.34	1512.52	2461.74	2761.88	2534.22	2205.34	2302.31	2329.36	2625.53	2413.09	2397.98	3370.8	3448.23	3150.67	3094.29	3337.35	3288.26
Ces2c	2.0546	3.89998e-17	3.3955e-15	89.0556	42.9039	85.2124	35.9254	34.0506	85.9237	44.2259	22.5348	28.5062	180.964	228.489	167.588	267.281	221.092	135.152	270.247	186.516	197.81
Gab2	-0.88327	4.15275e-17	3.59899e-15	852.194	763.195	891.179	1240.28	1272.17	1409.78	1265.54	1307.02	1447.71	592.528	656.688	635.848	660.074	685.589	515.642	644.571	636.432	522.466
Id2	-0.438716	5.73294e-17	4.94577e-15	33679.5	35955.1	34841.2	41556.2	40439.8	38477.9	48916.4	44036.8	46239.1	23564.6	26453.3	27344.7	29408.1	28202.4	34822.6	34631	29227.5	34508.5
B4galt4	2.14287	8.09431e-17	6.95117e-15	5.48035	18.1517	14.2021	11.9751	22.7004	36.0667	21.2625	21.5959	11.1989	43.4314	56.6862	76.4003	87.5885	93.305	80.9188	111.073	69.7655	82.4947
S100a4	-1.95328	1.00703e-16	8.60893e-15	132.213	204.619	143.796	133.437	117.285	110.322	218.578	298.587	307.459	31.0224	79.3607	32.8603	20.7684	44.6241	63.702	41.9802	48.4087	44.352
Emilin2	-1.26645	1.09192e-16	9.29261e-15	324.71	207.919	291.142	528.616	626.152	491.144	1043.56	1479.79	1509.81	201.646	111.628	122.405	160.729	217.036	218.653	411.931	724.707	403.603
Lyset	0.569786	1.14692e-16	9.71694e-15	1263.9	1287.12	1287.06	1436.16	1152.99	1458.58	1146.47	1135.19	1184.02	1871.69	1923.84	1983.12	2015.44	1691.66	1880.93	2060.53	1470.77	1899.15
Selenon	-0.625224	1.15482e-16	9.74015e-15	4000.65	3815.97	3456.43	5785.69	6015.6	6349.86	8152.88	8599.86	9290.98	2982.29	3061.06	2564.75	4572.66	3947.21	3538.04	4916.93	4294.14	4807.75
Parp8	0.632681	1.2938e-16	1.08639e-14	1950.32	2108.89	1979.41	1610.65	1649.56	1247.48	1303.81	1284.49	1248.16	3250.11	2646.81	2862.96	2124.7	2480.7	2294.13	1961.7	2634	1872.54
Itga1	-1.93019	1.41496e-16	1.18287e-14	139.749	226.896	216.581	178.771	231.733	202.61	270.459	506.095	361.418	76.5219	73.256	69.0067	46.0517	85.1915	13.7734	58.5973	78.3082	103.784
Cbx7	0.540762	1.43471e-16	1.19409e-14	1676.99	1962.03	1888.87	2507.93	2830.93	2631.81	2237.66	2307	2224.5	3202.55	3091.58	2862.14	3413.24	3172.37	3338.33	3186.12	3795.81	3129.48
Trdv4	-0.562306	1.80131e-16	1.48612e-14	822.052	1033.82	816.619	1383.98	1440.53	1315.37	2048.85	1786.82	1849.85	566.676	702.909	658.028	913.81	995.929	781.641	1235.79	1238.69	1320.8
Serpinb6b	-0.459514	1.81878e-16	1.49401e-14	14200.3	15973.5	16701.6	16323.8	17621.2	16177	16110.2	16679.5	17676.9	12569.2	13834.9	11913.5	10876.3	12685.4	11747	10676.1	11360.4	11673.4
Mpzl3	1.05377	2.01183e-16	1.64543e-14	501.452	534.649	548.555	282.271	229.841	429.618	219.429	240.372	320.695	720.754	996.805	804.257	781.976	746.44	694.696	650.693	523.953	686.569
Eomes	0.397032	2.06337e-16	1.68031e-14	29914.5	27210.2	28104.1	33373.8	34888.6	31536.1	26843.4	27160.1	25029.4	42638.2	35281.5	38978.9	40140.8	38490.3	39904.2	37325.6	36306.5	37135.9
Abi3bp	3.33382	2.21974e-16	1.7999e-14	1.37009	19.8018	33.7299	0.855366	20.8087	4.24314	17.01	26.2906	18.3254	82.7264	168.314	165.123	142.67	154.156	175.611	77.8382	176.549	201.358
Kcnn4	-0.927327	3.05953e-16	2.47024e-14	874.115	794.548	793.54	540.591	524.001	565.399	467.774	458.208	538.563	604.937	569.478	533.981	280.825	194.723	283.216	212.525	266.248	165.876
Dhrs3	1.08937	3.78094e-16	3.03972e-14	1529.7	1570.94	1915.5	2647.36	2964.29	3178.11	3289.73	3425.3	3449.25	4697.83	4915.13	2912.25	7371.89	6515.12	3914.23	8704.76	6465.41	4203.68
Susd2	2.46537	4.22618e-16	3.38327e-14	82.2052	28.0526	24.8536	15.3966	8.51265	24.3981	22.9635	13.1453	15.2712	170.623	143.896	170.052	64.1112	77.078	59.3978	125.941	286.181	205.793
Nudt9	0.412694	4.3217e-16	3.44515e-14	1081	964.513	898.28	1011.9	1016.79	1060.79	1107.35	1027.21	1047.6	1232.62	1219.19	1225.69	1384.26	1322.5	1520.24	1456.19	1513.48	1432.57
Zscan12	1.25458	4.41594e-16	3.5052e-14	112.347	137.788	168.649	78.6936	148.498	74.255	137.781	69.4824	111.989	318.497	306.106	395.967	218.52	273.83	258.251	254.505	253.434	203.132
C030034L19Rik	1.75867	5.04491e-16	3.97139e-14	64.3941	54.455	39.0557	34.2146	19.8628	24.3981	11.907	18.779	20.3616	124.09	172.675	151.979	106.551	95.3334	81.7796	45.4785	111.055	50.5612
Abtb3	-0.66906	7.2107e-16	5.62941e-14	4075.32	3900.96	4477.2	3956.92	4652.63	4490.31	3242.95	3309.8	4089.62	3490.02	3017.45	3448.69	2238.47	2543.58	2530	1840.13	2104.35	1983.42
Arap3	-0.68329	8.18588e-16	6.36444e-14	4202.06	4609.7	4074.22	4031.34	4804.92	4771.42	4842.74	6271.26	5524.09	2666.89	3211.93	2516.28	2647.52	2691.65	2277.78	3044.44	4640.12	3342.36
Mtap	0.608994	8.22616e-16	6.36954e-14	1517.37	1183.98	1498.32	1172.71	1001.65	1239	990.831	834.728	845.005	1867.55	1936.05	1792.53	1831.23	1760.62	1648.51	1696.7	1533.42	1409.51
Ssh2	0.665896	8.47684e-16	6.53685e-14	10201	9499.92	11367	11262.6	14376	13135.7	9183.69	10703.1	8497.9	17262.9	16025.6	18152.9	16411.6	17375	15873	15478.4	19814.8	18140.8
Ube2g2	-0.431679	8.54376e-16	6.56168e-14	6877.15	6966.94	6186.77	7844.56	7678.41	7187.89	9321.47	9327.55	9590.29	5843.59	5121.82	4823.9	6232.33	5212.91	5481.82	7099.9	6132.24	6360.07
Slc11a2	0.546915	1.01523e-15	7.76547e-14	2560.69	2344.04	2036.22	1584.14	1393.24	1510.56	1257.89	1068.53	1017.06	3194.27	2939.83	3192.38	2603.28	2164.27	2402.6	1813.89	1520.6	1531.92
Nxpe3	-0.461104	1.04736e-15	7.97894e-14	1126.21	1220.29	1324.34	1129.08	1108.54	1167.93	1236.63	1232.84	1265.47	884.139	755.235	841.225	913.81	989.844	877.194	862.343	834.338	901.232
Dpysl3	3.75115	1.15692e-15	8.77818e-14	0	0	0	3.42146	1.8917	11.6686	10.206	31.9244	26.47	6.20448	33.1396	8.21508	50.5666	91.2766	47.3461	152.178	286.181	201.358
Itga6	-0.738996	1.20071e-15	9.07403e-14	2162.68	2450.47	3005.51	3193.94	3500.59	3687.29	3692.02	3771.77	4548.77	2061.96	2034.6	1849.22	2016.34	2068.94	1815.51	1962.57	1940.62	1924.88
Scart1	4.0607	1.25641e-15	9.45709e-14	158.93	264.849	124.268	13.6859	7.5668	0	5.10299	1.8779	4.07231	856.218	554.653	823.151	188.722	123.731	278.051	162.673	166.583	171.199
Hmbox1	0.841206	1.42447e-15	1.06796e-13	885.076	835.802	853.899	798.912	1276.9	1295.22	777.356	1197.16	925.433	1570.77	1569.77	1482	1811.37	1866.1	1762.14	1445.69	2202.6	2109.38
1700025G04Rik	0.38198	1.53447e-15	1.14588e-13	5507.75	5152.6	5176.65	5837.02	5883.18	6140.89	5897.36	6473.13	5825.44	7559.13	8008.45	7327.86	7498.3	7626.67	7626.17	6702.84	7735.43	7445.81
Slc24a2	2.27072	1.66481e-15	1.23683e-13	32.197	48.6795	37.2804	40.2022	26.4838	15.9118	1.701	7.51161	13.235	232.668	126.454	220.164	136.349	117.645	104.161	73.4653	22.7806	23.063
Chpt1	-0.59891	1.66936e-15	1.23683e-13	962.486	978.54	981.717	1447.28	1371.48	1393.87	1769.89	1696.69	1898.72	486.018	727.328	658.028	1088.08	1008.1	791.971	1102.85	1247.24	1168.23
Fndc4	1.85148	1.82009e-15	1.34324e-13	266.482	137.788	140.245	124.883	60.5344	106.079	28.917	30.0465	46.8316	294.713	378.489	374.608	394.6	393.504	384.795	295.61	146.65	228.856
Il4ra	-0.996776	1.94265e-15	1.42811e-13	11686.2	10194.6	8127.13	4890.13	3831.64	5020.7	3523.62	2820.61	3901.27	6763.92	4934.32	3955.56	3331.07	2444.18	1905.9	1814.77	1483.58	1119.44
Mef2c	0.662788	2.30219e-15	1.68586e-13	3054.61	2973.57	3870.06	2812.44	2837.55	3640.62	1975.71	1639.41	2071.79	4416.56	4762.51	5423.6	4940.17	4458.36	4052.83	3849.06	3372.95	3339.7
Susd3	-0.764847	2.59355e-15	1.88461e-13	155.505	137.788	149.122	448.212	457.791	338.391	772.253	826.277	969.21	92.0331	117.733	77.2218	207.684	259.631	228.983	502.888	486.935	494.968
Casp7	-0.432892	3.44673e-15	2.49498e-13	1966.76	2067.64	1922.6	2190.59	2256.8	2518.31	2862.78	2930.47	3101.06	1403.25	1748.55	1566.62	1618.13	1819.45	1685.52	1988.81	2242.46	2000.27
Cyp2j6	3.89872	4.6111e-15	3.3251e-13	34.9372	59.4054	24.8536	1.71073	0	0	2.5515	1.8779	12.2169	72.3856	225.001	161.016	73.1409	109.532	116.213	62.0957	103.936	82.4947
Tmem109	0.502803	4.75992e-15	3.41936e-13	2625.09	2304.44	2227.95	3318.82	2999.29	3138.87	4275.46	3481.63	4310.54	3232.54	3569.49	3045.33	4830.91	4265.66	4800.89	6136.98	4781.07	6058.48
Stom	0.785131	4.92196e-15	3.52237e-13	631.61	501.646	431.388	383.204	490.896	473.111	602.153	568.066	437.773	957.558	772.677	822.33	695.291	847.858	649.933	924.439	1214.49	988.162
Trim44	0.556337	5.05388e-15	3.60313e-13	3130.65	3556.9	3312.63	3300	4237.41	3497.41	3264.22	3874.11	3294.5	6069.02	5146.24	5594.47	4969.97	4807.24	5213.24	4278.48	5485.84	4767.84
Dhx40	0.467021	5.093e-15	3.61737e-13	2037.32	2485.13	2322.04	2918.51	2643.65	2816.39	3084.76	2937.98	2917.81	3275.97	3754.37	3175.13	4041.71	3809.28	3495.86	4234.75	3432.75	4020.95
Dennd5a	1.05023	6.94814e-15	4.91652e-13	1025.51	1110.55	1203.62	3257.23	3806.1	4003.41	4749.19	5523.85	5252.26	4000.86	4006.41	4019.64	6490.58	6578	5993.16	6900.49	8340.53	7305.66
Katnal1	0.90526	7.37172e-15	5.19678e-13	295.939	254.948	276.94	351.555	298.888	440.226	344.452	397.177	359.381	592.528	497.967	409.111	625.761	632.851	429.558	778.382	905.527	893.249
Spty2d1	0.43676	1.12293e-14	7.88683e-13	2958.02	2893.54	3399.62	4235.77	4464.41	4490.31	4595.25	4609.31	5253.28	4856.04	4787.8	4345.78	6002.07	6034.4	5215.82	6241.05	5786.26	6101.94
Ttll7	2.0637	1.16471e-14	8.14995e-13	28.7718	27.2275	37.2804	25.661	17.9711	26.5196	3.402	2.81685	1.01808	165.453	126.454	161.016	56.8874	56.7943	61.1195	28.8614	11.3903	20.4019
Lair1	-0.511317	1.21565e-14	8.47504e-13	1494.76	1824.24	1773.48	2254.74	2291.79	2039.89	2644.2	2720.14	2305.95	1207.81	1262.79	1470.5	1458.3	1553.73	1350.66	1659.97	1890.79	1628.6
Evi5	1.99823	1.45005e-14	1.0072e-12	139.064	31.3529	53.2577	58.1649	20.8087	74.255	28.917	32.8633	37.6689	245.077	190.117	210.306	152.603	229.206	217.792	162.673	202.178	214.664
Cd200r1	-2.37795	1.6306e-14	1.12846e-12	256.891	403.462	200.604	36.7807	43.5091	39.2491	62.9369	37.5581	72.2835	16.5453	76.7444	28.7528	9.93272	12.1702	2.58251	9.62046	22.7806	15.9667
Eef2k	-0.335063	1.82579e-14	1.25893e-12	4801.47	4826.69	4919.24	4619.83	4774.65	5027.06	5013.69	5618.69	5047.63	4373.13	4031.7	4163.4	3545.98	3559.79	3769.61	3863.05	4193.05	3925.15
Dennd2b	0.838711	2.11598e-14	1.45372e-12	1176.22	1305.27	1494.77	3544.64	4079.45	3970.52	4301.82	4725.74	5267.53	3265.63	3386.35	3284.39	4598.85	5121.63	5588.56	6645.11	9639.03	8587.43
Thy1	-0.580481	3.00994e-14	2.04557e-12	11682	12032.9	9098.2	10598.8	10575.5	9274.45	8912.38	11074.9	7476.76	8480.49	7561.94	6505.53	6293.73	6427.9	6945.24	6646.86	5931.49	5933.41
Acsbg1	-1.61018	3.37594e-14	2.28608e-12	350.742	448.016	440.264	590.202	495.625	505.995	518.804	578.394	604.738	229.566	107.268	268.633	96.6183	184.582	117.935	67.3432	227.806	197.81
Socs1	0.891796	4.18347e-14	2.8228e-12	2249	1524.74	1990.06	1658.55	1205.96	1216.72	1063.97	858.202	1014.01	3227.36	2514.25	2827.63	2901.26	2259.6	3140.34	2660.49	1533.42	2006.48
Pag1	0.594558	4.3173e-14	2.90273e-12	4217.13	4162.51	4438.14	4759.25	5961.69	6110.13	4975.42	5519.16	5454.86	7138.26	6832.87	7992.46	7033.27	7902.53	6790.29	6615.38	9233.25	8981.27
Fam234a	0.345013	4.83888e-14	3.23042e-12	2249	2247.51	2274.11	2134.14	2189.64	2311.45	1867.7	1898.56	1835.59	2850.96	2724.43	3006.72	2599.66	2567.92	2920.82	2279.17	2428.98	2705.47
Tsc22d1	0.524141	6.15484e-14	4.09449e-12	1445.44	1875.4	1725.55	1940.82	2354.22	2028.22	2076.07	1888.23	1962.85	2404.24	2809.89	2591.86	2494.02	2795.09	2914.8	2756.7	2712.31	3306
Cnr2	-1.09928	6.21019e-14	4.11681e-12	612.429	701.314	846.798	265.163	237.408	306.567	277.263	338.023	389.924	360.894	365.408	426.363	125.513	105.475	216.931	106.7	103.936	123.298
Mfsd10	-0.608252	7.10302e-14	4.68693e-12	2869.65	2538.76	2353.99	1676.52	1298.65	1663.31	1475.62	1458.19	1616.71	1410.49	1366.57	1353.02	1161.23	1036.5	1161.27	1207.8	1111.98	1023.64
Nab1	-0.284719	7.11982e-14	4.68693e-12	8582.91	8783.76	9213.59	10254.1	10903.8	10416.9	10171.1	10877.8	10973.9	7550.85	7408.45	7884.84	8231.52	8117.53	8387.15	8264.85	8548.41	9470.92
Adamts18	3.77687	7.2099e-14	4.72975e-12	0	1.65015	0	5.13219	0.94585	3.18236	9.35549	3.75581	1.01808	18.6134	11.3372	10.6796	27.9922	50.7092	14.6342	65.594	115.327	36.3686
Pim2	0.907326	7.40622e-14	4.84172e-12	6205.81	5514.81	4315.65	2770.53	2485.69	2975.5	1855.79	2541.74	2274.39	7611.87	6226.76	7649.89	6077.02	4882.28	7463.47	5041.12	3854.19	5764.87
Lrig3	0.746001	8.95964e-14	5.83705e-12	355.537	278.876	385.231	499.534	617.64	347.938	435.455	510.79	504.967	539.79	574.711	609.559	851.505	647.05	791.11	818.613	868.509	883.491
Frmd4b	-0.575205	9.49901e-14	6.16718e-12	4714.47	4209.54	4189.61	2730.33	2725.94	3025.36	1991.87	2100.43	2218.39	3033.99	3065.42	2680.58	1916.11	2371.16	1845.64	1372.23	1576.13	1007.68
Steap3	0.783056	9.66932e-14	6.25625e-12	894.666	849.003	930.235	1578.15	1717.66	1773.63	2036.09	1677.91	2117.6	2324.61	1978.78	1912.47	3001.49	1985.77	2414.65	3240.35	2458.88	3087.78
As3mt	0.530692	1.03657e-13	6.68393e-12	4922.72	4965.31	5373.7	8233.75	7792.85	8486.29	9861.54	8759.48	9794.93	8984.09	10189.6	8170.72	10991.9	11435.9	10451.4	12157.6	12283	11260.1
Tnfaip8	0.776099	1.1483e-13	7.3792e-12	3672.52	3419.94	3346.36	1830.48	1307.16	1962.45	1769.89	1262.89	1461.96	4238.7	4407.57	4260.34	3393.38	3379.26	3439.05	3156.38	2891.71	3078.91
Gm19585	-0.438915	1.17113e-13	7.5004e-12	3826.65	3890.23	3845.21	5420.45	5184.2	5686.87	7452.07	7079.69	7244.64	2404.24	3253.79	2315.01	4393.87	4363.02	4071.76	5393.58	5416.08	5280.55
Zc3h12d	0.720667	1.18442e-13	7.5599e-12	809.036	680.687	1017.22	371.229	496.571	480.536	227.083	192.485	212.778	1421.86	1205.24	1256.09	813.58	774.837	708.47	342.838	445.645	290.949
Tle5	-0.256794	1.33393e-13	8.48548e-12	24237.5	23658.2	23000.2	22074.4	22157.5	22241.5	25415.5	25370.5	26712.3	20430.3	20749.8	19872.3	18529	20652.9	18174	20689.2	19896	20610.4
Arhgap5	0.874727	1.37685e-13	8.72913e-12	800.131	922.435	1255.11	504.666	556.16	761.644	315.535	324.877	396.032	1290.53	1365.7	1689.02	1079.96	1326.55	979.634	810.742	831.491	728.259
Pfkp	0.249444	1.5066e-13	9.5122e-12	14874.3	14378.6	12675.3	16759.2	17064.1	16785.9	16663	16526.5	16879.7	17061.3	16787	16580.5	20420.8	19220.8	19114.9	19675.6	20750.2	19863.5
Aqp3	1.20162	1.51043e-13	9.5122e-12	284.978	221.12	181.076	97.5117	87.964	110.322	73.9934	50.7034	35.6327	338.144	456.106	362.285	233.87	186.61	252.226	181.914	169.43	185.391
Wdr11	1.06062	1.63935e-13	1.02898e-11	580.917	394.386	774.012	404.588	368.881	524.028	405.688	331.45	527.364	922.4	964.538	732.786	1063.7	1093.29	931.427	1029.39	1301.34	874.621
Ttc21b	0.671936	1.65096e-13	1.03283e-11	515.838	538.774	392.332	457.621	442.658	497.509	570.685	507.034	446.936	996.853	789.246	757.431	833.446	728.185	702.444	680.429	852.847	651.974
Fcgr2b	0.922344	1.73777e-13	1.08355e-11	393.9	434.815	349.726	1373.72	1532.28	1383.26	2406.91	2660.05	2339.54	1208.84	1281.98	1110.68	2215	2432.01	2348.37	3382.03	4066.33	2923.68
Galnt4	0.499245	1.89419e-13	1.1772e-11	1588.62	1964.51	1899.53	1563.61	1699.69	1903.05	1706.1	1398.1	1826.43	2823.04	2496.81	2246	2394.69	2472.58	2323.4	2363.13	2243.89	2593.7
2900026A02Rik	-0.768046	1.90519e-13	1.18015e-11	2858.69	2628.69	2236.82	691.991	762.355	870.905	402.286	585.906	588.449	1068.2	1138.96	1394.92	439.749	519.263	531.998	361.204	345.98	376.992
Brd9	0.609727	1.92327e-13	1.18746e-11	1974.29	1605.6	1430.86	1484.06	1424.45	1339.77	1340.39	1349.27	1273.62	2781.68	2456.69	2058.7	2082.26	2208.89	2151.23	1993.18	2659.63	1754.56
Itgad	-0.974647	1.9883e-13	1.22362e-11	1947.58	2283.81	2119.66	1194.09	1664.7	1222.03	1102.25	1448.8	1204.39	1096.13	1122.39	1125.47	728.701	912.766	509.616	606.089	842.881	345.058
Tmem37	0.659694	2.01882e-13	1.23836e-11	1936.62	1809.39	2169.36	2980.95	2709.86	2258.41	3637.58	3048.78	3524.59	2749.62	2706.11	2855.56	5463	3829.56	4790.56	6584.77	4268.51	5271.68
Oas1a	-0.75197	2.1865e-13	1.33688e-11	1384.47	1077.55	976.392	758.709	873.965	752.097	743.336	747.405	630.19	525.313	602.618	688.424	429.816	598.369	631.855	385.693	360.218	467.47
Pard6g	-0.823472	2.5361e-13	1.54563e-11	763.823	642.734	793.54	602.177	583.589	589.797	426.95	478.865	412.322	445.689	418.606	587.379	251.93	393.504	340.031	174.917	196.482	274.095
Septin10	1.54082	2.55517e-13	1.55224e-11	71.2445	77.5571	99.4144	77.8383	41.6174	46.6746	44.2259	51.6423	46.8316	146.839	173.547	127.334	245.609	129.816	126.543	255.379	222.111	166.763
Hpse	-0.930634	2.58348e-13	1.56441e-11	218.529	271.45	236.109	223.25	298.888	266.257	294.273	329.572	346.146	116.851	185.756	141.299	107.454	176.468	148.064	142.558	125.293	154.345
Sytl2	-0.509064	2.6044e-13	1.57204e-11	3656.08	3315.15	2939.83	6610.27	8080.39	7065.9	7597.51	8960.41	8335	2787.88	2547.39	2373.34	4402.9	4853.89	4522.84	5100.59	6690.37	5800.35
Ramp1	-1.1504	2.75203e-13	1.65586e-11	411.026	801.148	591.161	340.436	212.816	197.306	219.429	185.912	165.947	231.634	289.536	317.924	123.708	146.043	80.9188	87.4587	92.546	63.8668
Dnajb2	0.736554	2.81175e-13	1.68643e-11	556.255	551.151	399.433	623.562	597.777	464.624	606.406	553.981	527.364	993.751	904.363	1077	933.676	742.383	1013.21	783.63	710.469	990.823
Pgm2	-0.533275	2.94639e-13	1.76159e-11	1807.14	1717.81	1635.01	1828.77	1538.9	1944.42	2138.15	1937.06	2198.03	1075.44	1210.47	1353.02	1260.55	1427.97	1272.32	1311.88	1110.55	1518.61
Mcam	0.679649	3.07773e-13	1.83431e-11	2458.62	1779.69	2558.15	6268.98	6780.8	7130.6	8095.9	8505.02	9589.27	4894.3	5200.31	4295.67	9737.68	8762.56	9221.3	11569	12045.2	13521.1
Il7r	2.42455	3.13428e-13	1.86214e-11	6359.94	6962.81	5047.06	549.145	491.842	594.04	242.392	194.363	127.26	10789.6	9595.67	12270.9	3016.84	3202.8	3435.61	2873.02	2344.97	2946.75
Ifit3	1.05415	4.15936e-13	2.46341e-11	757.658	680.687	427.837	452.488	420.903	384.005	295.123	322.06	279.971	639.062	1016.86	1081.11	922.84	791.064	1171.6	694.422	774.539	932.278
Rab37	-0.584639	4.3968e-13	2.5959e-11	6538.74	5754.08	6982.09	5464.08	4982.74	5692.18	6125.29	5171.75	6760.04	5003.91	5505.54	4709.71	3705.81	3857.96	3151.53	3559.57	3694.72	2957.39
Dse	0.456581	4.83128e-13	2.84353e-11	2604.53	3058.56	3062.32	3237.56	3462.76	3820.95	2848.32	2880.7	3147.9	3604.8	3787.51	3741.97	4355.05	4448.21	4645.08	4424.54	4353.94	5260.14
Ptgs1	-1.40538	6.40847e-13	3.7601e-11	102.071	228.546	138.47	386.625	686.687	595.101	999.336	916.417	1075.09	49.6359	129.07	102.689	139.961	186.61	143.76	288.614	391.541	300.706
Gcnt2	2.90053	6.95816e-13	4.06998e-11	35.6222	99.8342	49.7072	13.6859	23.6462	23.3373	47.6279	51.6423	32.5785	54.8063	163.082	151.979	274.504	296.142	188.524	658.564	635.008	698.987
Rnf217	1.5674	7.87035e-13	4.58934e-11	43.1577	65.181	92.3134	58.1649	69.9929	91.2276	42.5249	22.5348	23.4158	136.499	210.175	246.453	136.349	150.099	124.822	147.805	162.312	113.541
Tcf4	0.372802	8.38434e-13	4.87401e-11	1982.52	2112.19	2393.05	1924.57	2072.36	2125.82	1698.45	2062.88	1786.73	2697.92	2947.68	2979.61	2730.6	2580.09	2690.98	2287.05	2413.32	2204.29
Gclc	0.627119	1.03393e-12	5.99202e-11	1948.26	1269.79	1143.27	1515.71	1742.25	1506.32	1701.85	1584.95	1740.91	2595.54	2127.91	1969.16	2608.69	2221.06	2369.89	2884.39	2535.76	2588.38
Phyh	0.369049	1.1477e-12	6.63106e-11	1437.91	1261.54	1319.02	1395.1	1409.32	1371.6	1396.52	1406.55	1326.56	1730.02	1835.76	1546.08	1613.62	1744.4	1888.68	1965.2	1734.17	1865.44
Prr5	0.417875	1.23674e-12	7.1237e-11	1733.84	1766.49	1856.92	1602.1	1745.09	1507.38	1595.54	1587.77	1441.6	2417.68	2127.04	2035.7	2428.1	2405.65	2112.5	2313.28	1973.37	1991.4
Dusp7	-0.532083	1.31891e-12	7.57394e-11	2660.02	1931.5	2494.24	3002.33	2798.77	3012.63	2987.8	3111.69	3448.23	1919.25	1629.07	1744.06	1666.89	1821.48	2066.01	1970.44	2169.85	2561.77
Layn	3.11705	1.44801e-12	8.2901e-11	0	0	14.2021	5.98756	1.8917	4.24314	22.9635	18.779	12.2169	12.409	47.9653	18.0732	55.0815	60.8511	78.3363	96.2046	96.8174	122.411
Cmtm7	-0.604627	1.66796e-12	9.52049e-11	4453.47	4354.75	4404.41	3453.11	2979.43	2977.63	2774.33	2438.46	2044.3	3408.33	3176.17	3079.01	2029.89	2176.44	1908.48	1895.23	1230.15	1209.92
Fam111a	-0.425186	1.67666e-12	9.5413e-11	3530.71	4347.32	4177.18	3782.43	4054.86	4960.24	5115.75	5012.12	5556.67	2849.93	3125.59	2812.84	3068.31	3450.26	3273.77	3922.52	3576.55	4109.65
Slc4a4	2.42983	1.92587e-12	1.09265e-10	36.9923	56.9302	94.0887	18.818	11.3502	18.0334	3.402	1.8779	0	136.499	177.907	287.528	130.028	83.1631	49.0678	26.2376	42.7136	10.6445
Mtfr2	-1.05992	1.93343e-12	1.09366e-10	215.789	226.071	177.526	77.8383	48.2383	57.2824	88.4519	126.758	126.242	96.1695	89.8258	85.4369	26.1863	26.3688	39.5986	57.7227	61.2228	54.9964
Cables1	-1.31326	2.08046e-12	1.17332e-10	841.918	718.641	552.105	249.767	216.6	254.589	107.163	94.8341	140.495	254.384	151.745	276.848	132.737	156.184	173.028	52.4752	22.7806	28.3853
Agfg2	-0.33759	2.13223e-12	1.19894e-10	1577.65	1475.24	1407.78	1718.43	1751.71	1620.88	1750.33	1913.58	1995.43	1182.99	1192.15	1286.48	1258.75	1219.05	1346.35	1478.93	1449.41	1610.86
Llgl2	0.480488	2.39236e-12	1.33725e-10	1523.54	1616.32	1421.98	1679.08	1735.63	1509.5	1430.54	1673.21	1476.21	2498.34	1863.67	2079.24	2101.22	2103.42	2296.72	2213.58	2534.34	1939.96
Fam222b	0.498097	2.64091e-12	1.47182e-10	443.908	392.736	452.691	533.748	508.867	452.956	464.372	428.162	497.84	675.254	618.316	515.907	671.813	645.021	733.434	655.94	635.008	734.469
Gzmk	0.96167	2.93915e-12	1.63322e-10	565.846	540.425	504.173	476.439	609.127	452.956	523.057	569.944	392.978	952.388	978.491	880.657	1307.51	969.561	740.321	1567.26	686.264	950.906
Cenpa	-0.498959	3.16982e-12	1.75623e-10	1983.89	1579.19	1869.35	1212.91	1116.1	1101.1	1317.42	1342.7	1228.82	1093.02	1019.48	1200.22	780.17	890.454	879.777	1042.51	1093.47	921.634
Gimap6	-0.472269	3.4204e-12	1.88952e-10	34653.6	37385	32961.2	30214.1	33266.5	33246.1	30787.2	31146.9	29923.3	26010.2	28189.6	22849.4	24901.3	26691.3	20089.4	23247.4	22883.1	17154.5
Kcnk5	0.415618	3.44137e-12	1.89556e-10	1767.41	1712.03	1652.76	2506.22	2724.05	2292.36	1960.4	2279.77	2134.91	2828.21	2311.05	2384.02	3404.21	3170.34	3083.52	2843.28	2451.76	2756.03
Bnip5	-1.51678	3.63275e-12	1.99516e-10	181.536	164.19	113.616	63.2971	57.6968	57.2824	96.1064	117.369	77.3739	27.9202	45.349	70.6497	15.3506	38.539	30.9902	26.2376	24.2043	38.1427
Tmem86a	1.12326	3.86021e-12	2.11394e-10	65.7642	131.187	81.6619	97.5117	134.311	111.383	130.977	162.439	120.133	308.156	229.361	133.906	243.803	225.149	258.251	306.98	293.3	243.049
Slc25a4	0.519816	3.9719e-12	2.16882e-10	5196.05	4249.14	4642.3	2846.66	2842.28	2915.04	2297.2	2347.38	2306.96	5206.59	5657.28	5348.84	4567.25	4221.04	4524.57	4360.69	3441.29	3716.7
Zfp791	6.2348	4.26031e-12	2.3196e-10	0	0	0	0	0	0	0	0	0	7.23856	31.3954	26.2883	7.2238	16.227	16.3559	14.868	5.69514	3.54816
Pml	0.394809	4.40592e-12	2.39198e-10	4637.74	4332.47	4313.88	4316.18	4360.37	4888.1	3755.8	4121.06	4532.48	5541.64	5196.82	4971.77	6431.89	6450.21	5499.03	5916.58	6109.46	5584.8
Klrc1	0.688022	4.93193e-12	2.66226e-10	25836.4	35606.1	31173.5	23073.5	22341.9	17235.7	25476.7	22163	16214.9	35280.8	46399	44559.4	38750.3	39644.5	37681.5	41659.2	30342.3	33724.4
B430319F04Rik	4.73772	5.17626e-12	2.78618e-10	0	13.2012	12.4268	0.855366	0	0	0	0.938952	0	26.8861	82.8491	50.9335	40.6339	28.3972	26.686	28.8614	39.866	38.1427
Kbtbd11	0.697099	5.35656e-12	2.8669e-10	12865.8	14067.5	13323.3	7278.31	7854.34	8618.89	3230.2	3688.2	2933.08	18915.4	14332	17285.4	13276.4	11220.9	12817.9	8395.16	5982.75	6953.5
Ccne1	-0.670075	5.48366e-12	2.92663e-10	659.012	543.725	550.33	408.009	301.726	300.202	336.798	373.703	289.134	325.735	313.082	305.601	219.423	219.064	213.488	247.508	256.281	222.647
Cdk14	0.85302	5.91944e-12	3.15031e-10	702.854	716.991	1214.28	2119.6	2234.1	2422.84	2491.11	2805.59	3036.93	2038.17	2727.04	1895.22	3627.25	3896.5	3143.78	3712.62	4566.08	4106.11
Gadd45g	0.83566	5.97238e-12	3.16955e-10	555.57	613.856	385.231	506.376	513.596	504.934	483.083	860.08	505.985	764.185	796.223	698.282	855.117	1190.65	1106.18	1103.73	1250.08	1165.57
Selenop	-0.574865	7.61326e-12	4.02906e-10	8633.6	11650.9	11359.9	14808.9	18626.6	15895.9	18575.7	20205.3	19357.7	7445.38	10109.3	7440.4	9771.09	11947.1	10146.7	12051.8	11324.8	11122.6
Man1c1	-0.474461	8.34446e-12	4.40368e-10	2306.54	2476.88	2270.55	2683.28	2966.18	2630.75	2321.01	2702.3	3195.75	2062.99	1751.17	1681.63	2082.26	1991.86	1652.81	1964.32	1868.01	1861.9
Btg1	0.483059	8.59224e-12	4.52181e-10	53193.6	51683.6	48805.4	50272.4	43358.7	41686.8	46694.9	39703.6	41594.6	74848.8	57626.3	65281.2	73844.4	58500.2	64923.6	71823.7	53579.9	60891.7
Gm7694	0.98831	8.85233e-12	4.64575e-10	252.781	214.52	395.882	323.328	274.296	412.646	295.974	369.947	290.152	624.585	570.35	449.365	502.957	780.922	519.946	594.719	990.955	599.639
Chit1	-1.70119	9.12505e-12	4.77561e-10	19.8663	33.003	23.0783	85.5366	83.2348	108.2	190.512	374.642	412.322	5.1704	13.0814	2.46453	21.6714	20.2837	37.8769	66.4686	111.055	157.006
Gpr171	0.323849	9.28993e-12	4.83511e-10	5907.81	6025.53	6889.77	8564.78	8185.38	7171.97	8596.84	7930.39	8227.09	7645.99	8649.44	7830.62	9510.13	10095.2	10075.2	10520.4	9519.43	10458.2
Gm1965	4.00779	1.12604e-11	5.84457e-10	0	0	0	1.71073	3.7834	0	10.206	7.51161	2.03616	2.06816	8.72096	21.3592	57.7904	52.7376	18.0776	54.2244	64.0703	31.9334
Atp1a2	3.91947	1.16338e-11	6.02183e-10	0	13.2012	1.77526	1.71073	7.5668	4.24314	0	0	0	125.124	56.6862	50.9335	45.1487	32.4539	42.1811	5.24752	18.5092	7.98335
Abcg1	-0.347132	1.18988e-11	6.14218e-10	8321.91	8504.05	8895.82	9649.38	11193.2	10419	10189	10815.8	10036.2	7548.79	7615.14	7682.75	7558.8	7588.13	7924.88	7712.11	7024.96	8255.68
Cnot6l	-0.433902	1.34374e-11	6.91754e-10	14862	16006.5	18450.3	18411.7	20889.1	19918.4	16520.9	16693.6	16540.7	11328.3	13152.9	14389.5	14771.8	12695.6	13970.5	12595.8	10389.4	13579.7
Ssx2ip	0.509575	1.41641e-11	7.2718e-10	707.65	594.88	706.553	529.471	524.001	532.515	424.399	388.726	426.575	880.002	727.328	855.19	819.901	766.724	873.751	562.359	640.703	681.246
Slc7a7	1.11794	1.57486e-11	8.04157e-10	78.0949	138.613	78.1113	94.9456	82.2889	108.2	108.013	184.973	157.802	244.043	188.373	172.517	269.989	283.972	148.925	373.449	283.333	269.66
4933421O10Rik	0.942506	1.67583e-11	8.53408e-10	128.103	160.89	202.379	109.487	87.0182	128.355	129.276	146.476	107.916	236.804	265.989	216.878	201.363	312.369	247.061	228.267	301.842	267.886
Cnga1	-1.19016	1.71801e-11	8.72535e-10	220.584	318.479	165.099	169.362	238.354	241.859	135.229	161.5	120.133	173.725	115.989	104.332	112.872	105.475	62.8412	46.3531	52.6801	44.352
Nptn	0.323593	1.73213e-11	8.77349e-10	11230.6	10358	10612.5	13877.5	14739.2	12807.9	15638.1	14719.9	13140.3	13535.1	14916.3	13721.7	17358.8	17212.7	15994.4	18883.2	16224	18233.1
Trat1	-1.32995	2.21145e-11	1.11713e-09	536.389	917.484	752.709	41.0576	34.0506	31.8236	41.6744	22.5348	21.3796	306.088	273.838	323.674	18.0595	20.2837	6.02587	15.7426	2.84757	12.4186
Gata6	1.42939	2.22471e-11	1.12084e-09	128.788	96.5338	49.7072	100.078	118.231	83.8021	107.163	98.5899	118.097	271.963	270.35	128.977	362.996	385.39	168.724	427.673	259.129	184.504
Ccl5	-0.367581	2.42253e-11	1.21726e-09	109307	110261	90997.9	135709	149698	140323	193651	200107	210996	76699.8	89633.1	75835.9	102443	114530	113533	140226	150568	174409
Ogfrl1	0.933708	3.42949e-11	1.71411e-09	254.151	459.567	447.365	343.857	397.257	353.242	267.057	428.162	161.874	684.561	763.956	727.857	675.425	782.951	650.794	577.227	511.139	561.496
Sytl1	-0.792012	3.57493e-11	1.78209e-09	572.011	431.515	450.915	201.866	196.737	248.224	120.771	181.218	118.097	329.872	226.745	255.489	120.096	123.731	121.378	92.7062	79.732	86.9299
Cntnap1	4.49745	3.58592e-11	1.78286e-09	0	0	21.3031	34.2146	58.6427	53.0393	25.515	28.1685	14.2531	1119.91	706.397	640.777	471.353	318.454	212.627	366.452	572.362	250.145
Ywhaq	0.387323	3.64759e-11	1.80876e-09	6251.02	5204.58	6133.52	7484.45	6532.04	7049.98	8170.74	7071.24	7493.05	7657.36	7984.91	7159.45	9736.78	10137.8	8596.33	11058.3	9125.04	8857.09
Emb	1.10469	4.04647e-11	2.00131e-09	16613.7	15950.4	16921.8	6838.65	5743.2	7065.9	2953.78	2300.43	1902.79	22499.5	21409.9	21056.1	14846.7	14947.1	13949	9664.19	7100.42	7577.09
Cdc42ep1	-2.19278	4.42693e-11	2.18376e-09	127.418	72.6067	55.033	36.7807	34.0506	71.0727	293.422	439.429	469.334	66.1811	53.1978	20.5377	4.51487	4.05674	12.0517	32.3597	59.799	53.2224
Arsg	-3.14665	4.62135e-11	2.27373e-09	37.6774	44.5541	10.6515	15.3966	28.3755	28.6412	39.9735	29.1075	45.8135	0	6.10467	3.28603	1.80595	4.05674	3.44335	4.37294	9.9665	0
Apbb1ip	0.352291	4.94072e-11	2.42454e-09	10731.9	9985.89	9836.7	13941.6	14629.5	14052.2	15320	15170.6	14181.8	16252.6	14274.5	14221.1	17852.7	16097.1	15720.6	18131.1	17751.8	18607.4
Mmd	-0.524794	5.4332e-11	2.65931e-09	3008.02	3272.25	3710.29	2712.36	2816.74	3281.01	2824.51	2396.2	2804.8	2504.54	2502.91	2437.42	2541.87	1914.78	1859.41	1982.69	1584.67	1460.07
Mgat5b	3.71222	6.96514e-11	3.40032e-09	4.11026	0	1.77526	4.27683	0	2.12157	0	3.75581	0	49.6359	27.035	26.2883	30.7011	22.3121	48.2069	10.495	5.69514	10.6445
Vim	0.420511	7.17133e-11	3.48298e-09	49404.6	41033.5	41750.5	66904.1	64394.4	56697.9	70835.5	63294.7	64746.7	73255.3	61378.1	58341.9	85742	72751.5	83049.4	92499.8	75716.9	86018
Scimp	0.410508	7.21992e-11	3.49759e-09	2051.7	2218.63	1832.07	3479.63	3548.83	3443.31	3332.25	3689.14	3494.04	2886.12	3183.15	3029.72	4505.84	4225.09	4617.54	4455.15	3634.92	4931.05
Pbk	-0.876794	7.55077e-11	3.64851e-09	606.948	481.844	497.072	209.565	127.69	137.902	256.851	253.517	236.194	277.134	305.233	234.951	97.5213	127.787	55.9545	153.927	125.293	133.056
Fignl1	-0.688458	7.63538e-11	3.67998e-09	1748.23	1490.91	1464.59	637.247	520.217	579.189	738.233	658.205	658.696	678.357	621.804	920.089	410.853	411.759	421.811	550.99	435.678	479.888
Slc27a6	-0.868367	7.69822e-11	3.70083e-09	671.342	698.839	797.091	522.628	480.492	611.013	499.243	366.191	487.659	294.713	397.676	437.864	214.005	306.284	258.251	197.657	280.486	408.038
Rab39	-1.32311	8.04958e-11	3.85992e-09	108.922	103.134	106.515	45.3344	104.043	89.106	128.425	89.2004	142.531	42.3973	53.1978	31.2173	29.7982	38.539	33.5727	27.1122	55.5276	55.8835
4930453N24Rik	-0.334789	8.51871e-11	4.07453e-09	4458.95	4599.8	4518.03	5683.91	5716.72	5166.03	5238.22	4726.68	4863.36	3987.41	3811.93	3817.55	4177.16	4107.45	4509.93	4214.63	3280.4	3676.78
Rcn3	1.18253	8.65674e-11	4.13009e-09	231.545	294.552	223.682	143.701	96.4767	173.969	94.4054	154.927	99.7716	458.098	386.338	537.267	238.385	432.043	595.7	194.158	310.385	226.195
Pola1	-0.420656	9.63511e-11	4.58529e-09	1857.84	2198	2288.31	1281.34	1501.06	1328.1	1443.3	1504.2	1473.16	1513.89	1400.59	1417.1	1094.41	1202.82	915.071	1134.34	1241.54	1102.59
Dnajb5	0.579001	1.00859e-10	4.78776e-09	566.531	475.244	418.961	661.198	473.871	561.156	615.761	619.708	699.419	886.207	712.502	681.031	907.49	793.092	868.586	985.66	744.64	1008.56
Adss2	-0.305706	1.01879e-10	4.82406e-09	8118.45	7645.98	9059.14	7055.91	6859.3	7705.55	7260.71	6918.2	8000.06	6376.14	6878.22	6940.93	5723.05	6466.44	5714.24	5847.49	5626.8	5958.24
Itm2a	0.503926	1.03539e-10	4.89041e-09	4228.77	4432.31	5064.81	4529.16	4354.69	4768.23	4100.26	3221.54	4021.41	5571.62	8100.02	6960.64	6301.86	6391.39	5866.61	6223.56	4492.04	5096.04
Gm8798	3.19121	1.09301e-10	5.14971e-09	36.3073	18.1517	1.77526	22.2395	1.8917	20.1549	0.850499	1.8779	10.1808	143.737	154.361	101.867	83.0737	103.447	40.4594	60.3465	216.415	44.352
Spring1	0.414396	1.19557e-10	5.61889e-09	738.477	707.09	726.08	845.101	826.673	733.003	743.336	790.597	803.263	1074.41	936.631	1049.89	1144.07	1032.44	880.637	969.042	986.683	1133.64
Ppp3cc	0.296467	1.21779e-10	5.70911e-09	7209.4	5995.82	7385.07	7793.24	7549.77	7912.4	6767.42	6922.89	7083.79	8270.57	8620.66	7961.24	8679.39	9681.41	8926.89	8975.89	9321.52	8871.28
Slc2a8	-0.497806	1.22325e-10	5.7205e-09	443.223	384.485	491.746	514.93	460.629	431.74	414.193	454.453	463.225	309.19	315.699	343.391	287.146	334.681	328.84	332.343	274.791	338.849
Cd22	1.89634	1.234e-10	5.75654e-09	2738.12	2471.93	1773.48	265.163	147.553	194.124	233.037	185.912	76.3558	3475.54	3274.72	4531.44	1049.26	1097.35	1332.58	586.848	1207.37	906.554
Pde8a	0.649209	1.334e-10	6.20772e-09	404.861	471.943	473.994	943.468	960.983	1041.69	887.07	1026.27	1104.61	1021.67	831.979	920.911	1173.87	1172.4	1340.33	1227.92	1677.22	1656.1
Gipc2	-1.92419	1.45529e-10	6.75547e-09	65.7642	125.411	56.8082	88.958	72.8304	74.255	112.266	68.5435	82.4643	4.13632	23.5466	31.2173	35.216	30.4255	16.3559	31.4851	9.9665	15.9667
Sumo3	-0.283001	1.48156e-10	6.86055e-09	3468.37	3424.89	3270.02	3387.25	3353.04	3410.43	3451.32	3102.3	3327.08	2822.01	2706.98	2545.85	3030.38	2628.77	2814.08	2852.03	2505.86	2896.18
Myo1e	-0.609316	1.61569e-10	7.4634e-09	2048.28	2240.08	1943.91	1939.11	1983.45	2595.74	1802.21	2133.3	2519.74	1704.16	1744.19	1764.6	1268.68	1103.43	1233.58	1188.56	1489.28	1244.52
Klra6	-0.687059	1.6316e-10	7.51849e-09	2405.87	2316.81	2387.72	1271.93	1161.5	1409.78	1037.61	765.246	915.252	951.354	1316.86	995.668	968.892	977.674	864.282	750.396	639.28	560.609
Bcl2l11	0.342387	1.65701e-10	7.61569e-09	5063.84	5338.24	5112.74	6026.05	6180.18	6819.79	5649.01	6270.32	6499.41	7244.77	6382.87	6650.11	8394.96	7125.66	7432.48	7989.35	7053.43	8741.77
Farp1	0.476695	1.66076e-10	7.61569e-09	1203.62	1317.65	1358.07	1700.47	2077.09	1926.39	1670.38	2109.82	1921.11	2344.26	1840.12	1865.65	2415.46	2379.28	2202.02	2434.85	2934.42	2668.21
Myo5a	1.038	1.67543e-10	7.66437e-09	185.647	169.966	229.008	185.614	142.823	173.969	189.661	320.182	234.158	313.326	354.943	202.913	339.518	446.241	406.316	445.165	854.271	510.048
Efna1	4.48586	1.81092e-10	8.26419e-09	0	0	0	5.13219	0	0	5.10299	11.2674	0	2.06816	40.1164	23.8237	45.1487	30.4255	19.7993	83.0858	66.9179	50.5612
Trbc2	-0.403734	2.0194e-10	9.17128e-09	3305.33	3700.46	2996.63	1953.66	2109.24	2152.33	1776.69	1686.36	1797.93	2414.58	2424.43	2187.68	1487.2	1896.53	1619.24	1217.43	1318.43	1508.85
Bcl2a1b	-1.5348	2.05741e-10	9.32151e-09	75.3548	118.811	78.1113	47.0451	47.2925	76.3766	97.8074	64.7877	83.4824	17.5794	32.2675	32.8603	23.4773	36.5106	13.7734	25.363	42.7136	15.9667
Hmgn2	-0.478757	2.12529e-10	9.60602e-09	3189.56	2908.39	2964.68	2060.58	1641.05	1823.49	2092.23	1838.47	2195.99	1856.17	1910.76	1793.35	1508.87	1490.85	1467.73	1769.29	1530.57	1278.22
Meis1	0.886247	2.20117e-10	9.92523e-09	148.654	146.863	198.829	91.5241	146.607	117.747	67.1894	78.8719	102.826	219.225	366.28	302.315	203.169	212.979	176.472	152.178	197.906	173.86
Dapk2	0.324392	2.63099e-10	1.18351e-08	2988.16	3061.86	3108.48	4192.15	3980.14	3618.34	4559.52	5142.64	4348.21	3925.37	3531.99	3902.99	4869.74	4640.91	5279.52	5590.36	5541.37	6572.08
Acp3	-0.989667	2.65714e-10	1.19243e-08	940.564	1195.53	1043.85	353.266	253.488	248.224	169.249	259.151	126.242	322.633	399.42	432.113	153.506	194.723	129.987	115.445	148.074	102.01
Sh3tc1	-0.642245	2.69853e-10	1.20814e-08	650.106	479.369	690.575	473.017	572.239	530.393	558.778	626.281	692.293	374.337	431.687	333.532	342.227	430.014	385.655	327.096	438.526	315.786
Tsga10	-0.367331	2.78158e-10	1.24237e-08	969.336	1058.57	1072.26	876.75	987.467	926.066	1071.63	1012.19	1006.88	693.868	756.107	800.971	788.297	671.39	694.696	910.445	852.847	786.804
Maf	0.477526	2.84029e-10	1.2656e-08	1496.82	1787.11	1780.58	1452.41	1935.21	1730.14	1373.56	1732.37	1500.65	2164.33	2445.36	2384.84	2124.7	2582.11	2127.99	2097.26	2611.22	2041.08
Enc1	0.430255	3.03033e-10	1.34711e-08	2792.92	2281.33	2829.76	3890.2	3770.16	4262.24	4026.26	3308.87	4346.17	3761.98	4130.24	3935.03	5407.92	4634.82	4445.37	5358.59	5273.7	5078.3
Cabin1	0.499235	3.09305e-10	1.37176e-08	4102.04	3842.38	3548.74	4074.11	4511.7	4372.56	3102.62	4178.33	3760.78	5955.27	5390.42	5219.86	5088.26	4906.63	5492.15	5163.56	7060.55	5881.96
Trip4	-0.27694	3.13995e-10	1.3893e-08	3892.42	4165.81	3793.73	4174.18	5014.89	4400.14	4422.59	4449.69	4189.39	3181.87	3186.64	3514.41	3564.04	3892.44	3741.2	3416.14	3627.8	3661.7
Pmepa1	1.35101	3.25865e-10	1.43845e-08	54.1184	56.9302	99.4144	55.5988	84.1806	47.7354	47.6279	42.2528	33.5966	261.622	156.105	186.482	206.781	174.44	153.229	100.578	34.1708	104.671
Zfp704	1.57713	3.4042e-10	1.4992e-08	108.922	137.788	221.907	23.9502	50.13	75.3158	25.515	38.497	20.3616	415.7	222.384	348.32	127.319	162.27	190.245	69.0924	192.211	81.6076
5730416F02Rik	2.55824	3.57278e-10	1.56978e-08	3.42522	2.47523	1.77526	1.71073	4.72925	3.18236	5.10299	3.75581	4.07231	13.443	13.0814	21.3592	17.1565	6.08511	20.6601	34.1089	27.0519	28.3853
Efhd2	-0.255577	3.63411e-10	1.59302e-08	47037.1	45791.7	44079.6	49573.6	47190.3	48137.4	55865.9	50657.4	58823.5	38784.2	37528	37704.8	40509.2	39583.6	43009.2	46812.3	41288.3	49243.1
Gstm1	0.44944	3.75988e-10	1.64434e-08	1021.4	892.732	779.338	1270.22	1116.1	1040.63	1385.46	1281.67	1042.51	1326.73	1366.57	1344.81	1578.4	1361.04	1509.05	1609.24	1516.33	1748.35
Ccna2	-0.768842	3.82293e-10	1.66805e-08	2703.87	2037.94	2142.74	930.638	503.192	670.417	1279.15	1340.82	1083.23	1062	1024.71	1154.22	398.212	576.057	347.779	924.439	898.409	741.565
Hoatz	5.68058	4.02034e-10	1.75015e-08	0	0	0	0	0	0	0	0	0	16.5453	6.97676	8.21508	2.70892	8.11348	6.02587	13.1188	8.54271	15.9667
Oas3	-0.602045	4.23307e-10	1.83851e-08	2744.28	2188.93	1771.71	1242.85	1103.81	1095.79	717.821	633.792	560.961	1561.46	1341.28	1645.48	623.053	600.397	847.926	424.175	394.389	518.031
Angptl4	-0.622303	4.36689e-10	1.89229e-08	475.42	477.719	498.847	445.646	405.769	412.646	307.881	298.587	354.291	247.145	292.152	282.599	222.132	239.348	312.484	215.148	254.858	289.175
Tagap	0.474597	4.52191e-10	1.95051e-08	2504.52	1783.81	2048.65	2484.84	2480.96	1939.12	2548.09	2581.18	2582.86	3245.98	2609.31	2683.87	3528.83	2953.31	2830.44	3870.05	4032.16	3489.61
Pxylp1	0.653549	4.75814e-10	2.03867e-08	1392.69	1278.04	1349.2	3081.03	3077.79	3426.34	3642.69	3583.04	4746.28	3070.18	3248.56	2918	4616.01	4505.01	4313.66	5069.11	4835.17	4672.04
Heyl	-1.82612	4.75866e-10	2.03867e-08	236.34	135.312	143.796	70.14	52.9676	62.5864	116.518	118.308	123.187	33.0906	44.4769	69.0067	11.7387	2.02837	32.7118	36.7327	8.54271	56.7705
Clasp2	0.441289	4.92794e-10	2.10642e-08	3378.63	3366.31	4299.67	3454.82	4096.47	4580.47	3548.28	4241.24	4374.68	4618.2	4895.07	5310.23	5319.42	5525.28	5116.82	4960.66	6166.41	6092.19
Icosl	-0.491023	5.11756e-10	2.18253e-08	1416.67	1466.16	1297.71	834.837	846.535	723.456	501.794	728.626	543.654	902.752	906.979	1113.14	544.494	553.745	519.085	426.798	472.697	467.47
Arsb	-0.330402	5.50034e-10	2.34049e-08	28033.3	25906.5	28627.8	36839.7	37774.4	43626.9	40605.4	41110.1	47925	24425	24389.9	23921.5	29035.2	29243	29076.5	32921.2	31371.7	35915.3
Slc44a1	0.537313	5.54918e-10	2.35597e-08	1493.39	1426.56	1979.41	1188.1	1150.15	1562.54	1017.2	938.952	1236.96	2357.7	2265.7	2603.36	1913.4	1933.04	1972.18	1454.44	1233	1725.29
Pald1	0.513173	6.05969e-10	2.56694e-08	1057.71	1132.83	1272.86	2307.78	2572.71	2262.66	2985.25	3373.65	3186.58	2069.19	2276.17	2019.27	3444.85	2768.72	3074.05	4114.06	3881.24	3666.13
Gadd45b	-0.76748	6.36386e-10	2.68766e-08	606.948	683.988	610.689	356.687	290.376	389.308	254.299	460.086	408.249	317.463	305.233	303.958	167.05	273.83	247.921	227.393	240.62	246.597
Csnk1a1	-0.187737	6.37311e-10	2.68766e-08	21834.4	21551	22544	20287.6	20241.2	20175.1	19659.3	18750.9	20644.6	18940.2	18873	19405.7	17989.1	17364.9	17852.9	17825	16342.2	18333.3
Arhgap26	0.471726	6.53396e-10	2.74936e-08	4358.93	4205.41	4178.96	5544.48	6614.33	6691.44	5226.32	6370.79	5794.9	6817.69	6493.62	6995.97	7110.93	7594.21	7021.86	7280.94	9977.89	8006.42
R3hdm4	0.330765	6.91918e-10	2.90498e-08	3924.61	3795.35	3949.95	3655.83	3196.97	3591.82	3828.95	3838.43	4613.93	4704.03	4799.14	4206.94	4474.24	4223.06	4369.61	5174.06	5534.25	5897.04
Kcnip3	0.53455	6.96714e-10	2.91863e-08	2694.96	2849.81	2680.64	3383.83	3689.76	4141.31	2937.62	3710.74	3059.32	4735.05	4857.57	5025.99	4150.97	5448.2	4744.94	3854.31	5242.38	3907.41
Vamp4	-0.343384	7.09636e-10	2.96618e-08	2477.12	2207.9	2320.26	2163.22	2065.74	1921.08	2316.76	1874.15	2132.87	1849.97	1739.83	1731.74	1664.18	1791.05	1603.74	1716.81	1467.92	1780.29
Fer	0.698869	7.61867e-10	3.17747e-08	394.585	202.969	296.468	534.604	506.03	555.852	589.396	611.257	653.606	632.857	612.211	574.234	785.588	874.227	831.57	717.161	1005.19	807.206
Podxl	1.32384	8.34587e-10	3.4731e-08	18.4962	28.8776	23.0783	42.7683	43.5091	27.5804	106.312	161.5	131.332	38.261	106.396	40.2539	76.7528	77.078	94.6922	257.129	502.596	321.108
Gm15880	2.63004	1.02592e-09	4.25992e-08	6.16539	40.4287	10.6515	16.2519	7.5668	4.24314	1.701	9.38952	4.07231	99.2717	81.977	41.0754	86.6856	101.418	40.4594	54.2244	56.9514	12.4186
Ptpn3	-0.990647	1.10703e-09	4.58664e-08	426.097	415.838	310.67	153.966	177.82	142.145	116.518	186.851	103.844	167.521	133.431	174.16	123.708	103.447	81.7796	88.3333	55.5276	52.3353
Metrnl	-0.541535	1.13671e-09	4.69931e-08	1943.47	1804.44	1654.54	2535.3	2688.1	2173.55	2758.17	2507.94	3122.44	1546.98	1186.92	1242.94	1834.84	1488.82	1491.83	2310.66	1432.33	1931.08
Cxcr3	-0.555766	1.18632e-09	4.89098e-08	11266.2	10392.7	8238.97	6079.94	6207.61	4559.26	3220.84	2959.58	2276.42	6245.85	5868.33	6291.93	4163.62	3667.29	4700.18	2328.15	1744.14	1743.03
Nsmce1	-0.549324	1.18825e-09	4.89098e-08	2811.42	2806.91	2598.98	2334.29	1701.58	1763.03	2223.2	1676.97	1924.17	1923.39	1989.25	1455.71	1646.12	1492.88	1274.04	1456.19	1166.08	1121.22
Ung	-0.662738	1.27691e-09	5.2445e-08	841.233	733.492	829.045	457.621	354.694	413.707	499.243	263.845	362.436	503.597	403.78	449.365	250.124	241.376	279.772	273.746	261.976	266.999
Irf5	-0.494143	1.33485e-09	5.47059e-08	1162.52	994.216	882.303	691.991	705.604	793.468	753.542	670.411	780.866	598.733	704.653	624.346	554.426	569.972	480.348	598.218	635.008	484.324
Cyth1	0.275761	1.56742e-09	6.4098e-08	8136.94	7946.3	8606.45	9570.69	9728.06	9935.32	9412.47	10809.2	10741.7	11410	10604.7	10733.8	10826.7	11111.4	11843.4	11268.2	12217.5	12351.1
Tspan9	-1.36692	1.70831e-09	6.97085e-08	145.914	191.418	134.92	94.0902	85.1265	99.7139	122.472	98.5899	94.6812	62.0448	105.524	59.1486	26.1863	38.539	57.6762	39.3564	34.1708	11.5315
Stk17b	-0.241191	1.72573e-09	7.02677e-08	23540.8	22903.3	22900.8	26205	24194.8	25058.9	27277.2	24201.5	26396.7	18807.9	20366.9	20166.4	22243	20636.6	21442.6	22692.9	19429	22507.7
Cd274	0.397708	1.78696e-09	7.26044e-08	1269.39	1229.36	1168.12	1079.47	1034.76	1117.01	1082.69	996.228	964.12	1423.93	1690.99	1421.21	1393.29	1592.27	1242.19	1429.95	1617.42	1282.66
Arhgap12	0.612783	1.91322e-09	7.7417e-08	678.193	746.693	905.381	1259.1	1328.92	1333.41	1360.8	1503.26	1377.46	1403.25	1827.91	1755.56	1744.55	1645.01	1773.33	1722.94	1829.56	1847.7
Fbxo6	-0.445738	1.9136e-09	7.7417e-08	762.453	776.396	827.27	874.184	790.73	854.993	769.702	778.391	954.957	499.461	658.432	547.946	684.455	511.149	648.211	661.188	585.176	608.509
Ndfip1	-0.268643	1.98057e-09	7.99551e-08	16554.1	17914	17296.3	18166.3	17733.7	17750.1	19282.5	16903	18003.7	14120.4	15055	13839.1	15384.9	14882.1	14532.7	16731.7	13221.3	14702.7
Wscd2	-0.800794	2.12724e-09	8.56929e-08	866.58	736.793	736.732	1232.58	1279.73	1333.41	1061.42	1175.57	1501.66	626.653	632.269	385.287	733.215	630.823	489.817	893.828	746.063	454.164
Lgals3	-0.856791	2.31174e-09	9.2927e-08	376.089	537.124	516.6	707.387	624.261	700.119	601.303	790.597	571.142	406.394	347.094	179.089	360.287	379.305	231.565	385.693	331.742	346.832
Pou6f1	0.403441	2.34598e-09	9.41033e-08	3369.73	2926.54	3706.74	3247.82	3682.19	3202.51	1989.32	2056.3	1798.94	4607.86	4338.68	5090.07	3927.04	3918.81	3896.15	2525.81	3149.41	2646.04
Stard10	-1.51194	2.36715e-09	9.47512e-08	2573.71	3182.32	3101.38	3298.29	3305.74	3598.19	2774.33	3046.9	3450.27	1938.9	2024.13	2100.6	912.907	1411.74	1595.13	376.072	420.017	698.987
Sik1	-1.48198	2.75137e-09	1.09898e-07	591.877	286.301	369.254	185.614	191.062	180.334	210.924	278.869	214.814	94.1013	79.3607	79.6863	66.8201	32.4539	108.466	76.9637	229.229	114.428
Ccdc102a	1.24483	2.94516e-09	1.1739e-07	2305.86	1950.48	1844.49	877.605	881.532	733.003	449.914	575.577	456.099	2661.72	2180.24	2486.71	1926.04	2127.76	2429.29	1872.49	2350.67	2062.37
Plcd1	2.16523	3.06948e-09	1.22088e-07	13.7009	9.07583	10.6515	35.9254	12.296	16.9726	0	13.1453	4.07231	27.9202	99.4189	44.3615	69.5291	77.078	78.3363	33.2343	34.1708	24.8371
Slc16a10	-1.25934	3.10106e-09	1.23085e-07	422.672	414.188	379.905	244.635	384.015	340.512	251.748	227.226	197.507	115.817	150	129.798	74.9469	176.468	129.126	82.2112	243.467	71.8502
Ifi208	-1.17738	3.18507e-09	1.26154e-07	3021.73	3303.6	2496.01	2991.21	2698.51	2938.38	2184.08	2097.62	2059.57	1479.77	1744.19	1210.9	710.641	1695.72	984.799	437.294	1446.57	898.571
Nuak2	0.439225	3.24774e-09	1.28367e-07	712.445	749.169	830.821	1643.16	1519.98	1552.99	1489.22	1512.65	1542.39	1225.39	1346.52	1247.05	2036.21	1711.94	1767.3	2124.37	1850.92	1858.35
Tmem243	0.314354	3.30168e-09	1.29955e-07	3678.68	3537.1	3786.62	4349.53	4011.35	4054.32	4164.89	3659.09	3980.68	4010.16	4775.6	3837.27	5416.95	5350.84	5211.51	5347.23	4682.83	5321.35
Rnf130	-0.281788	3.38144e-09	1.32818e-07	11883.4	11553.5	11537.4	12376.3	11927.2	13333	13593.5	13260.8	15679.4	9207.45	10588.1	9315.08	10307.5	11450.1	10628.8	11158	10467.7	11438.4
Selp	1.25898	3.51224e-09	1.3767e-07	43.8428	42.0789	118.942	72.7061	110.664	85.9237	45.0764	45.0697	63.1208	188.203	182.268	196.341	148.088	225.149	156.673	140.809	165.159	71.8502
Nek7	0.289714	3.62588e-09	1.4183e-07	7788.94	8749.1	9520.71	8213.22	8250.65	8670.86	8000.64	7453.4	7740.45	10374.9	11802.9	11271.9	9922.79	10539.4	10164.8	9100.95	8176.8	9778.72
Ralgps2	1.53501	3.74966e-09	1.46368e-07	50.0082	73.4317	47.932	26.5163	69.047	27.5804	137.781	83.5667	32.5785	181.998	147.384	158.551	113.775	255.575	163.559	149.554	200.754	168.537
Rgs10	0.914842	3.91646e-09	1.52564e-07	263.742	311.054	289.367	120.607	118.231	171.847	68.8904	67.6045	75.3378	638.028	610.467	593.129	228.453	233.262	198.854	190.66	156.616	64.7539
Ggta1	-0.335575	4.67837e-09	1.80885e-07	3268.34	2934.79	2964.68	2906.53	3041.85	3509.08	3326.3	3368.96	3862.59	2412.51	2501.17	2860.49	2420.88	2421.87	2239.9	2761.07	2585.59	2921.91
Ank1	1.03782	4.68178e-09	1.80885e-07	115.772	75.907	142.021	88.1027	114.448	170.787	105.462	100.468	71.2654	208.884	196.221	260.418	186.013	208.922	218.653	168.795	338.861	219.986
Egr1	-0.888017	4.78254e-09	1.84401e-07	1421.46	1475.24	1063.38	1453.27	1296.76	1150.95	926.193	1072.28	685.166	1002.02	695.932	1004.7	902.072	427.986	422.672	538.746	489.782	347.719
Hvcn1	-0.420971	4.88977e-09	1.88152e-07	3128.59	3280.5	3021.49	1377.99	1195.55	1523.29	1026.55	952.097	838.896	2061.96	1888.96	2283.79	1138.65	1111.55	1119.09	809.868	724.707	639.555
Ncr1	-0.265276	4.91511e-09	1.88742e-07	31673.7	33057.5	35048.9	39325.4	38028.8	39884.5	45108.8	43195.5	46244.1	27486.9	32299.8	30857.5	31479.5	32675	30297.2	33276.3	36326.5	36300.3
Vps37b	0.281382	4.9658e-09	1.90302e-07	4753.52	4263.99	4500.28	5162.99	5849.13	6026.33	4852.1	5114.47	5398.87	5334.82	5564.84	4926.59	6328.95	6857.92	6654.28	6649.49	6582.16	6997.85
Sipa1l3	0.720496	5.67611e-09	2.17083e-07	1109.77	1278.87	1210.73	1641.45	1973.04	1800.15	1413.53	2326.72	1859.01	2555.21	2961.64	2498.21	2689.06	3186.57	2115.94	2058.78	3318.84	2274.37
Dixdc1	-1.94348	5.96102e-09	2.27518e-07	153.45	212.044	237.885	169.362	167.415	215.34	233.037	215.959	420.466	22.7498	97.6747	32.8603	46.9547	172.411	43.9027	47.2277	66.9179	14.1926
Adgrg5	1.96967	5.99726e-09	2.2844e-07	2847.72	3322.58	2387.72	466.174	408.607	515.542	246.645	221.593	175.109	3207.72	3279.95	3590.81	2247.5	1906.67	2345.78	2106.88	2276.63	2310.74
Ephx1	-0.629639	6.06311e-09	2.30484e-07	1202.25	1093.23	715.429	721.073	754.788	836.96	799.469	731.443	905.071	601.835	507.56	690.067	538.173	464.497	541.467	463.531	481.239	704.309
Birc5	-0.719463	6.1837e-09	2.34596e-07	1035.79	929.86	839.697	399.456	200.52	215.34	479.681	503.278	477.478	570.812	463.083	421.434	195.946	154.156	188.524	297.36	333.166	332.64
Glns-ps1	0.380089	6.22253e-09	2.35596e-07	846.028	730.192	809.517	1000.78	1031.92	1117.01	972.12	972.754	889.8	951.354	1232.27	1056.46	1238.88	1257.59	1147.5	1338.12	1272.86	1363.38
Pik3r5	0.517571	6.3123e-09	2.38517e-07	7952.67	7449.61	7225.3	11187.3	13356.3	10102.9	9494.12	12350	8957.05	15011.7	12132.6	12150.9	14011.5	13332.5	12743.8	14126.3	16498.8	14356.7
Prr5l	0.382254	6.33324e-09	2.3883e-07	5391.29	5386.92	5599.16	6939.58	7017.26	7964.38	6494.41	6705.99	7137.74	7978.96	7128.51	8708.81	8758.85	7541.48	9643.97	8578.82	7775.29	9788.48
Fhl2	-0.585449	6.36199e-09	2.39436e-07	883.021	617.982	772.237	1163.3	985.575	953.647	1253.64	1038.48	1304.16	566.676	410.757	504.406	800.036	478.695	639.603	925.313	871.357	825.834
Pclaf	-0.725583	6.96283e-09	2.61528e-07	2979.25	2590.74	2400.15	866.485	426.578	614.195	1120.11	1037.54	968.192	1245.03	1084.01	1184.62	502.957	438.128	544.05	696.171	669.179	666.167
Iffo2	0.413733	7.05542e-09	2.6448e-07	868.635	1003.29	985.268	1076.05	1263.66	1215.66	955.11	1147.4	1165.7	1246.07	1089.25	1318.52	1575.69	1310.33	1558.12	1513.04	1503.52	1786.5
Errfi1	0.590154	7.10749e-09	2.65905e-07	731.626	561.877	775.788	1429.32	1501.06	1467.07	1376.96	1223.45	1272.6	1493.21	1220.06	1100	2142.76	1628.78	1715.65	2222.33	1509.21	2020.68
Cd1d2	2.1589	7.19565e-09	2.68671e-07	15.756	12.3761	12.4268	16.2519	13.2419	6.36472	16.1595	30.9854	14.2531	46.5336	15.6977	118.297	75.8499	40.5674	101.579	85.7095	24.2043	94.9132
Stat4	0.287873	7.2514e-09	2.70218e-07	11527.9	12040.3	13632.2	11791.2	13218.2	13921.8	11550.6	11850.5	11371.9	14949.7	15771	14504.6	15216	15894.3	13710.6	15210.8	15694.4	14291.1
Trpv2	0.348791	7.35052e-09	2.73238e-07	6325.69	5565.96	5318.67	6894.25	6356.11	7395.8	7078.7	6749.18	8444.96	8350.2	6985.49	7391.93	8436.49	7724.03	9130.05	9354.58	8885.84	10195.6
Rrm2	-0.667723	7.36135e-09	2.73238e-07	3600.59	2641.07	2494.24	1068.35	755.734	875.148	1458.61	1339.88	1428.36	1515.96	1156.4	1278.27	616.732	608.511	749.79	996.155	1141.88	1063.56
Srgn	-0.341106	7.68119e-09	2.8455e-07	19443.6	20833.2	19000.6	16441.8	14564.2	16428.4	17840.9	15725.6	17101.7	13430.6	17479.4	15367.1	13490.4	13894.3	13652	13472.1	11176.7	12260.7
Nav1	1.85073	7.71572e-09	2.8527e-07	6.85043	53.6299	21.3031	47.0451	122.96	62.5864	41.6744	143.66	60.0666	150.976	148.256	128.155	134.543	229.206	135.152	235.264	548.157	262.564
Cnp	-0.271107	8.02255e-09	2.96035e-07	9821.47	8971.05	8647.28	7539.19	6971.86	6904.66	7123.78	6807.4	7224.28	7922.09	7084.03	6883.42	6642.28	6018.17	5916.54	5944.57	5333.5	6124.12
Slc2a3	-0.379615	8.57804e-09	3.15891e-07	5411.16	5722.72	4677.8	7005.45	7213.99	7350.19	8583.24	8987.64	10169.6	4812.61	4309.9	3922.7	6270.26	5097.29	4787.12	7467.22	6257.54	6676.75
Emid1	-0.380167	8.59407e-09	3.15891e-07	2305.86	2334.96	2302.51	2266.72	1991.01	1826.67	2065.86	1864.76	1902.79	1597.65	1688.38	1418.75	1593.75	1734.26	1726.84	1678.33	1670.1	1366.04
Nudt7	0.36528	8.85737e-09	3.24617e-07	580.917	669.136	687.025	670.607	691.416	562.217	694.007	739.894	599.648	803.48	851.165	789.47	847.893	748.468	835.874	939.306	895.561	871.073
Pvr	0.733408	8.86584e-09	3.24617e-07	253.466	319.304	223.682	201.866	218.491	181.394	216.027	247.883	137.441	365.03	347.094	319.567	325.071	389.447	354.665	428.548	435.678	353.042
Hells	-0.396373	8.9345e-09	3.26498e-07	1569.43	1556.92	1922.6	855.366	792.622	752.097	679.549	763.368	710.618	1125.08	1099.71	1119.72	588.739	638.936	605.169	613.086	635.008	638.668
Smco4	1.32952	9.24619e-09	3.37236e-07	296.624	128.712	225.458	25.661	30.2672	44.553	30.618	42.2528	25.4519	274.031	300.001	357.356	107.454	164.298	126.543	78.7128	136.683	82.4947
Ap5b1	-0.382163	9.61873e-09	3.50148e-07	1389.27	1561.87	1714.9	1618.35	1723.34	1784.24	1976.56	1897.62	2403.68	1339.13	1128.49	1162.43	1391.48	1545.62	1248.22	1515.66	1500.67	1456.52
Txndc12	0.319911	9.80153e-09	3.56116e-07	2451.77	2767.3	2698.39	2845.8	2665.4	2538.46	3295.68	2922.96	2858.76	3136.37	3673.27	3105.3	3822.29	3634.84	3291.85	3717.87	3385.76	3456.79
Shb	0.837716	1.08021e-08	3.91715e-07	278.813	240.922	291.142	190.747	165.524	145.328	112.266	179.34	96.7174	358.826	312.21	382.823	273.601	283.972	302.154	362.079	340.285	306.029
Hmgn2-ps	-0.565713	1.091e-08	3.94871e-07	1881.13	1806.09	1478.79	1032.43	784.109	865.601	1139.67	834.728	1138.21	913.093	1094.48	849.44	704.32	784.979	606.891	767.013	691.96	782.369
Slc29a1	-0.387341	1.10722e-08	3.99976e-07	2360.66	2004.11	1993.61	1492.61	1158.67	1429.94	1523.24	1555.84	1470.1	1431.17	1381.4	1512.4	1075.44	1075.04	1134.58	1136.09	1388.19	1208.15
Aldh2	0.359107	1.14061e-08	4.11251e-07	3204.63	3515.65	3202.56	3081.88	3091.04	2640.3	3199.58	3552.05	3459.43	3940.88	4254.95	4478.86	3650.73	4344.77	4461.72	3518.46	4166	4267.55
Top1mt	0.6997	1.16465e-08	4.1912e-07	393.9	399.337	360.377	497.823	546.701	501.752	973.821	1122.99	1178.93	607.005	459.594	374.608	1400.51	874.227	919.375	1751.8	2090.12	1562.96
Gen1	-0.896517	1.2217e-08	4.38815e-07	493.916	301.153	410.085	177.061	100.26	145.328	169.249	223.47	214.814	128.226	158.721	187.304	102.939	95.3334	77.4754	133.812	123.869	118.863
Ms4a15	0.858099	1.24394e-08	4.45953e-07	123.308	142.738	170.425	216.408	221.329	223.826	256.851	292.014	286.08	410.53	422.094	444.436	406.339	239.348	311.623	432.921	398.66	348.606
Plcg2	-0.256346	1.27579e-08	4.56506e-07	10109.2	10414.9	10005.4	10207.1	10404.3	10789.3	11158.5	12819.5	13960.9	9059.58	8269.21	9213.22	8791.36	9081.01	8748.7	9567.11	10332.4	10320.7
Cd163	0.776937	1.46254e-08	5.22341e-07	131.528	233.496	260.963	212.131	353.748	332.026	341.901	358.68	334.948	349.519	403.78	457.58	420.786	630.823	443.332	499.389	630.737	485.211
Dipk2a	0.392718	1.48335e-08	5.28774e-07	4402.09	4152.61	5153.57	5599.22	5714.82	6887.68	5657.52	5119.16	6599.18	6112.45	6118.62	6347.8	7920.89	7304.16	7181.97	8279.72	6559.38	8692.1
Smim36	-0.818952	1.56372e-08	5.56372e-07	430.207	286.301	300.019	319.907	246.867	249.285	251.748	296.709	291.17	176.828	201.454	160.194	150.797	184.582	129.126	158.3	253.434	108.219
Ppm1b	-0.243027	1.63939e-08	5.81885e-07	6308.56	6155.89	6158.37	5232.27	5387.56	5341.06	5158.28	4892.88	4893.9	5330.68	4505.25	5356.24	4792.99	4302.17	4530.59	4570.59	4054.94	4307.46
Plekha1	0.309357	1.64159e-08	5.81885e-07	3001.17	3279.68	2982.43	2944.17	3243.32	3006.27	2830.46	2795.26	2696.89	3424.87	3347.97	3526.74	3920.72	3632.81	4011.51	3354.04	3832.83	4132.72
Htra3	-1.73409	1.65923e-08	5.87039e-07	282.923	193.068	120.718	59.8756	61.4802	39.2491	126.724	203.752	129.296	31.0224	54.942	39.4324	9.02975	40.5674	55.0936	23.6139	37.0184	37.2557
Cip2a	-0.690263	1.67892e-08	5.92896e-07	858.359	702.139	942.662	473.873	318.751	420.071	525.608	613.135	460.171	494.29	389.827	455.116	254.639	241.376	184.219	443.416	491.206	336.188
Slit2	4.85322	1.76339e-08	6.2156e-07	0	18.9767	0	1.71073	3.7834	0	1.701	0	3.05423	23.7838	47.0932	18.8947	111.969	117.645	45.6244	65.594	250.586	148.136
Inf2	-0.597509	1.85113e-08	6.51273e-07	993.998	947.187	1164.57	1411.35	1684.56	1763.03	1697.6	2009.36	1836.61	905.854	826.747	653.921	809.065	1093.29	1035.59	1025.02	1536.26	897.684
Rad54l	-1.05715	1.86881e-08	6.56272e-07	432.262	340.756	426.062	124.028	96.4767	163.361	170.1	225.348	106.898	158.214	136.919	185.661	69.5291	58.8227	68.8671	107.574	123.869	43.4649
Slc49a4	0.710276	1.91748e-08	6.72115e-07	221.954	373.759	415.41	396.034	348.073	425.375	509.449	394.36	461.189	762.117	491.862	505.228	584.225	567.943	624.108	846.6	552.429	843.575
Lmna	0.746109	2.05399e-08	7.18629e-07	1183.07	1216.16	903.606	1477.22	1333.65	926.066	1193.25	1229.09	1026.22	1986.47	1171.22	1711.2	2094	1442.17	2415.51	2366.63	1672.95	2889.97
Dlg5	4.40866	2.08045e-08	7.26542e-07	17.1261	1.65015	31.9546	0	0	0	0	0	0	36.1928	35.7559	78.0433	45.1487	18.2553	12.9126	23.6139	9.9665	5.32224
Ptger3	2.50538	2.14892e-08	7.49068e-07	0	0	0	10.2644	12.296	10.6079	29.7675	3.75581	28.5062	28.9542	13.9535	14.7872	30.7011	32.4539	36.1552	85.7095	86.8509	73.6243
Dgka	-0.309434	2.46883e-08	8.59e-07	6994.98	7455.38	6545.37	5614.62	5921.96	5208.46	4349.45	5195.22	4360.43	6351.32	4969.2	5521.36	4408.32	4407.65	4415.24	3584.93	4052.09	3904.75
Top2a	-0.6064	2.5236e-08	8.74833e-07	9907.1	7674.03	7670.89	3635.3	2441.24	2787.75	4454.06	5299.44	4052.97	5351.37	4125.01	4269.38	2127.41	2429.99	1745.78	3141.52	4264.24	2732.97
Ska3	-0.748347	2.6257e-08	9.08559e-07	258.261	306.103	257.412	124.028	82.2889	126.234	138.631	176.523	167.983	177.862	126.454	157.73	56.8874	77.078	86.0838	100.578	105.36	75.3984
Frrs1	0.502067	2.70644e-08	9.34785e-07	625.444	867.98	640.868	771.54	822.889	804.076	750.991	725.81	603.72	918.263	845.933	1041.67	1044.74	987.816	1014.07	1139.59	1365.41	1042.27
Ms4a4a	0.898654	2.75774e-08	9.50765e-07	69.1894	59.4054	55.033	48.7558	76.6138	86.9844	49.3289	52.5813	60.0666	135.465	106.396	84.6154	125.513	164.298	98.9964	125.941	106.784	96.6873
Pdk2	-0.264406	2.85511e-08	9.82543e-07	1211.84	1163.36	1077.58	1146.19	1136.91	1137.16	1110.75	1072.28	1078.14	1009.26	1029.07	898.73	980.63	933.05	856.534	935.808	904.104	903.893
Rgs18	-0.834178	2.93139e-08	1.00607e-06	580.232	707.915	676.373	391.757	301.726	329.904	649.781	451.636	498.858	341.247	443.897	532.337	147.185	233.262	283.216	167.046	219.263	260.79
Mapkapk3	-0.307638	2.93413e-08	1.00607e-06	1897.57	1556.92	1441.51	1803.11	1703.48	1580.57	1872.8	1822.51	1960.82	1350.51	1324.71	1284.02	1435.73	1393.49	1320.53	1613.61	1503.52	1427.25
Fcgbpl1	-1.27597	3.19853e-08	1.09474e-06	146.599	80.0323	150.897	150.544	127.69	107.139	147.987	165.255	90.6089	28.9542	95.0584	62.4346	36.119	36.5106	37.8769	48.9769	56.9514	87.8169
Zfp654	-0.400419	3.55076e-08	1.2131e-06	2393.54	2883.64	3163.51	3693.47	4220.38	3901.57	3419.86	3964.25	3489.97	2387.69	2522.1	2521.21	3067.4	2902.6	2535.17	2761.95	2401.93	2293
Slfn5	-1.05147	3.56501e-08	1.21577e-06	621.334	474.418	486.421	300.233	329.156	445.53	188.811	172.767	149.657	357.792	380.234	297.386	130.028	190.667	142.038	27.9868	121.022	55.8835
Arid3a	-0.669823	3.83971e-08	1.30521e-06	667.917	654.285	825.495	586.781	663.041	838.021	613.21	918.295	741.161	438.45	472.676	386.109	454.196	391.475	322.814	442.541	747.487	477.227
Ptpn7	-0.288092	3.84108e-08	1.30521e-06	8698.68	8230.95	7709.94	8102.02	8371.71	8100.16	7143.34	8680.61	7649.84	6849.75	6484.9	6883.42	6294.64	6681.45	6749.83	5668.2	7380.9	6549.9
Fcgr3	-0.428956	3.97139e-08	1.34583e-06	2861.43	3438.09	3472.4	4722.47	5291.08	4499.85	4697.31	5128.55	4694.36	2766.16	3307.86	2606.65	3306.69	3928.95	3183.38	3380.28	3026.97	2936.99
Ugt1a7c	-1.22077	3.97486e-08	1.34583e-06	2251.05	2165.82	3259.37	1314.7	975.171	2151.27	1361.65	1088.24	2452.55	960.661	1731.98	1425.32	631.179	920.88	810.049	327.97	553.852	465.696
Mad2l1	-0.321713	4.1888e-08	1.41572e-06	1690	1535.47	1608.38	1166.72	1047.06	1087.31	1214.51	1120.17	1184.02	1225.39	1215.7	1079.46	930.967	833.66	912.488	1114.22	1002.34	935.827
1110032F04Rik	2.44628	4.39637e-08	1.48323e-06	4.7953	1.65015	8.87629	6.84293	1.8917	0	6.80399	9.38952	6.10847	10.3408	31.3954	36.9679	39.7309	12.1702	25.8251	25.363	32.7471	22.176
Cdca3	-0.640159	4.73787e-08	1.59275e-06	885.076	806.924	747.383	368.663	220.383	235.494	396.333	560.554	448.972	467.404	434.304	446.079	150.797	156.184	204.879	352.459	397.236	334.414
Myb	-0.921731	5.13842e-08	1.72434e-06	1125.53	1155.11	1796.56	1035.85	933.554	1274	695.708	543.653	384.833	907.923	894.77	961.986	508.375	513.177	624.108	152.178	390.117	150.797
Gbp6	-0.709176	5.16949e-08	1.73169e-06	628.87	563.527	489.971	314.775	283.755	402.038	239.841	215.02	280.989	268.861	272.966	301.494	186.916	281.943	157.533	181.04	222.111	152.571
Dipk1b	-0.597451	5.27704e-08	1.76459e-06	284.293	207.919	280.491	203.577	189.17	232.312	209.223	199.058	245.357	175.794	141.279	163.48	143.573	172.411	167.863	141.683	113.903	135.717
Rhpn1	1.59595	5.5247e-08	1.84414e-06	160.3	150.164	60.3588	561.975	439.82	319.297	802.021	937.074	856.203	690.766	769.188	267.812	1845.68	1296.13	632.716	2114.75	2420.43	947.358
Or6b13	6.04133	5.63378e-08	1.87723e-06	0	0	0	0	0	0	0	0	0	20.6816	6.10467	4.92905	1.80595	8.11348	17.2168	26.2376	22.7806	0
Grk6	-0.232409	5.71599e-08	1.90127e-06	15397	12775.5	14530.5	13424.1	12964.8	14193.3	11683.3	11307.8	12974.4	12945.7	11816	12118.9	11146.3	11170.2	11295.9	10138.2	10449.2	10418.3
Ly6c2	-0.610542	5.93237e-08	1.96978e-06	2801.14	2817.63	2022.02	4696.81	4115.39	5015.4	11581.2	8942.57	14677.6	2126.07	1683.14	1219.12	3592.94	2363.05	2866.59	8711.76	6639.11	8206.89
Hsf4	0.816601	6.08853e-08	2.01808e-06	350.742	175.741	376.355	396.034	556.16	542.062	364.864	376.52	320.695	581.153	671.514	361.464	743.148	831.631	581.066	724.158	882.747	640.442
Hdac10	0.51682	6.5974e-08	2.18292e-06	372.664	422.439	427.837	431.96	343.343	425.375	359.761	381.214	318.658	734.197	510.176	551.232	488.509	604.454	506.173	477.525	640.703	479.888
Sspo	1.45239	7.14663e-08	2.36051e-06	17.8111	135.312	79.8866	36.7807	23.6462	35.0059	37.422	49.7644	48.8677	185.1	128.198	123.226	122.805	133.872	120.517	119.818	148.074	116.202
Slc35b4	0.301107	7.20113e-08	2.37436e-06	4436.34	4613	4709.76	4645.49	4796.4	4907.2	4614.81	4594.29	4701.48	5930.45	5698.27	6575.35	6116.75	5010.07	5752.12	5608.73	4822.36	6249.19
Amigo2	0.975021	7.60543e-08	2.5033e-06	107.552	112.21	120.718	112.053	78.5055	30.7628	100.359	86.3835	113.007	183.032	143.896	155.265	199.557	176.468	164.42	227.393	226.382	209.341
Ltbr	1.92954	7.89791e-08	2.59054e-06	67.8193	123.761	102.965	11.9751	53.9134	2.12157	28.0665	32.8633	8.14462	169.589	165.698	228.379	99.3272	91.2766	148.925	161.799	118.174	129.508
Cmas	-0.264835	7.95438e-08	2.60454e-06	3712.93	3084.96	3399.62	4252.88	4049.18	4256.93	4555.27	4180.21	4556.92	3311.13	2958.15	2932.79	3294.95	3245.39	3164.44	3539.45	3680.48	3778.79
Slc25a43	-0.90563	8.11265e-08	2.65177e-06	113.717	79.2073	140.245	101.789	148.498	135.781	131.827	94.8341	127.26	74.4538	61.0467	37.7894	72.238	56.7943	65.4237	55.099	66.9179	79.8335
Cdca5	-0.818763	8.15093e-08	2.65968e-06	944.675	660.886	566.307	289.969	158.903	247.163	358.06	298.587	302.369	420.871	210.175	361.464	146.282	137.929	158.394	223.894	202.178	183.617
Hoxa7	1.3794	8.33274e-08	2.71432e-06	33.5671	51.1547	60.3588	16.2519	23.6462	19.0941	4.25249	12.2064	12.2169	125.124	106.396	90.3659	55.0815	36.5106	25.8251	51.6006	31.3233	37.2557
Prkch	-0.29269	8.40641e-08	2.7336e-06	15706	13248.2	13456.5	15236.6	14466.8	15812.1	16199.5	17022.3	17163.8	13854.6	12628.8	11985	11484.9	12312.2	11085	11992.3	14025.7	13445.7
Tmem161a	0.360867	9.12231e-08	2.9613e-06	941.934	887.781	832.596	928.927	848.427	949.403	978.924	1152.09	918.306	1316.38	1206.11	1148.47	1055.58	1004.04	1305.03	1223.55	1214.49	1352.74
Hrh4	-2.79099	9.71418e-08	3.14803e-06	56.1735	7.42568	46.1567	56.4541	39.7257	54.1001	110.565	86.3835	89.5908	0	15.6977	4.92905	0	8.11348	13.7734	5.24752	2.84757	23.063
Btf3l4	0.413624	1.01813e-07	3.29375e-06	1126.9	1027.22	1279.96	1156.45	1039.49	1283.55	1116.71	874.164	1047.6	1637.98	1619.48	1425.32	1405.93	1494.91	1509.05	1662.59	1147.57	1328.79
Ss18	0.255765	1.02101e-07	3.29742e-06	4870.66	5107.22	4091.97	5623.17	5704.42	5785.53	5836.12	5361.41	5372.4	5945.96	5976.47	5426.88	6513.16	6417.76	6203.2	6787.67	7217.17	6495.79
Itih5	-0.584602	1.04509e-07	3.36942e-06	3110.1	2783.81	3658.81	4302.49	4540.08	5900.09	4033.07	4969.87	5052.72	1982.33	2877.04	2357.73	2915.71	3975.6	2577.35	2239.82	3632.08	2729.42
Or5k1	2.27291	1.06627e-07	3.43188e-06	13.7009	58.5804	8.87629	20.5288	21.7545	0	21.2625	13.1453	6.10847	77.556	57.5583	111.725	82.1707	30.4255	62.8412	111.947	142.379	125.96
Poc1b	0.264152	1.07546e-07	3.45554e-06	1407.08	1330.85	1295.94	1409.64	1455.66	1502.07	1692.49	1627.2	1636.05	1680.38	1731.98	1741.6	1769.83	1910.72	1845.64	1649.47	1805.36	1879.64
Ffar1	2.74699	1.13058e-07	3.62448e-06	26.7167	21.452	14.2021	3.42146	5.6751	0	1.701	1.8779	0	147.873	47.9653	80.5078	13.5446	40.5674	5.16503	13.9934	38.4422	5.32224
Cd44	0.360673	1.13187e-07	3.62448e-06	15136.7	16073.3	15245.9	18336.5	18591.6	16703.1	16003.8	14684.3	12383.9	20316.6	18793.7	19091.9	24970.9	19302	21001.9	21720.4	16548.7	21517.8
Ppargc1a	0.999377	1.16136e-07	3.71261e-06	84.9454	56.9302	58.5835	100.933	52.9676	101.835	47.6279	79.8109	33.5966	136.499	126.454	105.975	140.864	127.787	140.317	147.805	155.193	141.926
Plekhf1	-0.44599	1.27581e-07	4.06473e-06	670.657	775.571	733.181	1009.33	881.532	1030.02	1186.45	1155.85	1221.69	653.539	698.549	467.438	753.984	701.816	612.917	882.458	777.387	732.695
Cab39	-0.186683	1.35335e-07	4.30451e-06	19982.7	19213.5	20667.5	21060	20893.8	21293.2	20943.5	20537.7	21942.6	18289.8	16642.2	18511.1	19278.5	19448	18459.8	17426.1	17064.1	18795.5
Cdyl2	-0.603417	1.36521e-07	4.33495e-06	1176.22	976.064	1192.97	766.408	1047.06	962.133	701.662	758.673	839.914	568.744	697.676	918.446	513.793	517.234	454.523	489.769	731.826	652.861
Shcbp1	-0.826802	1.46203e-07	4.6346e-06	744.642	588.279	539.678	181.338	173.09	172.908	310.432	282.624	316.622	250.247	288.664	222.629	70.432	162.27	80.9188	265.874	240.62	197.81
Ccdc85c	-0.624703	1.46546e-07	4.63766e-06	991.258	954.613	656.845	419.985	351.856	404.159	241.542	291.075	252.483	498.427	388.083	543.839	260.96	308.312	194.549	221.271	202.178	194.262
Ugcg	0.266841	1.54063e-07	4.86742e-06	44581.9	46965	55020.6	54395.3	56687.6	55682.8	52733.5	52146.6	52269.1	63186.4	64701.6	63400.7	62834.4	62208.1	58157.4	57672	68118.2	65092.7
Arpc5l	0.316546	1.63874e-07	5.16875e-06	6462.7	6617.11	5837.05	5522.24	5964.53	5375	5772.34	5621.5	5443.66	6764.95	7369.21	6443.91	6757.86	7837.62	8455.15	6900.49	7333.92	7650.72
Tspan17	-0.794428	1.67097e-07	5.25694e-06	175.371	94.0586	120.718	212.131	238.354	272.622	310.432	277.93	264.7	72.3856	109.884	86.2584	154.409	164.298	160.977	147.805	112.479	102.01
Paqr4	-0.559506	1.71879e-07	5.39421e-06	711.76	497.521	587.61	561.12	694.254	605.709	572.386	532.386	555.87	370.201	311.338	346.677	547.203	393.504	474.322	495.891	323.199	363.686
Tbl2	0.384802	1.72849e-07	5.41565e-06	1340.63	1521.44	1349.2	1746.66	1779.14	1713.17	1545.36	1890.11	1685.94	2398.03	1818.32	2088.27	2193.33	1839.73	2046.21	2225.82	2383.42	1955.92
Rab3d	-0.326674	1.76149e-07	5.5099e-06	2792.92	2795.36	2812.01	3857.7	3406.95	3966.28	4307.78	4004.63	5213.58	2340.12	2546.52	2416.06	3041.22	2937.08	2777.92	3398.65	2967.17	3752.18
Erbb2	2.92364	1.77688e-07	5.54886e-06	2.74017	12.3761	0	0	6.62095	10.6079	5.10299	17.8401	8.14462	0	35.7559	25.4668	37.022	44.6241	38.7377	144.307	155.193	172.973
Pole	-0.48661	1.79916e-07	5.60811e-06	1586.56	1277.22	1246.23	827.994	724.521	957.89	772.253	1026.27	814.462	988.581	853.782	957.057	552.621	539.546	561.266	549.241	808.71	763.741
Gm12708	-1.58418	1.83845e-07	5.7128e-06	128.788	135.312	81.6619	101.789	83.2348	62.5864	108.013	61.0319	91.627	27.9202	7.84886	32.8603	65.9172	34.4823	18.9384	51.6006	22.7806	24.8371
Nedd9	-0.323985	1.85341e-07	5.74983e-06	6009.2	6021.4	5947.11	7386.08	7680.3	8144.71	9667.62	9355.71	9759.29	5644.01	5287.52	5367.74	6497.81	6961.36	5165.03	6499.93	7071.94	6635.94
Nfe2	-0.707656	1.86246e-07	5.76845e-06	211.678	235.972	159.773	485.848	487.113	534.636	1050.37	993.411	1317.39	165.453	205.815	102.689	284.437	395.532	290.102	607.838	513.986	474.566
Fgd6	0.993416	1.90404e-07	5.88755e-06	72.6146	89.1082	44.3814	218.118	266.73	202.61	181.156	392.482	212.778	211.986	283.431	196.341	364.802	288.028	343.474	376.947	569.514	399.168
Cimip3	2.66817	1.93402e-07	5.97051e-06	0	16.5015	1.77526	1.71073	4.72925	3.18236	10.206	3.75581	9.1627	23.7838	69.7676	9.03659	29.7982	26.3688	26.686	30.6105	58.3752	43.4649
Lat	-0.316669	2.09385e-07	6.45336e-06	3432.07	2914.99	2771.18	2640.51	2766.61	2818.51	2999.71	2454.42	3277.19	2373.21	2594.48	2443.17	2053.36	2318.43	2433.59	2210.96	2239.61	2281.47
Lzts1	0.674484	2.14816e-07	6.60998e-06	321.97	319.304	374.579	645.801	714.116	920.762	867.509	1029.09	1247.15	860.355	709.014	543.017	1193.73	1261.65	801.44	1390.59	1768.34	1186.86
Atf6	0.293194	2.22223e-07	6.82678e-06	4604.18	4073.4	4832.25	4524.03	4705.6	5650.81	4270.36	4642.18	4512.12	5480.63	5393.91	5583.79	5940.67	5906.61	5145.23	5580.74	6193.47	5971.55
Oplah	0.731228	2.26459e-07	6.94561e-06	325.396	287.126	273.39	497.823	486.167	400.977	384.426	649.754	466.28	675.254	742.153	488.798	564.359	659.22	546.632	730.28	1146.15	639.555
Ahr	-0.552166	2.30336e-07	7.05307e-06	656.271	770.621	777.563	301.944	320.643	276.865	183.708	241.311	273.863	571.846	499.711	514.264	156.215	192.695	177.333	143.432	159.464	219.986
Kcnk7	-0.853157	2.31938e-07	7.09061e-06	104.812	160.065	157.998	258.32	200.52	210.036	216.877	264.784	335.966	131.328	103.779	61.6131	152.603	119.674	109.326	123.317	111.055	113.541
Trim26	0.29315	2.34514e-07	7.1578e-06	3570.45	3547	3092.5	3731.11	3705.84	3408.31	3572.1	3465.67	3388.16	4803.3	4306.41	4183.12	4391.17	3898.53	3931.45	4009.11	4953.35	4131.83
Oasl1	-0.545309	2.35949e-07	7.18999e-06	561.05	387.786	466.893	413.142	353.748	333.087	338.499	239.433	205.652	314.36	293.896	320.388	255.542	259.631	284.937	180.165	166.583	182.73
Nlrx1	-0.367548	2.40408e-07	7.31404e-06	807.666	685.638	703.002	619.285	596.831	662.991	711.868	708.908	726.908	613.21	482.269	533.981	590.545	472.61	461.409	584.224	558.124	520.692
Tnfrsf23	1.0197	2.42563e-07	7.36774e-06	134.268	77.5571	106.515	65.0078	103.098	81.6805	63.7874	35.6802	42.7593	163.385	130.814	156.908	251.93	212.979	143.76	141.683	132.412	76.2854
Gm4814	-1.23718	2.71068e-07	8.22037e-06	132.898	80.0323	131.369	64.1524	66.2095	82.7413	58.6844	32.8633	44.7954	88.9309	37.5001	60.7916	30.7011	46.6525	28.4077	11.3696	15.6616	8.87039
Gm11998	-1.55654	2.88032e-07	8.67909e-06	58.2287	43.729	51.4825	22.2395	14.1877	14.851	35.721	31.9244	36.6508	14.4771	28.7792	16.4302	9.93272	12.1702	7.74754	6.9967	4.27136	6.20928
Slc43a3	-0.713929	2.90723e-07	8.74623e-06	802.871	608.081	466.893	331.027	384.015	286.412	286.618	450.697	289.134	278.168	300.873	353.249	257.348	160.241	212.627	220.396	279.062	247.484
Cdc6	-0.796699	2.92334e-07	8.78072e-06	589.137	496.696	447.365	198.445	119.177	223.826	201.568	236.616	186.308	199.578	226.745	300.672	104.745	75.0497	108.466	128.564	207.873	136.604
Ccr7	1.93864	2.93656e-07	8.80642e-06	424.042	377.06	314.221	31.6485	38.7798	55.1609	92.7044	43.1918	3.05423	1990.6	1246.22	1820.46	283.534	235.291	253.947	96.2046	88.2747	90.478
Limd1	0.334696	2.99469e-07	8.9665e-06	8183.53	7929.8	7841.31	9307.23	10576.5	8631.62	9081.63	9003.61	8890.87	10671.7	9646.25	11411.6	12672.3	9803.11	11808.1	12165.5	9372.78	12415
Tmem141	0.89098	3.02841e-07	9.05313e-06	117.827	103.134	157.998	65.0078	87.0182	42.4314	70.5914	92.9562	59.0485	187.169	307.85	226.736	156.215	160.241	149.786	104.076	119.598	85.1558
Tfdp1	-0.403573	3.10097e-07	9.2554e-06	2962.13	2701.3	2680.64	1655.99	1477.42	1336.59	1574.27	1358.66	1258.34	1803.44	1805.24	2271.47	1294.87	1225.14	1380.78	1096.73	1008.04	844.462
Tef	0.32094	3.18397e-07	9.48813e-06	2183.23	2065.16	2180.02	2855.21	3018.21	3208.88	3335.66	3617.78	4474.45	2576.93	2424.43	2823.52	3691.36	3322.47	3808.35	5127.7	4638.69	5541.34
Espl1	-0.647692	3.33945e-07	9.93579e-06	765.878	652.635	564.532	173.639	141.877	186.698	331.695	464.781	345.128	432.246	322.675	324.496	130.931	117.645	108.466	187.162	316.08	283.853
Elovl7	0.541372	3.40387e-07	1.01115e-05	1107.03	1337.45	1333.22	2650.78	2293.69	2135.36	2867.88	2732.35	2966.68	2074.37	2642.45	1631.52	4156.39	3158.17	2677.21	4643.18	3213.48	3289.14
Zfp36l1	-0.240758	3.65623e-07	1.08441e-05	8806.23	9596.45	8453.78	6871.15	7884.6	7206.98	5529.94	6255.3	5989.35	8064.79	7507	7778.04	5415.14	6285.92	5765.89	5006.14	5364.82	5230.87
Arl4c	0.270884	3.73922e-07	1.10729e-05	32111.4	35559.1	36067.9	35678.2	36420.9	34351.4	36715.2	36890.5	37487.7	43490.3	40964.1	44736.1	37775	40646.5	47124.9	42679.8	39491.5	50656.2
Nmnat2	-2.27536	3.99636e-07	1.17974e-05	73.2996	89.9332	69.235	76.1275	23.6462	67.8903	207.522	184.035	209.724	24.8179	70.6397	3.28603	11.7387	20.2837	0	21.8647	18.5092	28.3853
Jak1	0.234991	4.04967e-07	1.19361e-05	96984.3	95272.3	100854	108414	118311	123527	107935	115245	110305	132082	121290	118809	132247	136136	116905	128155	136319	124739
Picalm	0.241294	4.18851e-07	1.23261e-05	14681.8	13283.7	13660.6	16665.9	16782.2	16285.2	14782.5	16047.6	14529	18563.8	16447.7	16569	18266.3	19803	16977.5	17537.2	19820.5	17302.6
Csrnp1	0.461886	4.33445e-07	1.27357e-05	1467.36	1214.51	1226.7	1238.57	935.445	943.039	1251.93	1064.77	890.818	1953.38	1486.92	1474.61	1752.67	1318.44	1401.44	1671.34	1483.58	1495.55
Cnrip1	0.537752	4.50571e-07	1.32184e-05	469.255	294.552	365.703	353.266	467.25	515.542	387.828	428.162	353.273	538.756	593.897	612.845	529.143	476.667	599.143	608.713	699.079	614.718
Zfp383	0.759291	4.57632e-07	1.34047e-05	179.481	214.52	173.975	182.193	310.239	218.522	232.186	153.988	252.483	260.588	245.931	497.834	385.57	340.766	375.325	362.954	323.199	441.746
Ncapd2	-0.451071	4.65317e-07	1.36087e-05	5467.33	4163.33	4218.01	2416.41	2065.74	2177.79	2552.35	2838.45	2507.53	2935.75	2547.39	2580.36	1639.8	1758.6	1982.51	1855	2475.96	2260.18
Unc119	-0.218604	4.66439e-07	1.36205e-05	4150.68	4149.31	4193.16	4694.25	4439.82	4248.45	4488.93	4787.71	5345.93	3420.74	3709.89	3378.04	3656.14	4156.13	3786.83	4156.04	4398.07	4198.36
Mtmr1	-0.260273	4.72796e-07	1.37635e-05	8344.51	8301.91	9737.29	8186.71	8271.45	9614.96	8357.85	8177.33	10118.7	7559.13	7471.24	7578.42	7436	7150	7072.65	7050.92	7285.51	7435.16
Dennd4a	-0.423151	4.76555e-07	1.38516e-05	5449.52	5173.22	6151.27	6789.89	8373.61	8216.85	6856.72	9238.34	7272.13	4502.39	3995.94	5524.64	4775.83	5143.94	5714.24	4928.3	6130.82	6274.92
Rpgrip1	1.0198	4.80712e-07	1.3951e-05	205.513	316.829	223.682	147.978	174.982	162.3	71.4419	181.218	76.3558	351.587	490.99	455.937	285.34	292.085	294.407	237.013	485.511	165.876
Miat	3.42469	5.00737e-07	1.45099e-05	5.48035	5.77553	3.55052	1.71073	2.83755	0	4.25249	2.81685	0	4.13632	12.2093	4.92905	27.0892	12.1702	16.3559	55.099	400.084	39.9168
Chaf1b	-0.433555	5.1039e-07	1.47669e-05	822.052	811.049	690.575	521.773	399.149	479.475	462.671	416.895	615.937	571.846	504.071	516.729	380.152	365.106	379.63	356.832	374.456	379.653
Rchy1	-0.272569	5.11774e-07	1.47843e-05	3369.04	3267.3	2989.53	3892.77	3815.56	3619.4	4255.9	3481.63	3741.44	2823.04	2959.02	2671.55	3325.66	2880.28	3071.47	3249.97	2727.97	3072.7
Slc26a11	0.707973	5.13319e-07	1.48063e-05	967.966	811.874	758.035	579.083	672.499	658.748	386.127	427.223	308.478	1578.01	1265.41	947.199	1086.28	1038.53	655.959	849.224	948.241	470.131
Vrk1	-0.343503	5.14101e-07	1.48063e-05	2290.78	2234.3	2675.31	1444.71	1488.77	1467.07	1209.41	1143.64	1020.11	1645.22	1618.61	1666.02	1126.01	1077.06	1144.91	1017.14	1045.06	1118.56
Ninj1	0.448596	5.17339e-07	1.48768e-05	479.53	619.632	449.14	826.283	740.6	823.17	989.981	798.109	753.378	793.14	769.188	830.545	1123.3	1056.78	1106.18	1178.94	810.134	1066.22
Setd3	-0.217156	5.20971e-07	1.49488e-05	2742.91	2412.52	2590.1	2593.47	2843.22	2833.36	2744.56	2521.08	2522.8	2347.36	2120.06	2246	2303.49	2194.7	2480.07	2296.67	2195.48	2271.71
Kif11	-0.59643	5.21425e-07	1.49488e-05	2682.63	1723.58	1954.56	986.237	656.42	578.128	1372.71	1532.37	1184.02	1542.85	1132.85	1131.22	464.129	618.653	479.487	889.455	1139.03	809.867
Galnt11	0.300854	5.40008e-07	1.54434e-05	1331.04	1097.35	1191.2	1384.84	1397.02	1402.36	1374.41	1233.78	1255.29	1536.64	1772.97	1403.14	1703.91	1608.5	1495.28	1603.99	1702.85	1531.03
Gstp3	-1.25946	5.4031e-07	1.54434e-05	100.701	139.438	83.4371	62.4417	44.4549	44.553	26.3655	20.6569	20.3616	40.3291	52.3257	58.3271	12.6416	12.1702	21.521	13.1188	1.42379	16.8537
Ppp4r2	0.26432	5.51803e-07	1.5748e-05	2576.45	2766.48	2728.57	3367.57	3534.64	3899.45	3478.54	3621.54	3721.07	3453.83	3475.3	3603.14	3874.66	3888.38	4268.04	3885.79	4205.86	4798.88
Aurkb	-0.776573	5.57986e-07	1.58996e-05	1130.32	844.052	850.348	360.964	187.278	143.206	381.024	463.842	440.828	479.813	404.652	374.608	169.759	172.411	135.152	293.861	326.047	231.517
Tmem216	0.673267	5.58796e-07	1.58996e-05	150.024	164.19	118.942	169.362	113.502	150.632	106.312	136.148	102.826	256.452	252.036	252.203	199.557	184.582	187.663	237.013	133.836	232.404
Nusap1	-0.802805	5.78511e-07	1.64358e-05	2192.82	1551.14	1796.56	791.213	298.888	373.397	1052.92	1093.88	787.992	984.444	817.153	666.243	303.399	292.085	405.455	634.95	700.502	489.646
Kifc1	-0.71786	5.86743e-07	1.66446e-05	519.263	301.153	298.243	235.226	205.249	167.604	246.645	335.206	294.224	272.997	245.931	167.588	93.9094	107.504	118.796	233.515	190.787	181.843
Ptpn22	-0.162916	5.95593e-07	1.68704e-05	14954.5	15197.1	14693.8	14156.3	14432.7	14507.3	13020.3	13921.8	13550.6	13846.3	12516.3	13075.1	13543.7	12934.9	12198.1	12483	11635.2	12446.1
Prkd2	-0.337696	6.01046e-07	1.69993e-05	4561.7	3760.69	3330.38	2939.04	2916.05	3166.45	2674.82	2844.08	2904.58	3584.12	2684.31	2763.55	2357.67	2429.99	2403.46	2445.35	2260.97	2063.25
Scarb2	-0.24409	6.06186e-07	1.71191e-05	3616.34	4146.83	4136.35	4140.83	4763.3	4592.14	4618.21	5074.09	4934.62	3199.44	3510.18	3255.64	3665.17	3977.63	4017.53	3660.15	4288.44	4218.76
Ptgr3	0.249873	6.15808e-07	1.73649e-05	3390.96	3420.76	3252.27	3365.01	3366.28	3469.83	3710.73	3418.72	3746.53	3846.78	3981.12	3824.12	4802.02	4148.02	3788.55	4593.33	3891.21	4160.21
Gm8834	0.760501	6.2553e-07	1.76127e-05	48.6381	61.0556	51.4825	83.8258	70.9387	40.3099	89.3024	66.6656	71.2654	118.919	98.5468	86.2584	109.26	105.475	109.326	123.317	103.936	130.395
Klrb1a	-0.297855	6.44888e-07	1.81056e-05	9208.35	9744.97	9494.08	9052.34	8961.92	8840.59	10779.2	9536.93	10183.8	7328.53	8531.71	7765.72	8282.99	6906.6	8468.93	8090.8	6479.65	7843.2
Ncf2	-0.648125	6.4495e-07	1.81056e-05	414.451	339.106	356.827	159.098	186.332	166.543	207.522	261.029	181.218	240.941	181.396	188.947	151.7	144.014	117.074	109.323	170.854	113.541
Crem	0.485996	6.70059e-07	1.87825e-05	625.444	549.5	832.596	926.361	938.283	813.623	1016.35	865.713	940.704	1207.81	1124.13	842.046	1109.76	1290.04	1439.32	1078.37	1053.6	1279.11
Tmem255a	3.74189	6.72642e-07	1.8827e-05	2.74017	0	0	3.42146	0	0	0	5.63371	6.10847	0	17.4419	29.5743	44.2458	42.5958	27.5468	22.7393	17.0854	29.2723
Arpc1a	-0.217518	6.83045e-07	1.90899e-05	2351.75	2356.42	2158.71	2001.56	1901.16	1953.97	1904.27	1807.48	1771.46	1731.05	2032.85	1923.15	1739.13	1841.76	1688.96	1577.76	1594.64	1535.47
Spef2	1.83261	6.96776e-07	1.94449e-05	66.4492	55.2801	28.4041	26.5163	17.9711	7.4255	28.917	12.2064	2.03616	135.465	102.907	53.3981	83.0737	68.9646	35.2944	114.571	111.055	74.5113
Erich1	0.356162	7.05452e-07	1.9629e-05	409.656	367.159	413.635	419.129	392.528	410.524	415.894	399.054	414.358	569.778	478.78	575.877	456.002	442.184	491.539	604.34	494.053	544.642
Nckap1	0.818252	7.59851e-07	2.11116e-05	160.3	126.237	159.773	139.425	205.249	353.242	177.754	224.409	324.767	206.816	341.861	298.208	279.922	375.248	420.089	424.175	467.002	465.696
Med16	0.451004	7.83996e-07	2.17504e-05	2642.21	1936.45	2282.98	2209.41	1778.2	2337.97	1788.6	1992.46	2515.67	3039.16	2529.08	2631.29	3009.61	2628.77	2544.64	3670.64	3462.65	3267.85
Nif3l1	0.344618	7.9587e-07	2.20475e-05	598.043	649.335	660.396	768.118	681.012	868.784	766.3	733.321	689.239	906.888	818.026	874.907	865.05	813.376	876.333	924.439	1102.01	949.132
Nsg2	1.17137	8.02387e-07	2.21955e-05	2106.51	1747.51	1224.93	206.998	197.683	115.626	86.7509	38.497	23.4158	3390.75	2276.17	2794.77	665.492	448.27	588.813	123.317	74.0368	116.202
Kctd10	0.282411	8.13681e-07	2.2475e-05	3512.22	3944.69	3440.45	3835.46	4338.61	4541.22	4224.43	4263.78	4740.17	4803.3	4440.71	4262.81	5314.91	4817.38	4935.19	5617.47	4603.1	5971.55
Arrdc3	-0.507153	8.31894e-07	2.29445e-05	2583.98	2267.31	1807.21	3045.96	2316.39	2385.71	4196.36	3675.06	2958.53	1539.75	1311.63	1979.84	2438.03	1876.24	1841.33	2306.29	2036.01	2209.62
Exo1	-0.727426	8.48333e-07	2.33298e-05	308.269	221.12	284.041	135.148	80.3972	123.051	134.379	144.599	193.435	136.499	140.407	184.839	62.3053	73.0213	101.579	88.3333	86.8509	87.8169
Ap3m2	0.445932	8.5252e-07	2.34108e-05	555.57	759.895	788.214	768.118	848.427	916.519	843.695	1030.97	945.794	1179.89	1032.56	979.238	939.997	1152.11	946.061	1097.61	1482.16	1336.77
C9orf72	0.797535	8.71098e-07	2.38863e-05	131.528	161.715	188.177	179.627	153.228	110.322	96.1064	180.279	104.862	354.69	256.396	219.343	179.692	243.404	275.468	251.006	301.842	183.617
Fibcd1	1.09844	8.98065e-07	2.45545e-05	34.9372	26.4024	14.2021	96.6563	59.5885	83.8021	81.6479	94.8341	67.1931	88.9309	69.7676	84.6154	161.632	62.8794	218.653	181.914	126.717	123.298
Aqp11	1.14027	9.13812e-07	2.49489e-05	75.3548	108.91	67.4598	108.631	46.3466	46.6746	157.342	92.9562	89.5908	54.8063	145.64	171.695	224.841	188.638	205.74	284.241	243.467	275.869
Tk1	-0.78264	9.24552e-07	2.52057e-05	804.241	664.186	701.227	246.345	179.711	215.34	263.655	350.229	295.243	402.257	272.094	327.782	136.349	73.0213	182.498	155.676	296.147	180.069
Crybg3	0.7708	9.41627e-07	2.56342e-05	324.025	249.173	319.546	422.551	835.185	626.924	477.13	762.429	513.111	716.618	587.792	753.323	683.552	900.596	727.408	784.505	1366.83	943.81
Ccnb2	-0.799276	9.4738e-07	2.57537e-05	1947.58	1103.13	1136.16	491.835	196.737	263.075	687.203	738.955	647.497	725.924	743.897	470.724	248.318	180.525	228.983	427.673	459.883	351.268
Capzb	-0.187371	9.69438e-07	2.63155e-05	36729.3	35832.2	31576.5	35459.2	33515.2	36059.3	39350.9	36629.4	39267.3	30109.3	31221.9	28771.7	31676.4	31204.4	31679.7	34159.6	31398.7	34669
Palm	-0.514099	9.76812e-07	2.64397e-05	551.46	489.27	557.431	467.03	366.044	334.148	318.937	439.429	333.93	512.904	371.513	395.146	268.183	210.95	243.617	239.637	269.095	238.614
Ccsap	-0.545151	1.13615e-06	3.06648e-05	505.562	540.425	369.254	457.621	400.094	292.777	368.266	413.139	378.725	347.451	260.757	420.612	262.766	225.149	240.174	277.244	280.486	254.58
Hmgb2	-0.42295	1.13978e-06	3.06763e-05	3127.22	2805.26	2645.13	1739.81	1559.71	1611.33	1755.43	2063.82	1602.45	1674.18	1978.78	1595.37	1202.76	1614.58	1422.97	1304.88	1590.37	1392.65
Ociad2	-1.3212	1.13983e-06	3.06763e-05	73.9847	133.662	113.616	53.888	49.1842	85.9237	33.1695	21.5959	21.3796	63.0789	19.1861	44.3615	21.6714	26.3688	19.7993	9.62046	5.69514	19.5149
E2f2	-0.506425	1.17194e-06	3.14957e-05	2060.61	1310.22	1611.93	1129.08	1133.13	1139.28	1380.36	1834.71	1566.82	1184.02	1003.78	1042.49	1043.84	740.355	738.599	1087.99	1455.11	930.504
Olig3	5.26508	1.17719e-06	3.15919e-05	0	0	0	0	0	0	1.701	1.8779	0	32.0565	0	11.5011	9.02975	16.227	6.88671	25.363	0	27.4982
Mms22l	-0.390822	1.1826e-06	3.1692e-05	1036.47	969.464	1111.31	799.767	646.015	723.456	661.688	736.138	629.172	720.754	729.944	777.969	578.807	645.021	508.755	533.498	637.856	421.344
Il10rb	0.279576	1.19289e-06	3.19224e-05	4780.92	4917.45	4063.56	6234.76	6298.41	6368.96	6420.42	6015.86	6011.75	6101.07	6255.54	5593.65	8056.34	6724.04	6744.67	8318.2	6819.93	7092.77
Slc41a2	0.452134	1.20468e-06	3.21468e-05	450.758	337.456	536.128	1118.82	1354.46	1192.32	1397.37	1212.19	1423.27	818.992	702.037	724.57	1467.33	1454.34	1444.49	1527.03	1801.09	1817.54
Pdia3	-0.208902	1.22715e-06	3.26542e-05	32220.3	31307.5	30172.3	28949	28473.9	29790.1	32437.2	27756.3	32216.1	26319.4	27751.8	24505.6	26580.9	26021.9	26413.1	28360.2	24765.3	25648.7
E2f8	-0.98631	1.28099e-06	3.40391e-05	693.264	445.541	390.557	218.118	100.26	202.61	169.249	272.296	273.863	158.214	237.21	144.585	77.6558	119.674	79.1971	132.937	232.077	139.265
Slfn1	-1.96419	1.45567e-06	3.85722e-05	301.419	363.858	127.819	75.2722	102.152	33.9452	70.5914	58.215	18.3254	49.6359	88.0816	72.2927	4.51487	4.05674	22.3818	1.74917	39.866	19.5149
Kit	-0.55611	1.49237e-06	3.94477e-05	13906.4	12182.2	16126.4	4187.87	3336.96	6381.69	2764.97	2061	3418.71	9298.45	7598.57	10621.3	2976.2	3026.33	2690.98	1860.25	2424.71	2088.09
Klrk1	0.164233	1.49289e-06	3.94477e-05	57658.7	64563.8	63346.5	71547.9	73384.7	69431.6	68092.6	69203.5	64336.4	67256.6	71716.8	69233.4	76969.6	78437	74994.5	80881.8	76586.8	77780.9
Rras2	0.305482	1.49536e-06	3.94578e-05	9144.64	9232.6	10493.5	8855.6	8878.69	9437.81	7689.36	7035.56	7517.49	9655.21	11378.2	12121.4	10900.7	10900.5	13293.9	9546.99	8201	10529.2
Aoc2	0.856271	1.66265e-06	4.38108e-05	126.733	106.435	88.7629	93.2349	135.256	126.234	113.116	107.979	63.1208	253.35	150	125.691	227.55	144.014	170.446	223.02	270.519	183.617
Tnfaip8l2	0.285166	1.68346e-06	4.42974e-05	3375.21	3801.95	3735.14	4409.41	4196.73	3956.73	4908.23	4798.98	5417.19	4257.31	5060.77	4579.09	5144.25	4888.37	5844.23	6094.12	4953.35	5935.18
Dnajc1	-0.279856	1.69492e-06	4.45371e-05	4413.73	4525.54	3687.21	4876.44	5855.75	5058.89	5316.47	6298.49	5497.62	3781.63	3845.94	3785.51	3946	4283.92	4085.54	4219.88	4763.99	4612.61
Ddx28	-0.399033	1.73422e-06	4.55065e-05	1559.84	1281.34	1418.43	1759.49	1553.09	1504.19	2085.42	1875.09	2106.4	1166.44	1146.81	884.765	1583.82	1239.33	1206.03	1657.34	1262.9	1291.53
Ubash3b	0.264741	1.75028e-06	4.58641e-05	5729.7	5304.41	6508.09	6417.81	6449.75	7632.35	6977.49	7266.55	8428.67	7641.85	7020.37	7090.44	8583.68	8018.14	7582.26	9149.06	9217.59	8485.42
Cd101	1.47881	1.76702e-06	4.62386e-05	83.5753	169.966	157.998	50.4666	28.3755	20.1549	12.7575	44.1307	7.12654	227.498	254.652	134.727	106.551	89.2482	101.579	138.185	116.75	70.0761
Il17ra	0.240277	1.76947e-06	4.62386e-05	10643.5	9031.28	9724.86	13167.5	13254.2	12799.4	13648.8	13333.1	13953.8	13250.7	12599.2	11046	15758.7	13466.3	14039.4	15918.4	15721.4	17094.1
Trdj1	0.459416	1.78755e-06	4.66466e-05	378.829	412.538	289.367	315.63	340.506	309.749	230.485	278.869	274.881	536.688	606.106	433.756	416.271	472.61	389.099	319.224	424.288	329.092
Rnf141	0.319988	1.87319e-06	4.8814e-05	772.044	698.014	671.047	838.258	815.322	1058.66	843.695	783.086	832.788	1004.09	930.526	1012.1	1203.67	1052.72	1036.45	955.049	899.832	1010.34
Knl1	-0.644305	1.93148e-06	5.02637e-05	506.932	580.028	495.297	376.361	312.13	338.391	384.426	456.33	376.689	366.064	273.838	312.173	160.729	294.114	179.915	327.096	367.337	180.956
Pheta2	-0.528219	1.96594e-06	5.10902e-05	306.899	397.686	379.905	373.795	265.784	367.032	555.376	471.354	556.889	188.203	216.28	290.814	267.281	294.114	245.339	368.201	283.333	376.992
H1f0	-0.686927	1.9852e-06	5.15197e-05	464.459	610.556	438.489	251.478	207.141	283.23	290.871	360.557	302.369	193.373	419.478	219.343	162.535	196.752	156.673	165.297	230.653	212.002
Sh2b2	2.07652	2.00483e-06	5.19578e-05	13.7009	13.2012	7.10103	15.3966	0	0	21.2625	8.45056	6.10847	47.5677	30.5233	49.2905	40.6339	20.2837	27.5468	42.8548	61.2228	32.8205
Haus3	-0.289357	2.01856e-06	5.2242e-05	1771.52	1663.35	1915.5	1871.54	2009.93	2107.78	1620.2	1865.7	1749.06	1655.56	1547.97	1349.74	1423.09	1450.28	1680.36	1450.07	1600.33	1374.02
Sulf2	0.282002	2.05305e-06	5.3062e-05	14602.4	13704.5	13410.3	15299.9	16458.7	19220.4	16145	19410.9	19755.8	16459.5	18044.5	16145.9	19893.4	23295.8	19445.5	21267.3	24548.9	20862.3
Ccl4	-0.936645	2.08504e-06	5.3815e-05	7603.98	4866.3	4017.41	8171.31	5391.34	3911.12	7462.28	6566.09	4050.93	2861.3	1672.68	2452.2	4087.77	2685.56	2981.94	5000.01	2833.33	3058.51
Sele	0.945605	2.12398e-06	5.47453e-05	39.7325	83.3326	72.7856	76.9829	86.0723	71.0727	62.9369	58.215	32.5785	147.873	172.675	143.764	107.454	184.582	83.5013	109.323	106.784	76.2854
Rhoh	-0.299796	2.16156e-06	5.56382e-05	4040.39	3221.1	3115.58	3112.68	3120.36	2668.94	3506.61	2966.15	2944.28	2681.37	2937.22	2766.84	2456.99	2160.21	2289.83	2838.03	2474.54	2735.63
Tmcc3	0.529476	2.21887e-06	5.70354e-05	317.175	339.106	498.847	786.081	896.665	965.315	740.785	873.225	1138.21	755.913	654.072	668.708	1065.51	1178.48	1124.25	1086.24	1094.89	1436.12
Cul3	-0.226429	2.34506e-06	6.01973e-05	10152.3	9046.95	9025.41	10422.6	10205.7	10804.1	10489.2	10530.3	10763.1	9159.88	8325.9	8562.58	8192.69	9413.66	8022.15	8167.77	9392.71	8855.31
Tshz1	0.394762	2.36403e-06	6.06018e-05	1742.06	1952.13	2045.1	2472.86	3023.88	2580.89	2247.87	2870.37	2363.98	3049.5	2791.58	3125.02	2847.98	3020.24	3413.22	2646.5	3677.64	3152.54
Avil	0.591077	2.3752e-06	6.08058e-05	94.536	75.0819	92.3134	145.412	209.979	181.394	309.582	406.566	285.062	147.873	109.012	88.7229	282.631	259.631	221.235	557.112	626.466	587.22
Sccpdh	0.483157	2.48139e-06	6.34383e-05	294.569	407.587	388.781	523.484	493.733	537.818	561.329	472.293	482.569	646.3	568.606	578.342	640.209	632.851	728.269	627.079	492.63	831.156
Dcaf8	0.192204	2.56141e-06	6.53956e-05	7307.36	7263.97	7221.75	6608.56	6267.2	6867.53	5893.11	6099.43	6200.09	7821.78	8182.87	7635.1	7947.98	7208.82	6906.5	7300.18	7715.49	7369.52
Foxn3	-0.364628	2.56905e-06	6.5502e-05	4097.93	3289.58	3791.95	5426.44	5764.95	6162.11	6013.03	7141.67	5795.92	3925.37	3116.87	3258.1	4058.87	4235.23	3589.7	4387.8	5196.82	4512.37
Kitl	1.9908	2.61112e-06	6.6485e-05	0	17.3266	21.3031	6.84293	13.2419	10.6079	8.50499	24.4127	7.12654	36.1928	44.4769	44.3615	46.9547	103.447	34.4335	42.8548	28.4757	53.2224
Pcbp4	-0.490677	2.86047e-06	7.27359e-05	562.421	336.631	465.118	626.128	728.304	638.593	690.605	747.405	660.732	347.451	447.385	377.072	388.279	446.241	451.079	443.416	404.355	520.692
Tsc22d3	0.421189	2.86898e-06	7.28543e-05	2879.92	4055.25	3788.4	4993.62	6029.79	5456.68	5994.32	6787.68	6928.02	5268.64	6765.72	4560.19	6151.06	7642.9	6340.93	7643.02	9555.02	7852.96
Sae1	0.280904	2.93037e-06	7.43133e-05	5090.56	4617.12	3683.66	4144.25	3791.91	3709.57	4139.38	3934.21	3822.88	4980.13	4904.67	5026.81	4893.22	4464.44	5199.46	5197.67	4896.4	5252.16
Wbp1l	0.248981	2.97241e-06	7.52786e-05	7814.97	6796.97	7141.86	10000.9	9540.78	10092.3	10093.7	10216.7	9823.43	10644.8	8757.58	9086.71	11475.9	9849.76	11413	11946.9	11571.1	11440.1
Zfp949	-0.42074	2.9922e-06	7.56782e-05	424.727	470.293	521.926	494.401	582.643	512.36	578.339	566.188	496.822	349.519	368.024	271.919	372.026	387.419	379.63	379.571	551.005	436.423
Cdk1	-0.691775	3.01701e-06	7.62037e-05	1651.64	1303.62	1185.87	589.347	396.311	434.922	772.253	711.725	434.719	670.084	558.141	542.196	273.601	367.135	270.303	582.475	559.548	537.546
Dusp22	0.350738	3.04494e-06	7.68066e-05	1313.91	1142.73	1269.31	1383.98	1047.06	1439.49	1422.03	1309.84	1699.17	1739.32	1759.02	1634.8	1736.42	1667.32	1388.53	1674.83	1900.75	1816.66
Bst2	-0.294927	3.0932e-06	7.7816e-05	1532.44	1648.5	1333.22	1153.03	976.117	1136.1	1174.54	1044.11	1157.55	1262.61	1167.74	1146.83	863.244	941.163	958.974	922.689	798.744	1013
Ncapg	-0.689196	3.10402e-06	7.79843e-05	1069.35	816	1155.69	475.583	209.979	231.251	494.14	541.775	454.063	548.063	567.734	524.122	176.08	267.745	195.41	288.614	420.017	257.241
Esco2	-0.765869	3.11038e-06	7.80404e-05	631.61	522.273	630.216	232.659	128.636	256.71	341.901	368.069	263.682	294.713	318.315	251.382	87.5885	105.475	195.41	237.013	253.434	160.554
Ntrk3	-0.900117	3.12926e-06	7.841e-05	191.812	119.636	99.4144	178.771	114.448	164.422	160.744	143.66	163.911	36.1928	76.7444	57.5056	71.335	139.957	88.6663	85.7095	113.903	71.8502
Cmklr1	-0.586085	3.13526e-06	7.84563e-05	2057.87	1983.48	1601.28	6800.16	7855.28	7794.66	11738.6	13160.3	13499.7	1779.65	1884.6	1257.73	6127.59	4407.65	2889.83	8431.02	7437.85	6005.26
Plpp2	-0.437935	3.19752e-06	7.99085e-05	328.136	379.535	415.41	813.453	853.156	702.24	864.957	913.6	970.228	265.759	357.559	382.001	523.725	494.922	490.678	677.805	568.09	696.326
Racgap1	0.267047	3.20791e-06	8.00623e-05	6244.17	5839.06	5576.08	5514.54	5436.74	4917.8	6104.03	6426.18	5606.55	6643.97	6735.19	5634.73	6762.38	6517.15	6051.69	8068.94	7689.86	8346.15
Skap2	0.367514	3.27412e-06	8.14993e-05	1476.27	1763.19	1279.96	1708.17	1789.55	1663.31	1897.46	1916.4	1841.7	2359.77	2089.54	1896.86	2655.65	2097.33	1809.48	2479.45	2088.69	2247.76
Lonrf3	1.31694	3.31753e-06	8.24712e-05	33.5671	14.8514	44.3814	19.6734	24.5921	15.9118	29.7675	34.7412	37.6689	26.8861	48.8373	38.6109	84.8796	103.447	53.372	105.825	138.107	64.7539
Bcl2	0.353818	3.33423e-06	8.27774e-05	8249.98	7595.65	9701.78	8966.8	8216.6	11912.6	7124.63	7356.69	8546.76	10734.8	10119.8	11886.4	11547.2	12190.5	12147.3	8528.1	10847.8	11017.9
Itgb3	-0.373323	3.37752e-06	8.37422e-05	2488.76	2809.38	2371.74	629.549	775.597	808.319	650.632	597.173	807.336	1837.56	1709.31	1758.85	560.747	679.504	676.619	487.145	528.224	581.011
Plekha6	0.94503	3.41197e-06	8.44853e-05	71.2445	33.003	120.718	109.487	89.8557	103.957	95.2559	212.203	130.314	145.805	140.407	102.689	143.573	162.27	217.792	253.63	381.574	373.444
Commd8	-0.231686	3.56485e-06	8.80402e-05	3953.38	4248.31	4995.57	5038.1	4859.78	4817.03	5198.25	4799.92	5066.97	3945.02	4166.87	3972.81	4206.96	4004	3769.61	4306.47	4191.62	3961.52
D930048N14Rik	-0.896131	3.60226e-06	8.88479e-05	52.7483	132.837	67.4598	148.834	139.04	113.504	136.93	169.95	155.766	66.1811	47.9653	36.9679	85.7826	52.7376	61.1195	77.8382	105.36	61.2057
Tmem121	-1.83559	3.62828e-06	8.93729e-05	167.836	263.199	237.885	75.2722	24.5921	53.0393	6.80399	31.9244	33.5966	35.1587	72.3839	79.6863	22.5744	8.11348	27.5468	12.2442	0	0
Dtl	-0.593851	3.71114e-06	9.12949e-05	1018.66	888.606	818.394	375.506	266.73	438.105	340.2	361.496	392.978	509.802	349.71	677.744	241.094	263.688	231.565	263.251	334.59	243.049
Septin4	-0.296576	3.84476e-06	9.43364e-05	950.84	902.633	1050.95	857.076	779.38	992.896	773.104	706.092	775.775	749.708	785.758	689.246	725.089	669.362	768.728	686.551	616.499	614.718
Pde4b	-0.276342	3.93729e-06	9.64816e-05	3247.1	3135.29	2900.77	3634.45	3956.49	3549.39	4215.07	4035.61	4350.25	2934.72	2958.15	2729.05	3199.24	3154.11	2572.18	3087.29	3472.61	3003.52
Klhl6	0.267529	3.95657e-06	9.68283e-05	10064.7	11038.7	12710.8	11753.6	12571.3	12735.8	11883.2	11788.5	12450.1	13299.3	16544.5	12737.5	14361.8	15214.8	13320.6	15147	14225	13836
Lpgat1	0.301438	4.06444e-06	9.93396e-05	2248.31	2169.95	2369.97	2182.04	2457.32	2839.72	1820.92	1837.53	2225.52	2773.4	2305.82	3000.97	2978.01	3081.09	3131.73	2322.9	2635.43	2564.43
Yaf2	-0.334827	4.15739e-06	0.00010148	2933.36	2983.47	2474.71	2811.59	2621.9	2224.47	2813.45	2266.63	2751.86	2042.31	2035.47	2212.32	2131.02	2217.01	2080.65	2226.7	1670.1	2312.51
Sema4c	-0.33533	4.36327e-06	0.000106094	1032.36	1005.77	1244.46	1407.08	1553.09	1394.93	1287.66	1407.49	1243.07	1082.68	902.619	896.266	1071.83	1042.58	1066.58	894.703	1197.4	966.873
Amz2	-0.477796	4.37522e-06	0.000106248	758.343	823.425	660.396	435.381	468.196	505.995	449.063	431.918	572.16	559.437	415.99	397.61	325.071	438.128	408.037	341.964	410.05	322.882
Stx7	0.223975	4.39873e-06	0.000106682	3269.71	2999.15	3516.79	3729.39	3418.3	3906.87	3867.22	3693.84	4260.66	3760.95	3935.77	3934.2	4398.39	4513.12	4519.4	4636.19	3993.72	4388.18
Cdc20b	-0.686704	4.52791e-06	0.000109674	93.1659	129.537	69.235	400.311	564.672	458.26	899.828	1203.74	1180.97	44.4655	118.605	65.7207	276.31	231.234	248.782	585.099	720.435	664.393
Trgc4	-1.29217	4.77814e-06	0.000115581	3147.09	3029.68	1922.6	59.0202	42.5632	88.0452	49.3289	30.9854	14.2531	1276.06	897.386	1007.17	8.12677	20.2837	16.3559	30.6105	19.933	19.5149
1810034E14Rik	0.358466	4.784e-06	0.000115581	551.46	471.943	402.983	632.971	672.499	514.481	726.326	669.472	662.769	598.733	666.281	701.568	797.327	801.206	839.317	787.128	875.628	714.954
Ncapg2	-0.551624	4.90775e-06	0.000118419	1233.08	1213.69	1445.06	602.177	540.08	709.666	704.213	815.949	742.179	795.208	664.537	642.42	426.204	555.773	340.031	524.752	834.338	527.788
Clock	0.51866	4.96485e-06	0.000119548	502.137	740.918	910.707	820.296	1178.53	1069.27	946.605	1266.65	1262.42	928.604	1056.11	1356.31	1370.72	1515.19	1468.59	1269.9	1764.07	1592.24
Spock2	-1.01003	4.9672e-06	0.000119548	228.804	259.899	168.649	82.9705	61.4802	54.1001	23.814	60.0929	44.7954	117.885	95.0584	139.656	34.313	28.3972	24.1035	8.74587	32.7471	26.6112
Rnft2	5.02448	5.081e-06	0.000122131	0	0	3.55052	0	0	0	0	0	0	2.06816	0	19.7162	15.3506	6.08511	8.60838	13.9934	5.69514	7.09632
Ifi211	1.22954	5.22988e-06	0.00012555	62.3389	56.1051	111.841	23.9502	16.0794	16.9726	10.206	17.8401	18.3254	66.1811	99.4189	108.439	71.335	99.3901	67.1454	48.9769	44.1373	37.2557
Cwf19l1	0.42003	5.2534e-06	0.000125955	722.721	489.27	642.643	725.35	691.416	565.399	533.263	644.121	640.371	907.923	946.224	926.662	704.32	801.206	984.799	701.419	773.115	832.93
Pitpnm2	-0.441256	5.40686e-06	0.00012947	1787.96	1981.83	1695.37	1134.21	1297.71	1241.12	692.306	1231.9	816.498	1253.31	1234.89	1153.4	929.161	1044.61	948.644	711.039	800.167	565.931
Ptch1	0.323742	5.49089e-06	0.000131316	1474.9	1336.62	1631.46	1920.3	2151.81	2051.56	1796.25	2181.18	2138.98	2267.74	1934.31	2292.83	2272.79	2275.83	2243.34	2238.07	2652.51	2504.11
Sbk1	0.316126	5.53004e-06	0.000132085	3701.97	2965.32	3229.19	5346.04	5784.82	5809.92	5996.87	6036.52	6179.73	5641.94	4297.69	4624.27	6458.07	5926.89	6223.86	7091.15	7057.7	7628.54
Plxna1	1.64575	5.57303e-06	0.000132944	39.7325	58.5804	3.55052	28.2271	71.8846	46.6746	35.721	59.1539	8.14462	88.9309	124.71	62.4346	104.745	204.865	86.9447	139.934	222.111	86.0428
Paqr7	0.359759	5.69041e-06	0.000135572	3440.29	3595.68	3511.46	4028.77	3835.42	3487.86	4163.19	3537.97	4062.13	5177.64	4202.63	3731.29	5797.1	4251.46	4478.94	6237.55	4560.38	4813.96
Smad7	0.434638	5.72759e-06	0.000136286	3249.85	2903.44	2872.37	3595.1	3615.04	2888.52	2619.54	2481.65	2263.19	5225.21	3936.64	3517.7	4452.57	3541.53	3414.08	3844.68	4470.69	3149.88
Ptprs	0.701267	5.81818e-06	0.000138268	938.509	856.429	903.606	602.177	699.929	545.244	570.685	813.132	439.81	1073.38	1049.13	1122.18	1039.32	1064.89	730.852	1034.64	2080.15	1152.26
Egr2	-0.941027	5.92235e-06	0.000140567	561.735	412.538	426.062	449.922	334.831	367.032	318.087	233.799	219.905	366.064	138.663	336.818	250.124	121.702	223.818	196.782	68.3417	79.8335
Tubb2b	0.823085	5.93894e-06	0.000140783	50.6932	58.5804	15.9773	86.3919	105.935	138.963	141.183	152.11	197.507	101.34	129.942	58.3271	196.848	166.326	171.307	254.505	271.943	255.467
Fyn	0.189319	5.96696e-06	0.000141095	35277	33154	32364.7	40144	38812	38990.2	34059.9	36033.2	35528.9	42631	37189.6	39044.7	43785.2	38741.9	42801.7	42098.2	39870.3	42970.9
Zfp862-ps	0.506329	5.96703e-06	0.000141095	341.837	352.307	225.458	395.179	390.636	319.297	388.678	437.551	445.918	359.86	434.304	501.942	449.681	549.688	494.121	479.274	801.591	658.183
Prss2	-0.635659	6.00162e-06	0.000141736	378.829	329.205	346.175	124.883	142.823	131.537	67.1894	55.3981	53.9581	271.963	286.919	273.562	60.4993	103.447	70.5887	41.9802	18.5092	32.8205
Prkx	0.245908	6.20257e-06	0.000146298	6224.3	6668.26	6646.56	8894.95	10153.7	9996.85	9403.12	10364.1	9513.94	8590.11	8449.73	8758.1	11128.3	10815.3	9863.48	10600	10565.9	12614.6
Fat1	3.65067	6.29799e-06	0.000148364	0	0	1.77526	0	5.6751	2.12157	1.701	1.8779	0	26.8861	27.035	0	21.6714	14.1986	11.1909	8.74587	22.7806	11.5315
G0s2	0.498715	6.36764e-06	0.000149632	425.412	528.873	623.115	1096.58	1100.02	852.872	1235.77	1150.22	853.149	890.343	972.386	924.197	1236.17	1129.8	1565	1410.71	1106.28	1495.55
Tnfsf10	0.500622	6.40679e-06	0.000150365	3324.51	3935.61	2955.8	1108.55	972.333	1053.36	1000.19	954.914	1001.79	3310.09	2870.94	3636.82	1877.28	1795.11	1919.67	1759.67	1466.5	1675.62
Afdn	0.439186	6.63472e-06	0.000155521	913.163	957.913	1200.07	1338.65	1476.47	1608.15	1187.3	1724.85	1795.89	1477.7	1350.88	1665.2	1646.12	1971.57	1863.71	1739.55	2671.02	2054.38
Zfp395	0.235879	6.88932e-06	0.000161089	2458.62	2654.27	2522.64	2633.67	2666.35	2986.11	2581.26	2664.74	2859.78	3323.53	3384.6	3046.15	3371.71	3036.47	2888.97	2830.16	3163.65	3237.69
Kntc1	-0.658886	7.02634e-06	0.00016409	578.862	754.944	733.181	301.944	186.332	260.953	267.907	430.04	335.966	384.678	327.908	399.253	108.357	178.496	197.993	183.663	320.352	260.79
Atp6v0d2	1.63321	7.05752e-06	0.000164614	76.7248	98.184	55.033	20.5288	5.6751	4.24314	17.8605	9.38952	4.07231	93.0672	72.3839	105.153	69.5291	60.8511	70.5887	41.1056	56.9514	39.0297
Slc15a3	1.0356	7.15857e-06	0.000166765	51.3782	108.91	40.8309	75.2722	114.448	40.3099	111.415	177.462	84.5005	89.965	107.268	111.725	109.26	225.149	185.941	256.254	294.724	380.54
Stxbp1	0.648289	7.19245e-06	0.000167349	269.222	155.939	225.458	266.019	214.708	365.971	242.392	209.386	269.791	425.007	406.397	346.677	542.688	403.645	285.798	399.686	365.913	289.175
Rasa4	0.543595	7.26609e-06	0.000168854	213.733	218.645	168.649	295.101	289.43	287.473	309.582	382.153	265.718	246.111	306.978	332.711	409.951	425.958	361.552	443.416	684.841	354.816
Or13a19	3.70937	7.29369e-06	0.000169287	10.9607	0	3.55052	3.42146	3.7834	0	0	0	0	0	35.7559	33.6818	21.6714	12.1702	24.1035	40.231	28.4757	23.063
Ncf1	-0.744798	7.3283e-06	0.000169882	574.751	799.498	600.037	164.23	225.112	219.583	298.525	420.65	306.441	422.939	231.105	303.137	111.066	227.177	178.193	143.432	189.363	214.664
Gimap4	-0.274991	7.5167e-06	0.00017396	57794.4	64214.8	59891.9	54496.2	55678.4	59464.5	55203.3	52098.7	53489.8	53542.6	49663.2	43424.1	54034.9	50074.4	42771.6	50805.6	40076.7	39166.3
N4bp1	0.359499	7.52266e-06	0.00017396	4115.05	3877.86	4090.19	6842.93	8454.95	7359.73	6453.59	8352.91	7753.68	6564.34	5775.89	6768.41	8442.81	7945.12	7725.16	8760.74	9217.59	10358.8
Sgo1	-0.759748	7.68624e-06	0.000177526	469.94	235.972	312.445	156.532	124.852	81.6805	184.558	181.218	156.784	181.998	189.245	112.547	70.432	85.1915	68.8671	125.066	118.174	133.056
Itprid2	0.333524	8.04944e-06	0.000185688	1297.47	1301.14	1343.87	1319.83	1693.07	1496.77	1305.52	1675.09	1708.33	1674.18	1513.96	1729.28	1724.68	2097.33	1866.3	1639.85	2112.9	2216.71
Marchf3	0.691398	8.32189e-06	0.000191631	217.844	178.216	149.122	150.544	156.065	219.583	142.033	136.148	113.007	224.395	336.629	195.519	227.55	342.794	200.575	309.604	237.772	276.756
Tnfrsf22	0.542072	8.39042e-06	0.000192847	368.553	208.744	413.635	356.687	452.116	413.707	322.339	312.671	253.501	432.246	562.502	591.486	615.829	547.66	619.803	352.459	348.827	460.373
Crim1	0.211152	8.41989e-06	0.000193121	6339.39	6966.94	7092.15	7212.44	7957.43	8268.83	6639.85	6645.9	6732.55	8089.61	8767.18	8194.55	8865.41	9472.48	7807.8	7229.34	7856.45	7589.51
Tdo2	2.37827	8.42277e-06	0.000193121	0	3.3003	10.6515	7.69829	3.7834	3.18236	1.701	3.75581	8.14462	33.0906	27.035	14.7872	5.41785	20.2837	53.372	10.495	25.6281	21.2889
Csrp1	-0.2359	8.59128e-06	0.000196745	5388.55	4625.37	4681.35	4527.45	3714.35	4195.41	4706.66	4497.58	4492.78	3534.49	4134.6	3880.81	3815.07	3537.48	3720.54	4127.18	3868.42	3990.79
Tubb6	-0.649439	8.68339e-06	0.000198614	885.076	911.709	733.181	353.266	297.943	385.065	414.193	289.197	432.683	324.701	327.036	384.466	283.534	221.092	244.478	375.198	334.59	289.175
Esr1	0.449583	8.69534e-06	0.000198647	661.752	964.513	1033.2	718.507	762.355	871.966	506.047	539.897	685.166	976.172	1151.17	1281.55	1000.5	912.766	1169.88	977.788	724.707	904.78
Ptger4	-0.394692	8.77464e-06	0.000200216	4752.83	3798.65	4510.93	5339.19	5213.52	5071.62	5435.54	4463.78	5347.96	4141.49	2870.07	3652.43	4286.42	3194.68	3954.69	4316.96	2857.54	4039.58
Ciapin1	-0.304835	9.12844e-06	0.000208038	2257.9	2206.25	2306.06	1685.07	1449.04	1845.77	2038.65	1603.73	1623.83	1672.11	1736.34	1518.97	1500.74	1314.38	1475.48	1576.01	1362.56	1510.63
Cndp2	0.205772	9.47561e-06	0.00021569	4842.57	4542.87	4573.06	4673.72	4439.82	4420.3	4511.9	4210.26	4960.07	5365.84	5260.48	5361.16	5137.93	5162.2	5728.88	5703.18	4692.8	5064.11
Crip1	-0.279145	9.87095e-06	0.000224419	6337.34	5885.26	5615.14	6305.76	5634.43	5349.54	7475.89	6018.68	6246.93	4499.28	5420.07	4427.93	5220.1	5279.85	4407.49	5664.7	4859.38	5422.47
Taf4b	0.478693	9.92012e-06	0.000225265	397.325	514.022	518.375	475.583	460.629	385.065	295.974	326.755	329.857	621.482	579.944	599.701	540.882	444.213	566.432	606.089	464.154	662.618
Abtb1	-0.182714	1.00749e-05	0.000228505	2391.49	2241.73	2346.89	2164.93	2244.5	2334.79	2410.31	2446.91	2383.32	1995.78	1996.23	1786.78	2131.02	1991.86	1984.23	2205.71	2141.37	2248.64
Lysmd2	-0.753791	1.01121e-05	0.000229075	412.396	447.191	298.243	103.499	84.1806	85.9237	98.6579	73.2382	60.0666	159.248	183.14	300.672	69.5291	52.7376	44.7636	43.7294	66.9179	37.2557
Igsf5	-1.44641	1.02665e-05	0.000232292	23.9765	35.4783	30.1794	117.185	85.1265	80.6197	193.063	156.805	170.019	0	16.5698	0	48.7606	32.4539	71.4496	63.8449	76.8844	69.1891
Ptgr1	-0.618374	1.02996e-05	0.000232763	311.01	367.159	339.074	174.495	156.065	217.461	217.728	209.386	198.525	128.226	281.687	178.267	112.872	103.447	148.925	155.676	160.888	130.395
Bmx	1.27723	1.03626e-05	0.000233908	50.0082	16.5015	33.7299	25.661	20.8087	59.404	29.7675	81.6888	64.1389	149.942	64.5351	49.2905	97.5213	127.787	60.2587	139.934	103.936	113.541
Adss1	-0.366676	1.03777e-05	0.000233969	734.366	730.192	924.909	1040.98	1088.67	1200.81	1302.96	1278.85	1478.25	792.106	749.13	755.788	685.358	815.404	830.709	919.191	961.055	936.714
Plekho2	-0.24117	1.0465e-05	0.000235656	8645.93	7556.87	7324.71	8990.75	8146.6	9674.37	8960.01	9186.7	9921.17	7601.52	6668.04	6338.76	8014.8	7220.99	6930.61	8101.3	8163.98	7221.39
Tacc3	-0.527513	1.05258e-05	0.00023652	1426.26	1153.46	1239.13	737.325	582.643	430.679	777.356	791.536	724.871	773.492	658.432	531.516	446.972	509.121	425.254	590.346	696.231	620.928
Rps6ka1	-0.21079	1.07114e-05	0.000240344	17782.4	15395.1	15253	14824.3	13481.2	14739.6	14190.6	14398.8	16855.3	14091.4	12989	14107.8	12561.3	12464.3	13605.5	12500.5	12533.6	13379.2
Tedc1	-0.42592	1.07726e-05	0.000241432	683.673	751.644	761.586	512.364	449.279	539.94	352.107	428.162	547.726	488.086	585.176	600.523	296.176	336.709	384.795	293.861	385.846	376.992
Foxm1	-0.547982	1.09373e-05	0.000244831	653.531	607.256	765.136	308.787	314.022	343.695	452.465	612.196	426.575	498.427	501.455	355.713	183.304	196.752	180.776	342.838	559.548	320.221
Ift172	0.420882	1.09516e-05	0.000244862	576.121	741.743	649.744	601.322	629.936	641.776	381.024	578.394	514.129	854.15	781.398	894.623	707.932	874.227	833.291	564.109	869.933	707.857
Cobll1	0.314274	1.12571e-05	0.000251395	3597.16	3791.22	3884.26	4377.76	5462.28	4460.6	4152.99	4589.6	3219.16	4887.06	4625.59	5176.32	5623.73	5730.14	4995.44	4540.86	5407.54	5492.55
Gbp2	0.265085	1.13485e-05	0.000253138	2676.46	3621.26	3296.65	3334.22	3062.66	3489.99	3613.77	3234.69	3019.62	3993.62	4245.36	3773.19	3889.11	3999.94	3850.53	3912.9	3521.02	4076.83
Sipa1l2	0.494859	1.15218e-05	0.000256699	698.059	1108.08	939.111	907.543	1044.22	1215.66	677.848	1072.28	946.812	1557.32	1445.93	1579.76	1244.3	1444.2	1215.5	950.676	1438.02	1280.88
Frat2	-0.507198	1.15902e-05	0.000257789	944.675	802.799	971.066	740.747	810.593	505.995	671.044	738.955	704.51	747.64	467.443	530.694	400.018	612.568	479.487	433.795	610.804	551.739
S1pr2	-0.298512	1.1598e-05	0.000257789	1653.01	1773.91	1530.27	2204.28	2086.54	1988.97	2301.45	2097.62	2816	1320.52	1309.02	1318.52	1868.25	1541.56	1665.72	2140.99	1684.34	2184.78
Ada	-0.452732	1.16238e-05	0.00025806	695.319	678.212	592.936	479.86	408.607	357.485	471.176	475.11	375.671	398.121	375.001	400.896	388.279	279.915	348.639	411.931	336.013	312.238
Dhfr	-0.442967	1.16556e-05	0.000258462	1066.61	867.154	802.416	484.992	357.531	455.077	499.243	481.682	391.96	521.176	636.63	555.34	299.788	393.504	409.759	357.706	343.132	342.397
Ccnb1	-1.05202	1.18467e-05	0.000262272	350.742	177.391	278.715	94.0902	46.3466	48.7962	200.718	156.805	126.242	68.2493	89.8258	69.0067	65.9172	46.6525	48.2069	109.323	56.9514	69.1891
Mcm10	-0.781715	1.18552e-05	0.000262272	589.137	520.623	497.072	242.068	85.1265	170.787	203.269	327.694	176.127	264.725	246.803	225.915	117.387	99.3901	93.8314	146.931	216.415	131.282
Ly6c1	-0.720496	1.18954e-05	0.000262854	41.1026	37.9535	51.4825	59.0202	64.3178	76.3766	236.439	166.194	217.869	18.6134	22.6745	22.1807	65.9172	42.5958	45.6244	129.439	112.479	105.558
Phlda3	-0.772237	1.22306e-05	0.000269944	517.208	377.885	410.085	295.101	278.08	179.273	125.023	117.369	141.513	162.351	156.105	308.887	114.678	119.674	145.482	100.578	81.1558	140.152
Aqp9	-1.32535	1.22551e-05	0.00027017	223.324	370.459	133.144	33.3593	28.3755	18.0334	75.6944	34.7412	16.2892	116.851	147.384	153.622	5.41785	4.05674	13.7734	14.868	12.8141	12.4186
Gbp3	0.27007	1.25239e-05	0.000275773	2316.13	3046.18	2826.21	2567.81	3020.1	2656.21	2548.09	2824.37	2485.13	3236.67	3218.03	2905.68	3179.37	3095.29	3624.13	3371.53	3145.14	3501.14
Rad18	-0.339136	1.25476e-05	0.000275975	1214.58	1157.58	1421.98	1110.26	972.333	1074.58	1145.62	1071.34	1080.18	757.981	1049.13	811.65	900.266	914.795	805.745	900.825	1049.33	895.91
Mttp	1.46273	1.28752e-05	0.00028285	15.756	10.726	47.932	7.69829	21.7545	26.5196	20.412	32.8633	34.6146	20.6816	69.7676	21.3592	69.5291	85.1915	55.9545	97.9537	111.055	90.478
Wipf3	3.86966	1.30923e-05	0.000287285	0	0	21.3031	1.71073	1.8917	0	0	0	0	119.953	26.1629	73.1143	18.9625	6.08511	13.7734	1.74917	0	15.9667
Stk39	-0.339565	1.34248e-05	0.000294239	3038.85	2619.62	2513.76	1679.08	1613.62	2088.69	1309.77	1345.52	1880.39	1947.17	1986.63	2084.17	1540.47	1519.25	1469.45	1274.27	1260.05	1084.85
Snx20	-0.275312	1.3662e-05	0.000299092	2622.35	2609.71	2842.19	2346.27	2551.9	2255.23	2528.53	2501.37	3125.5	2041.27	2233.44	1909.19	2081.36	2354.94	2128.85	2228.45	1984.76	2335.57
Gmfg-ps	-0.266281	1.37557e-05	0.000300794	4970.67	4899.3	4658.28	4432.51	4245.92	3509.08	4761.94	4226.22	4171.06	3985.35	4437.22	3714.86	3460.2	3744.37	3826.43	3391.65	3039.78	3577.43
Lypla1	-0.43517	1.3844e-05	0.000302376	3727.32	4323.4	4347.61	4494.95	4073.77	4337.55	4306.08	3186.8	3216.11	2354.6	3597.39	3755.12	3627.25	3488.8	3451.96	2815.3	2057.37	1875.2
Kat2b	0.342643	1.39546e-05	0.000304439	1135.12	1173.26	1130.84	1276.21	1556.87	1167.93	1276.6	1428.15	935.613	1712.44	1478.2	1477.07	1628.06	1527.36	1500.44	1597.87	1617.42	1490.23
Fmnl2	1.16522	1.40983e-05	0.00030722	73.2996	64.3559	21.3031	31.6485	93.6391	73.1942	65.4884	63.8487	57.0124	232.668	209.303	210.306	122.805	111.56	68.0062	129.439	152.345	62.9798
Gpr174	-0.342153	1.41308e-05	0.000307573	6516.82	8009.01	8970.38	8288.49	8919.36	10540	7396.79	6582.99	7946.1	5346.2	7216.59	7558.7	7078.42	7452.23	6671.5	5741.66	5001.76	5693.02
Dedd2	-0.178799	1.43293e-05	0.000311176	6325	6263.15	6236.48	6677.84	6872.54	7195.31	6833.76	6598.95	7539.88	6299.62	5603.21	5915.68	5706.8	5912.7	5994.88	6135.23	6090.95	5770.19
E2f6	-0.348184	1.43699e-05	0.000311287	1130.32	1256.59	1056.28	1082.04	1023.41	858.176	897.276	992.472	888.782	750.742	761.339	878.193	735.924	756.582	847.926	768.762	724.707	963.325
AU020206	0.419787	1.43838e-05	0.000311287	3778.7	3921.58	4310.33	3860.27	4328.21	4444.69	3092.41	4766.12	3221.2	5109.39	4583.73	5701.27	4527.52	4975.59	6268.62	4494.5	6775.79	5301.83
Mastl	-0.772008	1.46694e-05	0.000316742	118.512	269.8	175.751	101.789	134.311	89.106	143.734	184.035	137.441	134.43	134.303	105.153	37.022	62.8794	47.3461	115.445	99.665	92.2521
Mcoln2	0.366538	1.49155e-05	0.000321687	1307.06	1081.67	1443.28	1443.86	1358.24	1629.37	1229.82	1168.06	1352.01	1585.25	2153.2	1423.67	1841.17	1989.83	1575.33	1782.41	1588.94	1513.29
Nfix	-1.06276	1.49743e-05	0.000322588	75.3548	88.2831	67.4598	23.9502	39.7257	31.8236	31.4685	40.3749	29.5243	56.8744	31.3954	30.3958	22.5744	8.11348	23.2426	11.3696	9.9665	13.3056
Kif20a	-0.646043	1.50628e-05	0.000323888	724.776	660.061	525.476	240.358	162.686	95.4707	353.808	434.735	319.676	318.497	350.582	291.636	133.64	121.702	134.291	277.244	267.672	209.341
Osgin1	-2.46295	1.50689e-05	0.000323888	63.024	48.6795	24.8536	16.2519	4.72925	37.1275	6.80399	16.9011	17.3073	6.20448	13.0814	1.64302	10.8357	0	0	3.49835	2.84757	1.77408
Fgf13	0.474097	1.52188e-05	0.000326738	1093.33	1056.92	575.183	795.49	725.467	789.225	734.831	507.973	688.221	1199.53	1281.11	1159.97	1197.34	1101.4	906.463	1025.89	791.625	989.936
Rftn1	-0.254029	1.5279e-05	0.000327658	5789.99	5658.37	5284.94	3200.78	2511.23	3099.62	1834.53	1656.31	1525.08	5294.49	4412.8	5030.92	2240.28	2460.41	2460.28	1352.99	1361.14	1414.83
Cited4	0.365635	1.53088e-05	0.000327925	895.352	1263.19	894.73	760.42	1050.84	844.386	730.579	756.795	894.89	1408.42	1167.74	1229.8	1058.29	1081.12	1230.14	1078.37	1039.36	1107.03
Chst2	-1.63916	1.57934e-05	0.000337922	1437.22	1073.42	1116.64	112.053	98.3684	35.0059	99.5084	71.3603	130.314	125.124	97.6747	159.373	68.6261	24.3404	47.3461	29.736	74.0368	54.9964
Pdia6	-0.252059	1.62866e-05	0.000348081	9191.91	8093.99	7954.93	8018.2	7700.16	8981.67	9714.4	7883.44	9627.96	6862.16	6606.12	6553.99	7709.6	6748.38	7725.16	8140.66	6859.8	7615.23
D930028M14Rik	-1.2303	1.63126e-05	0.000348241	25.3466	38.7786	28.4041	41.9129	36.8881	61.5256	81.6479	79.8109	71.2654	6.20448	11.3372	6.57207	17.1565	44.6241	8.60838	36.7327	58.3752	39.0297
Aoah	-0.249443	1.63943e-05	0.000349591	5835.88	5713.65	5718.1	6727.45	6956.72	7166.67	6748.71	7272.18	8016.34	4324.52	5583.16	5551.75	5497.31	5831.56	5938.06	5851.86	5359.13	6476.27
Cd72	-0.199093	1.69467e-05	0.000360962	4957.66	5076.69	4906.81	5148.45	4828.56	5171.33	4722.82	4036.55	4554.88	4486.87	4730.25	4850.19	4271.07	4176.41	4577.08	3411.76	3663.4	3783.22
Trgj4	-1.68728	1.71585e-05	0.000365062	271.277	325.08	163.324	1.71073	1.8917	5.30393	1.701	4.69476	5.09039	122.021	61.0467	87.0799	2.70892	0	0.860838	0	0	0
Gm10505	-0.560674	1.72109e-05	0.000365766	239.08	251.648	234.334	201.866	163.632	213.218	252.598	263.845	266.736	110.647	178.78	163.48	181.498	194.723	114.491	138.185	156.616	173.86
Cdca4	-0.246739	1.72387e-05	0.000365945	5391.29	4676.53	5073.69	4254.59	3830.69	4355.59	4039.87	3475.06	3865.64	4165.28	3938.38	4427.11	3592.03	3101.38	3763.58	3675.89	2948.66	3148.1
Mcoln3	1.12132	1.75226e-05	0.000370996	113.032	212.044	101.19	47.9005	51.0759	101.835	45.9269	34.7412	7.12654	267.827	240.698	293.279	117.387	121.702	139.456	100.578	44.1373	117.089
Tulp4	0.437035	1.77373e-05	0.000374845	1083.05	1134.48	1065.15	1388.26	1616.46	1830.92	1317.42	1719.22	1740.91	1960.62	1893.32	1887.83	1865.55	1726.14	1880.07	1718.56	2555.69	1730.61
Fmr1nb	-5.81155	1.81675e-05	0.000383507	16.441	16.5015	0	21.3841	0	23.3373	5.10299	0	16.2892	0	0	0	0	0	0	0	0	0
Apaf1	-0.234014	1.83815e-05	0.000387591	4049.98	3973.56	4257.07	4291.37	4380.23	4972.96	4452.36	4937.01	5400.9	3776.46	3394.2	3976.1	3795.2	3699.75	3731.73	3643.53	4269.93	4253.35
Samd13	-1.60007	1.84103e-05	0.000387708	43.8428	4.12538	31.9546	34.2146	45.4008	30.7628	72.2924	91.0783	75.3378	2.06816	3.48838	4.10754	19.8654	30.4255	17.2168	30.6105	29.8995	29.2723
Slc37a3	0.275685	1.84281e-05	0.000387708	1492.02	1377.88	1379.38	1500.31	1673.21	1524.35	1308.07	1431.9	1615.69	1632.81	1682.27	1901.79	1695.79	1610.53	1787.1	1750.92	1917.84	2124.46
Spsb1	1.72435	1.90121e-05	0.000399551	28.0868	7.42568	21.3031	13.6859	20.8087	15.9118	13.608	15.9622	16.2892	156.146	77.6165	92.8305	49.6636	75.0497	50.7895	25.363	54.1038	1.77408
Synpo	-0.830487	1.90652e-05	0.000400221	82.2052	84.1577	72.7856	71.8507	71.8846	77.4374	97.8074	71.3603	113.007	18.6134	36.628	46.826	59.5963	40.5674	45.6244	73.4653	55.5276	44.352
Ptprk	0.755501	1.94523e-05	0.000407895	518.578	379.535	545.004	195.879	254.434	329.904	176.053	138.026	334.948	680.425	520.641	560.269	380.152	480.724	403.733	405.808	667.755	516.257
Rad21	-0.166854	2.02066e-05	0.000423241	16743.1	16638.5	15828.2	18642.7	19255.6	18301.7	20020.7	19047.6	19231.5	16115.1	15451.8	14653.2	17033.7	16322.3	15557.1	17039.6	15429.6	17947.5
Inpp4b	-0.751639	2.03107e-05	0.000424767	1002.22	1359.72	1382.93	181.338	220.383	168.665	144.585	122.064	106.898	487.052	398.548	706.497	92.1034	127.787	82.6405	103.201	98.2412	162.328
Hip1	-0.487972	2.03244e-05	0.000424767	1542.72	1806.09	1248.01	2020.37	2751.48	2341.15	2184.08	3393.37	2694.85	1200.57	1214.83	1329.2	1341.82	1720.06	1344.63	1614.49	2675.29	1675.62
Unc93b1	0.211169	2.03525e-05	0.000424885	3134.76	3085.78	2952.25	3431.73	3305.74	3415.73	3559.34	3989.61	4125.25	3383.51	3642.74	3142.27	4355.95	4462.41	3764.45	4569.72	4363.9	4271.98
Inpp5b	-0.16608	2.06237e-05	0.00043007	7745.78	7745.81	7083.28	7182.51	7292.5	6242.73	6306.45	6579.23	6161.41	6869.4	6671.53	7049.36	6101.4	5969.49	5876.08	5478.41	5881.66	5724.95
Mcm7	-0.295431	2.07315e-05	0.00043154	5178.24	4365.48	4072.44	3039.97	2713.64	2661.51	3282.08	3133.28	2876.07	3023.65	3197.1	3171.84	2536.46	2375.22	2693.56	2900.13	2480.23	2693.94
Scrn3	0.281998	2.07398e-05	0.00043154	841.233	771.446	804.192	1022.16	874.911	915.458	995.934	950.219	913.216	851.048	1054.36	777.969	1287.64	1184.57	1138.03	1225.3	1211.64	1165.57
Gprin3	0.562209	2.11208e-05	0.000438982	1168	1454.61	2677.09	2105.91	3426.81	3261.92	2127.95	2946.43	2710.12	2477.66	3106.4	3016.58	3656.14	3697.72	3381.37	3713.5	4604.52	4296.82
Selenbp1	-0.623481	2.11563e-05	0.000439238	263.057	292.902	188.177	267.729	213.762	256.71	486.485	393.421	457.117	124.09	122.965	92.0089	241.997	194.723	247.921	322.723	252.01	282.966
A630019I02Rik	-3.56958	2.12289e-05	0.000440261	18.4962	33.003	26.6289	3.42146	2.83755	12.7294	11.907	0	2.03616	2.06816	0	3.28603	0.902975	0	0	0.874587	1.42379	0
5830444B04Rik	0.848475	2.12579e-05	0.000440379	228.804	150.164	147.346	242.068	65.2636	124.112	153.94	214.081	117.079	350.553	259.012	222.629	267.281	233.262	298.711	293.861	259.129	417.796
P4ha1	0.426932	2.14273e-05	0.000443248	1402.97	1840.74	1350.97	1443	2218.02	1555.11	1705.25	1866.64	1507.77	2150.89	1973.55	2390.59	2121.09	2085.16	2635.03	2007.18	1845.23	2782.64
Padi2	-0.265791	2.14433e-05	0.000443248	20480.1	19067.5	18379.2	21361	22329.6	26044.4	22350.3	24298.2	28735.2	17997.1	17999.2	16721	19352.6	20184.3	16751.9	19209.4	21361.1	18501.9
Fam107b	-0.193381	2.17883e-05	0.000449396	26820.8	26744.8	26806.4	28116.7	28151.3	27105.2	27603.8	25477.5	24444	24669	23323.3	23394.9	25392.6	23097	23122.1	25329.8	19739.4	22883
Chek1	-0.603792	2.22324e-05	0.000458055	645.996	590.754	560.981	211.275	144.715	176.09	208.372	225.348	216.851	277.134	217.152	460.045	130.931	113.589	154.951	138.185	162.312	171.199
Frmd4a	-0.36581	2.23588e-05	0.000460157	1459.83	1299.49	1391.8	943.468	1095.29	1203.99	854.751	1106.08	1194.21	1036.15	911.34	972.666	809.065	937.107	793.693	831.732	1090.62	769.95
Ctse	-0.41296	2.24881e-05	0.000462316	1095.38	948.012	1224.93	1191.52	1345.94	1380.08	1093.74	1242.23	1366.26	873.798	1131.11	951.307	830.737	803.234	719.661	867.59	1146.15	865.75
Fhl3	-0.634471	2.29791e-05	0.000471896	419.246	410.063	314.221	310.498	249.704	317.175	140.332	226.287	166.965	254.384	313.082	234.13	204.975	184.582	102.44	102.327	162.312	103.784
Adora2a	-0.240993	2.311e-05	0.00047407	7868.41	7463.63	7088.6	9569.83	9685.5	9531.16	10059.7	10720.9	10743.8	8014.12	6123.85	6471.84	8378.7	7180.43	7419.56	9149.06	8078.56	8803.87
Eno1b	0.235329	2.38009e-05	0.000487711	2784.7	2725.22	2691.29	2949.3	3052.26	2974.44	3325.45	3104.17	3786.23	2995.73	3334.89	3220.31	3859.31	3813.33	3907.34	3864.8	3227.72	3992.56
Cdkn1a	-0.746722	2.39646e-05	0.000490534	234.97	314.354	157.998	323.328	263.892	182.455	423.548	349.29	353.273	92.0331	147.384	69.8282	196.848	182.553	238.452	223.894	193.635	258.128
2610035D17Rik	-0.481403	2.43046e-05	0.000496955	1320.76	1146.03	939.111	1330.09	1093.4	988.653	1601.49	1213.13	1180.97	898.616	1068.32	698.282	728.701	1052.72	670.593	884.208	1023.7	725.598
Clec2i	0.516671	2.43384e-05	0.000497108	2166.79	2279.68	2199.54	1693.62	1579.57	1434.18	1205.16	1108.9	678.04	3010.21	2625.88	2087.45	2712.54	2358.99	1824.98	1993.18	1892.21	1276.45
Chic2	-0.231954	2.44536e-05	0.000498827	4060.25	4377.03	4965.4	4293.08	4785.05	4089.33	4819.78	4318.24	4521.28	3831.27	3867.74	3384.61	3576.68	3541.53	3890.13	4447.28	3802.93	3918.94
Ormdl3	0.22274	2.44753e-05	0.000498827	2686.74	2487.6	2291.86	3175.12	3218.73	2944.74	3379.88	3458.16	3842.23	3063.98	2843.03	3161.99	3648.92	3281.9	3906.48	3905.03	3737.44	4401.49
Plek	-0.27045	2.45179e-05	0.000499156	43256.4	43047.5	50346.3	64719.5	69661.8	76611	75993.8	72097.4	81246.7	43776.8	43263.8	45395.7	57263	53857.3	50970.2	61419.6	51622.2	62520.3
Galm	0.741035	2.45835e-05	0.000499415	160.3	108.085	170.425	141.991	140.932	151.692	150.538	225.348	128.278	294.713	355.815	261.24	169.759	300.199	343.474	204.653	148.074	248.371
Camk2b	0.349416	2.49862e-05	0.000507051	3082.01	2834.13	3055.22	3514.7	3151.57	3999.16	3210.63	2943.61	3387.14	3665.81	3708.15	4810.75	3868.34	3959.38	4900.75	3445	3691.88	5024.19
Klhdc2	0.277008	2.5192e-05	0.000510678	3889.68	3861.35	4170.08	3950.08	3857.17	3482.56	3818.74	3462.85	3375.95	4836.39	4238.38	3805.23	4606.98	4511.09	4839.63	5043.74	4013.65	5122.65
Tln2	2.3395	2.60986e-05	0.000528489	51.3782	27.2275	35.5052	2.5661	0.94585	0	0	0	1.01808	138.567	92.4421	147.872	1.80595	22.3121	31.851	0	0	1.77408
Ubash3a	-0.281228	2.69261e-05	0.000544662	3568.39	2631.17	2808.46	2323.17	2524.47	2310.39	1869.4	1763.35	1682.88	2687.57	2334.6	2416.06	2013.63	1600.38	1968.74	1629.36	1432.33	1529.26
Slco4a1	-0.797383	2.69893e-05	0.000545357	165.095	165.015	184.627	142.846	114.448	198.367	104.611	131.453	208.706	117.885	61.9188	87.0799	54.1785	103.447	115.352	68.2178	103.936	102.897
1700030C10Rik	-1.09585	2.72472e-05	0.00054998	110.292	51.9798	71.0103	116.33	73.7763	150.632	105.462	86.3835	54.9762	58.9426	54.942	44.3615	31.6041	62.8794	42.1811	21.8647	56.9514	17.7408
Cdk5rap1	1.04159	2.74383e-05	0.000553246	382.939	342.406	340.849	394.324	271.459	398.856	449.914	300.465	373.635	874.832	944.479	434.578	1093.5	685.589	360.691	1258.53	704.774	345.058
Firre	1.38743	2.75475e-05	0.000554857	9.59061	23.9272	26.6289	34.2146	31.213	19.0941	45.0764	37.5581	17.3073	65.1471	89.8258	67.3637	62.3053	54.766	37.016	37.6072	185.092	43.4649
Mcm5	-0.316725	2.78195e-05	0.000559739	9038.46	6471.07	7376.2	5198.91	4138.09	4492.43	5170.18	4477.86	5467.08	5485.8	4922.11	5412.1	4002.89	3705.83	4293	4429.78	4134.67	4480.44
Tbc1d2b	-0.255791	2.80438e-05	0.000563651	8418.5	7882.77	8707.64	8373.17	9730.9	9760.29	7192.67	8980.13	9410.09	7391.61	6790.14	7341.82	7312.29	7133.77	7123.44	6827.9	8457.28	7271.06
Etnk2	0.576708	2.88148e-05	0.000578531	123.308	168.315	202.379	228.383	278.08	189.881	177.754	283.563	234.158	161.317	177.907	288.349	370.22	373.22	345.196	397.937	341.708	397.394
Nicn1	0.701764	2.91512e-05	0.000584599	157.56	114.686	85.2124	88.1027	101.206	100.775	136.93	154.927	173.073	169.589	188.373	104.332	172.468	174.44	258.251	229.142	205.025	314.899
Dlk1	-1.53044	2.91789e-05	0.000584599	134.268	132.837	78.1113	18.818	24.5921	19.0941	6.80399	11.2674	6.10847	21.7157	33.1396	35.3249	6.32082	16.227	0	5.24752	7.11893	3.54816
Rad51	-0.480538	2.93249e-05	0.000586901	1235.82	1041.25	910.707	508.087	295.105	422.193	538.366	525.813	452.027	707.311	538.955	713.891	305.205	273.83	347.779	334.967	475.544	400.055
Il27ra	-0.252239	2.96932e-05	0.000593644	6267.46	6300.28	5215.71	4409.41	3949.87	4937.96	4539.11	4160.49	5308.26	4523.07	4610.77	4673.56	3884.6	3967.49	3716.24	4200.64	4158.88	3934.02
Ggt5	-0.628131	2.97465e-05	0.000594081	168.521	206.269	259.188	137.714	157.957	181.394	118.219	131.453	169.001	74.4538	136.047	102.689	112.872	121.702	101.579	115.445	106.784	102.897
Cep83	0.41801	2.9889e-05	0.000596296	754.233	773.921	727.856	739.036	785.055	824.231	758.645	957.731	671.931	1042.35	970.642	815.758	823.513	1283.96	950.365	1037.26	1456.53	1017.43
Map4	0.274287	3.00076e-05	0.000598032	9080.25	8472.7	8499.93	11466.2	12555.2	12307.2	12003.9	14092.7	12484.7	13082.2	12745.7	11209.5	13561.8	13914.6	12187.7	13816.7	16527.3	13668.4
Nuf2	-0.590215	3.02316e-05	0.000601861	1191.29	924.085	734.957	340.436	172.145	199.428	523.907	582.15	443.882	580.119	492.734	423.898	155.312	206.894	171.307	340.214	437.102	406.264
Tpx2	-0.641009	3.05955e-05	0.000608464	1937.99	1489.26	1173.45	540.591	389.69	218.522	741.635	968.059	653.606	838.639	653.2	731.143	356.675	294.114	296.989	501.138	605.109	477.227
Nsmaf	-0.195779	3.08662e-05	0.000613202	10487.3	9650.91	10218.4	10393.5	10997.4	12112.1	10391.4	10249.6	12057.1	8928.25	8481.13	9412.84	9350.3	9206.77	9146.41	9415.8	10501.8	9863.88
Cib1	0.24445	3.09997e-05	0.000615207	1940.04	2076.72	2002.49	2182.89	2113.97	1679.22	2299.75	2017.81	2144.07	2319.44	2362.51	2511.35	2164.43	2498.95	2477.49	2688.48	2255.28	2583.95
Tapbpl	0.184007	3.10796e-05	0.000616147	7123.08	7054.4	6284.41	5850.7	5946.56	5483.2	4424.3	3993.36	3808.63	7431.94	7373.57	6975.43	6593.52	6685.51	6679.24	5092.72	4756.87	4764.29
B3galt5	-1.04971	3.12283e-05	0.000618446	189.072	176.566	241.435	83.8258	62.4261	158.057	95.2559	54.4592	141.513	117.885	59.3025	59.1486	67.7231	42.5958	52.5111	23.6139	71.1893	63.8668
Xdh	-0.225636	3.1362e-05	0.000620442	6614.09	5903.42	5705.68	8057.54	8944.9	8455.52	9958.49	12662.7	10855.8	5614.02	5313.68	5593.65	6854.48	6880.23	6656.86	8941.78	10493.3	9431
Ccdc136	-2.32289	3.14409e-05	0.000621352	224.694	262.374	175.751	3.42146	11.3502	23.3373	6.80399	6.57266	2.03616	8.27264	8.72096	16.4302	3.6119	8.11348	0.860838	0	5.69514	6.20928
Tpm4	0.237749	3.15721e-05	0.000623293	20605.4	18839	18162.7	24613.1	22687.1	21978.4	24754.6	20915.1	21315.5	25429.1	21358.5	22047.6	27779.1	24478.4	27889.4	29580.3	23361.5	26500.3
Cdkn2d	-0.292769	3.25739e-05	0.0006424	5562.55	4520.59	5336.42	5616.33	5184.2	5567	7317.69	5645.92	6629.72	5294.49	4438.09	4327.71	4554.6	3924.89	4151.82	5592.98	4490.62	5051.69
Ltb	0.724251	3.28444e-05	0.000647058	13513.8	12759	11098.9	3036.55	2876.33	2775.02	1200.05	1040.36	683.13	12835	10795.7	12436	5476.54	5476.6	6334.91	2692.85	1930.65	2206.95
Elk3	-0.210749	3.39515e-05	0.000668172	7299.14	6509.02	6183.22	8427.06	8045.4	7861.48	9011.89	8648.68	9428.42	6469.21	6225.89	6806.2	6720.84	6586.11	6308.22	7076.28	7517.59	7657.81
Smc6	-0.224032	3.43711e-05	0.000675025	6328.43	5925.69	6832.97	6445.18	7334.12	6452.76	6752.11	7593.3	6474.97	5523.02	4965.71	6109.56	5479.25	5799.11	5653.98	5655.95	6579.31	5720.52
Usp6nl	0.533913	3.47406e-05	0.000681572	305.529	173.266	374.579	402.877	514.542	498.569	421.847	425.345	478.497	431.211	399.42	558.626	593.254	484.78	759.259	585.099	605.109	695.439
Rbm38	0.401597	3.48589e-05	0.000683183	4033.53	3240.07	2961.13	3074.18	2438.4	2583.01	2181.53	2126.73	2342.6	4365.89	3075.01	3549.74	4262.04	3139.92	3700.74	3905.91	3318.84	3190.68
Mafa	1.022	3.49747e-05	0.000684742	14.3859	14.8514	33.7299	183.048	119.177	106.079	254.299	222.532	321.713	55.8403	120.349	33.6818	289.855	255.575	137.734	514.257	434.255	321.995
Bivm	0.486918	3.51797e-05	0.000688044	186.332	240.922	241.435	229.238	198.628	197.306	173.502	148.354	223.977	263.69	238.954	233.308	316.041	306.284	302.154	342.838	250.586	321.108
Spred2	-0.508756	3.52522e-05	0.000688748	988.517	753.294	976.392	1321.54	1240.01	1747.11	1226.42	1192.47	1746	793.14	831.107	742.644	949.026	981.731	705.026	694.422	1198.83	832.043
Smad4	0.180482	3.54713e-05	0.000692314	4949.44	5307.71	5439.39	5925.97	7000.23	6534.44	6378.74	6241.21	6449.52	6186.9	6197.98	6664.9	7259.92	6726.07	6861.74	7102.52	6886.85	7332.27
Arhgap9	-0.173852	3.59652e-05	0.000700506	19107.2	18706.9	17871.5	15396.6	14210.4	15683.7	12726	12631.7	13409.1	16600.1	16098	15409	13169	14184.4	13265.5	11631.1	12814.1	10448.4
Stil	-0.825215	3.70809e-05	0.000721494	358.963	231.021	349.726	156.532	119.177	162.3	153.94	246.944	143.549	154.078	194.477	219.343	66.8201	54.766	49.0678	157.426	182.245	63.8668
Msh3	-0.272933	3.79228e-05	0.000737115	1377.62	1263.19	1565.78	1354.04	1366.75	1252.79	1102.25	1440.35	1321.46	1091.99	1043.03	1044.96	1204.57	1020.27	1198.29	1057.38	1184.59	1105.25
Arpc2	-0.141264	3.81542e-05	0.00074085	34263.1	31201.1	30731.5	38293.9	35133.6	37059.6	40073.8	38005	40355.6	30970.7	30991.7	29219.4	33396.5	32989.4	32986.5	35258.1	33587.1	34739.1
Chaf1a	-0.668743	3.83868e-05	0.000744601	1102.92	1049.5	678.148	383.204	401.04	362.789	323.19	494.827	383.815	611.141	451.745	552.875	186.013	239.348	326.258	165.297	434.255	209.341
Ubxn2b	0.330902	3.8769e-05	0.000751245	1170.05	1532.17	1503.64	1856.14	2044.93	2419.65	2019.08	1914.52	2410.81	1995.78	1984.02	2271.47	2416.36	2403.62	2586.82	2419.11	2263.82	2560.88
AI662270	-0.298025	3.91066e-05	0.00075701	2953.22	2792.88	2815.56	2470.3	2384.49	2483.3	2195.14	1737.06	1726.66	1767.24	2069.48	2321.58	1944.1	2233.23	2215.8	1792.9	1430.9	1639.25
Suox	-0.462826	3.93284e-05	0.000760523	654.216	584.154	395.882	455.91	376.448	346.877	596.2	616.891	818.535	463.268	448.257	335.997	337.713	277.887	326.258	417.178	401.507	462.148
Casp1	0.234737	3.99517e-05	0.000770517	3073.79	3334.13	3289.55	3522.4	3209.27	3427.4	3109.42	3229.05	3290.43	3838.51	3950.59	3601.49	4546.48	3981.69	4139.77	4125.43	3014.15	3548.16
Eeig1	-0.191051	3.99675e-05	0.000770517	10133.8	10424	9186.96	10001.8	10613.4	10217.5	7700.42	9202.66	8136.48	9795.84	8970.37	8708.81	8636.05	8026.26	8643.68	7322.04	7564.57	7314.53
Plk1	-0.752394	4.00633e-05	0.000771576	937.139	580.028	520.15	279.705	122.015	171.847	370.818	378.397	280.989	309.19	245.931	355.713	161.632	89.2482	92.1097	248.383	331.742	227.969
Dbi	0.277288	4.04729e-05	0.000777879	2149.67	1935.63	1901.3	2017.81	2000.47	1857.44	2448.59	1992.46	2209.23	2347.36	2562.22	2277.22	2633.07	2432.01	2635.03	2919.37	2051.67	2550.24
Cdca2	-0.650013	4.0678e-05	0.000781026	947.415	504.121	546.779	306.221	261.054	220.643	420.146	498.583	452.027	422.939	280.815	308.066	254.639	275.858	160.116	265.874	327.471	227.082
Hacd1	-2.84492	4.08207e-05	0.00078297	21.2363	22.277	39.0557	5.98756	0	2.12157	3.402	5.63371	7.12654	4.13632	4.36048	6.57207	0	0	0	1.74917	0	0
Akr1c12	-1.16367	4.09466e-05	0.000784588	63.024	99.0091	30.1794	49.6112	43.5091	83.8021	51.0299	36.6191	69.2293	26.8861	21.8024	23.0022	18.0595	24.3404	20.6601	34.9835	54.1038	18.6278
Tnfrsf9	-0.265213	4.15357e-05	0.000794515	6059.21	6172.39	6046.53	6167.19	5372.43	6852.68	6297.09	5530.42	6562.53	4835.36	5360.77	5808.89	5527.11	4551.66	5446.52	5230.03	4211.56	4867.19
Nipal1	-0.615969	4.15488e-05	0.000794515	218.529	269.8	250.311	307.932	320.643	530.393	272.16	298.587	295.243	208.884	242.443	216.057	213.102	127.787	223.818	187.162	155.193	195.149
Ms4a4b	0.245628	4.17263e-05	0.000797102	49076.5	50667.1	50298.4	59944	54204.7	54968.9	57137.4	50506.2	44346.5	56637.6	65779.5	55100.2	69809	70664.3	62120.7	68925.3	54671.9	55126
Klrb1f	-0.208137	4.25333e-05	0.000811698	10923	13896.7	12488.9	10970.1	10608.6	10290.7	9006.78	8795.16	7587.73	9929.24	10330	10950.7	8876.24	9117.52	9575.1	7983.23	7406.53	7370.41
Psen2	-0.357939	4.26765e-05	0.000813609	2382.58	1818.47	1938.58	1626.91	1319.46	1568.9	1553.01	1378.38	1522.03	1405.32	1252.33	1357.13	1408.64	1046.64	1342.91	1429.08	1099.16	1310.16
Haus4	-0.27282	4.30906e-05	0.000820197	2210.63	2066.81	1998.94	2102.49	1740.36	2113.09	2007.18	2193.39	2254.02	1746.56	1444.19	1502.54	1656.96	1718.03	1855.11	2113.88	1685.76	1773.19
A430088P11Rik	-0.983044	4.32331e-05	0.000821733	241.82	180.692	149.122	55.5988	52.9676	57.2824	40.824	43.1918	41.7412	74.4538	60.1746	74.7573	34.313	22.3121	35.2944	10.495	55.5276	21.2889
Abhd2	0.264014	4.37017e-05	0.000829805	13337.1	14438	15153.6	17021.8	19546	22612.8	18763.7	19915.2	24465.4	16630.1	18372.4	19000.7	22499.4	21573.7	21750.8	24688.7	25085.7	28340
Ncaph	-0.524383	4.53576e-05	0.000860383	1909.9	1115.5	1161.02	626.128	475.762	347.938	754.393	820.644	643.425	899.65	736.921	692.532	411.756	407.702	410.62	552.739	529.648	515.37
Zfp974	0.56361	4.66636e-05	0.000884268	259.631	167.49	264.513	286.548	361.315	503.873	294.273	353.985	371.598	374.337	506.687	441.972	473.159	565.915	379.63	502.013	485.511	415.134
Odc1	-0.371586	4.71605e-05	0.000892789	2490.82	1905.1	2137.41	1640.59	1335.54	2097.17	1551.31	1272.28	1929.26	1481.84	1780.82	1545.26	1411.35	1229.19	1274.04	1250.66	1332.66	1280
Amot	0.748085	4.73168e-05	0.000894719	50.6932	35.4783	60.3588	114.619	100.26	132.598	80.7974	153.988	163.911	118.919	130.814	138.835	173.371	196.752	143.76	168.795	169.43	159.667
Bub1	-0.705412	4.739e-05	0.000894719	820.682	830.851	834.371	224.106	123.906	189.881	348.705	342.717	335.966	404.325	322.675	335.997	71.335	164.298	115.352	313.977	373.032	188.939
Tspyl4	0.35582	4.76308e-05	0.000898092	505.562	586.629	568.082	480.716	424.686	585.554	490.738	374.642	467.298	653.539	713.374	552.875	651.045	665.305	597.422	649.818	674.874	561.496
E2f1	-0.583378	4.7775e-05	0.000899913	948.1	799.498	852.124	362.675	254.434	267.318	280.665	358.68	384.833	352.621	343.606	588.2	187.819	223.121	202.297	243.135	351.675	308.69
Gm16072	3.45848	4.85461e-05	0.000913528	2.05513	0	0	1.71073	0	0	1.701	0	0	2.06816	13.0814	4.10754	6.32082	8.11348	11.1909	8.74587	5.69514	8.87039
Sgpl1	0.242431	4.9289e-05	0.000926585	6525.04	6751.59	6568.45	7960.03	8122.96	9054.87	8643.62	8646.81	10710.2	7449.51	7952.64	9035.77	10139.5	9358.9	9748.13	10961.2	9385.59	11991
Septin7	-0.209202	4.95265e-05	0.000930123	16768.5	19380.2	17903.5	20000.2	19468.4	17687.5	18813.9	15918	15899.3	15344.7	15601.8	15923.3	17764.2	17064.7	15966.8	15691	12805.5	14023.2
Cd3d	-0.958922	4.98796e-05	0.000935825	3503.31	3373.73	2077.05	167.652	202.412	120.93	122.472	79.8109	35.6327	1965.79	1240.12	1162.43	74.9469	99.3901	102.44	34.1089	19.933	62.9798
Foxo3	-0.319381	5.01482e-05	0.00093993	5293.33	5191.38	5996.82	5828.46	7326.55	7181.52	6089.57	7522.88	7412.62	5822.91	4259.31	5197.68	5766.4	4653.08	4701.04	5400.58	5202.51	5088.06
Vmn2r97	-0.488242	5.03126e-05	0.000942078	258.261	277.225	191.728	235.226	210.924	202.61	120.771	134.27	139.477	219.225	160.466	174.981	151.7	99.3901	145.482	117.195	91.1223	94.9132
Memo1	-0.269656	5.12423e-05	0.000958535	2412.72	2226.05	1936.81	1953.66	1725.23	1787.42	1740.97	1616.87	1552.57	1571.8	1564.54	1785.96	1413.16	1438.11	1574.47	1639.85	1596.06	1402.41
Rel	0.37013	5.14185e-05	0.00096088	1939.36	2026.39	2229.72	1732.12	1972.1	2596.8	1618.5	1799.03	2082.99	2382.52	2498.55	3035.47	2417.26	2640.94	2233.88	2412.99	3223.45	2393.23
Parpbp	-0.759114	5.22776e-05	0.000975968	303.474	380.36	264.513	103.499	45.4008	97.5923	139.482	165.255	188.344	122.021	180.524	115.833	46.9547	56.7943	35.2944	126.815	135.26	154.345
A730008H23Rik	-0.252708	5.23436e-05	0.000976237	4136.98	3967.79	3781.3	3305.99	3646.25	3630.01	3233.6	3754.87	3347.44	3567.58	3216.29	3181.7	2822.7	2549.66	2678.07	2784.69	3697.57	3100.2
Ctla2a	0.291924	5.24423e-05	0.000977114	7533.42	8362.14	7928.3	6020.06	6092.22	5452.44	3608.67	3321.07	2519.74	8365.71	8782.87	8371.17	7075.71	7452.23	7897.33	4832.09	3834.25	4027.16
Naaa	-0.443756	5.31445e-05	0.000989221	912.478	664.186	885.854	862.209	703.712	748.915	897.276	814.071	924.415	710.413	601.746	513.443	469.547	547.66	774.754	560.61	499.749	758.419
Wdcp	0.335405	5.51719e-05	0.00102595	345.947	347.357	406.534	354.121	477.654	368.093	410.791	505.156	405.195	484.984	448.257	460.866	550.815	440.156	520.807	487.145	559.548	596.978
Mta3	-0.224848	5.53552e-05	0.00102834	3534.14	3830	3422.7	3904.74	4238.35	4443.63	3988.84	4556.73	4139.5	3378.34	3361.06	3193.2	3169.44	3638.89	3240.19	3309.44	4076.3	3454.13
Radx	-2.8764	5.61696e-05	0.00104245	10.9607	4.95045	19.5278	38.4915	24.5921	12.7294	22.113	13.1453	9.1627	8.27264	3.48838	0	0	0	3.44335	0	0	5.32224
Dram2	-0.279843	5.63096e-05	0.00104402	1244.04	1551.97	1553.35	1345.49	1378.1	1479.8	1509.64	1139.89	1403.93	1185.06	1315.12	1312.77	1247.91	1174.43	1096.71	1103.73	1003.77	968.647
Tgfbr2	0.170685	5.72404e-05	0.00105782	12028	10952.9	11635	11666.3	12023.6	12177.8	11999.7	12450.5	13291	13573.3	11932.9	13752.9	14238.1	13089.1	13807	13938.3	12725.8	14692
Prf1	0.383726	5.72678e-05	0.00105782	37325.3	38497.2	39449.8	95847.1	92604.4	97785.4	142969	131664	152054	68375.5	74034.8	69909.5	119984	111729	112764	155837	124513	148018
Pdzd2	-0.930906	5.76592e-05	0.00106382	86.3154	80.8574	46.1567	88.958	141.877	94.41	56.9834	117.369	84.5005	61.0107	52.3257	19.7162	34.313	56.7943	49.9286	50.726	41.2898	49.6742
Yy1	-0.128297	6.02761e-05	0.00111102	10078.4	9849.75	9634.32	10750.2	10832.8	10904.9	9620.84	10024.2	10534.1	9344.98	9054.1	9691.34	9912.86	9206.77	10110.5	9049.35	9130.73	8835.8
Stoml1	0.415869	6.05505e-05	0.00111499	427.467	614.681	450.915	425.972	366.99	396.734	364.864	461.964	425.557	720.754	668.897	530.694	530.949	598.369	439.027	600.841	697.655	471.905
Zdhhc20	-0.193251	6.16776e-05	0.00113464	8918.58	9719.39	11177	10907.6	10772.3	11721.7	10312.3	10738.8	11367.9	8924.11	9579.1	8980.73	9623.9	10030.3	8770.22	8991.63	9458.21	9189.73
Gimap1	-0.203483	6.17411e-05	0.0011347	12173.9	12791.1	13515	11903.3	13684.6	13332	12722.6	14702.1	15270.1	12056.3	11933.8	10608.1	10544.9	11815.3	12183.4	11719.5	11888.6	11432.2
Irf2bp2	-0.383901	6.26346e-05	0.00115001	4571.29	3344.03	3602	2935.62	3049.42	2417.53	2272.53	2199.02	2258.1	3636.86	2127.04	2741.37	2165.33	2089.22	1895.57	1964.32	2129.98	1521.27
Klra8	0.269585	6.39171e-05	0.00117241	21452.8	22789.4	26497.5	28738.6	29291.1	30139.1	29272.5	24305.7	28525.5	26481.8	33273.9	27942.8	38462.2	35092.8	35896.1	36913.7	26999.2	29509.1
Hsh2d	-0.48855	6.51294e-05	0.00119349	645.311	630.358	695.901	597.045	448.333	486.901	485.635	485.438	470.352	418.803	598.258	554.518	466.838	296.142	352.944	410.181	239.196	236.84
Blm	-0.308996	6.53166e-05	0.00119576	1031.68	949.662	1079.36	875.039	857.886	880.452	805.423	803.743	870.457	723.856	920.061	787.005	647.433	811.348	563.849	649.818	830.067	660.844
Gabarapl1	-0.323583	6.58718e-05	0.00120476	1235.13	1108.9	935.561	1080.33	912.745	962.133	1064.82	1117.35	1072.04	685.595	964.538	776.326	765.723	876.256	779.919	864.967	822.948	1062.67
Spsb4	5.61665	6.59759e-05	0.0012051	0	0	0	0	0	0	0	0	0	19.6475	20.9303	0	13.5446	4.05674	0	13.1188	0	10.6445
Arhgap10	-0.333841	6.6018e-05	0.0012051	912.478	919.134	733.181	1189.81	1204.07	1262.34	1239.18	1550.21	1404.95	633.891	775.293	801.792	876.788	878.284	1088.96	846.6	1195.98	1093.72
Baiap2	-0.32459	6.63179e-05	0.00120941	1125.53	1241.74	1143.27	1011.9	1091.51	740.429	897.276	1107.96	1129.05	1010.3	862.502	842.868	753.984	770.78	882.359	746.897	899.832	796.561
Olfm1	0.288849	6.64573e-05	0.00121025	3315.61	3029.68	2870.59	3924.42	3956.49	3619.4	3330.55	3577.41	2743.72	4674.04	4014.26	3964.6	4428.19	4123.67	4357.56	4279.35	3125.21	4015.63
Aim2	-0.265721	6.64924e-05	0.00121025	1505.73	1530.52	1507.19	796.345	815.322	707.544	657.436	758.673	664.805	998.922	1170.35	1098.36	730.507	659.22	722.243	599.092	626.466	619.154
Iqgap2	0.350197	6.66145e-05	0.00121131	5236.47	5282.13	6145.94	6045.72	6981.32	6904.66	5372.6	6765.15	5647.28	7490.88	7448.57	6995.97	7154.27	9020.16	6822.14	6837.52	10607.2	6823.11
Fgl2	-0.441689	6.71631e-05	0.00122011	7471.77	9672.36	11897.8	27645.4	28604.4	34230.5	42702.7	36451	52684.5	8234.38	11052.1	9335.62	20616.7	20086.9	20863.3	26117.8	22804.8	29667
Eeig2	0.413755	6.80417e-05	0.00123392	1070.72	933.986	724.305	1195.8	1434.85	1529.65	1620.2	1791.52	1742.95	1552.15	1246.22	1733.38	1623.55	1533.45	1662.28	1777.16	1926.38	2660.23
Tilz2	-0.23722	6.80539e-05	0.00123392	14614.7	12147.6	10738.5	13873.2	12684.8	12388.9	13256.7	13074	13565.9	12252.8	9845.09	10540.8	10997.3	10227	11359.6	11836.7	10295.4	11331.9
Fam32a	-0.205512	6.87651e-05	0.00124562	6526.41	6205.39	5643.54	7354.43	6934.02	7006.49	9102.89	7680.62	8313.62	5457.88	5725.31	5826.96	6535.73	5920.81	6263.46	7264.32	6093.8	6762.79
Sypl1	-0.287239	6.94277e-05	0.00125521	5203.59	5021.41	6071.38	6298.91	5508.63	6809.19	6422.97	4932.31	6797.71	4426.9	5138.39	5105.68	5576.77	5058.75	4843.94	4449.02	4294.14	4587.77
Klhl3	0.809878	6.98563e-05	0.00126175	81.5201	145.213	140.245	76.9829	104.989	74.255	39.123	56.3371	16.2892	218.191	213.663	184.839	97.5213	129.816	152.368	56.8482	82.5795	107.332
Pdlim7	-0.381759	7.2042e-05	0.00129875	729.571	644.384	630.216	715.086	594.939	524.028	543.469	738.955	586.413	557.369	436.92	525.765	467.741	350.908	561.266	468.779	525.377	479.001
Slc1a5	-0.275246	7.25112e-05	0.00130596	5078.23	4429.01	4171.86	3926.98	3180.89	4192.23	3871.47	3731.39	4306.47	3676.16	3661.93	3167.74	3332.88	3470.54	2981.08	3256.96	3832.83	3039
Reck	0.296305	7.30677e-05	0.00131473	1411.19	1089.92	1423.76	1669.67	1535.11	1510.56	1074.18	972.754	1155.52	1722.78	1779.07	1552.65	1816.79	1697.75	1577.06	1376.6	1270.02	1611.75
Gnpda1	-0.334662	7.3481e-05	0.00132091	1616.02	1228.54	1230.25	1091.45	1022.46	1294.16	1217.06	1163.36	1251.22	1252.27	1015.12	824.795	1042.03	888.426	884.942	1031.14	925.46	935.827
Cdca8	-0.640207	7.36915e-05	0.00132344	1412.56	938.936	759.81	407.154	176.874	237.616	426.95	499.522	362.436	523.245	560.757	410.754	212.199	186.61	202.297	339.34	375.879	266.112
Sox6	0.560666	7.39421e-05	0.00132542	565.846	489.27	1086.46	289.114	345.235	326.722	120.771	91.0783	107.916	1129.22	1023.84	987.453	417.174	369.163	416.646	138.185	224.958	203.132
Aven	0.240553	7.58257e-05	0.00135789	1629.72	1792.06	1477.01	1890.36	1771.58	1617.7	2119.44	1936.12	2215.34	1838.59	1919.48	1937.12	1919.72	2227.15	2436.17	2190.84	2379.15	2585.72
Exoc6	-0.202301	7.62249e-05	0.00136375	4827.5	3891.88	4576.61	5115.94	5151.1	5388.79	5503.58	5159.54	5676.8	4075.31	4050.88	3823.3	4748.74	4584.11	4208.64	5072.6	4497.74	4232.07
Aldh1a2	2.45783	7.69186e-05	0.00137486	0	0	1.77526	1.71073	5.6751	2.12157	14.4585	15.9622	36.6508	4.13632	22.6745	0	14.4476	40.5674	11.1909	47.2277	35.5946	78.0595
Pgghg	-0.379601	7.73718e-05	0.00138165	328.821	304.453	273.39	442.224	516.434	475.232	525.608	545.531	637.317	278.168	286.047	280.134	316.944	288.028	265.999	484.521	400.084	487.872
Mcm2	-0.267879	7.79336e-05	0.00139035	7211.45	7023.04	6005.7	4793.47	3947.03	4570.93	4420.04	4193.36	5033.38	5371.01	4413.68	4856.76	3908.98	3707.86	4199.17	3835.94	4103.35	4248.92
Ipcef1	-0.197397	7.80062e-05	0.00139035	9087.78	9697.11	9547.34	7724.81	9220.14	8175.48	7201.17	8144.47	6567.62	8208.53	8454.09	8885.44	7314.09	6955.28	6543.23	6325.89	6392.8	6729.97
Ccdc148	-1.03586	7.84809e-05	0.00139749	199.348	160.065	118.942	83.8258	78.5055	109.261	56.9834	74.1772	55.9943	65.1471	100.291	91.1874	36.119	64.9078	35.2944	27.1122	52.6801	4.4352
Ppp2r5a	0.147335	7.866e-05	0.00139936	13609.8	14155.8	13518.6	15771.2	16732.1	16601.3	16290.5	17038.2	18332.5	16122.3	15467.5	15458.3	16746.6	19302	17315.8	18384.7	18674.4	19647
Pld2	0.530357	7.87708e-05	0.00140002	320.6	293.727	182.852	381.493	444.549	552.669	334.246	493.889	538.563	493.256	397.676	311.352	591.448	626.766	469.157	795.874	822.948	636.007
Ssbp2	0.290593	7.8906e-05	0.00140037	1224.86	1160.06	1161.02	1103.42	1108.54	944.1	791.815	816.888	647.497	1384.63	1220.93	1427.78	1197.34	1182.54	1288.67	1143.96	879.899	1102.59
Myo1c	-0.286065	7.89389e-05	0.00140037	1802.35	1297.84	1903.08	2056.3	2066.68	2386.77	2125.4	2373.67	2442.37	1604.89	1309.89	1425.32	1819.49	1584.16	1714.79	1882.99	1913.57	1802.46
Tpk1	-0.340397	7.96856e-05	0.00141229	648.736	458.742	532.577	617.574	622.369	703.301	595.349	624.403	566.051	413.632	537.211	510.978	482.188	492.894	426.976	487.145	408.626	471.905
H6pd	-0.249524	7.98135e-05	0.00141323	4247.27	3726.04	4047.59	4646.35	4722.63	5210.58	5105.55	5068.46	6164.46	4083.58	3358.44	3966.24	3800.62	3754.51	3753.25	4105.31	4309.8	4795.34
Kif15	-0.706802	8.00383e-05	0.00141588	711.075	631.183	827.27	346.423	204.304	291.716	365.715	587.784	382.797	418.803	317.443	386.109	121.902	245.433	156.673	275.495	512.563	184.504
Mpnd	0.244818	8.42968e-05	0.00148982	2485.34	2680.67	2897.22	3061.35	3107.12	3242.82	2789.64	3222.48	3879.89	3299.75	3553.79	3217.85	3320.24	3265.67	3688.69	3808.83	4231.49	4003.21
Nek10	3.04014	8.61128e-05	0.00152049	0	0	17.7526	11.1198	1.8917	21.2157	22.113	23.4738	36.6508	78.5901	26.1629	0	104.745	152.128	102.44	189.785	293.3	180.069
Cdon	0.654276	8.62845e-05	0.0015221	461.719	308.578	360.377	131.726	237.408	256.71	106.312	179.34	145.585	362.962	430.815	604.63	356.675	263.688	320.232	247.508	377.303	288.288
Mrgpre	-1.71043	8.67474e-05	0.00152802	82.2052	56.9302	26.6289	13.6859	9.4585	32.8844	18.711	43.1918	45.8135	2.06816	27.035	13.1441	10.8357	0	10.3301	8.74587	12.8141	8.87039
Ppp1r3b	0.62159	8.67816e-05	0.00152802	192.497	381.185	465.118	385.77	374.556	718.152	543.469	564.31	798.173	552.199	437.792	632.562	845.184	642.993	937.453	831.732	810.134	1042.27
Cpa3	-1.16915	8.86354e-05	0.00155776	43.1577	77.5571	31.9546	43.6237	96.4767	31.8236	79.0964	53.5202	41.7412	19.6475	21.8024	26.2883	24.3803	38.539	14.6342	39.3564	28.4757	12.4186
Bub1b	-0.53227	8.95929e-05	0.00157166	1491.34	1188.93	1146.82	497.823	416.174	294.898	761.197	738.016	635.281	823.128	768.316	518.372	340.421	342.794	314.206	513.383	696.231	365.46
Zfp1001	-0.306688	9.0001e-05	0.00157736	859.729	990.091	965.74	1277.92	1484.04	1366.29	1540.25	1698.56	2042.26	745.572	865.119	915.982	941.803	993.901	1069.16	1332.87	1277.14	1653.44
Stx4a	0.19348	9.13697e-05	0.00159986	2210.63	2438.92	2140.96	2371.93	2358.95	2428.14	2590.62	2445.03	2828.22	2414.58	2648.55	2487.53	2573.48	2734.24	2930.29	2760.2	3222.03	3217.29
Pank1	0.574787	9.29649e-05	0.00162628	270.592	511.547	605.363	408.865	353.748	420.071	345.303	408.444	302.369	978.24	672.386	576.699	596.866	515.206	635.299	523.878	333.166	600.526
Cd3g	-1.48512	9.61201e-05	0.00167809	2422.31	2208.73	1152.14	261.742	229.841	113.504	159.043	194.363	37.6689	1247.1	656.688	581.628	56.8874	87.2199	144.621	31.4851	5.69514	46.1261
Sox5	0.956153	9.61566e-05	0.00167809	54.1184	20.6269	60.3588	56.4541	84.1806	77.4374	24.6645	54.4592	59.0485	116.851	105.524	93.652	92.1034	127.787	98.1355	54.2244	153.769	88.7039
Trim59	0.297256	9.61927e-05	0.00167809	2639.47	2997.5	2774.73	2299.22	2506.5	2154.46	2309.96	2553.01	1940.46	2742.38	2977.33	3064.23	3555.01	3196.71	2959.56	3252.59	2571.36	2839.41
Cyth4	-0.227643	9.67359e-05	0.00168601	12193.8	12914.9	10605.4	15458.2	17203.1	16132.4	19700.1	21213.7	19308.9	12396.6	11051.2	11649.8	13737	13285.8	13151.9	15307.9	16564.3	14536.8
Chst11	-0.209622	9.94165e-05	0.00172954	5407.73	5815.96	5952.44	5195.49	5288.25	5797.2	5317.32	5941.69	6126.79	4746.43	5121.82	5813.82	4525.71	4961.39	4449.67	4354.57	4957.62	5074.75
Cdh17	-1.44904	9.96217e-05	0.00173151	54.8035	56.1051	14.2021	11.9751	42.5632	49.8569	58.6844	64.7877	49.8858	8.27264	21.8024	15.6087	20.7684	18.2553	23.2426	20.1155	2.84757	15.0797
Cks1b	-0.543807	0.000100356	0.00174266	1223.49	750.819	953.313	386.625	249.704	220.643	485.635	530.508	485.623	502.563	442.152	520.015	262.766	314.397	253.086	334.967	345.98	345.058
Rai14	-2.35641	0.000100652	0.00174619	0	9.07583	3.55052	13.6859	5.6751	36.0667	39.9735	28.1685	55.9943	0	2.61629	3.28603	1.80595	0	1.72168	9.62046	8.54271	7.09632
Nos1ap	0.845182	0.000100802	0.00174619	134.268	152.639	170.425	135.148	131.473	181.394	143.734	193.424	175.109	190.271	339.245	135.549	227.55	417.844	182.498	262.376	626.466	220.873
Riok2	0.183426	0.000100836	0.00174619	1572.86	1654.28	1611.93	1605.52	1696.85	1757.72	1803.91	1615.94	1517.95	1849.97	1971.81	1719.42	1786.08	2012.14	1962.71	1902.23	1838.11	1816.66
Pstk	-0.345485	0.000101235	0.00175149	623.389	424.914	669.272	526.05	466.304	564.338	597.901	485.438	549.762	419.837	473.548	411.576	409.048	468.553	431.28	438.168	400.084	406.264
Gpr55	-2.47622	0.000101796	0.00175959	2979.25	2580.84	1908.4	19.6734	4.72925	6.36472	10.206	11.2674	2.03616	325.735	366.28	550.411	6.32082	12.1702	0	0	0	0
Zfp251	-0.176382	0.000102081	0.00176291	2586.72	2802.78	2785.38	2069.13	2141.4	2280.69	2419.67	2264.75	2555.38	2337.02	2153.2	2416.06	2000.09	2012.14	2019.53	1980.94	2213.99	2201.63
S100a1	-0.361479	0.00010349	0.0017856	435.688	382.01	303.569	459.331	514.542	499.63	824.133	725.81	706.546	213.021	281.687	281.777	449.681	446.241	492.399	538.746	555.276	542.868
Ctc1	-0.310401	0.000104011	0.00179295	1074.83	964.513	1011.9	848.523	800.189	1070.33	918.539	965.242	1105.63	674.22	843.316	981.703	681.746	726.156	696.418	758.267	911.223	803.658
Ccdc127	-0.187277	0.000104649	0.00180231	1857.84	2044.54	2188.89	2023.8	2278.55	2202.19	2128.8	2113.58	2203.12	1803.44	1834.02	1804.85	2018.15	1750.48	1911.06	1888.23	1687.19	1979.87
Ssr1	0.225588	0.000106683	0.00183567	11162.1	10751.6	11281.8	11081.3	10057.2	11379.1	12029.5	10544.4	12619.1	12870.2	12483.2	13181.1	14261.6	12014	14314.9	14079.1	11058.5	13658.6
Otulin	0.219168	0.000108134	0.00185819	6631.22	6444.67	6577.33	5942.23	5905.88	6071.94	5612.44	5739.81	6085.05	6208.62	6641.88	7091.26	6702.78	7413.69	8251.13	6868.13	7151.67	7690.63
Lrrc75a	-0.355032	0.000108189	0.00185819	875.485	762.37	704.777	947.745	843.698	986.531	1145.62	1189.65	1403.93	640.096	574.711	535.624	989.66	640.965	804.023	994.405	975.293	756.645
Tbxa2r	0.361023	0.000108534	0.0018622	521.318	505.771	619.565	449.922	442.658	432.801	262.804	252.578	187.326	767.288	715.99	878.193	426.204	533.461	580.205	284.241	271.943	329.092
Slc14a1	-0.357069	0.000108619	0.0018622	3252.59	2682.32	3516.79	3199.07	2443.13	3229.03	2541.29	2065.69	2660.24	2464.21	2856.98	2232.04	2212.29	2472.58	1781.07	2086.76	2269.51	1589.57
Cited2	0.233313	0.000108966	0.00186645	5116.59	4663.33	4803.85	6034.6	6117.76	4802.18	5782.54	5581.13	5821.37	6081.43	5225.6	5490.14	6882.47	5705.8	6342.66	7412.13	6519.51	7757.16
Asf1a	0.318592	0.000109256	0.00186972	876.17	1018.97	745.608	727.916	679.12	792.407	757.795	610.319	702.474	1043.39	1045.64	825.616	919.228	1077.06	983.938	983.036	857.119	864.863
Rbfox3	-2.18867	0.00011051	0.00188947	1.37009	12.3761	0	19.6734	21.7545	36.0667	20.412	30.9854	18.3254	0	0	0	9.93272	4.05674	13.7734	3.49835	7.11893	7.09632
Klrg1	-0.798815	0.000111201	0.00189957	572.011	485.97	397.658	1685.93	2521.64	1422.51	22470.2	23025	25184.2	190.271	522.385	159.373	806.356	1111.55	715.357	17022.1	15240.2	15691.7
Nr1d2	0.265134	0.000111634	0.00190524	1998.27	2068.46	2346.89	3424.88	3906.36	3687.29	3807.68	3536.09	3888.04	2719.63	3341.87	2816.13	4524.81	3653.09	3848.81	4452.52	3945.31	4495.52
Fitm2	0.314859	0.000112626	0.00192044	363.073	378.71	347.95	389.191	381.177	410.524	398.034	336.145	416.394	503.597	393.315	515.086	502.957	456.383	534.58	466.155	375.879	500.29
Slc10a3	-0.396658	0.000112869	0.00192285	1262.53	848.178	932.01	1163.3	893.828	1057.6	1643.16	1054.44	1383.57	680.425	751.746	711.426	1069.12	847.858	819.518	1058.25	943.97	891.475
Atp1a1	0.176278	0.000113269	0.00192793	39150.9	34904	36566.8	39812.1	42483.8	45343.3	39560.1	41776.8	45732.1	44226.6	42868.7	45364.5	46428.2	45646.4	49156.4	43437.2	44934.7	49990.9
Plcd3	1.80044	0.000114417	0.0019446	36.9923	51.9798	21.3031	11.1198	7.5668	0	1.701	1.8779	0	85.8287	69.7676	32.0388	22.5744	10.1418	28.4077	16.6172	12.8141	19.5149
Armc2	-0.799988	0.000114455	0.0019446	142.489	213.695	202.379	177.916	149.444	195.185	192.213	138.965	124.205	42.3973	96.8026	96.1165	72.238	119.674	112.77	83.9604	182.245	87.8169
Etv3	-0.29918	0.00011504	0.00195278	3745.82	3274.73	3486.61	2194.01	2065.74	2022.92	1689.09	1706.08	1330.63	2918.17	2224.72	2779.98	1862.84	1523.31	1923.97	1206.93	1210.22	1560.3
Tcea1	-0.229556	0.000118402	0.00200806	1866.06	2141.07	1895.98	1876.67	1966.42	1966.7	1843.03	1622.51	1663.54	1545.95	1830.53	1523.9	1707.53	1926.95	1701.88	1549.77	1284.25	1345.64
Psat1	-0.290128	0.00011873	0.00201181	3986.27	3797.82	3593.12	2785.93	2412.86	2486.48	2339.72	2012.17	2339.54	2337.02	2867.45	2874.46	2474.15	1904.64	2358.7	2222.33	1778.31	1874.31
Cotl1	-0.209621	0.000119701	0.00202644	30922.2	27352.1	25544.2	22358.4	19638.7	21304.8	19700.1	17992.2	20455.2	23679.4	22609.1	22534	20696.2	18105.2	18633.7	18625.2	14976.8	16871.5
Bcl9	0.508215	0.000123931	0.0020943	202.088	212.87	221.907	269.44	281.863	372.336	204.97	271.357	290.152	433.28	442.152	385.287	325.974	397.56	336.588	271.122	411.474	294.497
Rhobtb1	1.49749	0.000124995	0.00211039	8.22052	2.47523	7.10103	11.1198	34.0506	27.5804	16.1595	31.9244	6.10847	49.6359	56.6862	48.469	36.119	50.7092	40.4594	41.1056	29.8995	24.8371
Sla	0.222746	0.000125976	0.00212507	18925.7	20964.3	18224.8	18982.3	19406.9	18658.2	15320	15852.3	12934.7	20087	21498	19702.2	22493.1	21488.5	20568.9	20956.9	18695.7	19105.9
Bmp6	4.58795	0.000128157	0.00215992	0	0	10.6515	0	0.94585	0	0	0	0	0	24.4187	0	17.1565	24.3404	20.6601	15.7426	8.54271	17.7408
Rasgef1c	-1.42769	0.000128376	0.00216169	34.9372	61.8807	17.7526	70.14	42.5632	36.0667	96.9569	74.1772	33.5966	4.13632	6.97676	20.5377	31.6041	34.4823	16.3559	42.8548	15.6616	9.75743
Spc24	-0.674547	0.00012973	0.00218253	898.092	623.757	736.732	266.019	92.6933	211.096	340.2	370.886	287.098	362.962	285.175	362.285	119.193	127.787	147.203	252.756	347.404	204.019
Cfap418	0.473906	0.000132819	0.00223251	458.979	496.696	578.734	371.229	368.881	459.32	334.246	266.662	346.146	380.542	594.769	743.465	591.448	565.915	525.111	540.495	471.273	599.639
Slc43a2	-0.350358	0.00013335	0.00223946	1806.46	1514.01	1530.27	1480.64	1563.49	2224.47	1632.96	2114.52	1879.37	1551.12	1431.11	1294.7	1213.6	1369.15	1235.3	1221.8	1691.46	1347.41
Trp53inp1	0.269895	0.000135304	0.00227026	13744.7	15663.2	18271	14669.5	17832.1	19931.1	15145.7	14718.1	17807.2	18195.7	20458.5	21549.8	21803.2	18920.6	20281.3	19394.8	17069.8	20376.2
Carm1	0.255956	0.000136601	0.0022881	1457.77	1375.4	1267.53	1389.97	1363.92	1389.63	1118.41	1247.87	1204.39	1746.56	1425.88	1855.79	1490.81	1511.14	1422.97	1352.99	1655.86	1646.35
Ntpcr	-0.423825	0.00013661	0.0022881	817.257	745.043	633.767	504.666	530.622	623.742	560.479	473.232	464.243	418.803	624.42	341.748	436.137	430.014	420.089	465.28	385.846	423.118
Pxmp2	-0.753635	0.000137814	0.00230622	98.6462	101.484	99.4144	65.8632	60.5344	44.553	96.1064	86.3835	74.3197	41.3632	41.8606	38.6109	60.4993	68.9646	41.3202	54.2244	39.866	42.5779
Pdk1	-0.355194	0.000139633	0.00233353	2027.73	2612.19	2575.9	1007.62	925.041	1282.49	764.599	664.778	640.371	1503.55	1511.34	1575.65	811.774	1010.13	884.081	591.221	709.045	571.253
Sowahc	1.40992	0.000139693	0.00233353	6.85043	4.12538	47.932	23.9502	82.2889	32.8844	41.6744	52.5813	18.3254	37.2269	99.4189	81.3293	86.6856	77.078	97.2747	94.4554	118.174	78.9465
Adpgk	0.266691	0.000143811	0.0024002	1189.92	1114.68	1050.95	955.443	1174.75	1156.26	961.064	1005.62	1104.61	1247.1	1350	1559.22	1221.72	1087.21	1346.35	1357.36	1140.45	1365.15
Cep85	0.357161	0.000144958	0.0024172	3375.89	3073.41	3191.91	3166.56	3677.46	2788.81	2216.4	2535.17	2238.75	3734.06	4249.72	3493.05	2996.97	4105.42	3683.53	2970.1	4432.24	3644.85
Parp1	0.187234	0.000145537	0.00242472	5442.67	5386.09	5304.47	4264	4469.14	4629.27	4046.67	4612.13	4229.1	6150.71	5859.61	5704.55	4776.74	5507.02	5060.01	4854.83	5710.8	4556.72
Ifi44	-0.784835	0.000147085	0.00244671	469.94	445.541	307.12	231.804	193.899	263.075	150.538	126.758	67.1931	105.476	182.268	206.199	83.9766	180.525	133.43	79.5874	96.8174	122.411
Zfp148	0.235525	0.000147116	0.00244671	4839.15	5320.91	5691.48	5915.71	7106.17	7630.23	6458.69	6982.98	6787.52	6501.26	7133.74	7354.14	7661.74	7906.58	6943.52	7105.15	7728.31	8035.69
Maf1	-0.166741	0.000151141	0.00251087	8530.84	8110.49	8311.76	9787.95	9577.67	8367.48	11170.5	10394.2	10188.9	6911.79	7283.74	7117.55	8660.43	8330.51	8601.49	10136.5	8572.61	9756.55
Phlda1	-0.860823	0.000151243	0.00251087	84.2603	64.3559	39.0557	68.4293	91.7474	89.106	81.6479	65.7266	68.2112	59.9767	39.2443	19.7162	52.3725	22.3121	56.8153	38.4818	35.5946	32.8205
Ptpn6	-0.257809	0.000151373	0.00251087	9109.71	9241.67	6939.48	7700.86	7004.02	6499.44	7663.85	6541.68	6349.75	7582.91	6290.42	7999.85	5620.11	5373.15	6279.81	5361.22	5804.77	5908.57
Upp2	2.59971	0.000151618	0.00251274	19.8663	4.95045	0	6.84293	0	0	0	3.75581	5.09039	4.13632	30.5233	23.0022	37.022	20.2837	44.7636	20.9901	14.2379	30.1593
Sephs2	-0.234844	0.000152868	0.00253123	4467.85	4113	4331.63	5230.56	4793.57	5047.22	5621.8	5300.38	5302.15	3606.87	3889.55	3522.63	4318.93	3782.91	4948.1	4862.7	3660.55	4922.18
Snai3	-0.410273	0.000159179	0.00263343	450.073	476.894	314.221	320.762	305.509	286.412	202.419	282.624	218.887	241.975	299.129	297.386	255.542	243.404	196.271	194.158	192.211	206.68
Hif1a	0.18489	0.000160616	0.00265488	4842.57	4895.17	5505.07	4638.65	4853.15	5161.78	4051.78	3757.68	4346.17	5521.99	5362.52	5826.14	5891.01	6141.9	5152.98	4695.66	4353.94	4827.27
Msra	0.228659	0.000161711	0.00267064	1333.09	1157.58	1269.31	790.358	771.813	741.489	779.057	683.557	838.896	1495.28	1424.13	1354.67	1074.54	912.766	973.608	817.739	877.052	839.139
Arel1	0.222363	0.000169413	0.00279318	6251.02	5913.32	7191.57	6712.05	7372.9	7628.11	6762.32	7121.01	8310.57	8195.09	8464.56	8001.49	9009.88	7713.89	7494.46	7887.03	8562.64	8324.87
1600014C10Rik	-0.219083	0.000169427	0.00279318	3132.02	3710.37	3117.35	2779.94	2617.17	3077.34	2855.13	2463.81	3108.19	2833.38	2757.57	2528.6	2400.11	2500.98	2494.71	2612.39	2326.47	2575.96
Pask	-0.720785	0.000170736	0.00281231	274.017	308.578	312.445	108.631	68.1012	67.8903	102.06	182.157	138.459	117.885	171.803	203.734	52.3725	87.2199	79.1971	50.726	93.9698	55.8835
Batf3	-1.84376	0.00017257	0.00284004	782.319	694.714	566.307	11.9751	14.1877	21.2157	14.4585	17.8401	14.2531	58.9426	58.4304	96.938	9.02975	4.05674	0	3.49835	25.6281	11.5315
Gapt	-0.457406	0.000176146	0.00289637	399.38	344.882	376.355	368.663	295.105	309.749	340.2	287.319	399.086	208.884	274.71	368.036	272.698	304.255	279.772	204.653	176.549	208.454
Mxi1	-0.419142	0.000177703	0.00291943	783.689	402.637	608.913	891.291	1016.79	866.662	1133.72	1200.92	919.324	512.904	468.315	440.329	651.045	590.255	664.567	789.752	674.874	1034.29
Rhoc	-0.271322	0.000180459	0.00296213	1356.39	1449.66	1059.83	2071.7	1932.37	1948.66	2867.88	2897.6	3068.49	983.41	1382.27	989.918	1647.03	1754.54	1493.55	2380.63	2353.52	2350.65
Rbl2	-0.191672	0.000181688	0.00297972	14333.2	12770.5	14819.9	13750.9	14639.9	15062.1	13531.4	13807.3	15025.8	13125.6	12257.3	12536.2	12852.9	12756.4	10424.8	12384.2	13461.9	12074.4
Rab31	-0.240064	0.00018246	0.00298979	906.312	1234.31	1061.6	1513.14	1391.34	1258.09	1718.86	1867.57	1768.4	887.241	1007.27	943.092	1247.01	1198.77	1222.39	1345.99	1430.9	1393.54
Cd247	0.173614	0.000184897	0.00302709	7815.66	7401.75	7251.93	10272.1	9071.64	9309.46	10915.3	9895.61	10244.9	9659.34	8761.07	8653.77	10801.4	10346.7	10311.1	12280.1	10392.2	11027.7
Prim2	-0.304651	0.000187099	0.00306049	1318.71	1095.7	1196.52	1110.26	1044.22	1147.77	1197.5	992.472	1158.57	878.968	954.072	775.504	823.513	1044.61	867.725	1150.08	1009.46	824.06
Rnf149	0.235176	0.00019015	0.00310771	1300.9	1367.98	1381.15	957.154	1152.99	927.127	851.349	917.356	941.722	1548.02	1349.13	1689.02	1086.28	1318.44	1167.3	1113.35	1164.66	1057.35
Sri	-0.194964	0.000190927	0.0031177	11688.2	12367.1	11835.6	11223.3	12071.9	11702.6	11899.3	11407.3	12845.1	9311.89	12008.8	10706.7	9427.96	11435.9	10452.3	9720.16	10071.9	10407.6
Abraxas1	-0.36936	0.000191438	0.00312335	419.932	353.132	349.726	277.138	288.484	326.722	293.422	315.488	393.996	274.031	240.698	252.203	287.146	283.972	279.772	264.125	217.839	235.065
Gm5637	-0.144385	0.000192096	0.00313138	7230.63	7104.73	7081.5	7971.15	7729.48	7727.83	7995.54	8712.53	8709.66	6760.82	6741.3	6663.26	6821.97	7241.28	7136.35	7316.8	8064.32	6745.05
Bach2	0.336946	0.000194805	0.0031728	1896.2	1735.13	2224.4	2025.51	2435.56	2486.48	1814.96	2286.35	2073.82	2332.89	2919.78	2734.8	2480.47	2989.82	2339.76	2289.67	3405.69	2422.5
Nkd1	1.43042	0.000195711	0.00318481	4.7953	17.3266	0	35.07	18.917	5.30393	25.515	42.2528	49.8858	38.261	44.4769	10.6796	72.238	40.5674	32.7118	86.5841	85.4271	81.6076
Aamdc	0.302352	0.000196925	0.00320181	344.577	388.611	328.423	352.411	395.365	390.369	487.336	361.496	400.105	448.791	469.187	481.404	481.286	472.61	470.878	468.779	402.931	549.077
Cpne3	0.220452	0.000199856	0.00324388	8015.01	9331.61	10463.4	9042.07	9912.5	10180.4	8823.08	8835.53	9656.47	9761.72	12160.5	11106	11419.9	11182.4	10325.8	10132.1	10164.4	11860.6
Fbxo5	-0.516295	0.000203135	0.00329427	915.903	845.703	726.08	454.199	380.232	302.324	556.226	600.929	327.821	373.303	467.443	418.969	302.497	288.028	279.772	430.297	516.834	373.444
Piga	0.414728	0.000204162	0.00330809	386.364	622.932	683.474	344.712	392.528	448.712	418.445	464.781	444.9	706.277	655.816	646.527	584.225	711.958	520.807	595.594	669.179	470.131
Grap2	0.210883	0.000205727	0.00333058	5384.44	5401.77	4729.29	4791.76	5170.96	5453.5	5050.26	5928.54	5787.77	6181.73	6722.98	6180.21	5746.53	6208.84	5387.13	5498.53	6925.29	6392.01
Aldh5a1	1.01441	0.000206159	0.00333439	69.8744	160.89	69.235	21.3841	18.917	49.8569	11.907	25.3517	45.8135	131.328	115.989	222.629	80.3647	60.8511	70.5887	54.2244	82.5795	53.2224
Entpd1	-0.718817	0.000206441	0.00333439	174.686	235.147	307.12	2868.9	3041.85	4136	6667.91	7621.47	10010.8	306.088	260.757	171.695	1917.92	1778.88	1398	3916.4	3370.1	3447.04
Rab11fip4	-0.456623	0.000206491	0.00333439	1361.87	1245.86	1553.35	1719.29	2221.8	3208.88	2012.28	2607.47	3392.24	1201.6	1096.22	1196.94	1584.72	1395.52	1169.88	1768.42	2292.29	2288.56
Asph	0.635173	0.000207306	0.00334469	361.018	441.415	321.322	73.5614	168.361	124.112	100.359	123.003	55.9943	521.176	405.524	471.546	246.512	162.27	216.07	160.924	206.449	134.83
Irf6	1.7431	0.000209105	0.00337084	6.16539	13.2012	21.3031	2.5661	2.83755	10.6079	0.850499	1.8779	6.10847	27.9202	20.9303	36.9679	36.119	20.2837	25.8251	13.9934	14.2379	1.77408
Nrbp1	0.145815	0.000212134	0.00341675	7936.91	7193.01	7156.06	8464.7	8615.74	7869.97	7822.89	7632.74	7963.4	9075.09	8266.59	8155.11	9050.52	8870.06	9387.44	8830.71	7884.92	8614.04
Tuba8	-0.912981	0.000212542	0.00341757	330.876	286.301	312.445	181.338	111.61	147.449	48.4784	15.0232	27.4881	277.134	137.791	271.919	55.9844	60.8511	117.074	11.3696	12.8141	5.32224
Tra2a	0.307224	0.000212546	0.00341757	2114.73	2410.87	2270.55	2107.62	2949.16	2289.18	1617.65	2100.43	1975.07	2922.31	2642.45	2792.31	2571.67	2476.64	2630.72	2604.52	3061.14	2723.21
St3gal6	0.236044	0.00021668	0.00348107	10162.6	11622.8	10658.6	11286.6	12371.7	10404.2	9193.04	8883.42	7895.19	12523.7	12969.8	13003.7	13203.3	11886.2	12687.9	11789.4	8584	11854.4
Cyrib	-0.144271	0.000219096	0.00351689	19231.9	19132.7	20504.2	18761.6	17609.8	18145.8	17497.3	15415.7	16862.4	16539.1	18542.5	17548.2	17367.8	17549.5	16649.5	15334.1	13993	14268.9
Agpat3	0.15616	0.000221196	0.00354759	11517.6	11782.9	12654	14259.8	14085.6	15926.6	12806	13167.9	13977.2	14470.9	13934.3	13775.9	16383.6	15107.3	15191.2	15666.5	14992.5	14001
Mtfr1l	0.213353	0.000224786	0.0036021	4575.4	3853.93	4384.89	4598.45	4277.13	4304.67	4076.44	4344.53	4856.23	4333.83	4618.62	4817.33	5302.27	4701.76	5530.02	5508.15	4880.74	5916.55
Trdd2	0.478497	0.000225117	0.00360435	110.292	184.817	173.975	165.086	160.794	201.549	145.435	119.247	180.2	289.542	233.722	202.091	250.124	249.489	208.323	200.28	207.873	168.537
Slc5a11	-0.723297	0.000229265	0.00366711	91.7958	102.309	53.2577	159.953	142.823	138.963	168.399	152.11	215.832	38.261	75.0002	84.6154	84.8796	83.1631	68.8671	53.3498	118.174	114.428
Mgat5	-0.316557	0.000229425	0.00366711	5313.88	5199.63	6630.59	4508.63	5062.19	6181.2	4064.53	4939.82	5183.03	4799.17	4745.07	5057.21	3785.27	3782.91	3570.76	3354.92	5018.84	3816.04
Lmnb1	-0.282427	0.000230822	0.00368632	8910.36	7393.5	7496.91	4572.78	4064.32	4067.05	4927.79	4975.5	4763.59	6035.93	4846.23	4823.08	3890.01	3841.73	4118.25	4226	4677.13	4360.69
Ppm1d	-0.164377	0.000232093	0.00370037	2101.71	1872.92	1947.46	2201.71	2218.02	2183.1	2167.07	2217.8	2290.68	1724.85	1834.89	1584.69	2103.93	1803.22	1949.8	2106.88	2003.27	2026
Sdk2	-3.32172	0.000234438	0.00373392	0	0	0	16.2519	18.917	10.6079	32.319	27.2296	35.6327	0	0	0	0	2.02837	0	0	8.54271	0
Mgat4b	-0.351238	0.000234614	0.00373392	861.784	763.195	788.214	710.809	706.55	636.472	716.12	746.467	648.516	581.153	559.013	602.166	592.351	440.156	551.797	619.208	774.539	431.988
Ccne2	-0.571932	0.000234839	0.00373392	308.955	488.445	383.456	227.527	160.794	239.738	135.229	205.63	200.561	171.657	209.303	282.599	116.484	190.667	134.291	153.053	163.735	110.88
Syncrip	-0.129438	0.000238925	0.00379329	6737.4	6827.5	7344.24	6427.22	6668.24	7082.87	5825.07	5535.12	5356.11	6157.95	6316.59	6732.26	6120.36	5831.56	6078.38	5097.97	5317.84	5120.88
Cyth3	-0.303953	0.000241145	0.00382532	1563.27	1425.73	1402.45	662.053	737.763	647.079	734.831	719.237	623.064	1315.35	948.84	1120.54	679.037	574.028	550.076	634.076	541.038	456.825
Plk4	-0.31406	0.000243359	0.00385719	960.431	784.647	1034.98	674.028	555.214	696.936	643.828	731.443	767.631	619.414	663.665	611.202	506.569	490.865	595.7	707.541	626.466	635.12
Ttk	-0.716365	0.000247055	0.00390931	273.332	281.351	204.155	91.5241	93.6391	98.6531	208.372	136.148	88.5728	189.237	87.2096	114.19	49.6636	44.6241	50.7895	139.059	136.683	92.2521
Cd27	0.227544	0.000247061	0.00390931	6681.23	6447.97	5881.43	4689.97	4947.74	4117.97	2529.38	2414.98	1885.48	7448.48	7093.62	7275.28	5328.45	4991.82	5249.39	3162.51	2712.31	2578.62
Tnk2	-0.266028	0.000247549	0.00391375	8671.28	9288.7	8902.92	11333.6	12992.2	12826	11969.1	14682.4	14772.3	8638.71	8561.36	8114.86	8301.95	9886.27	9916.86	9726.28	13467.6	10246.2
Igkv1-135	-2.16799	0.000248018	0.00391586	2.74017	0	0	35.07	9.4585	16.9726	261.103	31.9244	38.687	0	0	0.821508	5.41785	10.1418	8.60838	13.1188	22.7806	6.20928
Hk3	0.571056	0.000248096	0.00391586	630.24	631.183	999.47	372.939	436.037	689.511	302.778	312.671	209.724	995.819	918.317	740.179	758.499	979.702	647.35	647.194	464.154	341.51
Gjb2	-0.9051	0.000251234	0.00396207	413.766	397.686	330.198	60.731	84.1806	99.7139	30.618	36.6191	103.844	201.646	152.617	345.855	46.9547	26.3688	22.3818	26.2376	51.2563	28.3853
Hmmr	-0.717968	0.000251526	0.00396337	713.815	677.387	417.186	222.395	102.152	110.322	371.668	321.121	245.357	313.326	250.291	198.805	156.215	97.3617	74.0321	219.521	270.519	186.278
Ccl3	-0.859026	0.000253117	0.00398512	7176.51	5215.3	2639.81	8725.59	6360.84	3714.87	6457.84	7198	3194.73	4041.19	2140.99	2185.21	3697.68	3152.09	2598.01	3363.66	4427.97	2308.96
Npc1	0.259007	0.000253785	0.00399231	5909.18	5063.49	6541.82	7110.65	7585.71	8876.66	6371.09	7008.33	8615.99	7722.51	7471.24	8023.67	8628.83	8896.43	8288.15	8089.06	8433.08	9431
Spns3	-0.756929	0.000254523	0.00400058	114.402	179.866	136.695	161.664	192.953	269.44	245.794	253.517	249.429	43.4314	146.512	115.833	68.6261	164.298	110.187	114.571	173.702	116.202
Rasgrp1	-0.232113	0.000256058	0.00402137	12286.9	12693.8	12368.2	8440.75	9020.57	10593	5965.4	6804.58	7375.97	11169.1	9758.75	11967.7	7409.81	8066.82	8129.76	4950.16	6429.81	5399.41
Tec	-0.210853	0.000257362	0.0040385	2333.94	2144.37	2091.25	1577.29	1791.44	1825.61	1691.64	1609.36	1682.88	2242.92	1675.3	1787.6	1460.11	1498.96	1595.99	1415.96	1409.55	1399.75
Aldh3a2	0.196092	0.000258143	0.00404738	3648.54	3642.71	3593.12	4892.69	5372.43	5153.3	5642.21	5479.72	5763.34	4828.12	4363.09	4631.66	6102.3	5275.79	5604.92	6241.93	5295.06	6611.1
Esyt1	-0.197905	0.00025975	0.00406788	38768.7	35475.8	33474.3	51894.2	51598	57094.7	61833.8	59399	69087.8	37638.5	35362.6	33509.3	46464.4	43599.8	45000.3	50987.6	48739	51966.3
Mfng	-0.141301	0.000259881	0.00406788	4088.34	3795.35	3602	4442.77	4089.85	3985.37	4562.08	4563.3	4674	3687.53	3616.58	3541.52	3673.3	3484.74	3653.4	4386.05	4063.48	4165.54
4930523C07Rik	0.195813	0.000262454	0.00410476	2627.14	2561.86	2758.75	3125.51	3688.81	3223.73	3097.52	3340.79	3367.8	2892.32	3401.17	3300.82	4004.69	3711.92	3277.21	3828.94	3731.74	3577.43
Lck	0.141783	0.000264987	0.00414095	42054.8	41134.1	38107.7	39779.6	36096.5	39293.6	43430.7	38264.2	41093.7	43791.2	45624.5	41781.1	43224.5	45800.6	41973.6	46117	44893.4	43064
Tox	-0.281348	0.000272684	0.0042577	5591.32	4339.9	5529.93	3033.13	2670.13	2799.41	2139	1763.35	2209.23	3946.05	3389.84	3984.32	2847.08	2281.92	2228.71	1977.44	1617.42	1781.18
Xrn2	0.136434	0.000274309	0.00427953	14267.4	13538.7	14862.5	17521.3	16406.7	16990.6	17448.8	16956.5	16763.7	16377.8	16799.2	15179.8	18844.2	18105.2	16622.8	19359.9	19258.1	18367.9
Ivd	0.208289	0.000275085	0.0042881	1286.51	1288.77	1251.56	1082.04	1085.84	1222.03	1063.97	1081.67	982.445	1420.83	1262.79	1366.17	1233.46	1214.99	1312.78	1311.01	1418.09	1382.01
Inppl1	0.239754	0.000276766	0.00431075	700.114	668.311	617.79	956.299	1090.56	1098.97	982.326	1283.55	1019.1	892.411	838.956	791.113	1177.48	1141.97	1144.91	1178.94	1368.26	1343.86
Clspn	-0.622485	0.000279938	0.00435235	800.131	559.401	708.328	269.44	147.553	150.632	301.927	406.566	267.754	346.417	331.396	293.279	113.775	202.837	173.028	170.544	308.961	203.132
Zbtb42	-0.44568	0.000280128	0.00435235	400.75	291.252	410.085	745.024	698.037	781.799	915.137	815.01	1184.02	350.553	329.652	317.924	598.672	446.241	531.137	712.788	402.931	683.907
Ube2c	-0.574939	0.000280445	0.0043537	1156.35	655.935	644.419	344.712	161.74	147.449	485.635	482.621	359.381	520.142	565.118	437.864	160.729	190.667	149.786	253.63	327.471	282.079
Derl3	-1.84128	0.00028291	0.00438835	17.1261	7.42568	15.9773	16.2519	13.2419	25.4589	10.206	7.51161	14.2531	4.13632	1.74419	9.03659	1.80595	8.11348	2.58251	2.62376	7.11893	0
Depdc1a	-1.11705	0.000285112	0.00441889	83.5753	82.5076	117.167	30.7932	15.1336	33.9452	38.2725	79.8109	65.157	10.3408	25.2908	58.3271	8.12677	18.2553	15.4951	44.6039	24.2043	37.2557
Gmfg	-0.247587	0.0002879	0.00445844	1411.87	1858.9	1555.13	1426.75	1328.92	1325.98	1390.57	1369.93	1467.05	1408.42	1383.14	1221.58	1169.35	1346.84	1330.86	1157.08	973.869	1095.49
Cerk	0.222862	0.000289469	0.00447906	5327.58	5456.23	5973.74	6231.34	7822.18	6792.21	6244.36	6942.61	6531.99	7886.93	6619.2	7634.28	7072.1	7600.3	7299.05	7033.43	7812.31	7662.25
Prxl2c	0.248246	0.00029187	0.00451252	1486.54	1782.99	2009.59	2358.24	2339.09	2339.03	2313.36	2431.88	2037.17	2482.83	2487.22	2273.94	2574.38	2701.79	2363	2637.75	2577.05	2410.97
Ntan1	-0.211626	0.000294526	0.00454986	1881.13	2052.79	1986.51	1900.62	1659.97	1589.06	2150.91	1820.63	2037.17	1637.98	1609.02	1422.85	1664.18	1565.9	1527.13	1851.5	1653.01	1806.9
Rsrp1	0.796335	0.000296385	0.00457483	4200	5129.5	7301.63	4935.46	8254.43	7519.91	3379.03	6146.38	7726.19	8667.66	12981.1	8403.21	6076.12	14164.1	10892.2	5898.22	15935	11426
Fbxo31	0.198749	0.000301191	0.00464522	1704.39	1599	1638.56	1988.73	1913.45	2074.9	2644.2	2654.42	3006.38	2098.15	1739.83	1680.81	2595.15	2160.21	2405.18	3213.23	2984.25	3170.28
Irgm2	0.281253	0.000303666	0.00467958	1718.09	1838.27	2245.7	1984.45	2021.28	2323.12	1760.53	1491.06	2204.14	2543.84	2274.43	2472.74	2708.02	2314.37	2350.09	2398.99	1946.31	2316.95
Tespa1	0.259035	0.000306279	0.00471215	2154.46	2713.67	2423.23	1804.82	2021.28	1908.35	1685.69	1418.76	1526.1	2358.74	2669.48	2457.95	2256.53	2127.76	2341.48	2106.01	2282.33	2210.5
Arl6ip1	0.179584	0.000308093	0.00473622	22391.3	23623.6	23367.7	23686.8	23482.6	25035.6	26972.7	23889.7	27228.5	25024.7	30247.8	25934.2	28084.3	27924.6	28485.1	29268.9	24744	28800.4
Trbj1-2	-0.373567	0.00031261	0.00480174	289.773	313.529	305.344	242.924	212.816	249.285	140.332	173.706	138.459	160.282	225.001	225.093	195.043	184.582	204.019	123.317	140.955	114.428
Tmco4	-0.167444	0.000314755	0.00482734	3875.97	3743.37	3825.68	3558.32	3786.24	3733.97	4040.72	4107.91	4117.11	3494.16	3388.96	3586.71	3098.11	3644.98	3724.85	3190.49	3486.85	3357.44
Uhrf1	-0.416873	0.000314788	0.00482734	2494.93	1758.24	1686.49	782.66	468.196	811.501	750.991	777.452	764.576	1292.6	1029.07	1296.34	549.912	511.149	525.972	684.802	771.692	613.831
Pip4p2	0.203436	0.000316341	0.00484722	1728.36	2027.21	1995.39	2170.06	2054.39	2277.51	2103.28	1797.15	2040.23	2190.18	2486.34	2172.89	2498.53	2576.03	2604.04	2382.38	2070.18	1983.42
Myc	-0.336736	0.000320296	0.00490385	4248.64	3549.48	3190.14	3305.99	2858.36	2414.35	2079.47	1663.82	1556.64	3391.78	2580.53	3075.73	2540.97	2107.48	2198.58	1656.47	1264.32	1080.41
Atad2	-0.240573	0.000324794	0.00496467	3721.84	3304.43	3616.2	2696.11	3104.28	2806.84	2825.36	3229.99	2682.63	3093.97	2381.69	3093.8	2359.47	2711.93	2325.98	2297.54	2847.57	2532.5
Usp22	0.26423	0.000326225	0.00498252	2228.45	1806.09	2345.12	2211.98	2086.54	2421.77	2146.66	2155.83	2706.05	3177.73	2431.4	2477.67	2680.93	2417.82	2505.9	2615.02	2786.35	3046.09
Wnt9a	-2.53423	0.000327894	0.00500397	23.2915	65.181	7.10103	13.6859	7.5668	2.12157	11.907	24.4127	33.5966	0	4.36048	6.57207	0	0	1.72168	0	11.3903	15.9667
Hivep3	-0.53945	0.0003323	0.00506506	263.057	314.354	246.761	338.725	373.611	345.816	426.95	693.885	558.925	244.043	266.861	168.409	192.334	247.461	194.549	279.868	563.819	278.53
Fam3c	-0.235795	0.000332434	0.00506506	2460.68	2741.73	2689.52	2292.38	2347.6	2770.77	2400.11	2337.05	2897.45	1905.81	2364.25	2212.32	2000.99	2298.14	2264.87	2015.05	2018.93	2388.8
Btf3l4	0.36853	0.000333345	0.00507485	482.955	365.509	450.915	440.513	308.347	439.165	477.13	445.063	471.37	437.416	603.49	478.118	695.291	582.142	514.781	560.61	609.38	531.337
Catsperd	-0.767265	0.00033533	0.00510096	62.3389	37.1284	47.932	149.689	122.015	195.185	201.568	261.967	318.658	18.6134	66.2793	40.2539	71.335	103.447	64.5629	159.175	118.174	107.332
Itga4	-0.567163	0.000336257	0.00511094	45869.1	59088.6	68255.1	60386.3	94387.3	102101	66528.6	97907.3	89935	40561.8	48967.3	54388	40454.2	57841	44599.2	39958.1	68371.6	60914.8
Ifi30	0.51271	0.000336944	0.00511727	417.191	391.086	296.468	281.415	314.968	175.03	377.622	367.13	256.556	412.598	458.722	310.53	482.188	476.667	445.053	562.359	529.648	416.021
Styk1	0.277624	0.000339688	0.00515481	3070.36	3778.02	4329.85	5606.07	5743.2	6451.7	6155.06	5998.02	6464.79	4634.75	5318.91	5371.02	6058.96	7227.08	6778.24	5963.81	8302.09	7197.44
Mag	0.299681	0.000342161	0.00518815	1281.72	1141.08	1034.98	1091.45	889.099	1083.06	988.28	720.176	995.68	1536.64	1289.83	1245.41	1419.48	1308.3	1175.9	1085.36	1299.92	991.71
Dpagt1	-0.2411	0.000345571	0.00523146	1291.99	1358.9	1178.77	1054.67	926.933	985.47	1196.65	1165.24	1214.57	913.093	941.863	973.488	854.214	742.383	925.401	1096.73	1104.86	1235.65
Pik3ip1	0.269835	0.000346492	0.00524121	1168.68	1118.8	923.134	1074.34	1113.26	885.756	1082.69	1052.56	998.734	1583.18	1354.36	1179.69	1039.32	1298.16	1274.04	1135.21	1295.64	1239.19
Lrp1	1.75553	0.00034722	0.00524803	62.3389	353.957	63.9093	100.933	650.745	285.351	155.641	997.167	234.158	284.372	429.943	414.862	390.085	1498.96	1101.87	1266.4	4399.5	2267.27
Abcb9	-0.52225	0.000350417	0.0052921	1135.8	834.151	955.089	544.868	644.124	500.691	400.585	671.35	481.551	334.008	498.839	481.404	558.038	478.695	476.904	424.175	441.373	436.423
Taf4	0.261479	0.000351943	0.00531091	3895.16	3365.48	3413.82	4217.81	4408.61	4247.39	3790.67	4275.05	2973.81	5379.29	4466.87	4243.91	4919.41	4720.02	4546.09	4203.27	4887.85	3997.89
Snx14	-0.18238	0.000353327	0.00532754	2089.38	1877.05	1706.02	2133.28	2083.71	1914.72	2279.34	2136.11	2176.65	1762.07	1876.75	1583.87	1831.23	1746.43	1734.59	1980.07	1897.91	1798.03
Gpr68	-0.257228	0.000354467	0.00534046	2010.6	1915	2133.86	2733.75	2955.78	3335.11	3079.66	3327.64	4105.91	1982.33	1921.23	1702.99	2359.47	2263.66	2349.23	2677.99	2594.14	3335.27
F2rl1	-0.372211	0.000356732	0.0053703	892.611	969.464	903.606	1126.52	1302.43	1001.38	844.545	832.85	818.535	812.787	687.211	840.403	939.997	734.27	766.146	877.211	447.069	578.35
Txlnb	0.431534	0.000358186	0.00538791	105.497	167.49	120.718	208.709	188.224	257.771	256	230.982	276.917	199.578	201.454	216.878	272.698	263.688	267.721	242.261	395.812	346.832
Canx	-0.132607	0.000365196	0.00548461	20576	21457.7	20237.9	19869.3	20131.5	21454.4	21532.1	20631.6	22479.2	18302.2	19812.3	20479.4	18930.9	18902.4	19076.2	18772.1	17700.5	19825.3
Thoc1	0.169339	0.000371394	0.00557327	1183.07	1195.53	1194.75	1290.75	1396.07	1393.87	1291.06	1163.36	1255.29	1403.25	1432.85	1252.8	1368.01	1509.11	1472.03	1378.35	1480.74	1476.92
Nek1	0.441149	0.000374689	0.00561825	278.128	405.112	502.398	445.646	538.188	609.952	508.598	585.906	518.202	560.472	627.037	703.211	527.337	622.709	789.389	522.128	770.268	775.272
Mfge8	0.219744	0.000375935	0.00563247	2057.87	1952.13	1814.31	2472.86	2572.71	2666.82	2866.18	2689.16	2972.79	2403.2	2485.47	2229.57	2767.62	2618.62	2783.95	3354.04	2951.51	4091.03
Map4k5	0.340957	0.00037689	0.0056423	307.584	409.238	340.849	544.868	574.131	655.566	504.346	467.598	420.466	523.245	531.106	516.729	546.3	707.901	587.092	557.112	703.35	595.203
Tnfrsf26	0.275631	0.000377767	0.00565095	2362.71	2079.19	2195.99	1460.11	1513.36	1421.45	851.349	770.879	929.505	2847.86	2499.43	2359.37	1784.28	1853.93	1529.71	1323.25	1150.42	857.767
Pgm2l1	-0.300035	0.000379197	0.00566785	2027.04	2027.21	2425	2554.12	3246.16	2990.36	2804.95	3175.53	3546.98	2213.97	2021.52	2132.64	1994.67	2200.78	2143.49	1978.32	2494.47	2732.08
Ajuba	-0.620225	0.000379564	0.00566886	208.938	141.913	181.076	147.978	177.82	200.489	185.409	273.235	343.092	94.1013	73.256	144.585	124.611	103.447	63.702	235.264	209.296	223.534
Abhd12	-0.241323	0.000379982	0.00567062	2948.43	2476.05	3041.02	2491.68	2490.42	2686.97	2684.17	2621.55	2929.01	1989.57	2432.27	2273.94	2212.29	2687.59	2118.52	2073.65	2596.98	2235.34
Slc46a3	0.302377	0.000381072	0.00568239	772.044	681.512	846.798	891.291	936.391	1150.95	1110.75	1041.3	1327.57	1074.41	1130.24	1132.04	1304.8	1249.48	977.051	1248.04	1267.17	1281.77
Slc16a3	-0.394473	0.000382255	0.00569553	468.57	259.074	355.052	339.58	332.939	450.834	466.924	492.95	536.527	279.202	300.873	240.702	340.421	283.972	295.267	392.69	340.285	328.205
Acsf2	0.262105	0.000384369	0.00572252	2168.85	1660.88	1494.77	1238.57	1123.67	1290.98	1042.71	1078.86	1027.24	1865.48	1760.76	1905.9	1619.03	1517.22	1527.13	1425.58	1309.88	1380.23
Hdac9	0.809295	0.000385862	0.00574023	146.599	124.586	110.066	66.7185	97.4225	120.93	33.1695	65.7266	27.4881	146.839	169.187	112.547	159.827	180.525	104.161	140.809	122.446	143.7
Dyrk3	-1.87765	0.000390083	0.0057939	58.9137	17.3266	53.2577	11.1198	13.2419	11.6686	17.8605	18.779	11.1989	10.3408	1.74419	18.0732	6.32082	8.11348	10.3301	0	5.69514	0
Gca	0.646712	0.00039136	0.00580521	230.86	115.511	129.594	92.3795	164.578	64.7079	83.3489	101.407	88.5728	188.203	246.803	252.203	167.05	243.404	176.472	134.686	162.312	109.106
Eno1	0.209902	0.000391459	0.00580521	4822.02	4077.52	3804.38	4843.94	4489	4622.91	5675.38	4545.46	4819.58	4829.16	4873.27	5076.92	5974.08	5861.99	5188.27	5690.94	5003.18	5727.61
Tmem131l	0.230295	0.000392796	0.00582047	3555.37	2845.69	3071.2	2463.45	2637.97	2473.75	2088.83	2470.38	2158.32	4039.12	3191.87	3621.21	2940.99	2523.29	2733.16	2808.3	3049.75	2888.2
Ercc6l	-0.38388	0.00039364	0.0058266	1090.59	943.887	923.134	585.07	563.726	493.265	614.06	685.435	765.594	482.916	542.443	651.456	487.606	498.979	561.266	582.475	512.563	650.2
Plxna3	0.546811	0.000393826	0.0058266	78.0949	72.6067	120.718	120.607	120.123	117.747	76.5449	107.04	93.6632	170.623	147.384	132.263	203.169	111.56	131.708	105.825	155.193	147.249
Arpc5	-0.169819	0.000396664	0.00586398	29739.1	33326.5	31313.8	35244.5	33161.5	32977.7	38461.3	33830.4	36639.6	25954.4	30827.7	27316.8	31307	30451.9	30218	34317.9	28105.5	32224.4
Emilin1	-0.681887	0.000401861	0.00593617	471.995	566.002	454.466	159.098	145.661	170.787	94.4054	170.889	62.1027	194.407	215.408	314.638	58.6934	113.589	111.048	84.8349	119.598	80.7206
Srd5a3	-0.180685	0.000409853	0.00604477	2155.83	2138.6	2126.76	2371.93	2455.43	2591.5	2662.06	2391.51	2972.79	1853.07	1929.08	1847.57	2254.73	2060.82	2273.47	2573.04	2098.66	2382.59
Rgs3	-0.226209	0.000410578	0.00605075	11540.2	10284.6	8805.28	8774.34	8387.79	8523.42	8235.38	8572.63	7955.26	9300.52	8082.58	7883.2	8635.15	6768.67	6536.34	7780.33	7437.85	6747.71
Limk1	-0.180568	0.000413749	0.00609004	4374	4140.23	4393.76	4113.45	4098.37	4716.25	4167.44	4573.63	4801.25	4321.42	3768.32	3839.73	3613.7	3997.92	3983.1	3493.98	3975.21	3762.82
Ptprh	1.56137	0.000415857	0.00611422	10.9607	11.5511	0	9.40902	13.2419	6.36472	5.10299	15.9622	6.10847	28.9542	24.4187	16.4302	18.9625	20.2837	21.521	17.4917	85.4271	14.1926
Tnfsf14	0.339252	0.000416652	0.00612115	3723.21	3664.16	3548.74	3102.41	2771.34	3235.4	2008.03	1757.72	1901.77	3390.75	3469.2	3963.78	3636.28	3436.06	4386.83	3110.91	2505.86	3607.59
Gm15972	-2.04222	0.000420564	0.00617382	14.3859	19.8018	14.2021	8.55366	15.1336	7.4255	19.5615	15.0232	15.2712	0	0.872096	0	10.8357	12.1702	1.72168	3.49835	4.27136	7.09632
Klhl30	0.241007	0.000425787	0.00624565	1930.45	1732.66	1890.65	3018.59	2997.4	3270.4	2651.01	2845.02	3030.82	2531.43	2706.98	2651.83	3717.55	3097.32	3163.58	3313.81	3102.43	2816.35
Ppat	-0.302096	0.000427938	0.00627233	4010.93	3956.24	4004.98	3382.97	3359.66	3913.24	3283.78	3023.42	4108.96	3065.01	2836.93	3543.17	3341.91	2525.32	3113.65	2990.21	2087.27	3260.76
Gimap5	-0.233526	0.000436399	0.00639138	6253.76	5576.69	5655.97	5159.57	6030.74	5734.61	5228.02	5494.74	5169.8	5151.79	5379.09	5077.74	4830.91	5137.86	3879.8	4318.71	5286.51	3807.17
Rrm1	-0.241349	0.00043713	0.00639713	7730.71	6939.71	6405.13	4890.13	4338.61	4779.9	5265.44	5259.07	5217.65	4904.64	4617.75	5481.93	4507.65	4192.64	4694.15	4901.19	4147.49	4955.89
Man2a1	0.314732	0.000445092	0.00650862	5359.78	6073.38	6643.01	5584.68	6605.81	8796.04	6472.3	6929.46	8610.9	7892.1	8152.35	8017.92	6997.15	9470.46	8482.7	7388.51	9745.81	9627.93
Cela1	-0.791358	0.000447601	0.00654024	196.607	144.388	136.695	143.701	157.011	159.118	199.867	243.188	158.82	45.4995	143.024	46.826	78.5588	133.872	105.022	166.172	116.75	62.0928
Slc25a51	0.178458	0.000458275	0.00669103	4287	4817.62	4983.15	4966.25	5151.1	5334.69	4987.33	4808.37	5411.08	5980.09	5637.23	5638.83	5705.9	5310.27	5031.6	5345.48	5934.34	6026.55
H2-T24	-0.391843	0.000458816	0.00669375	1109.77	880.356	820.169	1111.98	1039.49	821.048	1285.1	1290.12	1233.91	702.141	914.828	842.046	621.247	825.546	680.062	637.574	1204.52	871.073
Rufy1	0.254398	0.000459183	0.00669395	1126.9	1170.78	1075.81	1329.24	1548.36	1155.2	1329.33	1464.76	1128.03	1428.06	1593.32	1357.13	1567.56	1310.33	1608.91	1440.44	1606.03	1562.08
Cd160	-0.466313	0.000462098	0.00673124	13648.8	13681.4	9579.29	4508.63	4224.16	3567.42	3052.44	2330.48	1743.97	5746.38	5225.6	7036.22	2819.09	3243.36	3733.46	2218.83	2246.73	2491.69
Tprg1l	-0.149329	0.000463222	0.00674241	11981.4	12412.4	12011.4	14489	14988.9	14522.2	16038.7	15396	15760.9	10699.6	11951.2	11746.7	12989.3	13113.4	13070.1	13737.1	12166.2	15217.2
Jup	-0.371952	0.000464299	0.00675289	713.13	714.515	521.926	597.045	754.788	421.132	1035.91	1215.94	1231.87	499.461	527.618	493.727	402.727	533.461	492.399	697.92	938.274	949.132
Ifngr1	0.191233	0.000469275	0.00682001	22400.2	22850.5	23195.5	38803.7	38714.6	38358	43491.1	42137.3	44707.9	28354.5	32022.5	27994.5	41491.7	39764.2	41173	48323.6	41198.7	52712.3
Vsig10l	-0.240926	0.000477881	0.00693974	654.216	657.585	674.598	963.142	943.012	1087.31	914.286	934.257	1053.71	543.926	596.513	627.632	811.774	809.319	644.768	885.957	906.951	821.399
Zfp467	0.422128	0.000481021	0.00697997	218.529	271.45	278.715	259.176	400.094	315.053	266.206	284.502	349.201	402.257	345.35	249.739	374.734	448.27	469.157	377.822	528.224	352.155
Hs2st1	0.229739	0.000483388	0.00700893	1040.58	1084.97	1279.96	1045.26	1130.29	1167.93	1129.46	1186.83	1138.21	1393.94	1252.33	1247.05	1269.58	1369.15	1503.88	1393.22	1084.92	1429.02
Anxa6	0.179792	0.000485442	0.00703332	58558.2	50944.3	45048.9	59887.6	54333.4	58777.1	64495.9	59281.6	65755.6	63986.8	57070.8	60236.3	66868	59891.7	66473.9	72614.3	65660.7	71974.4
Hps5	0.186469	0.000489947	0.00708883	2111.99	2122.92	1956.33	2418.12	2288.01	2417.53	2280.19	2486.34	2376.19	2151.92	2480.24	2177.82	2699.89	2685.56	2548.08	2609.77	3301.76	2701.92
Ctnnal1	0.765116	0.000496476	0.0071712	47.953	55.2801	83.4371	56.4541	41.6174	43.4922	52.7309	30.0465	36.6508	80.6583	86.3375	97.7595	78.5588	79.1064	119.657	56.8482	35.5946	112.654
Cd244a	-0.182729	0.000501321	0.00723565	12063.6	12735.9	9971.62	12649.1	12563.7	11962.5	13557	13027	12119.2	9381.18	9057.58	10468.5	11228.5	10425.8	11736.7	11346	11800.3	12307.7
Arrdc4	0.339774	0.000502858	0.00725228	624.759	367.984	568.082	611.586	572.239	582.371	505.196	518.301	620.009	745.572	676.746	724.57	735.021	665.305	730.852	704.917	531.072	759.306
Lgalsl	-0.283284	0.000505677	0.00728182	1399.54	1198.01	1420.21	1117.96	978.008	1314.31	1100.55	975.571	1194.21	829.332	1096.22	1097.54	980.63	1066.92	1005.46	803.745	878.476	1011.22
B3gnt3	0.911685	0.000510499	0.00734567	79.465	69.3064	47.932	45.3344	67.1553	21.2157	17.01	28.1685	5.09039	164.419	104.651	113.368	62.3053	115.617	61.9803	28.8614	29.8995	40.8038
Eme1	-0.669698	0.000518488	0.00745494	146.599	209.569	140.245	82.9705	49.1842	84.8629	95.2559	107.979	113.007	102.374	111.628	113.368	36.119	24.3404	73.1712	45.4785	54.1038	86.0428
Gpd1l	0.150228	0.000523832	0.00751954	4396.61	4353.1	4106.17	3855.13	3877.98	3876.11	4192.96	3909.79	3621.3	4535.48	4807.86	4953.7	4590.72	4034.43	4502.18	4397.42	3901.17	4424.55
Ugt1a6a	-2.02577	0.00053355	0.00764823	10.2756	33.003	8.87629	14.5412	13.2419	9.54707	5.10299	8.45056	7.12654	9.30672	1.74419	4.10754	8.12677	10.1418	2.58251	0	0	0
Impa2	-0.336026	0.000534635	0.00765796	1426.95	1377.88	1347.42	856.221	741.546	648.14	649.781	746.467	652.588	1090.95	857.27	914.339	656.463	557.802	810.91	657.689	444.221	533.998
Wdhd1	-0.335019	0.000537871	0.00769849	773.414	613.856	752.709	551.711	495.625	620.56	609.808	663.839	534.491	506.699	411.629	507.692	473.159	401.617	441.61	477.525	636.432	595.203
Smurf2	0.19098	0.000542881	0.0077643	2712.77	2864.66	2726.8	3359.02	3289.66	3258.73	3304.19	3272.25	3413.61	3767.15	3163.09	3875.06	3684.14	3448.23	3488.98	3528.96	3361.56	3761.93
Treml2	-0.382486	0.000558789	0.00798578	1381.05	1248.34	1088.23	609.02	622.369	633.289	332.545	246.005	201.579	1214.01	825.874	901.195	381.055	484.78	352.944	220.396	256.281	218.212
Adrb1	-0.613212	0.00055942	0.00798876	66.4492	45.3792	39.0557	388.336	339.56	451.895	566.432	765.246	891.836	37.2269	83.7212	49.2905	249.221	168.355	197.993	390.94	360.218	427.553
Cenpb	-0.231269	0.00056397	0.00804765	5099.46	5062.66	5870.78	4478.69	4485.22	4829.76	4935.45	4829.03	5310.29	4415.52	4391	3491.41	3828.61	5010.07	3931.45	4377.31	4510.55	4255.13
Itch	-0.139098	0.000565569	0.00806438	8119.82	8930.62	8791.08	8294.48	8905.17	9674.37	8587.49	8349.16	9209.53	8174.4	8172.41	7955.49	7944.37	8200.7	7398.9	7829.3	8045.81	7890.22
Emc10	-0.208103	0.000574903	0.00819128	7413.54	6360.51	6708.7	5931.11	5009.22	5868.27	6312.4	5189.59	6807.89	5697.78	5382.57	5398.95	5323.04	4803.18	5217.54	5474.04	4973.28	5719.63
Frmd5	0.827866	0.000576778	0.00821181	26.7167	21.452	23.0783	66.7185	57.6968	93.3492	97.8074	81.6888	144.567	56.8744	45.349	25.4668	223.938	111.56	91.2488	271.122	98.2412	147.249
Gpr19	-0.429346	0.000577444	0.0082151	241.135	188.942	340.849	187.325	205.249	197.306	199.867	236.616	234.158	191.305	163.082	143.764	176.983	178.496	146.342	191.535	169.43	137.491
Atp2a3	-0.20744	0.00057805	0.00821754	38513.1	36604.5	38478.7	48638.7	53340.2	58803.6	55605.6	62108.8	69361.6	34685.1	37771.3	35754.5	40765.7	43463.9	43598.9	46446.7	55624.4	58404.5
Cops7a	0.171069	0.000578778	0.00822169	1433.11	1237.61	1313.69	1286.47	1349.73	1285.67	1318.27	1178.38	1379.5	1418.76	1476.46	1617.55	1426.7	1515.19	1485.81	1405.46	1388.19	1535.47
Nrgn	-0.302146	0.000581564	0.00825389	4935.05	4340.72	3495.48	1466.1	1327.03	1459.64	1359.95	1237.54	1434.47	3073.29	2651.17	2972.22	1304.8	1164.28	1444.49	1285.64	931.156	1225
Lrp3	5.11408	0.000581919	0.00825389	0	0	0	1.71073	0	0	0	0	0	26.8861	0	20.5377	18.9625	12.1702	0	13.9934	0	0
Anxa4	-0.42819	0.000583422	0.00826902	771.359	625.407	513.049	512.364	561.835	503.873	588.545	526.752	492.75	703.175	401.164	306.423	400.018	352.936	405.455	391.815	415.745	414.247
Capza1	-0.17647	0.000591	0.00837014	10275	11289.5	10640.9	10532.1	9815.08	10263.1	11226.6	9899.37	11527.7	9126.79	9620.96	9461.31	9916.47	8659.11	9190.31	10018.4	8107.03	10324.3
Lman2l	0.3249	0.000593094	0.0083935	689.839	600.655	525.476	606.454	768.976	503.873	698.26	657.266	578.268	866.559	812.793	856.012	648.336	760.638	775.615	640.198	798.744	915.425
Entrep3	-0.183025	0.000598252	0.00846016	7836.21	7376.18	7280.33	5592.38	6088.43	5773.86	4759.39	4926.68	5009.96	6027.65	5955.54	5917.33	5345.61	5218.99	5399.18	5184.55	3936.77	4677.36
Bmerb1	3.84789	0.000599783	0.00847547	0	0	0	5.13219	0	0	0	0	0	8.27264	0	3.28603	16.2535	4.05674	5.16503	6.9967	7.11893	5.32224
B3gnt7	0.260152	0.00060427	0.00853249	1929.08	1532.17	1768.16	3034.84	3061.72	3144.17	3411.35	2980.23	3479.79	2510.75	1963.09	2414.41	3836.74	2900.57	3767.89	4243.5	3288.94	3787.66
Slc48a1	-0.257741	0.000605495	0.0085434	2407.24	2115.49	2142.74	2269.29	2340.98	2510.88	2680.77	2587.75	3036.93	2231.55	1975.3	2181.1	2084.07	1632.84	2116.8	2057.03	1764.07	2351.54
Lta	0.990813	0.000606175	0.00854662	136.324	117.161	94.0887	15.3966	8.51265	2.12157	11.907	1.8779	8.14462	145.805	174.419	180.732	37.022	26.3688	25.8251	14.868	8.54271	16.8537
Rbbp8	-0.225639	0.000609309	0.0085844	1229.65	1187.28	1301.26	1156.45	1283.52	1357.81	1359.1	1570.87	1198.28	1096.13	1071.81	994.025	1181.99	1026.35	1004.6	1094.98	1358.29	1133.64
Nrg4	1.07115	0.000614612	0.00865266	25.3466	14.0263	46.1567	19.6734	28.3755	53.0393	22.9635	57.276	13.235	67.2152	47.0932	69.8282	82.1707	95.3334	58.537	70.8416	72.613	24.8371
Pif1	-1.01175	0.000622716	0.00876022	229.489	111.385	106.515	70.14	24.5921	41.3707	66.3389	59.1539	60.0666	81.6923	94.1863	38.6109	26.1863	2.02837	27.5468	43.7294	45.5611	19.5149
Sdf2l1	-0.242684	0.000624844	0.00878361	2407.24	2876.21	2307.83	2491.68	2419.48	2458.9	3422.41	2649.72	2899.49	1823.08	2113.09	1946.15	2212.29	2062.85	2371.61	2837.16	2168.42	2735.63
Kif14	-0.556881	0.000629922	0.00884841	391.845	476.894	365.703	150.544	74.7221	101.835	225.382	281.685	197.507	250.247	245.059	202.913	84.8796	75.0497	97.2747	136.436	252.01	122.411
Ttc7b	-0.170673	0.000639888	0.00898173	3184.08	2853.11	2796.03	3003.19	3086.31	3103.86	2645.05	2953.94	2809.89	2929.55	2826.46	2473.56	2538.26	2679.48	2485.24	2408.61	2736.52	2432.26
Dgkd	-0.206324	0.000641583	0.00899884	8402.74	7174.03	6845.39	8289.35	8819.1	9495.1	7801.63	9015.81	9228.88	7556.02	6299.15	6608.21	7235.54	6847.77	7617.56	6758.81	7939.03	8089.8
Gm5487	-0.268555	0.000644339	0.00903078	1524.22	1408.4	1299.49	1011.9	781.272	869.844	1067.38	1042.24	985.499	1121.98	922.677	1013.74	858.729	766.724	925.401	934.934	778.811	850.671
Etv5	-0.413704	0.000648271	0.00907915	335.671	204.619	262.738	223.25	237.408	240.798	278.113	188.729	249.429	190.271	174.419	257.132	202.266	170.383	167.003	176.667	153.769	175.634
Inka2	-0.642437	0.000653093	0.00913992	189.072	125.411	108.291	106.065	122.015	143.206	64.6379	106.102	73.3016	62.0448	81.1049	69.8282	57.7904	109.532	61.9803	62.0957	72.613	80.7206
Rassf5	-0.181703	0.000669597	0.00934321	17128.1	15080.7	15716.4	16792.5	15232.9	16292.6	15941.8	14821.4	16308.6	14662.2	12354.1	14754.3	14673.3	12776.7	14269.3	14438.6	12688.8	15719.2
Cenpm	-0.807262	0.000670631	0.00935072	343.207	173.266	333.748	100.933	30.2672	85.9237	125.023	116.43	164.929	84.7946	111.628	121.583	67.7231	68.9646	37.8769	87.4587	112.479	62.9798
Elf1	-0.152992	0.000677748	0.0094373	14936.7	16118.7	16000.4	16515.4	16742.5	16107	16122.9	15600.7	15350.6	15900	14462.8	14369.8	15951	14334.5	13009	14431.6	12888.1	13745.6
Ube2l6	-0.853944	0.000677839	0.0094373	23.9765	33.8281	40.8309	128.305	110.664	112.443	250.897	226.287	244.339	17.5794	51.4536	50.112	36.119	56.7943	42.1811	110.198	92.546	84.2687
Ptprj	-0.322913	0.00067836	0.0094376	1620.13	1976.88	2132.08	1073.48	1490.66	1421.45	1140.52	1447.86	1252.24	1359.82	1328.2	1781.03	937.288	1296.13	1145.78	828.234	1111.98	1033.4
Hadh	-0.200096	0.000679498	0.00944648	2311.34	2199.65	2357.54	2028.93	1661.86	1748.18	2252.97	2157.71	2277.44	1669.01	1893.32	1873.04	1859.22	1728.17	1775.05	2004.55	1789.7	1860.12
Sec11c	-0.180061	0.000680267	0.00945022	4624.04	5004.91	4418.62	3908.17	3769.21	4104.18	4000.75	3662.85	4176.16	3406.26	3845.07	3882.45	3586.62	3720.03	3978.79	3682.01	3573.7	3477.19
Tiam2	-0.382852	0.000683396	0.0094867	753.548	561.877	685.249	721.929	673.445	746.793	632.771	852.568	735.052	483.95	595.641	593.951	492.121	476.667	493.26	481.897	832.914	442.633
Ckap2l	-0.475879	0.000686557	0.00952358	609.688	622.932	525.476	253.188	138.094	195.185	371.668	380.275	313.568	446.723	314.826	427.184	205.878	123.731	122.239	250.132	326.047	188.939
Trbj1-1	-0.459315	0.000690954	0.00957754	743.957	536.299	813.068	429.394	453.062	424.314	336.798	310.793	315.604	512.904	520.641	384.466	396.406	332.653	227.261	235.264	354.523	165.876
Mir22hg	-0.588829	0.000698921	0.00968087	141.119	118.811	111.841	165.086	89.8557	88.0452	115.668	130.514	125.224	66.1811	76.7444	50.9335	82.1707	99.3901	73.1712	80.462	78.3082	125.96
Marchf7	-0.216793	0.000706868	0.00978378	5283.74	5258.21	6451.29	6588.03	6155.59	5552.15	6576.06	5728.54	5273.64	4730.92	4834.9	5436.74	5611.08	5381.26	4728.58	5228.28	5152.68	4376.65
Igsf3	-1.46684	0.000719668	0.00995366	15.071	27.2275	40.8309	5.13219	21.7545	19.0941	47.6279	37.5581	33.5966	23.7838	22.6745	3.28603	5.41785	10.1418	1.72168	10.495	8.54271	7.09632
Scart2	2.29223	0.000722857	0.00999044	0	14.8514	15.9773	0	0	6.36472	1.701	1.8779	0	36.1928	56.6862	46.826	5.41785	6.08511	5.16503	3.49835	21.3568	10.6445
Ppp2r3a	0.46786	0.000728624	0.0100628	308.269	316.829	410.085	216.408	280.917	388.248	224.532	370.886	340.038	501.529	465.699	555.34	308.817	531.433	402.872	306.105	452.764	439.972
Bbs2	0.401377	0.000736264	0.0101584	256.206	228.546	170.425	338.725	298.888	300.202	247.495	289.197	249.429	326.769	306.978	450.187	325.071	342.794	357.248	329.719	277.638	402.716
Cxxc5	-0.175219	0.000736622	0.0101584	6882.63	6383.61	5886.75	6232.19	5649.56	4984.63	4912.48	4633.73	4733.04	5586.1	5096.53	5575.58	5212.87	4663.22	5505.06	4438.53	4187.35	4188.6
N4bp2l1	-0.319685	0.000745336	0.0102636	1209.1	1056.1	1327.89	979.394	896.665	843.325	898.127	834.728	702.474	1039.25	1010.76	883.122	714.253	791.064	696.418	776.633	689.112	433.762
Tgfb3	-0.446668	0.000746675	0.0102745	371.293	476.894	443.814	555.988	518.326	789.225	507.748	443.185	626.118	415.7	531.978	377.894	427.107	363.078	371.882	289.488	373.032	310.464
Lrrc1	0.324589	0.000747718	0.0102814	867.265	683.163	679.924	674.884	718.846	674.66	566.432	799.987	723.853	1158.17	814.537	1077	949.929	874.227	1008.9	725.033	810.134	657.296
Zcchc3	-1.02744	0.000754585	0.0103627	40.4176	52.8048	62.134	25.661	54.8593	31.8236	23.814	27.2296	14.2531	33.0906	37.5001	15.6087	24.3803	14.1986	12.0517	3.49835	11.3903	15.0797
Adam17	0.151615	0.000754726	0.0103627	5537.89	5612.99	5205.06	6023.49	6552.85	6469.73	6155.91	6475.01	6528.93	6820.79	5662.52	6776.62	6927.62	6360.97	6871.21	6933.73	7060.55	7075.03
Gucy1a1	-1.8408	0.000756762	0.0103831	96.5911	47.8544	53.2577	13.6859	5.6751	14.851	13.608	0	12.2169	18.6134	30.5233	34.5034	0.902975	4.05674	0	0	2.84757	5.32224
Ifit3b	1.04828	0.000757841	0.0103903	78.0949	48.6795	49.7072	35.9254	52.9676	43.4922	19.5615	25.3517	14.2531	39.2951	53.1978	140.478	57.7904	54.766	152.368	81.3366	37.0184	85.1558
Fancd2	-0.51819	0.000761698	0.0104357	511.727	248.348	465.118	221.54	157.957	165.483	278.964	252.578	260.628	268.861	197.094	198.805	136.349	166.326	120.517	241.386	242.043	169.425
Zfp516	0.50866	0.000769467	0.0105345	164.41	136.137	124.268	117.185	143.769	100.775	86.7509	123.003	80.4281	190.271	170.931	171.695	144.476	233.262	150.647	113.696	207.873	150.797
Mzt1	-0.204296	0.000779145	0.0106592	3036.11	2832.48	2961.13	3236.7	3227.24	3017.94	3066.05	2453.48	2494.29	2493.17	2737.51	2697.01	3023.16	2604.43	2608.34	2580.91	2081.57	2046.4
Dck	-0.22168	0.000785771	0.0107421	3573.19	2999.97	3145.76	1938.26	1732.8	1636.79	1964.65	1786.82	1747.02	2638.97	2398.26	2240.25	1751.77	1770.77	1541.76	1676.58	1557.62	1648.12
BC004004	-0.218398	0.000787286	0.010755	2592.2	2743.38	2835.09	2872.32	2543.39	2952.17	2621.24	2511.7	3083.76	1983.37	2311.93	2268.18	2680.03	2221.06	2234.74	2784.69	2550	2263.72
Anln	-0.553309	0.000791985	0.0108114	498.711	257.424	388.781	165.086	127.69	133.659	253.449	289.197	212.778	164.419	197.966	237.416	102.939	144.014	107.605	169.67	263.4	134.83
Pgpep1	-0.370662	0.000796176	0.0108525	321.97	406.762	417.186	400.311	401.986	286.412	475.429	426.284	539.581	362.962	361.92	232.487	320.556	294.114	287.52	327.096	301.842	333.527
Rgs16	-0.726935	0.000796449	0.0108525	88.3706	51.1547	85.2124	136.003	200.52	140.024	129.276	109.857	101.808	76.5219	64.5351	72.2927	98.4242	32.4539	59.3978	76.0891	52.6801	65.6409
Foxp4	0.224098	0.000796718	0.0108525	4902.85	4554.42	4361.81	5611.2	6172.61	5498.05	4513.6	6355.76	4934.62	6320.3	5611.06	5473.71	6052.64	6216.95	6435.63	5659.45	6859.8	5972.44
Katnb1	0.179456	0.000797776	0.0108591	3419.74	3367.96	3115.58	3317.11	3181.84	2717.73	2760.72	2716.39	2860.8	3840.57	3565.13	3269.6	3362.68	3446.2	3711.07	3342.67	3533.84	2986.66
Cnnm3	-0.189071	0.000800308	0.0108857	2315.45	1844.87	2396.6	2324.88	2470.56	2458.9	2520.03	2401.84	2471.89	2105.39	1827.04	1911.65	2107.54	2004.03	1982.51	2226.7	2017.5	2399.44
Arl4d	-0.245593	0.000801614	0.0108956	12437	13772.2	12481.8	18333.1	19227.2	14868	18886.2	17826	17167.8	13101.8	12150.9	11395.1	15042.7	13738.1	14963.9	16111.6	11040	13758
Dlst	0.134005	0.000808319	0.0109773	6826.46	6674.04	6145.94	6453.73	5869	6034.81	6341.32	5946.38	6567.62	7529.14	7218.33	7555.41	7100.09	6196.67	6790.29	6806.91	6442.63	6796.5
Ercc4	0.17662	0.000808785	0.0109773	1751.66	1904.27	1908.4	1747.51	2028.85	2162.94	1828.57	1901.38	1902.79	2258.43	2277.91	2070.2	2165.33	2064.88	2057.4	2090.26	2352.09	2020.68
Hhex	0.176641	0.00080958	0.0109802	3979.42	3800.3	3582.47	4778.07	4768.03	3940.82	4443.86	4395.23	4916.3	4778.49	4704.08	4059.89	5109.03	4624.68	4712.23	5141.7	5287.94	5140.39
F730043M19Rik	-0.938124	0.000815155	0.0110479	21.2363	91.5834	47.932	42.7683	48.2383	43.4922	59.5349	70.4214	42.7593	35.1587	27.9071	18.8947	19.8654	12.1702	33.5727	41.1056	31.3233	23.063
Nek2	-0.544527	0.000820639	0.0111142	580.917	383.66	310.67	168.507	123.906	137.902	271.309	236.616	271.827	380.542	214.535	198.805	78.5588	111.56	84.3621	193.284	279.062	172.973
Mcm6	-0.207119	0.000821364	0.0111161	15497.7	12753.2	13971.3	10954.7	10218	10215.4	10537.7	10210.2	9852.96	10558	9800.61	10759.3	9643.77	8997.85	10191.5	9736.78	9083.75	10556.7
Dnah17	0.72887	0.000835064	0.0112853	108.237	91.5834	69.235	89.8134	83.2348	78.4982	39.9735	96.712	32.5785	137.533	170.931	161.837	86.6856	158.213	140.317	57.7227	152.345	85.1558
Vsir	-0.209399	0.00083926	0.0113339	9692.68	11235.1	9096.42	9491.14	10448.8	9488.73	10400.8	10864.6	9778.64	9136.1	8146.24	7795.29	9281.68	7760.54	8423.3	9483.15	7813.73	10481.3
Eng	-1.45945	0.000853847	0.0115227	69.8744	237.622	39.0557	17.1073	13.2419	2.12157	41.6744	25.3517	12.2169	19.6475	57.5583	46.0045	1.80595	12.1702	5.16503	8.74587	5.69514	7.09632
Cdkl2	1.22118	0.000859776	0.0115944	27.4017	29.7027	3.55052	41.0576	52.9676	28.6412	66.3389	32.8633	6.10847	103.408	78.4886	80.5078	103.842	95.3334	46.4853	66.4686	64.0703	33.7075
Nherf2	-0.640227	0.000862105	0.0116175	289.773	255.773	229.008	95.801	149.444	101.835	72.2924	122.064	78.392	146.839	118.605	182.375	47.8577	105.475	115.352	44.6039	41.2898	76.2854
Mdm1	0.333491	0.000868117	0.0116902	380.199	441.415	584.06	522.628	617.64	443.409	736.532	848.812	616.955	578.051	481.397	489.619	745.857	819.461	611.195	955.924	1008.04	926.956
Cdip1	0.386889	0.000872063	0.0117275	432.947	575.903	537.903	502.955	663.041	564.338	505.196	588.723	701.456	529.449	865.991	682.674	712.447	640.965	767.007	571.98	894.137	962.438
Hsd17b1	1.81326	0.000872133	0.0117275	0	3.3003	0	15.3966	13.2419	12.7294	8.50499	8.45056	2.03616	28.9542	15.6977	9.8581	22.5744	6.08511	16.3559	19.2409	42.7136	14.1926
Batf	-0.280275	0.000873045	0.0117315	1850.3	1768.96	1556.9	1353.19	1142.59	1177.47	1234.07	1117.35	1188.1	1064.07	1143.32	1171.47	1034.81	1056.78	1245.63	1160.58	993.802	1182.42
Lpar2	0.245817	0.000882058	0.0118292	1222.8	1173.26	1239.13	869.907	939.229	815.744	750.14	635.67	692.293	1201.6	1208.72	1509.93	1172.06	975.646	1094.99	910.445	726.13	957.116
Gm31814	-3.06374	0.000882611	0.0118292	4.11026	25.5773	10.6515	5.13219	4.72925	2.12157	1.701	3.75581	6.10847	0	0.872096	0	0	0	0	5.24752	2.84757	0.887039
Panx1	0.218813	0.000882826	0.0118292	4870.66	4641.05	4352.93	5577.84	5515.25	5730.37	6129.55	5105.08	6201.11	6226.2	5162.81	5653.62	6491.48	5533.39	6580.25	7268.69	5532.83	7403.23
Insl6	0.393064	0.000887572	0.0118844	256.206	183.992	191.728	301.089	226.058	234.434	404.838	353.985	356.327	264.725	383.722	286.706	291.661	401.617	335.727	488.02	333.166	461.261
Mboat1	0.490689	0.000889848	0.0119064	463.774	406.762	356.827	228.383	165.524	124.112	119.92	92.0173	76.3558	462.234	399.42	405.004	293.467	350.908	298.711	161.799	116.75	158.78
Cdh23	-1.1579	0.000896082	0.0119814	113.032	60.2305	78.1113	29.9378	46.3466	25.4589	12.7575	12.2064	6.10847	24.8179	17.4419	20.5377	9.02975	14.1986	15.4951	16.6172	14.2379	5.32224
Phf23	-0.184397	0.000900894	0.0120372	3926.67	4121.25	3477.73	4031.34	3782.45	4090.39	4382.62	3937.96	4045.84	3585.16	3176.17	3511.13	3385.25	3314.36	3744.65	4053.71	3105.28	3613.8
Efhc2	0.669848	0.000903288	0.0120606	145.914	67.6562	110.066	87.2473	79.4514	86.9844	59.5349	46.9476	88.5728	132.362	203.198	131.441	120.999	168.355	123.1	116.32	58.3752	160.554
Rpl13a	0.232475	0.000905575	0.0120827	1655.75	1674.9	1306.59	1172.71	1081.11	901.668	1055.47	907.966	956.993	1523.2	1858.44	1701.34	1246.11	1318.44	1346.35	1206.06	1102.01	1197.5
Oasl2	0.453041	0.000914344	0.012191	197.977	129.537	177.526	252.333	188.224	266.257	156.492	173.706	147.621	196.475	216.28	346.677	244.706	275.858	364.135	234.389	203.601	210.228
Zfp362	-0.224286	0.000916284	0.0122083	2680.57	2160.05	2490.69	2401.01	2259.63	2195.83	1997.82	2127.66	1969.98	2687.57	2097.39	2159.75	1984.74	1924.92	1670.03	1669.59	1781.16	1513.29
Zfp951	-0.479264	0.000921365	0.0122673	242.505	252.473	225.458	212.131	209.033	229.13	294.273	261.967	185.29	203.714	120.349	202.091	122.805	174.44	186.802	126.815	232.077	152.571
Psd	0.559434	0.000930166	0.0123758	217.159	136.963	108.291	168.507	172.145	200.489	147.987	203.752	96.7174	321.599	177.035	248.917	196.848	186.61	284.077	217.772	242.043	265.225
Kif4	-0.560109	0.000931476	0.0123845	785.06	502.471	488.196	214.697	139.986	133.659	288.319	375.581	232.122	482.916	240.698	269.455	109.26	99.3901	124.822	230.891	308.961	198.697
Acads	-0.151249	0.000932581	0.0123905	3087.49	2774.73	2700.17	2614	2565.14	2467.39	2827.06	2619.67	3012.49	2372.18	2504.66	2480.96	2305.29	2369.14	2530.86	2614.14	2394.81	2624.75
Pygo2	0.212851	0.000936765	0.0124373	3235.46	2660.04	2883.02	3438.57	3215.89	3102.8	3100.92	2933.28	3056.27	3912.96	3068.03	3562.88	3843.96	2951.28	3712.79	3818.45	3411.39	3692.75
H2-DMa	-0.245424	0.000938076	0.012446	2029.1	1979.36	1817.86	1200.08	1167.18	1250.67	1306.37	1259.13	1302.12	1701.06	1404.07	1307.84	1297.57	1223.11	1088.96	1151.83	969.598	965.099
Trp53bp2	0.252016	0.000946514	0.0125491	2037.32	1839.09	1966.99	2173.48	2532.99	2312.51	2129.65	2353.95	2089.1	3113.62	2350.3	2503.14	2350.44	2667.31	2420.68	2330.77	3022.7	2345.33
Rae1	0.198227	0.000949963	0.0125778	2743.6	2379.52	2318.49	2501.09	2219.91	2119.45	2471.55	2324.84	2246.9	3024.68	2551.75	2802.17	2797.42	2432.01	2882.95	2880.89	2350.67	2729.42
Dlg4	-0.5849	0.000950006	0.0125778	422.672	580.853	342.625	244.635	330.102	224.887	239.841	514.545	251.465	260.588	207.559	322.031	186.013	172.411	251.365	162.673	316.08	191.601
Dmac1	-0.302917	0.000953522	0.0126145	1547.51	1288.77	1322.57	1556.77	1373.37	1179.59	1847.28	1347.4	1431.42	1258.48	1356.98	1104.93	1235.27	983.759	1160.41	1300.51	906.951	1134.52
Ccni	-0.162877	0.000954119	0.0126145	13290.5	12587.4	13623.3	13010.1	12902.3	13289.5	13483	12490.9	13997.6	11963.3	13141.6	12101.6	12735.6	11509	11671.2	12141.9	9792.8	11050.7
Erf	0.156743	0.000956855	0.0126419	973.446	866.329	900.056	1114.54	1213.53	1087.31	1183.04	1177.45	1258.34	1095.09	1043.03	1061.39	1237.08	1158.2	1288.67	1381.85	1247.24	1342.98
Krcc1	-0.175238	0.000961441	0.0126892	3501.26	3234.3	3401.39	3892.77	3784.34	4130.7	4216.77	3310.74	3546.98	3035.03	3123.85	2892.53	3638.08	3740.31	3380.51	3465.99	2914.49	3077.14
Creb3	0.241592	0.00096178	0.0126892	1485.17	1539.59	1317.24	1657.7	1486.88	1365.23	1789.45	1519.22	1255.29	1874.79	1652.62	1679.98	1946.81	1578.07	1799.15	1980.94	1607.45	1739.48
Epb41l3	1.2132	0.000980222	0.0129235	17.1261	84.1577	30.1794	48.7558	173.09	41.3707	66.3389	134.27	39.705	92.0331	207.559	69.8282	96.6183	296.142	79.1971	137.31	330.318	136.604
Zfp458	-0.418951	0.000982175	0.0129402	183.592	316.829	296.468	266.874	268.621	310.81	221.13	300.465	299.315	190.271	228.489	165.945	208.587	219.064	200.575	187.162	271.943	172.973
Septin5	-0.640616	0.000991728	0.0130569	33.5671	47.0293	39.0557	174.495	163.632	140.024	246.645	291.075	328.839	56.8744	24.4187	16.4302	133.64	101.418	70.5887	172.294	122.446	172.973
Antxr2	-0.154638	0.000994102	0.0130791	5084.39	5321.74	4773.67	4672.01	4983.68	4765.05	5003.49	4926.68	5009.96	4256.27	4351.76	4667.81	4112.15	4576	4780.23	4058.08	4294.14	4920.41
Txn1	-0.186359	0.000996343	0.0130903	4206.17	4589.9	4258.84	4011.67	3910.14	3723.36	4616.51	4300.4	3961.34	3255.28	3970.65	3502.91	3776.24	3659.18	3833.31	3840.31	3261.89	3885.23
Akap5	0.915789	0.00100158	0.01315	44.5278	37.9535	19.5278	31.6485	31.213	19.0941	26.3655	31.9244	17.3073	81.6923	44.4769	63.2562	46.0517	50.7092	41.3202	23.6139	103.936	43.4649
Dusp5	0.318518	0.00100333	0.0131638	8576.74	6790.37	6834.74	10005.2	8214.7	7485.97	9266.19	8181.09	8433.76	10975.7	7059.61	9044.81	12309.4	7947.15	10920.6	13307.7	9664.65	10948.7
Lag3	-0.568734	0.00100933	0.0132334	2296.26	1943.05	1434.41	366.952	314.968	341.573	285.768	488.255	299.315	765.219	685.467	888.872	390.988	261.66	384.795	277.244	195.059	320.221
Apobec3	-0.171223	0.00101504	0.013299	12879.5	12318.4	11178.8	9750.31	10253	9786.81	7671.5	8486.24	7188.65	10263.2	10703.2	9524.57	8551.17	8851.8	8479.26	7552.93	8188.19	6747.71
Anxa1	-0.274639	0.00101886	0.0133398	6368.85	7087.4	7172.04	14335.9	13301.5	11924.3	15407.6	13864.6	13576.1	6232.4	8666.89	6054.52	9914.66	10886.3	9414.13	11347.8	10157.3	9735.26
Cit	-0.583969	0.00102532	0.013415	435.688	652.635	479.32	236.081	287.538	194.124	264.505	510.79	278.953	318.497	330.524	190.59	148.991	263.688	139.456	214.274	344.556	219.099
Cdca7	-0.456883	0.00103071	0.0134763	1107.03	978.54	685.249	358.398	234.571	235.494	301.077	264.784	262.664	586.324	437.792	570.127	233.87	196.752	277.19	196.782	177.973	283.853
Arhgap11a	-0.410079	0.00103477	0.01352	1075.52	1285.47	1178.77	615.863	591.156	777.556	587.695	1056.32	810.39	710.413	877.328	764.824	450.584	549.688	457.105	541.369	989.531	624.476
Spdl1	-0.746507	0.0010402	0.0135815	324.025	328.38	179.301	133.437	74.7221	41.3707	171.801	102.346	125.224	109.613	124.71	118.297	71.335	58.8227	97.2747	70.8416	56.9514	95.8003
P2rx7	-1.34978	0.00105529	0.013769	527.483	438.94	340.849	9.40902	14.1877	8.48629	10.206	28.1685	19.3435	75.4879	22.6745	46.826	9.02975	4.05674	3.44335	23.6139	29.8995	15.0797
Wdfy1	-0.773434	0.00105691	0.0137807	2157.2	1930.68	2174.69	2040.05	2221.8	2327.36	1830.27	2172.73	2158.32	1599.72	564.246	1386.71	2091.29	578.085	1265.43	1839.26	938.274	860.428
Itm2b	-0.161628	0.00106999	0.0139417	47671.5	49103.6	46000.5	54115.6	51047.5	53974.9	64201.6	57346.5	65440	43492.4	49251.6	42441.6	49437.9	49796.5	48740.7	54268.1	46385.5	51108.6
Cst7	-0.189447	0.00107367	0.0139799	8427.4	7389.38	7191.57	9713.53	8921.25	9657.4	11571.9	9405.48	11580.6	6509.54	7588.98	6742.12	8751.63	8158.1	9046.55	9124.57	8057.2	9241.18
Myl4	0.578163	0.00107661	0.0140085	122.623	122.936	79.8866	79.549	110.664	82.7413	90.1529	50.7034	99.7716	144.771	125.582	97.7595	138.155	215.007	142.899	135.561	112.479	150.797
Mrpl38	0.301822	0.00108024	0.0140461	1196.77	900.158	880.528	860.498	791.676	784.982	820.731	765.246	705.528	1062	959.305	1159.97	1115.17	817.433	1187.96	1096.73	895.561	1140.73
Car2	-0.245638	0.00108147	0.0140524	17609	18165.7	15782	11092.4	10907.5	10018.1	10144.8	9163.23	8086.59	10828.9	12244.2	12897.7	9640.16	9778.77	10662.3	9182.29	7133.16	8762.18
Polg	0.234544	0.00108239	0.0140547	2536.72	3101.46	2357.54	2895.41	3333.17	3646.98	2806.65	2952.06	2852.65	3456.93	3194.49	3166.09	3373.51	3594.27	3657.7	3146.76	4252.85	3237.69
Pym1	-0.235887	0.00108467	0.0140746	1589.3	1906.75	1555.13	1478.93	1369.59	1286.73	1436.49	1382.14	1218.64	1363.95	1440.7	1164.08	1320.15	1306.27	1109.62	1276.9	1210.22	1013
Ripor2	0.190378	0.00108633	0.0140866	21772.7	23859.5	25760.8	29971.2	34592.6	32025.1	30242.9	32501.8	27627.6	31346.1	28834.1	31602.6	34246.2	31589.8	31628.9	33747.7	33523	36209.8
Acsl1	0.286675	0.0010887	0.0141076	315.805	289.602	230.783	283.126	264.838	304.446	317.236	296.709	290.152	403.291	326.164	358.178	389.182	350.908	314.206	349.835	293.3	385.862
Ect2	-0.344849	0.00109607	0.0141933	1186.49	971.114	1004.8	700.545	444.549	472.05	648.931	674.167	577.25	813.821	642.734	607.095	472.256	474.638	451.94	640.198	505.444	510.935
Tram1	-0.230282	0.00110209	0.01426	17609	19126.1	20310.7	24675.6	23807	25941.5	27314.6	23016.5	29753.3	16299.2	18034.9	19298.1	22285.4	19732	22222.5	21274.3	16833.4	23005.4
Nmnat3	-0.5076	0.00110273	0.01426	371.293	228.546	278.715	294.246	291.322	255.649	267.057	192.485	215.832	156.146	275.582	161.837	179.692	239.348	142.899	172.294	233.501	125.073
Ggps1	0.172571	0.0011113	0.014361	1833.86	1857.25	2105.46	2045.18	2401.51	1980.49	1857.49	1946.45	2125.75	2075.4	2072.1	2054.59	2333.29	2381.31	2321.68	2372.75	2316.5	2534.27
Fut8	-0.169889	0.00111542	0.0144044	3250.53	2764	3332.16	2889.43	3121.3	3049.76	2624.64	2731.41	2667.36	3053.64	3024.43	2629.65	2620.43	2620.65	2331.15	2528.43	2316.5	2385.25
Tmem135	-0.194737	0.00111725	0.0144182	2573.71	2740.08	2952.25	2702.1	2611.49	2863.06	2633.14	2270.38	3049.14	2179.84	2344.19	2416.06	2577.09	2470.55	2429.29	2365.76	2043.13	2481.05
Cdc14b	0.354464	0.00111849	0.0144243	478.16	543.725	532.577	972.551	1229.6	1201.87	885.369	1208.43	1222.71	864.491	896.514	886.408	1093.5	1152.11	1094.99	1182.44	1651.59	1340.32
Edaradd	-1.09276	0.00112843	0.0145426	73.9847	50.3296	126.043	29.0824	37.834	18.0334	20.412	30.0465	20.3616	70.3175	36.628	13.1441	16.2535	18.2553	6.88671	6.9967	17.0854	8.87039
Arl5c	0.287144	0.00114078	0.0146881	2033.89	2258.23	1956.33	2602.02	2569.87	1864.86	1736.72	1676.97	1348.95	2972.98	2925.88	2610.75	3175.76	2405.65	2489.54	2200.46	1655.86	1679.17
Gns	-0.209011	0.00114128	0.0146881	7495.06	6259.02	6930.61	8981.34	8584.53	10947.3	11075.2	11478.7	14238.8	6246.88	6146.53	6100.52	8594.51	7427.89	7712.25	10636.7	9750.08	11606.9
Thoc6	-0.303722	0.00114387	0.0147115	877.54	665.011	747.383	662.053	456.845	498.569	585.994	494.827	573.178	636.993	591.281	483.047	421.689	486.809	525.972	439.917	427.136	467.47
Cemip2	0.282427	0.00114775	0.0147513	1219.38	1236.79	1166.34	1246.27	1445.26	1536.02	1234.07	1570.87	1599.4	1484.94	1642.16	1882.08	1341.82	1614.58	1621.82	1423.83	2058.79	1815.77
Irf3	0.166239	0.00114937	0.0147622	2761.41	3235.12	2645.13	3128.07	2980.37	2837.6	3037.98	2816.85	2872	3442.45	3324.43	3009.19	3312.11	3085.15	3642.21	3422.26	3177.89	3114.4
Hmgb1	-0.172133	0.00115249	0.0147884	4297.28	4292.87	4083.09	4264	3738	3764.73	3826.39	3511.68	3224.25	3203.58	3948.85	3723.08	3616.41	3776.82	3662.01	2838.91	3182.16	3151.65
Zfp991	-0.515392	0.00115299	0.0147884	379.514	490.92	328.423	295.957	283.755	214.279	273.01	223.47	214.814	332.974	194.477	345.034	186.013	281.943	265.138	149.554	103.936	106.445
Fam184b	-1.53428	0.00115809	0.0148438	84.2603	103.96	85.2124	42.7683	9.4585	22.2765	28.917	30.9854	8.14462	7.23856	33.1396	76.4003	13.5446	4.05674	6.88671	5.24752	14.2379	0
Trim46	0.573567	0.00115954	0.0148523	67.1342	63.5308	86.9876	185.614	168.361	124.112	145.435	330.511	173.073	110.647	159.593	108.439	228.453	231.234	215.21	270.247	404.355	204.019
Hykk	1.01538	0.00116109	0.0148621	17.1261	72.6067	23.0783	34.2146	39.7257	66.8295	12.7575	39.436	47.8497	105.476	40.1164	87.9014	95.7153	113.589	47.3461	70.8416	58.3752	92.2521
Cenpk	-0.686769	0.00117055	0.0149731	409.656	183.167	326.647	183.048	77.5597	101.835	164.146	154.927	128.278	76.5219	171.803	146.229	93.9094	73.0213	84.3621	118.944	111.055	132.169
Smarca2	0.343167	0.00117443	0.0150125	2566.86	2645.19	2318.49	2450.62	3365.33	2909.74	2449.44	2974.6	2165.45	3790.94	3695.94	3473.34	2715.24	3344.78	3036.18	2723.46	4635.84	2862.48
Rasl12	-0.206692	0.00117638	0.0150272	2919.65	3007.4	3408.49	3886.78	3972.57	4228.29	4022.86	3692.9	4497.87	2464.21	3284.31	3096.27	3406.02	3312.33	3111.93	3512.34	3231.99	3553.48
Marveld1	-0.175187	0.00118997	0.0151906	2965.55	2607.24	2867.04	3711.43	3271.69	3825.19	3686.91	3988.67	4374.68	2778.57	2626.75	2701.94	2861.53	2935.05	3055.11	3382.9	3429.9	3823.14
Bcap31	-0.198427	0.0011963	0.0152611	10289.3	9562.63	9627.22	11633	10068.6	11066.1	14028.1	11005.5	13779.7	9123.69	9874.74	8487	9667.25	9377.15	9996.05	11252.4	9086.6	10749.1
Zfp870	-0.324027	0.00120083	0.0153085	572.011	517.322	509.499	619.285	571.293	759.523	638.725	593.417	649.534	435.348	377.617	351.606	604.993	363.078	467.435	657.689	568.09	545.529
Cdhr1	1.80603	0.00120705	0.0153769	19.1812	6.60061	0	3.42146	0	0	13.608	15.0232	21.3796	42.3973	19.1861	13.1441	26.1863	8.11348	24.9643	20.9901	32.7471	23.063
Ikzf1	-0.164358	0.00120782	0.0153769	44721	42893.2	43200.9	50410.1	55633	55468.5	52930.8	54021.6	56725.3	44784	42847.8	46576.2	44471.5	45490.2	44197.2	43235.2	44385.1	48872.3
Impdh1	-0.188409	0.00121332	0.0154365	4789.82	3765.65	3516.79	4141.68	3823.12	3909	3423.26	3331.4	3920.62	3689.6	3608.73	3553.02	3204.66	3486.77	3247.08	3085.54	3360.13	3168.5
Zcrb1	-0.17816	0.00121808	0.0154866	1067.3	967.814	1038.53	1057.23	961.929	1020.48	1185.6	1108.9	1008.92	854.15	784.014	897.087	877.691	888.426	989.964	1014.52	993.802	1033.4
Akt3	-0.279619	0.00121972	0.0154971	1474.21	1381.18	1656.32	1825.35	2028.85	2257.35	1980.81	1961.47	2321.22	1294.67	1465.99	1548.54	1488.1	1736.28	1501.3	1211.3	1816.75	1720.86
Cers4	-0.253797	0.00122895	0.0156039	2070.2	2108.07	1865.8	2282.12	2022.23	2751.68	2703.74	2430.01	3036.93	1839.63	1803.49	1354.67	2039.82	2200.78	1690.69	2367.51	2453.18	2133.33
B3gnt5	0.255516	0.00123149	0.0156256	3077.21	3384.46	3923.32	4648.91	5886.02	5239.22	4625.86	4621.52	4898.99	4332.8	5694.78	4780.36	5490.09	6608.43	5585.12	4692.16	5202.51	5167.89
Ppp1r13l	-0.778961	0.00124432	0.0157778	91.1108	71.7816	62.134	44.479	25.5379	26.5196	31.4685	47.8865	29.5243	41.3632	43.6048	32.8603	15.3506	26.3688	37.016	17.4917	14.2379	19.5149
Spindoc	-0.227102	0.00124796	0.0158133	519.263	448.841	548.555	453.344	473.871	562.217	534.113	494.827	528.382	418.803	443.025	484.69	434.331	417.844	426.976	392.69	461.306	413.36
Sorl1	-0.313055	0.00125024	0.0158316	14327.7	14371.2	17271.5	14466.8	19623.5	22830.2	13539.1	16117.1	18671.5	13504.1	14657.3	14944.9	12176.6	16965.3	13286.2	10103.2	13809.3	12160.4
Ralgds	-0.554122	0.00125172	0.0158398	877.54	745.043	635.542	427.683	357.531	346.877	213.475	219.715	82.4643	505.665	278.198	490.441	242.9	212.979	223.818	167.921	145.226	176.521
Rgl1	0.301749	0.00125641	0.0158885	747.382	998.342	972.841	1658.55	1646.72	1851.07	1474.77	2430.95	1631.98	1198.5	1200.88	1321.81	2025.37	1957.38	2330.29	2151.48	1809.63	2222.92
Hspa8	0.270699	0.00125889	0.0159092	24256	26391.7	21551.6	20794.8	26295.6	19924.7	18131.8	21492.6	17758.3	28067	25726.8	30201.9	26957.4	22555.5	29702.4	24017	19310.8	29926.9
Bicdl1	-0.370866	0.00126348	0.0159501	951.525	1193.06	1141.49	678.305	727.358	652.383	363.163	353.046	269.791	954.456	712.502	775.504	539.076	391.475	517.364	302.607	381.574	196.036
Cdc42ep4	-0.463859	0.00127124	0.016033	76.7248	117.161	97.6392	217.263	249.704	268.379	435.455	369.008	446.936	83.7605	96.8026	101.867	195.043	160.241	199.714	228.267	165.159	276.756
Anks1	0.281352	0.00127688	0.0160828	1846.19	1899.32	1807.21	2483.98	2681.48	2943.68	2574.46	3403.7	3000.28	2736.18	2643.32	2697.01	2603.28	3085.15	3082.66	3249.97	4274.2	2746.27
Anp32a	0.127504	0.00127859	0.0160935	13069.9	13494.9	11688.3	11274.6	11915.8	11957.2	11686.7	11343.5	11197.8	14604.3	14308.5	13549.1	12055.6	13738.1	13591.8	11967	12143.5	11800.3
Cdc20	-0.465296	0.00129543	0.0162947	1162.52	1145.2	843.247	363.53	390.636	263.075	599.602	500.461	462.207	664.914	529.362	411.576	288.952	239.348	378.769	435.544	505.444	376.105
Srp19	0.178856	0.00130751	0.0164357	2654.54	2103.94	2091.25	2188.88	2145.19	1992.16	2285.29	2320.15	2132.87	2414.58	2488.09	2439.88	2490.4	2395.5	2586.82	2380.63	2555.69	2797.72
Thoc7	-0.208762	0.00131416	0.0164974	1267.33	1240.91	1343.87	971.695	933.554	1002.44	1099.7	961.486	1009.93	992.717	975.003	975.131	946.317	997.958	982.216	952.425	770.268	867.525
Psma8	-2.70628	0.00132396	0.0166082	20.5513	42.9039	10.6515	5.13219	5.6751	4.24314	15.309	1.8779	8.14462	0	8.72096	0	0	0	1.72168	0	0	5.32224
Trp53inp2	0.404345	0.00132475	0.0166082	105.497	166.665	152.672	200.156	188.224	239.738	250.897	258.212	306.441	272.997	211.047	207.02	253.736	204.865	288.381	319.224	274.791	377.879
Dbn1	-0.809884	0.00132936	0.0166439	174.686	44.5541	83.4371	85.5366	60.5344	95.4707	56.1329	74.1772	84.5005	45.4995	44.4769	83.7939	40.6339	64.9078	39.5986	31.4851	56.9514	31.0464
St3gal3	-0.527003	0.00133885	0.0167507	534.334	321.779	495.297	133.437	128.636	189.881	171.801	171.828	214.814	323.667	194.477	181.553	156.215	121.702	111.909	167.046	129.564	127.734
Atp10a	0.294018	0.00133966	0.0167507	2228.45	2412.52	2716.14	2451.48	2707.97	2655.15	1726.51	2049.73	1714.44	3753.71	2468.03	3122.55	2601.47	2722.07	2604.9	2176.85	3035.51	2641.6
Aacs	0.293058	0.0013417	0.0167651	1509.84	1100.65	1230.25	1241.14	1289.19	1001.38	1230.67	1074.16	1173.84	1542.85	1372.68	1841	1503.45	1237.31	1819.81	1425.58	1133.33	1431.68
Pls3	0.655257	0.00135928	0.0169735	121.253	88.2831	56.8082	70.14	70.9387	120.93	71.4419	86.3835	121.151	86.8627	147.384	123.226	98.4242	184.582	147.203	104.95	202.178	196.923
Socs2	0.543397	0.0013689	0.0170823	230.175	224.421	257.412	271.151	209.033	138.963	234.738	210.325	120.133	238.873	311.338	246.453	352.16	233.262	414.063	299.983	243.467	417.796
Cpne2	-0.59187	0.00137852	0.017191	130.843	112.21	74.5608	96.6563	82.2889	78.4982	102.06	111.735	107.916	63.0789	58.4304	55.8626	65.0142	46.6525	76.6146	41.1056	84.0033	105.558
Chil5	-0.943567	0.00138363	0.0172434	43.1577	26.4024	7.10103	77.8383	106.881	94.41	60.3854	125.82	80.4281	23.7838	23.5466	6.57207	37.9249	58.8227	42.1811	29.736	62.6466	26.6112
Spcs2	-0.193448	0.00139379	0.0173509	8085.57	7988.38	8043.69	8192.69	7375.74	8268.83	9142.86	7100.35	9080.24	6418.54	7277.64	6741.3	7724.95	6762.58	7528.89	8004.22	6308.79	7307.43
Zfpm1	-0.171677	0.0013941	0.0173509	12120.5	10820.9	11011.9	13696.1	13261.8	12471.7	11816.8	12607.3	12653.7	12304.5	9705.55	11354.1	11135.5	10348.7	11724.6	10419.8	10355.2	10572.6
Cyp3a13	-3.10448	0.00140003	0.0174132	37.6774	27.2275	12.4268	1.71073	4.72925	8.48629	4.25249	0.938952	0	8.27264	0	0	1.80595	0	0	0	0	0
Borcs7	0.300718	0.00140099	0.0174138	1694.11	1278.04	1796.56	2805.6	2596.36	2797.29	3592.51	3400.88	3586.69	2390.79	2728.79	1963.41	3084.56	4012.11	2624.7	3697.75	3861.31	3703.39
Dscam	0.727579	0.00140203	0.0174152	833.013	702.964	898.28	70.9954	48.2383	51.9785	17.8605	33.8023	32.5785	556.335	761.339	797.685	108.357	212.979	95.553	47.2277	95.3936	59.4316
Stt3b	-0.162755	0.0014278	0.017712	7003.88	6891.86	6939.48	6482.82	6437.45	7454.14	6633.89	7138.85	8208.76	6166.22	5666	6462.81	6165.51	6105.39	6442.51	6534.04	5922.95	6957.05
Plpbp	0.147601	0.00143052	0.0177341	2064.04	1985.96	1860.47	2273.56	2222.75	2124.75	2190.03	2132.36	2269.3	2421.82	2045.94	2316.65	2336.9	2354.94	2520.53	2526.68	2199.75	2443.79
Pkp3	-0.204962	0.00143886	0.0178209	2351.07	2405.1	2843.96	3234.14	2794.04	3504.84	3632.48	3055.35	4069.26	2328.75	2428.79	2377.45	2760.39	2756.55	2762.43	2843.28	2947.24	2815.46
Apol9b	2.22804	0.00143941	0.0178209	0	0	7.10103	6.84293	0.94585	4.24314	11.907	7.51161	0	0	6.97676	13.9656	15.3506	4.05674	17.2168	38.4818	62.6466	54.1094
Mcm3	-0.250652	0.00145609	0.0180157	7125.82	6235.92	5505.07	4473.56	3515.72	4076.6	4740.68	4105.1	4063.15	4898.44	4015.13	4478.04	3567.65	3381.29	4008.06	3948.76	3590.79	4358.91
Dpy19l1	0.20086	0.00145803	0.0180279	4557.59	4259.87	5821.07	5670.22	6227.47	6966.18	5804.66	5857.18	6657.21	5233.48	5967.75	5669.23	7101.9	7005.99	7093.31	6617.13	6987.94	7829.01
Smad1	0.216833	0.00146232	0.0180604	789.17	975.239	1054.5	1064.93	1030.03	887.878	872.612	936.135	864.348	1176.78	968.898	929.126	1172.06	1123.72	1165.57	1105.48	1099.16	1096.38
Xlr3b	-1.79317	0.0014749	0.0181888	24.6616	42.9039	3.55052	23.9502	39.7257	12.7294	32.319	26.2906	11.1989	20.6816	1.74419	5.75056	11.7387	0	6.02587	9.62046	0	7.09632
Plk3	-0.57628	0.00147674	0.0181996	311.695	220.295	259.188	325.894	217.545	164.422	228.784	246.005	176.127	244.043	141.279	100.224	139.058	154.156	145.482	148.68	244.891	129.508
Cdc42se2	-0.163854	0.00148054	0.0182346	12803.5	14100.5	13145.8	14151.2	13427.3	14362	14664.3	14238.3	16489.8	12159.8	12301.8	12213.4	12967.6	12281.8	12912.6	13769.5	10840.7	14117.2
Sapcd2	-0.699319	0.00149309	0.0183772	230.86	269.8	198.829	48.7558	42.5632	61.5256	89.3024	76.994	83.4824	126.158	77.6165	76.4003	39.7309	50.7092	24.1035	64.7194	105.36	41.6909
Map3k20	-1.46385	0.00150022	0.0184529	5.48035	83.3326	81.6619	44.479	67.1553	26.5196	24.6645	61.0319	29.5243	4.13632	43.6048	21.3592	16.2535	26.3688	12.0517	16.6172	14.2379	3.54816
Slc25a22	0.31684	0.00152023	0.0186869	528.168	679.037	436.713	544.868	473.871	682.085	447.362	519.24	574.196	818.992	647.095	567.662	648.336	671.39	683.505	635.825	733.249	685.681
Psap	0.11274	0.00153246	0.0188249	32724.5	30310	27907.1	31951.3	31731.4	33481.6	36526.4	35404.1	37543.7	33535.2	34180.9	32714.1	36353.8	34774.4	35207.4	38216.8	36565.7	39757.1
Zfp1004	-3.16715	0.00154136	0.018922	0.685043	4.95045	31.9546	20.5288	3.7834	0	5.10299	10.3285	10.1808	0	0.872096	0	2.70892	0	1.72168	0	0	4.4352
Pglyrp2	0.19091	0.00154236	0.018922	8588.39	8511.48	6935.93	7012.29	6872.54	6689.32	6077.67	4888.18	5281.79	8269.54	8024.15	8244.66	8510.54	7375.15	7930.9	6911.86	6607.79	6946.41
Fbxl5	0.178077	0.0015497	0.0189997	2844.98	3298.65	2975.33	3386.39	3514.78	3064.61	3385.84	3220.6	3150.95	3545.86	3546.81	3920.24	3867.44	3571.96	3866.88	3844.68	3005.61	3448.81
Epdr1	-2.40908	0.0015563	0.0190683	17.1261	1.65015	19.5278	13.6859	6.62095	43.4922	70.5914	27.2296	72.2835	0	12.2093	0	0	2.02837	6.88671	0	19.933	5.32224
BC035044	-0.26519	0.00155745	0.0190699	3051.18	3043.7	3362.34	2409.57	2419.48	2386.77	2104.98	1644.1	1528.13	1982.33	2328.5	2371.69	2136.44	2131.82	1887.82	2019.42	1476.47	1553.21
Brip1	-0.416714	0.00156456	0.0191446	445.278	517.322	458.016	248.911	169.307	219.583	326.592	310.793	217.869	340.212	279.071	316.281	191.431	131.844	164.42	181.04	328.894	208.454
Tmem51	-0.360343	0.00157193	0.0192223	478.16	515.672	488.196	582.504	643.178	567.52	542.618	522.057	351.237	487.052	342.734	459.223	409.048	413.787	340.892	454.785	432.831	302.48
Eif5	-0.138739	0.00157514	0.0192283	15555.3	17417.3	17196.9	16776.3	17205	17298.2	17205.6	16377.2	17176	13523.7	15678.5	15879.8	14401.5	16107.3	16170	14808.5	14978.2	16707.4
Mre11a	-0.155157	0.00157547	0.0192283	2394.91	2168.3	2180.02	2130.72	2009.93	1947.6	1950.19	1913.58	1794.87	1899.61	1793.9	2129.35	1789.7	1732.23	1860.27	1806.9	1674.37	1883.18
Pimreg	-0.798404	0.00157757	0.0192415	256.206	222.77	129.594	117.185	52.9676	24.3981	142.884	95.7731	88.5728	118.919	113.372	61.6131	39.7309	34.4823	39.5986	70.8416	102.513	51.4483
Snx5	0.142863	0.00158191	0.0192819	16134.1	17918.2	17129.5	20654.5	21033.8	19790	22357.1	21497.3	21741.1	19006.4	21253.8	17694.5	23584.8	22959.1	21673.3	25670.9	21553.3	23039.1
Nrp2	-1.80486	0.00158762	0.0193391	78.0949	131.187	102.965	122.317	122.96	168.665	105.462	183.096	103.844	188.203	199.71	153.622	24.3803	12.1702	56.8153	19.2409	2.84757	2.66112
Vasp	-0.135583	0.00159006	0.0193564	27291.4	26445.3	23879	26174.2	23623.5	24868	24880.5	22886	27425	25148.8	22391.1	23415.5	22668.3	22778.6	22540.2	22572.2	21963.3	23618.3
Pip4k2b	-0.163625	0.00159238	0.0193721	7396.41	6731.79	6154.82	6949.85	7241.42	7361.85	6698.53	7172.65	7285.36	6226.2	6375.02	6857.13	6000.27	5853.87	6404.64	5661.2	5947.15	6913.59
Sema6a	-0.999778	0.00159457	0.0193863	17.8111	49.5045	67.4598	79.549	107.827	113.504	78.2459	158.683	181.218	24.8179	36.628	13.1441	37.9249	73.0213	27.5468	23.6139	125.293	60.3187
Klri2	0.186087	0.00159639	0.0193958	45810.9	54180.2	59368.2	63779.5	67698.2	69023.2	59535.8	52326.8	59420.1	53196.2	68371.4	63687.4	75740.6	80779.8	71885.2	67856.6	59367.6	63206
Gm13416	0.3213	0.00162228	0.0196977	368.553	391.086	369.254	348.134	317.805	300.202	289.17	259.151	191.399	463.268	402.036	414.04	362.996	399.589	384.795	418.053	274.791	384.088
Lilrb4b	-1.1377	0.00163499	0.0198266	259.631	279.701	129.594	107.776	66.2095	74.255	39.123	67.6045	14.2531	77.556	54.942	39.4324	13.5446	40.5674	39.5986	21.8647	84.0033	21.2889
Fam53b	0.18459	0.00164838	0.0199761	8280.12	7157.53	7782.73	11478.2	12017	11766.2	9975.5	11802.6	10904.6	10699.6	9862.53	9782.52	13100.4	11565.8	11181.4	12075.4	12247.4	11806.5
Tbc1d22b	0.1985	0.00166876	0.0202101	5048.08	4646	4070.67	4615.55	4749.11	3960.97	4061.13	4413.07	3734.31	6119.69	4874.14	5513.96	5001.58	4285.94	5099.61	4658.93	4613.06	4975.4
Gbp9	-0.176032	0.00168017	0.0203224	4462.37	5254.08	5157.12	4060.42	4567.51	4779.9	3465.78	4086.32	4024.46	3862.29	4636.93	4685.88	3715.74	3807.25	4027.86	3378.53	3677.64	3446.15
Prepl	0.233609	0.00168931	0.0204197	730.941	632.833	555.656	620.995	745.329	658.748	523.907	633.792	662.769	789.003	748.258	765.646	681.746	701.816	824.683	711.039	804.439	754.871
Ddx60	-0.427365	0.00169542	0.0204806	1025.51	931.51	692.35	579.938	536.297	713.909	403.137	528.63	604.738	647.334	616.572	556.983	440.652	567.943	414.063	291.237	607.956	298.932
Lrrc8c	0.141167	0.0017066	0.0206024	11447.1	9938.04	9629	13412.1	13102.9	14516.9	13762.8	14135.9	14955.6	12242.5	12178.8	11606.3	15559.2	14210.8	13609	15183.7	15571.9	16072.3
Slc2a1	0.195245	0.00170924	0.0206211	3224.5	2919.94	3145.76	3980.87	4084.18	3689.41	4218.47	3835.62	4514.16	3821.96	4268.91	3881.63	4830.91	4210.89	4456.56	4475.26	3748.83	4514.14
Rpl10-ps6	0.518467	0.00171303	0.0206536	458.294	1019.79	582.285	536.314	343.343	600.405	854.751	769.94	730.98	675.254	1010.76	1239.66	809.065	943.192	1011.48	1166.7	750.335	699.874
Stk38l	0.362384	0.00171561	0.0206716	217.159	158.415	207.705	216.408	189.17	171.847	207.522	169.95	238.23	279.202	260.757	285.885	293.467	190.667	290.102	242.261	229.229	207.567
Hdac4	0.323174	0.00172574	0.0207804	2045.54	1825.07	2503.11	1602.96	1656.18	2221.29	1040.16	1519.22	1332.66	3103.28	2225.59	2686.33	2036.21	1914.78	2121.97	1545.4	2249.58	1671.18
Kcnc1	-0.469062	0.00174192	0.0209619	1098.12	1075.9	1052.73	535.459	675.337	455.077	236.439	489.194	191.399	981.342	745.642	1031.81	384.667	283.972	377.047	205.528	253.434	180.956
Arl3	0.238176	0.00174324	0.0209643	505.562	532.999	413.635	498.678	481.437	497.509	522.206	540.836	463.225	595.63	583.432	520.015	639.306	612.568	665.428	550.115	472.697	632.459
Pfkfb3	0.172479	0.00174814	0.02101	1987.31	1648.5	1812.54	1556.77	1754.55	1783.18	1658.47	1562.42	1534.24	2095.05	2163.67	1900.15	1861.93	1738.31	1848.22	1695.82	1930.65	1999.39
Mis18bp1	-0.454744	0.00175744	0.0211082	345.262	347.357	292.918	176.205	186.332	170.787	231.336	199.058	204.634	208.884	248.547	203.734	102.939	152.128	78.3363	198.531	264.824	138.378
Serpinb6a	-0.279979	0.00175961	0.0211209	799.445	927.385	946.212	1460.11	1288.25	1420.39	1631.26	1703.26	1981.18	694.902	986.34	661.314	1031.2	1332.64	1005.46	1295.26	1647.32	1269.35
Zfp747	0.274143	0.00178783	0.021446	584.342	481.844	729.631	779.238	815.322	726.638	697.409	756.795	852.131	857.253	861.63	809.186	809.968	900.596	862.56	922.689	727.554	949.132
A930011G23Rik	0.335841	0.00179657	0.0215372	328.821	246.698	321.322	149.689	172.145	147.449	113.116	127.697	116.061	417.768	428.199	377.894	241.997	210.95	177.333	146.931	122.446	111.767
Mcm9	0.235126	0.00179841	0.0215455	1161.15	970.289	990.594	1158.17	1300.54	1038.51	1180.49	1255.38	1172.83	1309.15	1295.93	1357.13	1413.16	1314.38	1261.13	1348.61	1644.47	1088.4
1700020N18Rik	-1.45108	0.0018063	0.0216158	13.0158	33.003	46.1567	11.9751	28.3755	36.0667	17.01	11.2674	10.1808	6.20448	26.1629	13.9656	8.12677	6.08511	1.72168	9.62046	0	6.20928
Naglu	0.193712	0.00180656	0.0216158	2003.75	1791.24	1817.86	2097.36	2180.18	2273.26	2394.15	2349.26	2818.04	2497.3	2477.62	2214.79	2644.81	2446.21	2200.3	2866.02	2488.78	2589.27
Cdk18	-0.927081	0.00181213	0.0216687	44.5278	36.3033	26.6289	70.14	72.8304	65.7687	160.744	156.805	98.7535	26.8861	47.0932	5.75056	32.5071	32.4539	67.1454	53.3498	35.5946	43.4649
Iftap	0.367104	0.00181614	0.0217029	280.183	353.132	566.307	483.282	427.524	613.134	506.897	432.857	519.22	570.812	558.141	512.621	587.837	782.951	660.263	535.247	522.529	643.104
Il15	0.40678	0.00182535	0.0217992	148.654	151.814	172.2	325.039	277.134	197.306	500.093	447.88	296.261	195.441	281.687	238.237	371.123	377.277	424.393	475.775	405.779	434.649
Far1	0.200064	0.0018289	0.0218278	4143.14	4036.27	4905.04	5444.4	5384.72	5939.34	5723.01	5400.85	5828.5	4324.52	5351.18	6268.11	6463.49	6474.55	6545.81	5809.88	6310.22	6012.35
Rac3	-0.313154	0.001844	0.0219876	226.749	305.278	269.839	851.089	877.748	773.313	1513.89	1243.17	1655.39	287.474	268.605	273.562	688.067	592.284	502.729	1170.2	936.851	1090.17
Mtf1	0.196085	0.00184461	0.0219876	1472.16	1377.05	1265.76	1708.17	1754.55	1757.72	1647.42	1765.23	1780.62	1737.25	1637.8	1764.6	1732.81	1752.51	1868.02	1807.77	1899.33	2394.12
Mcf2l	-0.566827	0.00188623	0.0224474	590.507	640.259	647.969	657.776	660.203	803.015	428.651	541.775	200.561	714.549	709.886	515.086	368.414	391.475	297.85	210.775	330.318	160.554
Fkbp3	-0.165108	0.00188676	0.0224474	3037.48	3186.44	2861.72	2829.55	2684.32	2992.48	2921.46	2835.63	2877.09	2277.04	2762.8	2754.52	2289.04	2740.33	2804.61	2532.8	2592.71	2640.72
Rln3	-0.627414	0.00189822	0.0225696	130.158	174.916	69.235	98.3671	124.852	92.2884	116.518	94.8341	118.097	86.8627	64.5351	43.5399	84.8796	75.0497	57.6762	109.323	86.8509	57.6576
Arhgap19	-0.317362	0.00192534	0.022859	1093.33	894.382	694.126	517.496	470.087	478.414	736.532	690.129	652.588	640.096	668.025	633.383	418.077	432.043	358.97	583.35	781.658	459.486
Prr36	-0.320032	0.0019262	0.022859	465.829	385.31	323.097	362.675	366.99	435.983	295.974	310.793	290.152	404.325	394.187	357.356	289.855	215.007	251.365	241.386	249.162	224.421
Apol7b	-0.884728	0.00192922	0.0228806	409.656	588.279	443.814	126.594	100.26	76.3766	113.116	90.1394	69.2293	58.9426	143.024	105.153	87.5885	160.241	56.8153	64.7194	56.9514	81.6076
Coq2	-0.231774	0.00194064	0.0229903	1037.16	909.233	839.697	720.218	615.748	603.587	645.529	600.929	498.858	749.708	701.165	711.426	529.143	521.291	612.917	553.614	552.429	525.127
Tmem164	-0.232334	0.00194091	0.0229903	3940.37	3428.19	3587.8	4222.09	3898.79	4988.88	5038.36	4564.24	6028.04	3668.92	3067.16	3445.41	3715.74	3241.33	3753.25	3842.94	3881.24	4967.42
Rps15a	0.293601	0.0019457	0.0230327	8870.63	9600.58	11175.2	7724.81	7348.31	6606.57	8253.24	6330.41	5864.13	8522.89	12819.8	11646.5	11271.8	11038.4	8920.87	8042.7	6678.98	8770.16
Gm17266	2.84651	0.00195953	0.0231819	0	0	0	3.42146	0.94585	2.12157	0	1.8779	2.03616	0	10.4651	8.21508	7.2238	12.1702	6.88671	11.3696	0	5.32224
Setdb1	0.238325	0.00196715	0.0232575	1656.43	1546.19	1148.59	1559.33	1515.25	1281.43	1433.09	1583.07	1252.24	1770.35	1656.11	1676.7	1859.22	1468.54	1817.23	1576.88	1870.85	1625.06
Asb2	-0.951551	0.00197544	0.0233408	2707.29	2613.84	1940.36	272.862	426.578	475.232	327.442	420.65	223.977	444.655	584.304	467.438	319.653	466.525	212.627	300.858	307.538	134.83
Tbc1d4	0.608082	0.00198026	0.0233762	124.678	193.893	156.223	57.3095	144.715	75.3158	54.4319	122.064	65.157	198.543	183.14	212.771	163.438	148.071	148.925	186.287	116.75	109.993
Tex261	0.18614	0.00198091	0.0233762	7945.82	6497.47	7207.55	8008.79	7384.25	8391.88	7857.76	7275.94	8822.66	8994.43	8447.12	8533.01	9715.1	7989.75	8842.53	9063.35	7696.98	9566.72
Fam184a	-0.45819	0.00198804	0.0234457	214.419	253.298	323.097	310.498	421.849	263.075	259.402	293.892	218.887	248.179	210.175	185.661	174.274	225.149	198.854	148.68	291.876	172.086
Troap	-0.844512	0.00199438	0.0235059	167.151	145.213	63.9093	63.2971	15.1336	45.6138	88.4519	64.7877	53.9581	67.2152	58.4304	57.5056	27.0892	30.4255	9.46922	41.9802	58.3752	42.5779
Armcx4	0.586375	0.00199656	0.0235168	504.877	457.917	600.037	270.296	460.629	455.077	167.548	267.601	160.856	641.13	882.561	633.383	273.601	521.291	507.895	256.254	560.971	526.014
Igkv1-117	-2.096	0.00200165	0.0235576	17.8111	52.8048	10.6515	7.69829	17.9711	9.54707	9.35549	52.5813	28.5062	1.03408	0	0	3.6119	28.3972	6.88671	12.2442	2.84757	11.5315
Gnb1l	-0.366109	0.00200251	0.0235576	406.231	402.637	305.344	372.084	281.863	312.932	393.781	421.589	416.394	268.861	295.64	184.018	307.914	330.624	275.468	292.987	373.032	255.467
Exosc10	0.14992	0.0020039	0.0235592	3469.06	3289.58	3152.86	3264.08	3085.36	3062.49	3023.52	3075.07	3216.11	4109.44	3324.43	3642.57	3376.22	3352.89	3625.85	3292.82	3808.63	3263.42
Ezr	0.160742	0.00200908	0.0236054	22766	19852.1	18899.4	22355.8	21674.1	21668.7	21272.7	20909.5	20633.4	25574.9	22878.6	21468.5	24654.8	25877.9	21762.8	24291.7	24954.7	20951
Tmem199	0.321548	0.00202496	0.0237772	409.656	322.605	296.468	377.216	279.026	357.485	371.668	361.496	340.038	461.2	431.687	398.432	387.376	498.979	359.83	550.99	474.12	352.155
Stbd1	-2.85821	0.00204452	0.023992	12.3308	8.25076	3.55052	8.55366	21.7545	0	8.50499	9.38952	26.47	0	1.74419	9.03659	0	4.05674	0	1.74917	0	0
Septin8	-1.16249	0.0020482	0.0240203	214.419	124.586	69.235	41.0576	34.9964	38.1883	113.116	46.9476	30.5423	23.7838	66.2793	43.5399	18.9625	85.1915	22.3818	19.2409	19.933	11.5315
Vcpip1	-0.17274	0.00206028	0.0241469	4661.03	4443.86	5290.27	5464.93	6173.56	6178.02	5596.28	5229.02	5733.81	4722.64	4472.11	4742.57	5281.5	4943.14	4626.14	4738.51	5273.7	4309.24
Lrrk1	0.258111	0.00207254	0.0242756	8329.44	9039.53	9176.31	9518.51	10657.8	11679.3	7927.5	10526.6	8948.9	11357.3	11751.5	10708.4	11293.5	13261.5	10629.6	9920.44	14374.5	9029.17
Rpa2	-0.156146	0.00208768	0.0244064	3220.39	2995.02	2863.49	3346.19	3005.91	3086.89	4016.91	3644.07	4033.62	2679.3	2652.04	2518.74	3170.34	3103.4	2849.37	3731.86	3125.21	3274.95
Gm36756	-1.67939	0.00208888	0.0244064	12.3308	2.47523	12.4268	9.40902	15.1336	15.9118	13.608	33.8023	26.47	0	1.74419	0.821508	3.6119	2.02837	1.72168	11.3696	39.866	16.8537
Xk	0.2738	0.00209135	0.0244202	342.522	405.937	440.264	458.476	507.921	624.803	489.037	440.368	517.184	556.335	474.42	552.875	525.531	576.057	663.706	564.983	506.868	643.991
Colec11	2.72023	0.00209916	0.0244963	3.42522	0	0	0	0	0	6.80399	1.8779	4.07231	5.1704	3.48838	1.64302	10.8357	14.1986	17.2168	31.4851	0	10.6445
Rragb	0.355868	0.0021238	0.0247566	384.309	429.864	340.849	419.985	358.477	524.028	412.492	321.121	343.092	468.438	441.28	566.019	619.441	468.553	562.127	606.089	321.775	459.486
Cdkn3	-0.607919	0.00212409	0.0247566	165.78	238.447	157.998	63.2971	52.0217	23.3373	136.93	90.1394	138.459	120.987	115.989	94.4735	39.7309	50.7092	24.1035	97.0792	58.3752	72.7372
Pik3cb	-0.270211	0.00212926	0.0248015	1891.4	2135.3	2504.89	3254.67	3628.28	4204.96	3885.93	4434.67	4795.15	2451.8	2148.84	2334.73	2701.7	2760.61	2705.61	2889.64	3385.76	3300.67
Cdk2	-0.426667	0.00214844	0.0250095	1123.47	891.082	848.573	519.207	418.066	431.74	632.771	645.06	756.432	727.993	412.501	536.445	359.384	273.83	498.425	421.551	636.432	671.489
Gsto1	-0.314083	0.00215904	0.0251174	1422.83	1084.97	1365.17	832.271	752.896	861.358	773.104	759.612	673.967	747.64	848.549	965.272	596.866	711.958	924.54	599.092	562.395	741.565
Gmnn	-0.428484	0.00216531	0.0251617	1121.42	797.848	687.025	506.376	347.127	373.397	624.266	435.674	404.177	505.665	449.129	435.399	365.705	393.504	414.924	383.069	345.98	458.599
Nlgn2	-1.02432	0.00217376	0.0252266	94.536	75.0819	31.9546	26.5163	23.6462	18.0334	13.608	23.4738	9.1627	48.6018	27.9071	44.3615	5.41785	12.1702	17.2168	9.62046	2.84757	3.54816
Crtam	-0.359725	0.00217635	0.0252412	7596.44	7490.86	7788.06	2755.13	2203.83	3268.28	1090.34	802.804	1314.34	5496.14	5130.54	5469.6	2679.13	2036.48	2078.92	1235.79	770.268	606.735
Ern1	0.230261	0.00218134	0.0252835	4434.97	4391.88	4839.35	5410.19	6845.11	6821.91	5507.83	7416.78	6530.97	5660.56	5822.98	6277.15	6739.8	7024.24	6063.74	6849.77	8915.74	7487.5
Spag5	-0.603113	0.00219779	0.025443	606.263	638.609	527.252	266.019	197.683	213.218	312.133	502.339	423.52	425.007	311.338	382.001	172.468	196.752	131.708	246.634	435.678	86.0428
Abi3	-0.238418	0.00220428	0.025498	766.563	661.711	560.981	563.686	546.701	559.034	597.901	532.386	590.485	474.643	595.641	579.163	489.412	580.114	514.781	477.525	445.645	424.005
Slc9a7	0.336682	0.00220524	0.025498	1711.92	2411.7	2476.48	2679.01	3790.97	4077.66	3608.67	4477.86	5212.56	3046.4	3434.31	3830.69	4120.27	3971.55	3576.78	4233	5122.78	6148.07
Ctdnep1	-0.159253	0.00220983	0.025533	4546.63	4066.8	4274.82	4763.53	4429.41	4514.71	4677.74	4247.82	4619.02	4251.1	3811.93	3951.46	4248.5	3797.11	4207.78	4286.35	3345.9	4019.18
Gnai2	-0.110641	0.00221233	0.025533	46139	42889.9	39616.6	46185.5	43659.5	45317.8	48621.3	47229.3	51604.3	40834.8	40686.7	39388.9	42927.4	41932.5	42135.4	46250.8	41865	44564.9
Cep41	-0.27458	0.00223245	0.0257495	469.94	523.098	388.781	361.82	317.805	380.822	312.133	257.273	367.526	373.303	327.036	359.821	301.594	275.858	321.953	278.993	283.333	256.354
Osm	0.392564	0.00225598	0.0260051	841.233	589.929	497.072	1125.66	977.063	935.613	1281.7	1069.47	922.378	1325.69	784.014	827.259	1348.14	981.731	1088.96	1822.64	1213.07	1301.29
Cd2	0.255271	0.00226635	0.0261038	15029.2	13939.7	11075.8	18916.4	18935	15116.2	19383.7	17480.5	14344.7	18432.5	18680.3	17315.8	21851.1	18153.9	20827.1	21143.1	15448.1	19205.3
Susd1	-0.487387	0.00226731	0.0261038	495.286	547.025	433.163	183.048	242.137	248.224	355.509	262.906	186.308	166.487	392.443	306.423	188.722	235.291	179.054	198.531	192.211	174.747
Mapre2	-0.169562	0.0022804	0.0262385	6064.69	5438.9	4830.48	7326.21	7641.52	7285.48	8840.09	8651.5	8276.97	5545.77	5001.47	5536.15	6852.67	6223.04	5957	6917.98	6821.36	7799.74
Bspry	-0.374073	0.00228575	0.0262841	1342	1276.39	1365.17	1198.37	965.712	1474.49	911.735	924.867	1286.85	955.49	962.793	810.007	1006.82	1154.14	843.621	1099.36	915.494	527.788
Cd28	0.210097	0.00229154	0.0263346	7554.66	8536.23	8952.62	5455.52	5969.26	6380.63	3619.72	3307.93	3344.39	7500.18	8457.58	9094.92	6632.35	6638.85	7215.55	4828.6	4091.96	4905.33
Cdc45	-0.434082	0.00229378	0.0263443	1138.54	757.419	724.305	392.613	266.73	288.534	391.23	354.924	345.128	582.187	409.885	438.686	252.833	210.95	293.546	334.967	417.169	273.208
Dock7	1.00244	0.00230013	0.0263997	21.9214	32.1779	69.235	47.9005	38.7798	78.4982	32.319	75.1161	45.8135	251.282	69.7676	183.196	53.2755	135.901	116.213	49.8515	49.8325	61.2057
Gyg1	-0.163565	0.00230174	0.0263997	5395.4	4440.56	4764.79	4388.88	4155.12	3990.68	4312.88	3972.7	4210.77	4030.85	4867.17	4281.7	3992.05	3582.1	3854.83	3921.65	3303.18	3567.67
Cyb5r4	0.160965	0.0023028	0.0263997	3778.7	3746.67	3932.2	3833.75	3828.8	4116.91	4671.79	3760.5	4400.13	4680.25	4106.7	4343.32	4520.29	4671.33	4489.27	4947.54	4070.6	4452.05
Ncoa5	0.145359	0.00230934	0.0264587	2825.12	2617.96	2806.68	3099.85	3086.31	2903.37	2801.54	2756.76	3151.97	3371.1	3354.95	2921.28	3160.41	2949.25	3267.74	3277.95	3284.67	3188.91
Cep57	-0.160518	0.00232214	0.0265892	1984.57	1858.07	1975.86	2016.1	1884.13	1906.23	2121.99	1908.89	1925.19	1500.45	1773.84	1822.93	1794.21	1797.14	1782.8	1845.38	1870.85	1548.77
Sike1	0.20523	0.00233505	0.0267208	3467	3900.96	3921.54	5488.88	6233.15	6438.97	6626.24	6916.32	7167.27	5523.02	5078.21	4805	6486.07	6154.07	5810.66	7141.88	8574.03	7199.21
Prkcq	0.139415	0.00235446	0.0269267	10091.4	9238.37	9668.05	13040.9	14398.7	13316	12686	13912.4	12735.1	12490.7	11517.8	11048.5	13764.9	13417.7	14370	13989.9	14072.7	14591.8
Slc44a2	-0.169166	0.0023605	0.0269716	14455.8	13304.3	13220.3	14693.5	15265.1	17506.2	16682.5	17217.6	19875.9	13096.6	13633.5	13952.5	13219.5	12825.4	13677.9	13926	15462.3	16145
Tlr12	0.361449	0.00236124	0.0269716	1467.36	1526.39	1109.54	715.941	771.813	641.776	801.17	856.324	917.288	1104.4	1269.77	1153.4	1227.14	1164.28	1170.74	1227.05	1148.99	1428.13
Gstt1	-0.916615	0.0023657	0.0270062	30.1419	42.0789	44.3814	65.0078	29.3213	27.5804	43.3754	55.3981	37.6689	14.4771	16.5698	21.3592	22.5744	28.3972	8.60838	42.8548	11.3903	37.2557
Ly6e	-0.203824	0.00239826	0.0273179	44558.6	38977.4	34431.1	24976.7	24021.7	23704.3	18973.8	17136.8	15567.4	32405	28835.8	29984.2	23313	22833.4	23051.5	17834.6	13496.1	14634.4
Zfp212	-0.186529	0.00240134	0.0273224	1598.21	1299.49	1549.8	1666.25	1682.67	1726.96	1754.58	1588.71	1608.56	1404.28	1336.05	1373.56	1563.95	1225.14	1383.37	1606.62	1467.92	1324.35
Il18rap	0.341613	0.00240632	0.0273541	23710	28667.3	37031.9	44466.2	52470.1	65207.6	49759.3	63768	79649.3	38085.2	55165.3	42647.8	56377.2	68094.4	53545.9	68382.2	88516.7	78698.1
Prkrip1	0.253513	0.00241438	0.0274293	669.972	786.297	811.293	679.16	823.835	679.964	702.512	698.58	677.022	748.674	986.34	896.266	740.439	768.752	901.298	753.019	1039.36	946.471
Ift57	0.369177	0.00241627	0.0274342	217.844	235.972	275.165	124.883	136.202	159.118	122.472	133.331	101.808	348.485	231.977	230.022	186.916	212.979	177.333	180.165	189.363	144.587
Serpina3f	-0.41798	0.00242306	0.0274805	2120.89	1952.95	1413.11	580.793	491.842	650.262	355.509	384.031	358.363	944.115	711.63	1155.04	428.913	519.263	644.768	349.835	327.471	306.916
H1f3	-0.836473	0.00242325	0.0274805	119.198	87.458	35.5052	95.801	129.581	77.4374	258.552	261.967	103.844	15.5112	67.1514	18.8947	64.1112	77.078	61.1195	142.558	138.107	111.767
Tapt1	0.139521	0.00244059	0.0276606	3695.81	4124.55	4573.06	4001.4	4045.4	4356.65	3845.96	3865.66	3890.08	4509.62	5100.01	4668.63	4327.96	4521.24	4344.65	4333.58	4009.38	4279.08
Ccdc141	2.70304	0.00244371	0.0276793	0	0	3.55052	0	1.8917	0	2.5515	5.63371	0	18.6134	0	4.92905	3.6119	4.05674	3.44335	21.8647	11.3903	12.4186
Tigar	0.326222	0.00244646	0.0276938	602.838	496.696	466.893	486.703	418.066	525.089	479.681	415.017	395.014	596.664	594.769	613.667	687.164	460.44	748.929	650.693	404.355	597.865
Zfp995	0.450043	0.00244833	0.0276984	147.284	169.141	241.435	150.544	186.332	100.775	163.296	154.927	139.477	233.702	272.966	203.734	183.304	275.858	250.504	216.898	207.873	140.152
E230016K23Rik	-1.10081	0.00245202	0.0277235	8.22052	16.5015	14.2021	17.9627	21.7545	20.1549	43.3754	20.6569	48.8677	9.30672	8.72096	2.46453	6.32082	22.3121	13.7734	10.495	8.54271	14.1926
Cfap36	0.228087	0.0024654	0.0278581	1187.86	981.015	1240.91	1305.29	1239.06	1033.21	1129.46	1157.73	1053.71	1278.12	1370.93	1199.4	1218.11	1517.22	1582.22	1125.59	1341.21	1475.15
Ltbp3	-0.686799	0.00247399	0.0279385	439.113	367.159	365.703	300.233	279.971	416.889	376.771	797.17	581.322	55.8403	276.454	326.96	202.266	221.092	324.536	237.888	394.389	364.573
Ywhaq-ps2	0.656731	0.00248342	0.0280234	17.8111	25.5773	30.1794	30.7932	34.9964	38.1883	31.4685	27.2296	28.5062	26.8861	32.2675	55.0411	45.1487	66.9362	38.7377	44.6039	42.7136	62.0928
F730311O21Rik	0.817993	0.00248447	0.0280234	34.2522	109.735	35.5052	89.8134	97.4225	96.5315	87.6014	76.0551	106.898	145.805	106.396	58.3271	123.708	172.411	94.6922	118.944	378.727	135.717
Acvr1b	-0.201553	0.00248609	0.0280249	917.958	970.289	1129.06	839.114	948.687	901.668	968.718	1067.59	1108.69	996.853	918.317	856.833	819.901	831.631	777.337	731.155	901.256	858.654
Rasa3	0.20463	0.00250239	0.0281918	20723.2	20582.3	20653.3	28429.8	31138.3	31267.7	31981.3	36480.1	34645.2	31191	28385.8	24918	34283.2	34606	28084	37630	37532.4	33286.2
Pank2	-0.111245	0.00250393	0.0281923	3915.02	4095.68	3932.2	3755.91	4104.99	3640.62	4100.26	4157.68	3970.5	3694.77	3594.78	3760.87	3433.11	3440.11	3525.99	3852.56	3620.69	4110.54
Pde5a	0.544865	0.00254096	0.0285757	235.655	155.939	232.559	260.031	244.029	259.893	336.798	476.987	270.809	408.462	337.501	283.42	214.908	541.575	437.306	251.881	553.852	511.822
Gngt1	-1.84137	0.00254101	0.0285757	0	6.60061	0	25.661	8.51265	16.9726	48.4784	35.6802	63.1208	0	0	0	18.0595	6.08511	1.72168	7.87128	14.2379	15.9667
Ddc	-1.03239	0.00254312	0.0285825	405.546	400.162	328.423	23.9502	37.834	46.6746	19.5615	16.9011	2.03616	104.442	56.6862	80.5078	17.1565	12.1702	34.4335	14.868	9.9665	16.8537
Lrmda	-0.417206	0.00255334	0.0286754	234.97	185.642	145.571	151.4	178.766	173.969	163.296	130.514	124.205	117.885	123.838	135.549	100.23	160.241	164.42	86.5841	123.869	110.88
Arap2	-0.306194	0.00255442	0.0286754	8112.97	6168.27	8945.52	9589.5	10316.4	13175	9322.32	10662.7	10345.7	8363.64	7085.78	8229.87	7332.15	8638.82	6871.21	6534.91	9342.88	6937.54
Lactb2	-0.207653	0.00256874	0.028819	1141.97	1193.06	1212.5	1741.52	1460.39	1649.52	1813.26	1543.64	1642.16	1308.11	1152.04	998.133	1457.4	1352.92	1274.9	1283.89	1429.48	1253.39
Gm5492	-0.165687	0.00257783	0.0289039	1095.38	1080.85	1173.45	1354.04	1360.13	1358.87	1286.8	1367.11	1527.12	948.252	1025.58	1020.31	1142.26	1281.93	1238.75	1320.63	1053.6	1296.85
Exoc2	-0.125667	0.00258619	0.0289804	7005.94	7150.11	7298.08	6716.33	6903.76	7003.31	6730.85	6644.96	7649.84	6486.79	7029.96	6390.51	6870.73	6401.53	5840.79	6402.85	6096.65	6317.49
Tnfrsf13b	-0.379151	0.00260333	0.0291552	422.672	392.736	553.88	260.887	198.628	263.075	202.419	209.386	149.657	249.213	356.687	382.823	169.759	135.901	216.931	145.181	172.278	166.763
Rnase6	-0.662047	0.00260565	0.0291638	160.985	215.345	184.627	130.016	84.1806	100.775	174.352	102.346	66.1751	86.8627	188.373	82.1508	87.5885	109.532	53.372	62.0957	62.6466	48.7872
Ngly1	-0.15167	0.00261284	0.0292184	3438.23	3122.91	3348.14	3475.35	3495.86	4175.25	3422.41	3347.36	3863.61	2949.2	3215.42	3015.76	3452.98	3285.96	3510.5	3207.11	2942.96	2939.65
Tmem131	0.326836	0.00261362	0.0292184	5341.97	6164.97	6974.99	5033.83	6895.24	8257.16	4758.54	6540.74	6384.37	7573.6	8289.27	8644.73	6323.53	8831.52	6971.93	6157.09	10117.4	7729.66
Trgc2	-2.78203	0.00262204	0.0292952	395.955	356.433	239.66	13.6859	6.62095	0	28.917	2.81685	6.10847	503.597	250.291	164.302	1.80595	0	0	0	0	0
1700020L24Rik	-0.309686	0.00262956	0.0293619	257.576	250.823	259.188	204.432	212.816	251.406	246.645	226.287	246.375	181.998	152.617	228.379	200.46	217.036	181.637	196.782	158.04	219.986
Khdc4	0.292636	0.00267774	0.0298822	1834.55	1963.68	2181.79	2254.74	3007.8	2515.12	1644.01	2566.15	2390.45	2183.98	2769.78	2480.13	2512.98	2860	2946.65	2433.98	3502.51	3179.15
Pnrc1	0.160679	0.00271197	0.0302107	8013.64	6810.17	7564.37	9094.25	8559.94	8222.15	8562.82	7978.27	9296.07	10023.3	8252.64	7959.6	9673.57	9393.38	9776.54	9630.95	8770.52	9225.21
Tmem64	0.156556	0.00272054	0.0302882	1660.54	1805.27	1613.71	1637.17	1586.19	1551.93	1521.54	1470.4	1722.59	1788.96	2038.96	1790.07	1696.69	1874.21	1841.33	1609.24	1702.85	1907.13
Rb1	-0.218281	0.00273777	0.0304622	2240.09	1690.58	1832.07	1673.1	1818.87	2021.86	1883	1948.32	1714.44	1634.88	1629.07	1620.01	1647.03	1547.65	1363.57	1617.11	1980.49	1443.21
Cdc14a	-0.27087	0.0027396	0.0304645	1729.05	1378.7	1473.46	1466.95	1468.9	1562.54	1432.24	1285.42	1545.44	1487.01	940.991	1333.31	1461.92	1036.5	1066.58	1211.3	1368.26	1148.72
Gm7895	-0.172704	0.00274355	0.0304905	1914.01	1886.12	1684.72	1484.06	1733.74	1720.59	1522.39	1413.12	1767.38	1653.49	1480.82	1670.13	1580.21	1379.29	1498.72	1324.12	1373.95	1451.2
Tob1	0.18384	0.00274996	0.0305438	2104.45	2250.81	2361.09	2938.18	3367.22	3032.79	2398.41	2510.76	3125.5	2926.45	2692.16	2755.34	3308.5	3237.28	3334.03	2953.48	2727.97	3233.26
Srxn1	-0.267106	0.00276687	0.0307135	717.925	775.571	628.441	1007.62	912.745	1162.62	1474.77	1318.29	1650.3	669.05	571.223	693.353	831.64	770.78	929.705	1179.82	874.204	1357.17
Bcl2a1d	-1.16466	0.00278002	0.0308414	84.9454	175.741	72.7856	37.6361	16.0794	43.4922	102.06	60.0929	97.7355	3.10224	43.6048	21.3592	28.8952	32.4539	35.2944	29.736	22.7806	62.9798
Lix1l	-0.89848	0.00278862	0.0309186	43.8428	67.6562	31.9546	23.0949	47.2925	30.7628	51.8804	18.779	28.5062	18.6134	36.628	30.3958	20.7684	16.227	18.0776	10.495	8.54271	26.6112
Carmil2	-0.293993	0.00279736	0.0309973	2305.17	2279.68	2345.12	1027.29	1001.65	982.288	546.871	639.426	391.96	2055.75	1643.9	1679.98	845.184	829.603	751.512	530	529.648	321.108
Cyp4f13	0.237018	0.00280014	0.03101	541.869	638.609	676.373	745.024	713.171	655.566	728.027	848.812	802.245	890.343	852.909	712.248	775.655	813.376	758.398	905.198	1009.46	740.678
Phf6	-0.210845	0.00283295	0.0313549	3933.52	3867.95	4154.1	3486.47	3754.08	4486.06	3547.43	3429.99	3732.27	3220.13	3477.04	4168.33	3521.6	3182.51	3180.8	3224.6	2431.83	3339.7
Gm26839	-1.83646	0.00285342	0.031563	0.685043	30.5278	23.0783	10.2644	13.2419	25.4589	9.35549	11.2674	24.4339	0	1.74419	1.64302	7.2238	2.02837	6.88671	5.24752	9.9665	15.0797
Ahi1	0.322964	0.00285514	0.0315636	312.38	246.698	234.334	340.436	301.726	328.844	270.459	375.581	350.219	375.371	286.919	338.461	329.586	505.064	402.872	328.845	454.187	449.729
Casp3	-0.169723	0.00286252	0.0316267	3973.25	4100.63	4335.18	4204.12	3881.77	3715.93	4390.28	3984.91	4131.36	3365.93	3652.34	3307.39	3964.06	3452.28	3659.42	4320.46	3276.13	3633.31
Atp6v1g3	0.682643	0.00286782	0.0316667	78.78	61.8807	60.3588	83.8258	86.0723	56.2217	38.2725	32.8633	16.2892	96.1695	190.117	106.796	102.036	170.383	61.9803	38.4818	52.6801	36.3686
Hemgn	-0.635199	0.00287551	0.031733	149.339	183.992	88.7629	67.5739	62.4261	115.626	88.4519	66.6656	107.916	89.965	109.012	95.295	58.6934	64.9078	86.9447	48.1023	22.7806	42.5779
Smoc2	-1.32717	0.0028802	0.0317663	32.8821	25.5773	3.55052	31.6485	26.4838	22.2765	79.0964	58.215	81.4462	2.06816	12.2093	9.03659	37.022	36.5106	10.3301	9.62046	19.933	7.09632
Tgif1	0.212143	0.00288467	0.031797	871.375	702.964	1003.02	913.531	849.373	969.558	945.755	889.187	1131.08	1017.54	1089.25	1021.14	1052.87	1101.4	978.773	1170.2	1082.08	1047.59
Ndst1	-0.224843	0.00291862	0.0321151	4265.76	4863	4768.34	3074.18	3448.57	3894.15	2639.1	3604.64	3419.72	3204.61	3697.68	3891.49	3017.74	3075.01	2925.99	2601.02	3407.12	3002.63
Mfsd12	-0.53488	0.00292248	0.0321388	196.607	160.89	204.155	119.751	100.26	64.7079	88.4519	99.5289	87.5547	79.6242	95.9305	92.0089	84.8796	87.2199	64.5629	50.726	93.9698	92.2521
Snhg12	0.521088	0.00295767	0.0324879	119.883	191.418	145.571	106.921	111.61	65.7687	75.6944	68.5435	47.8497	205.782	155.233	142.121	140.864	121.702	148.064	87.4587	146.65	133.056
Arrb2	0.219418	0.00297702	0.0326436	6153.74	5525.53	4134.58	6298.91	5911.56	5168.15	5838.68	5087.24	4932.59	7115.51	6213.68	5665.94	7134.4	5851.85	6650.84	6448.33	5942.88	6064.69
Hcn2	-0.735905	0.00298252	0.0326849	194.552	184.817	241.435	60.731	88.9099	56.2217	68.8904	49.7644	31.5604	120.987	105.524	80.5078	46.0517	40.5674	55.0936	13.1188	68.3417	19.5149
Glipr2	0.15807	0.0030069	0.0329139	11120.3	12178.1	12394.8	11485.9	10905.6	10528.3	10156.7	9347.26	9157.61	11746.1	13430.3	12102.5	12923.4	11947.1	12582	12232	9573.53	11681.4
Rtn4rl1	-0.199857	0.00301342	0.0329662	2557.27	2454.6	2084.15	2533.59	2688.1	2215.98	2983.55	3417.78	3001.29	2276.01	1828.78	1979.01	2287.23	1963.46	2080.65	3017.33	2433.25	3048.75
Creb3l2	-0.237958	0.00301917	0.0329973	764.508	752.469	853.899	827.994	832.348	1005.63	877.715	1176.51	896.927	693.868	700.293	837.939	662.783	722.099	668.871	746.897	852.847	876.395
Zswim9	0.396735	0.00302121	0.0329973	126.048	220.295	161.548	153.966	192.953	197.306	172.651	194.363	216.851	254.384	331.396	239.88	193.237	249.489	230.705	214.274	257.705	193.375
Slc36a1	-0.290336	0.00302151	0.0329973	1296.79	1130.35	875.202	1134.21	1104.75	1250.67	1026.55	1275.1	1222.71	866.559	875.584	892.98	893.042	740.355	812.631	932.31	1422.36	1092.83
Gsn	-0.443337	0.00302363	0.0330014	478.16	650.985	440.264	194.168	169.307	225.947	291.721	238.494	164.929	300.917	259.884	240.702	197.751	172.411	175.611	173.168	216.415	207.567
Usp46	-0.329959	0.0030294	0.0330452	374.034	443.891	468.668	610.731	506.975	548.426	696.559	678.862	604.738	468.438	381.106	482.225	502.957	342.794	456.244	384.818	425.712	416.021
Grhl3	2.49674	0.0030629	0.0333914	2.05513	6.60061	1.77526	0	0.94585	0	0	0	13.235	0	10.4651	3.28603	13.5446	6.08511	12.0517	30.6105	28.4757	31.9334
Rpl13a-ps1	0.239108	0.00306616	0.0334077	1474.9	1990.91	2014.92	1414.77	1496.33	1342.96	1527.5	1391.53	1534.24	1656.6	2161.92	2144.14	1661.47	2143.99	1856.83	1825.26	1550.5	1682.71
Myadm	0.336966	0.00308138	0.0335411	1159.09	971.939	685.249	1636.31	1680.77	1309.01	1783.5	1699.5	1624.85	1534.58	1233.14	1334.95	2418.17	1401.6	1544.34	2426.98	1811.05	1876.98
Prom1	-2.55667	0.00308196	0.0335411	42.4727	7.42568	0	6.84293	5.6751	10.6079	1.701	4.69476	10.1808	3.10224	1.74419	0	5.41785	8.11348	8.60838	0	0	0
Gpatch11	0.231894	0.00308652	0.0335715	887.816	801.148	633.767	761.275	883.424	844.386	774.805	949.28	759.486	866.559	829.363	926.662	860.535	1066.92	927.984	940.181	1040.79	1150.49
Actr2	-0.111752	0.00309018	0.0335919	38253.5	35641.6	34859	41760.7	38189.6	40780.9	43984.4	38056.6	43077.9	34424.5	34260.3	35068.6	38410.7	36159.7	37424.1	37429.7	36014.6	38620.8
1600014C23Rik	-2.46871	0.0031052	0.0337164	14.3859	0.825076	8.87629	6.84293	9.4585	8.48629	1.701	4.69476	4.07231	0	0	3.28603	5.41785	2.02837	3.44335	0	0	0
4930503L19Rik	-0.33125	0.00312996	0.0339657	553.515	687.288	626.666	615.863	654.528	621.621	642.977	494.827	574.196	441.552	433.431	692.532	529.143	419.872	484.652	347.211	586.6	416.909
Jak2	-0.150338	0.00313726	0.0340254	6731.23	5971.9	7248.38	6482.82	6555.68	6880.26	6060.66	6224.31	6143.08	6543.66	5667.75	6114.49	5625.53	6358.94	5535.19	5254.52	6190.62	5255.71
Gvin1	0.323505	0.0031426	0.0340637	1050.86	1032.99	1082.91	2315.47	3119.41	2482.24	2507.27	3329.52	2098.26	1736.22	1422.39	2053.77	2493.11	3062.84	2728	2827.54	3335.93	2914.81
Dnaja1	0.208275	0.00315461	0.0341743	1802.35	1586.62	1636.79	1833.9	2212.34	1769.39	1732.47	1730.49	1501.66	1979.23	1568.9	2117.85	2048.85	2018.23	2355.25	1951.2	1979.06	2216.71
Bckdk	-0.225099	0.00315844	0.034192	2399.71	2225.23	2314.94	1891.21	1574.84	2043.07	2028.44	1839.41	2049.39	1477.7	1926.46	1735.03	1903.47	1582.13	1784.52	1919.72	1725.63	1578.93
Aurka	-0.400702	0.00315986	0.034192	601.468	488.445	346.175	344.712	258.217	284.291	382.725	375.581	327.821	221.293	274.71	280.134	279.019	219.064	235.009	355.957	355.946	348.606
1700022N22Rik	0.981479	0.00316387	0.0342158	16.441	15.6764	10.6515	2.5661	1.8917	12.7294	16.1595	13.1453	13.235	22.7498	18.314	21.3592	17.1565	16.227	13.7734	27.1122	39.866	22.176
Adipor2	-0.159628	0.00318922	0.0344505	8806.92	9413.29	8428.92	9383.36	9552.14	10642.9	10417.8	10114.4	12448	7975.86	7977.93	8707.17	9064.96	8302.12	8588.58	9020.49	9190.53	10921.2
Fndc3a	0.238078	0.00320904	0.0346052	1530.39	1641.08	1880	1908.32	2316.39	2644.54	2022.49	2359.59	2320.2	2397	2229.08	2473.56	2234.86	2505.04	2488.68	2187.34	2729.4	2517.42
Gm16062	-0.667077	0.00321583	0.0346587	38.3624	33.003	55.033	38.4915	47.2925	23.3373	49.3289	55.3981	67.1931	14.4771	27.9071	24.6453	28.8952	38.539	30.9902	27.1122	29.8995	32.8205
Ccnh	-0.161854	0.00322334	0.0347127	2122.26	1797.84	2210.2	1961.35	1851.97	1735.45	1957.85	1735.18	1944.53	1783.79	1806.98	1766.24	1879.99	1620.67	1671.75	1771.91	1564.74	1588.69
Cdo1	1.98848	0.00322452	0.0347127	6.85043	1.65015	0	6.84293	6.62095	1.06079	5.10299	5.63371	2.03616	11.3749	3.48838	9.8581	9.93272	14.1986	27.5468	0	66.9179	17.7408
Mmp24os1	-0.250237	0.00323242	0.034778	920.013	1020.62	939.111	674.028	632.773	603.587	700.811	595.295	786.974	619.414	831.107	713.891	601.381	679.504	651.654	530.874	511.139	594.316
Arhgef3	0.1406	0.00323869	0.0348146	16395.8	17614.5	17127.7	18450.2	21079.2	20657.7	21832.3	22690.7	23296.7	18220.5	20624.2	17845.6	22525.6	24212.6	20511.2	24604.8	26348.6	22418.1
Cyria	0.179266	0.00323951	0.0348146	5161.12	5900.12	5632.89	5389.66	6932.13	6344.56	6029.19	6725.71	5921.14	6111.41	6086.35	6475.95	6665.76	6661.16	7051.13	6926.73	6631.99	8624.68
Cenpn	-0.511994	0.00324318	0.0348342	366.498	364.683	308.895	159.953	94.585	91.2276	173.502	191.546	122.169	178.896	135.175	174.981	124.611	83.1631	108.466	114.571	162.312	123.298
Slc2a4rg-ps	0.770995	0.00325736	0.0349666	76.7248	94.0586	120.718	112.053	215.654	132.598	68.8904	137.087	67.1931	185.1	229.361	138.835	190.528	137.929	145.482	135.561	437.102	118.863
Nenf	-0.469369	0.00326036	0.034979	270.592	249.173	243.21	241.213	221.329	185.638	246.645	218.776	255.538	76.5219	231.105	187.304	152.603	190.667	189.384	187.162	192.211	133.056
Foxj1	0.837657	0.00327669	0.0351165	28.0868	45.3792	17.7526	53.0327	47.2925	56.2217	25.515	45.0697	8.14462	76.5219	73.256	87.0799	38.8279	58.8227	89.5272	66.4686	42.7136	39.0297
Aph1b	-0.971103	0.00327689	0.0351165	63.709	89.1082	79.8866	58.1649	37.834	117.747	62.0864	71.3603	89.5908	12.409	29.6512	21.3592	34.313	66.9362	36.1552	22.7393	113.903	31.0464
Ext1	-0.527282	0.00328029	0.0351329	191.127	185.642	140.245	125.739	127.69	120.93	109.714	128.636	99.7716	108.578	124.71	168.409	46.0517	111.56	113.631	57.7227	95.3936	51.4483
Spin1	-0.148127	0.00328726	0.0351876	4187.67	4246.66	4289.02	4254.59	4115.39	4503.04	3979.48	3848.76	4801.25	4240.76	3915.71	3991.71	3825.9	3569.93	3673.2	3748.48	3491.12	4044.01
Dcaf5	0.175357	0.00329654	0.0352671	5465.96	5913.32	5407.43	5290.44	6873.49	5622.17	5560.56	6395.2	5436.54	6284.11	5991.3	6389.69	6153.77	6529.32	7127.74	5966.43	6929.56	7329.61
Rab33b	0.188911	0.00332987	0.0356034	1261.85	1234.31	1350.97	1737.25	1521.87	1909.41	1792	1452.56	1566.82	1650.39	1572.39	1633.98	1920.63	1699.77	1872.32	1867.24	1583.25	1845.93
Casp8	-0.111405	0.00335966	0.0359016	6370.9	6787.9	6438.86	6774.5	6679.59	7223.95	6557.35	6500.36	7260.93	6040.06	6150.02	5912.4	6032.77	6563.8	6429.6	5957.69	6264.66	6749.48
Rasa1	-0.217438	0.00336945	0.0359859	4804.21	4514.81	5363.05	5266.49	5520.92	5129.96	4709.21	5370.8	4305.45	4409.32	3676.75	4902.76	4454.37	3667.29	3960.72	4428.91	5127.05	4059.09
Kif18b	-0.632186	0.00338851	0.036169	485.011	326.73	255.637	201.866	96.4767	66.8295	233.037	260.09	197.507	354.69	211.919	124.048	102.939	79.1064	59.3978	138.185	177.973	122.411
Arid3b	0.278575	0.00341774	0.0364604	963.856	1087.45	889.404	1131.65	1310.95	1346.14	1181.34	1399.98	1331.65	1410.49	1203.49	1360.42	1408.64	1342.78	1306.75	1142.21	2085.85	1609.98
Hsph1	0.586021	0.00343438	0.0366173	3610.86	3616.31	2245.7	3731.11	5049.89	2773.96	3878.28	3986.79	2334.45	6370.97	3184.89	5191.93	5331.16	3726.11	7491.87	4997.39	3194.97	7280.82
Fndc3b	0.328901	0.00344103	0.0366675	306.214	365.509	394.107	237.792	204.304	273.683	214.326	248.822	245.357	432.246	302.617	376.251	381.958	352.936	284.937	299.109	374.456	278.53
N4bp3	-0.190504	0.00345147	0.0367579	1028.25	1058.57	1093.56	1204.35	1088.67	1161.56	1432.24	1396.22	1478.25	854.15	985.468	836.296	1073.64	1101.4	1092.4	1440.44	1018.01	1173.55
1810019N24Rik	-3.81044	0.00346032	0.0368315	9.59061	3.3003	14.2021	2.5661	0	0	10.206	9.38952	4.07231	0	0	0	8.12677	0	1.72168	0	0	0
Ntn4	3.3991	0.00347738	0.0369922	0	0	0	0	0	0	8.50499	0	0	6.20448	3.48838	3.28603	6.32082	0	3.44335	21.8647	5.69514	1.77408
Klrb1	0.274298	0.0034963	0.0371725	615.854	444.716	736.732	861.353	859.777	769.07	845.396	774.635	748.287	613.21	861.63	602.987	1145.87	1146.03	933.149	955.049	929.732	898.571
Gfpt2	0.536001	0.00350806	0.0372766	56.1735	70.1314	46.1567	87.2473	115.394	75.3158	61.2359	97.651	75.3378	75.4879	144.768	102.689	155.312	127.787	97.2747	117.195	82.5795	82.4947
Lamb3	-0.331611	0.00351074	0.0372841	463.089	419.138	569.858	453.344	557.105	617.377	489.037	731.443	584.377	252.316	362.792	433.756	449.681	440.156	439.888	427.673	579.481	517.144
Per3	0.524619	0.00351385	0.0372962	78.78	90.7583	102.965	104.355	126.744	236.555	108.864	184.973	213.796	115.817	108.14	151.979	235.676	190.667	178.193	242.261	375.879	217.325
Hey1	0.788588	0.00351844	0.0373239	36.9923	28.0526	56.8082	56.4541	34.9964	8.48629	41.6744	61.0319	61.0847	70.3175	100.291	60.7916	80.3647	77.078	80.0579	48.9769	68.3417	69.1891
Tnfaip3	-0.267116	0.00354159	0.0375273	5097.41	4052.77	3554.07	5564.15	5663.75	4807.48	5466.16	5707.89	5074.1	5111.46	3790.13	3660.64	4379.43	4172.36	3385.68	4123.68	4762.56	3802.74
Gm10167	-0.345879	0.00357372	0.0378253	2953.91	2336.61	2749.87	2273.56	1838.73	2657.27	2088.83	1738	2261.15	1934.76	2314.54	1493.5	1754.48	2194.7	1455.68	1555.89	2367.75	1292.42
Clint1	-0.105823	0.00358495	0.0378865	11605.3	10900.1	11285.3	11228.4	11859.1	12439.8	10912.8	10686.2	11480.9	11069.8	10288.1	11142.9	10877.2	10496.8	10338.7	10207.3	9851.17	10843.2
Lyplal1	0.741325	0.00358549	0.0378865	92.4808	83.3326	118.942	112.053	89.8557	38.1883	44.2259	25.3517	40.7231	292.645	136.047	115.011	140.864	121.702	89.5272	84.8349	25.6281	78.0595
Shank1	0.794082	0.00358551	0.0378865	20.5513	11.5511	51.4825	65.8632	81.3431	95.4707	48.4784	101.407	40.7231	26.8861	60.1746	68.1852	112.872	85.1915	123.1	78.7128	175.126	132.169
Gm3756	-0.34919	0.0035932	0.0379465	771.359	750.819	569.858	537.17	378.34	486.901	594.499	566.188	705.528	383.644	443.025	420.612	435.234	322.511	458.827	638.449	471.273	627.137
Alkbh2	-0.378919	0.00359746	0.0379703	335.671	353.132	369.254	423.406	252.542	294.898	356.359	323.938	284.044	230.6	289.536	322.853	241.094	225.149	298.711	302.607	232.077	159.667
Abitram	0.239743	0.00362032	0.0381599	1022.77	1218.64	1177	878.461	961.929	1050.18	729.728	661.022	665.823	1393.94	1154.65	1164.08	1003.2	1018.24	1036.45	885.082	922.613	1144.28
Gvin2	0.305271	0.00362148	0.0381599	1037.84	841.577	1260.43	2162.36	2673.92	2319.94	2226.61	2989.62	1920.09	1793.1	1423.26	1671.77	2569.87	2525.32	2560.99	2575.66	3103.85	2424.28
D730003I15Rik	0.565279	0.00362784	0.0382036	86.3154	66.0061	88.7629	52.1773	55.8051	62.5864	69.7409	52.5813	59.0485	89.965	121.221	69.8282	63.2082	137.929	91.2488	78.7128	145.226	79.8335
Nfya	0.172328	0.00362968	0.0382036	2721.68	2359.72	2291.86	2698.68	2778.91	3079.46	2968.24	2857.23	2800.73	3315.26	2720.94	2889.25	3132.42	2636.88	2951.81	3244.72	3276.13	3479.86
Zfp595	0.178943	0.00364303	0.0383228	530.909	612.206	584.06	804.899	864.507	800.893	816.479	782.147	810.39	642.164	754.363	735.25	912.907	920.88	910.767	762.64	935.427	860.428
Cav2	-0.747455	0.00365061	0.0383812	51.3782	128.712	118.942	81.2597	103.098	108.2	127.575	93.8952	88.5728	117.885	88.0816	41.0754	36.119	83.1631	74.0321	27.9868	46.9849	44.352
Pmaip1	0.338125	0.00365402	0.0383957	194.552	186.467	143.796	277.994	419.011	456.138	508.598	526.752	584.377	243.009	248.547	175.803	609.508	466.525	468.296	717.161	509.715	706.97
Qprt	-0.301693	0.00366618	0.038502	652.846	549.5	521.926	638.103	693.308	498.569	969.569	896.699	903.035	404.325	362.792	488.798	553.523	517.234	478.626	767.887	1035.09	603.187
Dnai4	0.750906	0.0036726	0.038548	104.127	32.1779	56.8082	38.4915	31.213	26.5196	63.7874	57.276	50.9039	104.442	96.8026	83.7939	71.335	87.2199	63.702	125.066	93.9698	31.0464
Zfp296	0.316867	0.00368109	0.0386157	280.868	208.744	239.66	147.978	181.603	212.157	158.193	165.255	124.205	290.577	319.187	327.782	214.908	212.979	248.782	209.026	142.379	180.069
Otop3	-1.08919	0.00369013	0.0386891	4.7953	1.65015	10.6515	23.9502	26.4838	77.4374	50.1794	49.7644	84.5005	5.1704	0	4.10754	26.1863	18.2553	12.0517	24.4884	32.7471	23.9501
Tent4a	0.326245	0.00369326	0.0387003	1037.84	639.434	687.025	1147.9	819.106	840.142	904.08	984.021	904.053	1448.75	974.131	1131.22	1033.91	876.256	1218.09	1105.48	1064.99	1118.56
Naprt	-0.380132	0.00369894	0.0387384	456.924	429.864	367.478	301.944	257.271	316.114	298.525	354.924	279.971	254.384	305.233	274.384	293.467	308.312	216.931	299.983	243.467	146.362
Plod3	0.207676	0.00371334	0.0388461	591.192	671.612	536.128	641.524	646.015	601.466	630.22	682.618	662.769	730.061	559.885	614.488	688.067	738.326	790.249	817.739	758.878	879.056
Pmf1	-0.246284	0.0037311	0.0389887	2683.31	2014.01	2055.75	1671.38	1433.91	1405.54	1695.04	1464.76	1437.53	1801.37	1595.06	1405.6	1358.98	1251.5	1583.08	1421.2	1329.82	1422.81
Cdc25a	-0.252631	0.00375637	0.0392312	1117.99	960.388	928.46	845.101	768.03	584.493	697.409	743.65	614.919	939.979	752.618	657.207	675.425	632.851	631.855	548.366	636.432	589.881
Brca1	-0.320141	0.00381649	0.039815	700.799	558.576	612.464	377.216	403.878	397.795	444.811	551.165	399.086	517.04	396.803	361.464	296.176	391.475	359.83	321.848	496.901	384.088
Msgn1	-0.592832	0.00386298	0.0402556	51.3782	69.3064	47.932	67.5739	58.6427	66.8295	57.8339	50.7034	93.6632	46.5336	54.942	35.3249	55.0815	26.3688	31.851	32.3597	39.866	48.7872
Fam149a	1.21025	0.00387125	0.0403027	31.512	4.95045	0	15.3966	20.8087	25.4589	21.2625	19.718	8.14462	54.8063	17.4419	41.8969	34.313	18.2553	67.1454	37.6072	25.6281	42.5779
Igip	0.380599	0.00387178	0.0403027	432.947	283.826	404.759	455.055	354.694	682.085	375.07	383.092	376.689	527.381	461.339	697.461	494.83	454.355	606.891	516.881	526.801	545.529
Niban1	-0.177865	0.00389891	0.0405628	4504.84	5359.69	4832.25	3851.71	4564.67	4496.67	4115.56	4789.59	4410.31	4022.57	3729.08	4141.22	3565.85	4074.99	3878.94	3774.72	4648.66	4333.19
Igkv6-23	-3.18842	0.00392599	0.0408221	8.22052	1.65015	0	4.27683	0	12.7294	18.711	16.9011	1.01808	0	0	0	0	4.05674	0	2.62376	0	2.66112
Maged2	0.227552	0.00395029	0.0410253	709.705	695.539	548.555	940.902	752.896	817.866	947.456	1056.32	913.216	928.604	902.619	863.405	929.161	1054.75	961.556	908.696	1036.52	985.501
Chpf	-0.184101	0.00395341	0.0410253	5426.91	4666.63	5629.34	5687.33	5135.96	5327.27	5527.39	5276.91	5767.41	4764.01	3953.21	4639.88	4872.45	4109.48	5185.69	5321.86	4302.68	5505.85
Prkar2a	0.182885	0.00395399	0.0410253	3634.84	3885.28	4072.44	4103.19	4611.96	4967.66	4161.49	4484.43	5398.87	4387.6	4162.51	4882.22	5213.78	4841.72	5451.69	4842.59	4835.17	5939.62
Pkib	1.12132	0.00395422	0.0410253	13.7009	11.5511	17.7526	12.8305	38.7798	4.24314	19.5615	37.5581	4.07231	14.4771	41.8606	19.7162	37.022	48.6809	61.1195	48.9769	45.5611	38.1427
St8sia4	-0.254501	0.00397073	0.041174	12083.5	15307.6	18610	13312.1	14878.2	15570.2	13254.2	11459.9	15169.4	9842.38	13841.9	13795.6	12738.3	12967.4	12249.7	11784.2	9116.5	12328.1
A730081D07Rik	1.31368	0.00397935	0.0412407	10.2756	11.5511	17.7526	2.5661	10.4043	2.12157	0.850499	8.45056	8.14462	21.7157	26.1629	17.2517	4.51487	14.1986	10.3301	18.3663	48.4087	19.5149
Tubb4a	0.588893	0.00398372	0.0412634	27.4017	42.0789	30.1794	63.2971	79.4514	86.9844	43.3754	77.933	58.0304	75.4879	67.1514	64.0777	76.7528	123.731	65.4237	72.5907	122.446	73.6243
Mgat3	-3.68286	0.00399789	0.0413874	20.5513	23.1021	17.7526	0.855366	1.8917	0	1.701	0	0	0	0	0	0	0	0	0	0	0
Ms4a4c	0.201052	0.00400072	0.0413941	3739.65	3966.96	3983.68	4092.92	3414.52	4165.71	4010.95	3317.32	3280.25	4750.56	5093.04	3970.35	4644.9	4383.31	3705.05	4708.78	3941.04	3851.53
Cpd	0.276361	0.00401117	0.0414795	708.335	706.265	788.214	1018.74	1230.55	1213.54	1044.41	1267.58	1414.11	1033.05	981.107	1103.29	1103.44	1320.47	1299.87	1075.74	1517.76	1762.55
Psd3	-0.91455	0.00404846	0.0418193	35.6222	28.8776	15.9773	28.2271	37.834	50.9177	39.123	77.933	29.5243	21.7157	27.9071	26.2883	8.12677	16.227	6.88671	23.6139	31.3233	29.2723
Rasal3	0.143982	0.00405515	0.0418655	13330.9	12550.2	11216.1	12212.1	12768	11343	12567	12462.7	11549.1	15510.2	13008.2	12881.3	13732.4	13425.8	12709.4	13222.9	14479.9	12620.8
Etf1	-0.130056	0.00405879	0.0418802	8356.16	8136.9	8695.21	7274.89	7301.96	7923.01	6747.86	6356.7	7105.16	6488.85	7677.06	7315.53	7174.13	6693.62	7012.39	6646.86	6190.62	6627.07
Tmem67	0.406683	0.0040859	0.042114	112.347	138.613	106.515	132.582	104.989	178.212	96.9569	105.163	110.97	157.18	142.152	184.018	130.028	156.184	172.168	181.914	186.516	124.186
Pink1	-0.174504	0.00409394	0.0421738	6738.09	7891.02	8270.93	7639.27	8026.48	6871.77	8234.53	8996.1	8267.81	6063.85	6811.07	5875.43	6409.31	7829.51	7537.5	7155.87	7248.49	8017.95
Gmps	-0.138488	0.00411232	0.0423401	3717.04	3572.58	4084.87	3662.68	3455.19	3742.45	3550.83	3116.38	3808.63	3571.71	3180.53	3392.01	3370.8	3365.06	3287.54	3209.73	2942.96	3372.52
Adgrl1	-0.457216	0.00412942	0.042493	944.675	951.312	745.608	497.823	558.051	338.391	347.854	593.417	264.7	528.415	609.595	530.694	295.273	350.908	312.484	304.356	528.224	252.806
Eepd1	0.519959	0.00414226	0.0426019	214.419	152.639	74.5608	116.33	90.8016	85.9237	75.6944	129.575	92.6451	343.315	214.535	271.919	122.805	129.816	131.708	111.073	129.564	117.089
Usp54	0.511746	0.00414853	0.0426432	77.4099	94.0586	63.9093	129.16	172.145	149.571	104.611	162.439	123.187	170.623	145.64	136.37	124.611	204.865	154.09	130.313	277.638	158.78
Gm10224	0.353038	0.00416891	0.0428293	152.08	199.668	225.458	132.582	124.852	148.51	130.977	136.148	152.712	200.612	310.466	248.096	214.908	186.61	182.498	169.67	153.769	130.395
Add3	0.151607	0.00418419	0.042963	17473.4	17961.1	20264.6	23444.7	26229.4	26941.8	23688.1	24238.1	23858.7	22265.8	23159.4	21837.3	26698.3	28922.5	23207.3	26446.6	27507.5	25241.6
Usp18	-0.308879	0.0042036	0.0431388	963.171	697.189	926.684	779.238	688.579	647.079	477.98	382.153	424.538	950.32	672.386	731.964	473.159	363.078	552.658	376.072	347.404	396.507
Ap1s3	-0.29512	0.00422171	0.0433012	830.272	1003.29	912.482	752.722	646.961	928.188	563.03	515.484	699.419	530.483	861.63	755.788	643.821	709.929	626.69	424.175	576.633	450.616
Srcin1	1.58245	0.0042292	0.0433544	0	0	3.55052	2.5661	6.62095	10.6079	39.123	123.942	72.2835	23.7838	0	3.28603	7.2238	24.3404	11.1909	70.8416	266.248	157.893
Gm6210	0.285847	0.00423877	0.0434054	1200.2	1377.05	1233.8	1057.23	1305.27	934.552	910.884	1045.99	934.595	1176.78	1304.65	1430.25	1464.62	1217.02	1771.6	1333.75	968.174	1465.39
Cnn2	-0.131484	0.00425234	0.0435208	37555.4	34030.2	33634	36814.9	34308.8	38936.1	37587.8	33837	40993.9	33188.8	31925.7	33112.5	32455.6	31405.2	35994.2	34810.3	32001	34152.8
Arpc4	-0.153296	0.00428955	0.0438779	14468.8	15134.4	13937.5	14868	12927.9	12503.5	15886.5	13980.1	15262	12481.3	13420.7	12311.9	12997.4	12571.8	12948.7	14028.4	11166.7	13915
Rbm12b2	0.253132	0.0042952	0.0439049	628.185	778.871	594.711	768.974	950.579	958.951	603.854	784.964	869.438	909.991	799.712	873.264	1034.81	868.142	954.67	900.825	1057.87	823.173
Tex11	-4.49416	0.00429916	0.0439049	30.8269	0	46.1567	25.661	0	53.0393	23.814	1.8779	35.6327	0	3.48838	0	0	0	0	0	14.2379	0
Gsap	-0.288604	0.00430484	0.0439391	3563.59	4683.13	5045.28	6460.58	6934.97	7833.9	7918.15	8014.89	8303.44	3929.51	4970.07	3633.53	5315.81	5699.72	4299.89	6010.16	8481.49	5070.32
Otud6b	0.157231	0.00431127	0.043981	1113.88	1169.13	1279.96	1135.07	1314.73	1244.3	1221.32	1039.42	1101.56	1350.51	1268.03	1336.59	1202.76	1427.97	1339.46	1234.92	1339.78	1334.99
Cetn2	-0.150313	0.0043207	0.0440534	6790.15	6263.97	6753.08	6314.31	5904.94	6744.48	6810.8	5727.6	6523.84	5490.97	6435.19	5716.88	5876.56	5795.05	5955.28	6274.29	5072.95	5481.9
Wtap	-0.147004	0.00432508	0.0440742	4082.17	3992.54	4239.32	4993.62	4798.3	4357.71	4991.58	4669.41	4386.9	3957.43	3750.01	3760.04	4282.81	3892.44	4263.73	4836.47	3948.16	3837.33
Map3k14	0.291097	0.00433174	0.0441184	2055.81	2331.66	1979.41	2075.97	2131	1961.39	1516.44	2222.5	1327.57	2606.92	2532.57	2430.02	2263.76	2683.53	2057.4	2273.05	2900.25	1719.97
Synj2	-0.570697	0.00433978	0.044163	321.285	269.8	211.256	79.549	107.827	85.9237	87.6014	98.5899	126.242	81.6923	159.593	165.123	96.6183	75.0497	37.016	67.3432	102.513	85.1558
Gtf2i	-0.145443	0.00434314	0.044163	10832.6	10095.6	8246.07	7159.41	7113.73	7459.45	6572.66	7595.18	6592.05	9118.52	8193.34	8735.92	6654.02	6584.09	6338.35	6234.93	6547.99	6318.38
Ddx52	-0.121602	0.00434579	0.0441663	3816.38	3797.82	4281.92	3735.38	3879.88	4261.18	4280.56	3950.17	3870.73	3741.3	3656.7	3485.66	3759.08	3843.76	3596.58	3758.1	3691.88	3437.28
Parl	-0.188379	0.00436319	0.0443192	1351.59	1244.21	1253.33	1269.36	1083.94	1345.08	1328.48	1175.57	1289.9	1052.69	1202.62	971.845	1235.27	1227.16	1113.92	1093.23	946.817	1124.77
Snord83b	-1.55691	0.00436644	0.0443284	28.0868	6.60061	1.77526	11.1198	13.2419	26.5196	5.10299	15.9622	8.14462	3.10224	5.23257	3.28603	8.12677	2.02837	6.02587	2.62376	8.54271	0.887039
Zfp385b	2.23832	0.00438377	0.0444804	8.90556	0	0	0	2.83755	7.4255	4.25249	3.75581	0	12.409	27.9071	4.92905	29.7982	32.4539	15.4951	10.495	12.8141	0
Nherf1	-0.164525	0.00441133	0.044736	16495.2	14740	12991.3	14436.9	14002.4	13889.9	15091.3	14672.1	15586.8	14737.7	11864.9	13032.4	13365.8	11003.9	13145.9	14287.3	12224.6	14033
Gm43403	0.420952	0.00442583	0.0448591	217.844	117.161	131.369	158.243	210.924	140.024	227.934	193.424	245.357	262.656	185.756	180.732	292.564	247.461	265.999	294.736	190.787	269.66
Sumf2	0.193035	0.00443753	0.044935	698.744	755.769	653.295	760.42	680.066	616.317	752.692	799.987	724.871	894.479	750.874	822.33	743.148	705.872	900.437	815.115	804.439	922.521
Gramd4	0.231035	0.00444095	0.0449399	8541.8	8579.14	10671.1	11538	13105.7	13791.3	12409.6	15076.7	14939.3	11721.3	12634.9	12145.2	12579.3	14790.9	13712.3	13197.5	20372.9	15293.4
Edc3	-0.12732	0.00445167	0.0450243	2672.35	2954.6	2781.83	2582.35	2690	2917.16	2825.36	2572.73	2868.94	2676.2	2469.77	2622.26	2492.21	2239.32	2388.83	2657	2505.86	2707.24
Gm20743	-0.398261	0.00448765	0.0453639	813.831	630.358	427.837	632.971	398.203	381.883	256.851	254.456	185.29	471.541	444.769	588.2	330.489	261.66	359.83	184.538	227.806	153.458
Med10	0.19841	0.00450818	0.0455471	2136.65	2348.99	1590.63	2405.29	2065.74	2026.1	2562.55	2189.64	2110.48	2562.45	2297.97	2236.15	2396.49	2531.4	2493.85	2559.04	2793.47	2455.33
Hspa12b	-0.708176	0.00453115	0.0457547	186.332	174.916	111.841	89.8134	84.1806	110.322	47.6279	76.994	49.8858	114.783	50.5815	110.904	27.9922	30.4255	45.6244	45.4785	48.4087	89.591
Arl2bp	0.149235	0.00453657	0.0457849	12031.4	10946.3	11430.9	10154	9296.76	9830.3	9437.14	8171.7	9321.52	11775.1	12547.7	10945	11629.4	11719.9	10375.7	11423	9556.45	10143.3
Src	0.815592	0.00454766	0.0458724	19.1812	39.6036	40.8309	38.4915	40.6715	23.3373	28.917	39.436	27.4881	35.1587	20.9303	67.3637	32.5071	83.1631	68.8671	89.2079	44.1373	95.8003
Furin	-0.153435	0.00457829	0.046137	4276.04	3789.57	4242.87	4365.79	4589.26	4371.5	3925.9	4550.16	4375.7	4320.39	3724.72	3945.71	3543.27	3831.59	3488.98	3686.38	4185.93	3896.76
Nab2	-0.221993	0.00457902	0.046137	1646.84	1087.45	1244.46	1386.55	1315.68	1332.35	1231.52	1519.22	1442.62	1199.53	975.875	1108.21	1098.02	1186.6	1075.19	1325	1361.14	1172.67
Gpr62	-1.42295	0.00458122	0.046137	41.1026	70.1314	83.4371	35.9254	26.4838	20.1549	63.7874	25.3517	22.3977	13.443	3.48838	46.826	25.2833	14.1986	27.5468	18.3663	0	1.77408
Relt	-0.15383	0.00458465	0.046147	2327.78	2244.21	1867.57	2028.07	2026.01	1948.66	1651.67	1738	1607.54	2108.49	1806.98	1759.67	1824.91	1699.77	1810.34	1644.22	1554.77	1449.42
Ift88	0.32136	0.00459228	0.0461889	177.426	212.87	179.301	213.841	162.686	188.82	158.193	125.82	182.236	234.736	228.489	299.851	180.595	257.603	247.921	173.168	200.754	189.826
Atosa	-0.237767	0.00459371	0.0461889	1698.91	1553.62	1649.21	2222.24	2527.31	1983.67	2325.26	2939.86	1977.11	1607.99	1480.82	1576.47	1830.33	1768.74	1608.05	1936.34	2373.45	1704.89
Stx3	0.256656	0.00461097	0.0463378	480.215	505.771	358.602	515.786	429.416	424.314	476.279	428.162	511.075	592.528	648.839	664.6	490.315	547.66	573.318	531.749	441.373	480.775
Krba1	0.408175	0.00462509	0.046455	288.403	335.806	285.816	281.415	295.105	206.853	225.382	353.046	264.7	357.792	352.327	471.546	355.772	478.695	373.604	303.482	475.544	215.551
Eci2	-0.173126	0.00464425	0.0466227	1407.08	1342.4	1441.51	1268.51	1143.53	1060.79	1280.85	1269.46	1352.01	1193.33	1357.85	1252.8	1136.85	1198.77	1132	1032.89	972.445	1000.58
Gzmc	-0.506735	0.00465405	0.0466962	69.1894	108.085	83.4371	110.342	100.26	84.8629	132.678	123.003	178.164	28.9542	51.4536	49.2905	93.0064	103.447	99.8572	100.578	116.75	79.8335
Nfil3	0.222694	0.00467171	0.0468485	2606.59	2236.78	1789.46	2947.59	2800.66	2359.19	2753.92	2452.54	2418.95	2929.55	2270.94	2444.81	3432.21	2886.37	3304.76	3403.89	2756.45	2709.91
Tuft1	-1.17272	0.00468033	0.0469101	35.6222	27.2275	40.8309	35.9254	5.6751	58.3432	41.6744	12.2064	32.5785	27.9202	20.0582	19.7162	16.2535	4.05674	18.9384	3.49835	8.54271	15.0797
Lilrb4a	-1.49637	0.00469846	0.0470669	63.024	51.1547	31.9546	22.2395	18.917	32.8844	10.206	9.38952	7.12654	20.6816	28.7792	3.28603	3.6119	4.05674	3.44335	0.874587	21.3568	0.887039
Zyg11b	-0.172995	0.00472116	0.0472691	5404.99	5094.84	6169.02	4637.79	5281.62	5404.7	4700.71	4634.67	5005.89	4158.04	4359.61	5369.38	4999.77	4312.31	4583.1	4233.88	4248.58	4741.23
Mfhas1	-0.2776	0.00473113	0.0473439	2090.07	1965.33	2403.7	2962.13	3254.67	4557.14	3537.23	4009.32	5241.06	1928.56	2188.96	1943.69	2870.56	3332.61	2419.82	3187.87	3560.89	2823.45
Cpeb3	0.835932	0.0047505	0.0474658	13.0158	42.0789	3.55052	43.6237	26.4838	33.9452	85.0499	113.613	164.929	59.9767	34.0117	42.7184	72.238	115.617	74.0321	86.5841	162.312	141.039
Il10ra	0.162144	0.00475612	0.0474933	14195.5	13094	13286	18437.4	20663	18204.1	18401.4	21119.8	19869.8	18978.5	16257.6	16822	20671.8	20275.6	18538.1	20865	21896.4	19753.5
Txlng	-0.257539	0.00476145	0.0475214	846.713	740.093	772.237	721.929	620.477	589.797	757.795	651.632	539.581	648.368	535.467	655.564	584.225	608.511	600.004	614.835	558.124	412.473
Dock6	0.411121	0.00477882	0.0476091	122.623	123.761	147.346	178.771	176.874	128.355	112.266	126.758	137.441	250.247	154.361	188.125	165.244	158.213	163.559	150.429	250.586	182.73
Csf2	-0.759595	0.00478016	0.0476091	271.962	193.893	110.066	74.4168	42.5632	50.9177	12.7575	20.6569	16.2892	189.237	91.57	97.7595	34.313	30.4255	15.4951	13.9934	2.84757	15.0797
Grn	-0.191565	0.00478182	0.0476091	1830.44	1852.29	1597.73	1674.81	1548.36	1816.07	1762.23	1952.08	2134.91	1245.03	1462.5	1520.61	1489.91	1602.41	1772.47	1826.14	1694.3	1564.74
Ckap2	-0.65016	0.00478283	0.0476091	508.987	491.745	394.107	194.168	184.441	44.553	274.711	331.45	260.628	147.873	256.396	205.377	122.805	184.582	82.6405	194.158	237.772	141.926
Itgb1	-0.137005	0.00482752	0.0480033	55731	56077.1	60962.3	71248.5	71488.3	75380.5	82317.2	77722.7	80381.3	61348.9	60168.5	57688.8	63502.6	67642.1	62100	66438	64571.5	65782.8
Mpl	2.66597	0.00483132	0.0480159	1.37009	0	0	0	5.6751	0	5.10299	0	20.3616	0	22.6745	21.3592	6.32082	18.2553	14.6342	22.7393	1.42379	24.8371
Efcab5	1.75705	0.00483465	0.0480218	1.37009	1.65015	21.3031	8.55366	18.917	8.48629	0	16.9011	8.14462	11.3749	24.4187	18.0732	22.5744	68.9646	26.686	7.87128	106.784	7.09632
Diaph2	0.294043	0.004837	0.0480218	1192.66	1186.46	1453.94	1607.23	2364.62	2172.49	1740.12	1985.88	2011.72	1930.63	2045.06	2101.42	2072.33	2217.01	1751.81	1955.58	2689.53	2148.41
Rab17	-0.951882	0.00485323	0.0481436	122.623	155.114	143.796	21.3841	70.9387	48.7962	17.01	17.8401	9.1627	65.1471	70.6397	104.332	10.8357	26.3688	28.4077	5.24752	19.933	0
Zfp119b	-0.412067	0.00485437	0.0481436	265.797	164.19	284.041	196.734	166.47	246.102	290.871	223.47	276.917	170.623	187.501	142.121	181.498	148.071	142.038	265.874	213.568	135.717
Slamf6	0.362334	0.00488967	0.0484429	2520.96	2801.96	2316.71	1083.75	980.846	958.951	424.399	432.857	197.507	2976.08	2584.02	2589.39	1423.99	1334.67	1466.87	677.805	459.883	376.105
Bid	-0.169588	0.00490171	0.0485367	2986.79	2990.9	2611.4	3222.16	3183.73	2570.28	2877.24	2984.93	2516.69	2671.03	2325.01	2438.24	2715.24	2348.85	2573.91	2729.59	2695.23	2575.08
Adgrl3	2.82235	0.00491635	0.0486445	0	0	0	1.71073	4.72925	0	11.0565	13.1453	2.03616	0	16.5698	4.92905	9.02975	70.9929	0	4.37294	8.54271	10.6445
Rps15a-ps7	0.248426	0.00491953	0.0486445	20834.2	26829.8	29593.5	18447.7	21602.3	18914.9	17807.7	14270.2	14375.3	21634	31193.1	26382.7	22007.3	26204.5	26333.9	21836.7	17357.4	20868.5
Cebpg	0.175298	0.00492032	0.0486445	2072.26	2301.14	2503.11	2317.19	2767.56	2957.47	2500.47	2630	3116.34	2681.37	2741.87	2715.91	2764.01	3014.16	3092.13	2785.56	3276.13	3022.14
Cog6	0.207636	0.00492497	0.048665	1498.19	1836.62	1572.88	1700.47	1786.71	1695.14	1737.57	1751.14	1711.39	2412.51	1796.52	1809.78	2068.71	1701.8	1788.82	2272.18	1737.02	2066.8
Diaph1	0.136642	0.00493479	0.0487111	21277.4	21900.8	21530.3	25950.1	29080.1	30014.9	28640.6	31638.9	32462.4	25429.1	26576.2	26264.4	28628.8	30068.5	29922.7	29471.8	34038.4	34270.8
Inafm2	0.205282	0.00494034	0.0487404	722.036	806.099	859.225	895.568	957.2	870.905	1200.9	1218.76	1270.56	1121.98	971.514	1137.79	1032.1	1081.12	1025.26	1085.36	1258.63	1291.53
Usp36	0.208911	0.00495802	0.0488893	2023.62	1719.46	1846.27	2124.73	2120.59	2159.76	1531.75	2235.64	1896.68	2304.97	2238.67	2485.88	2214.09	2164.27	2317.38	2026.42	2594.14	2034.87
Tbl1xr1	-0.200367	0.00502039	0.0494671	5796.84	5756.55	6431.76	4916.64	5491.6	6289.4	4962.66	5491.93	5614.7	5545.77	5203.79	6381.48	4372.2	4434.02	4821.55	3671.52	4860.8	5082.74
Klra7	-0.244111	0.00502186	0.0494671	24728	25298.5	25984.4	29018.3	28143.8	27571.9	23963.7	22207.1	23244.8	20062.2	20633.8	19914.2	28756.1	20456.1	23637.8	27365	14851.5	18712.1
P2ry10b	-0.225726	0.00503882	0.0496022	1287.88	1604.77	1592.41	1903.19	1995.74	2013.37	1919.58	1493.87	2068.73	1247.1	1242.74	1436.82	1788.79	1531.42	1405.75	1875.99	1378.22	1628.6
Irf4	0.821315	0.00504082	0.0496022	1436.54	1117.98	862.775	138.569	92.6933	134.72	119.07	73.2382	29.5243	1416.69	728.2	1071.25	434.331	202.837	196.271	209.026	153.769	212.889
Hpf1	-0.155925	0.00506695	0.0498333	2494.93	2204.6	2105.46	2023.8	1918.18	1783.18	1965.5	1903.25	1882.43	2055.75	1801.75	1916.58	1628.06	1707.89	1946.36	1754.42	1655.86	1908.91
Pde10a	-1.24228	0.0050709	0.0498463	4.7953	34.6532	49.7072	83.8258	82.2889	82.7413	87.6014	134.27	100.79	2.06816	45.349	25.4668	30.7011	48.6809	24.1035	32.3597	34.1708	6.20928
Insr	0.36159	0.00507992	0.0499089	448.018	727.717	681.699	404.588	548.593	545.244	359.761	504.217	391.96	753.845	727.328	936.52	517.404	728.185	637.881	382.195	733.249	517.144
Smap1	-0.163849	0.00508592	0.0499419	1998.96	1898.5	2153.39	2289.81	2455.43	2120.51	2151.76	2250.67	2227.55	2096.08	1703.2	1735.03	2062.39	1987.8	1728.56	1961.7	1954.86	2205.18
Rps6ka2	1.87633	0.00509269	0.04998	0	0.825076	0	8.55366	15.1336	0	9.35549	25.3517	46.8316	41.3632	34.8838	44.3615	18.0595	16.227	12.0517	53.3498	19.933	18.6278
B3galnt2	0.198986	0.00509509	0.04998	1631.77	1620.45	1382.93	1647.43	1991.96	1632.55	1659.32	1779.31	1661.5	2119.86	1597.68	2104.7	1859.22	1888.41	2010.92	1787.66	1739.87	2102.28
Gpx8	-0.991966	0.00511547	0.0501539	23.2915	17.3266	14.2021	156.532	140.932	137.902	697.409	917.356	1020.11	2.06816	34.0117	5.75056	36.119	97.3617	92.9705	185.412	387.27	347.719
Mrpl4	0.124261	0.00514047	0.0503728	3286.15	3001.63	3165.28	3187.95	3085.36	3031.73	3339.91	3242.2	3478.77	3567.58	3460.47	3060.94	3366.29	3352.89	3558.7	3915.53	3330.23	3792.09
Klhl7	0.190213	0.00514854	0.0504258	1503.67	1400.15	1880	1577.29	1483.09	1644.22	1499.43	1308.9	1505.74	1966.82	1704.95	1628.23	1779.76	1853.93	1987.68	1701.95	1396.73	1717.31
Smo	-1.52608	0.00525022	0.0513726	54.1184	61.8807	78.1113	17.1073	11.3502	20.1549	51.8804	13.1453	0	39.2951	12.2093	23.0022	3.6119	8.11348	3.44335	0	11.3903	12.4186
Palld	1.57892	0.00525065	0.0513726	6.85043	47.8544	0	1.71073	8.51265	11.6686	7.65449	5.63371	6.10847	8.27264	51.4536	14.7872	23.4773	30.4255	37.8769	45.4785	38.4422	10.6445
Gins2	-0.423515	0.00525584	0.0513876	363.073	190.592	289.367	104.355	120.123	149.571	153.09	143.66	132.35	205.782	260.757	172.517	61.4023	95.3334	95.553	119.818	93.9698	132.169
Prpsap1	0.1239	0.00525762	0.0513876	4065.73	3758.22	3630.4	4047.59	4093.64	3657.59	3918.25	3872.24	3634.54	4091.86	3781.41	4321.96	4128.4	4095.28	4324.85	4477.01	4072.03	4507.93
Ubc	-0.161907	0.00526383	0.0514217	7794.42	8160.82	7436.55	9357.7	9566.32	7212.28	9411.62	8988.58	8996.75	7189.96	6303.51	6880.95	8075.3	7504.97	7614.97	9271.5	8537.02	7507.9
Fndc7	1.21426	0.00527396	0.0514791	21.2363	3.3003	0	35.9254	10.4043	16.9726	20.412	10.3285	18.3254	23.7838	5.23257	45.183	35.216	60.8511	49.9286	34.1089	35.5946	27.4982
Adat1	0.382742	0.00527516	0.0514791	137.694	90.7583	136.695	199.3	157.011	141.085	174.352	131.453	162.892	154.078	182.268	218.521	201.363	139.957	192.828	184.538	205.025	238.614
Slc12a4	-0.195547	0.0053201	0.0518641	1136.49	970.289	891.179	1136.78	1145.42	1233.69	1291.06	1473.22	1602.45	1055.8	968.026	936.52	977.922	1091.26	1035.59	1065.25	1190.28	1107.03
Cracdl	-0.58648	0.00533082	0.0519418	841.233	579.203	674.598	183.904	157.957	188.82	148.837	107.979	51.922	436.382	325.292	253.846	167.05	160.241	86.0838	111.947	95.3936	42.5779
Trim65	0.247329	0.00533933	0.0519979	1440.65	1575.89	1421.98	1695.33	2043.04	1709.99	1591.28	1939.87	1526.1	2332.89	1530.53	1809.78	2043.43	1578.07	2162.43	1887.36	2075.88	2262.84
Ak2	-0.264818	0.00535036	0.0520785	2322.98	2150.15	1757.51	947.745	875.857	875.148	972.971	927.684	806.318	1579.04	1187.79	1527.18	895.751	778.894	983.938	836.98	640.703	829.382
Ift74	0.543419	0.00539866	0.0524945	146.599	91.5834	51.4825	86.3919	68.1012	81.6805	68.0399	111.735	54.9762	128.226	197.094	138.835	101.133	129.816	130.847	75.2145	122.446	105.558
Tgfbr3	-0.585926	0.0054126	0.0525759	95.221	114.686	101.19	190.747	160.794	129.416	317.236	357.741	342.074	129.26	144.768	135.549	65.9172	111.56	93.8314	96.2046	142.379	180.956
Tle3	0.193254	0.00548432	0.0532453	17923.5	18318.3	17264.4	16950.8	20796.4	20117.8	15024.1	18220.4	16814.6	23333	22569	21420	19999.1	21760.3	18687.9	16778.1	23029.7	17134.1
Cd79b	-0.863295	0.00549462	0.0533179	303.474	264.024	101.19	172.784	159.849	125.173	391.23	239.433	49.8858	159.248	130.814	72.2927	135.446	156.184	56.8153	124.191	105.36	48.7872
Trappc9	0.163666	0.00549915	0.0533258	2821.01	2405.92	2274.11	2543.86	2449.75	2824.87	2281.04	2609.35	2785.46	3025.72	2863.96	3019.87	3127.9	2726.13	2721.97	2570.41	2797.74	2916.59
Prc1	-0.365222	0.00550109	0.0533258	1187.18	825.901	891.179	524.339	393.473	437.044	605.555	756.795	510.057	733.163	613.083	501.942	407.242	401.617	343.474	447.789	758.878	430.214
Ighg2c	4.85923	0.00551874	0.0534695	0	0	0	1.71073	5.6751	0	112.266	10.3285	0	579.085	163.954	0	0	2.02837	215.21	34.1089	8.54271	12.4186
Cfap74	0.862086	0.0055398	0.0536418	16.441	60.2305	63.9093	62.4417	11.3502	53.0393	40.824	54.4592	28.5062	153.044	71.5118	52.5765	84.8796	52.7376	66.2845	62.9703	82.5795	85.1558
Dpp4	-0.576954	0.0055422	0.0536418	732.996	700.489	314.221	69.2846	84.1806	74.255	82.4984	57.276	38.687	569.778	291.28	351.606	46.9547	70.9929	40.4594	45.4785	48.4087	21.2889
Panct2	-0.665638	0.0055736	0.0539181	97.2761	159.24	101.19	62.4417	68.1012	51.9785	67.1894	42.2528	98.7535	58.9426	61.0467	64.0777	83.9766	26.3688	30.1293	33.2343	56.9514	41.6909
Zbtb17	0.182649	0.00557831	0.0539361	909.052	839.102	750.934	856.221	802.08	842.264	759.496	858.202	756.432	1149.9	859.886	952.128	893.945	878.284	962.417	893.828	963.903	832.93
Gm13712	0.308688	0.00565713	0.0546702	150.71	181.517	127.819	141.135	137.148	124.112	119.92	158.683	111.989	164.419	177.035	197.162	174.274	186.61	160.977	172.294	186.516	141.926
Arpc1b	-0.106135	0.00567151	0.0547811	21285.7	19924.8	19142.6	23248	21675.1	20913.4	24009.6	24865.3	23583.8	19938.1	19884.6	19019.6	19418.5	20567.7	20127.3	20782.8	23388.5	21152.3
P3h4	0.46669	0.00569211	0.054952	104.812	76.732	63.9093	189.891	244.029	212.157	390.379	308.915	467.298	136.499	186.628	151.979	155.312	277.887	327.118	460.907	607.956	342.397
Tlr7	0.629179	0.00571342	0.0551295	71.9295	127.887	106.515	50.4666	99.3142	64.7079	57.8339	87.3225	18.3254	158.214	133.431	224.272	91.2004	133.872	118.796	76.0891	78.3082	69.1891
Tceal1	1.83235	0.00575335	0.0554865	0	3.3003	1.77526	15.3966	0	2.12157	13.608	7.51161	10.1808	8.27264	41.8606	23.0022	23.4773	36.5106	25.8251	10.495	5.69514	5.32224
Tor1aip1	-0.125269	0.00576262	0.0555458	6037.29	5862.99	4984.92	5165.55	5575.78	5355.91	5184.64	5143.58	4904.08	5002.88	4847.11	5175.5	5345.61	4744.36	4896.45	4852.21	4406.62	4915.97
Mxd3	-0.562616	0.00576538	0.0555458	680.248	509.072	545.004	218.974	94.585	62.5864	306.18	338.962	229.068	266.793	303.489	184.839	124.611	103.447	119.657	241.386	229.229	216.438
C1ra	1.50014	0.00578242	0.0556532	15.756	10.726	7.10103	5.13219	4.72925	8.48629	5.95349	8.45056	0	3.10224	29.6512	38.6109	9.93272	30.4255	16.3559	12.2442	38.4422	3.54816
Rgs9	-2.97047	0.00580908	0.0558813	15.756	1.65015	23.0783	2.5661	1.8917	0	5.10299	1.8779	2.03616	0	0	3.28603	1.80595	0	0	0	0	0
Spns2	-1.10427	0.00581935	0.0559516	41.1026	9.90091	53.2577	21.3841	25.5379	37.1275	58.6844	10.3285	28.5062	25.852	6.10467	23.0022	12.6416	14.1986	5.16503	13.9934	17.0854	17.7408
Zfp941	3.64918	0.0058368	0.0560909	4.11026	0	14.2021	0	0	0	0	0	0	14.4771	0	9.8581	7.2238	0	14.6342	9.62046	0	4.4352
Nxt2	0.320652	0.0058849	0.0565244	501.452	782.172	703.002	842.535	762.355	725.578	829.236	676.984	816.498	513.938	1006.4	879.014	960.765	1101.4	1062.27	1039.01	747.487	999.693
Tspan32	-0.261289	0.00589342	0.0565775	3573.19	3372.08	3781.3	4664.31	4549.54	5068.44	5958.6	4962.36	5836.64	3729.93	4513.97	3215.38	3972.19	4241.32	3321.11	3967.13	4101.93	3227.94
Rps6ka5	-0.166135	0.00591003	0.056708	2767.57	2534.63	2851.06	2384.76	2543.39	2434.5	1801.36	2032.83	1744.99	2462.15	2066.87	2770.95	2110.25	1969.55	1994.56	1866.37	1698.58	1773.19
Dzank1	-0.420575	0.00593743	0.0569421	154.135	117.161	198.829	139.425	170.253	158.057	125.023	161.5	156.784	149.942	150	88.7229	102.036	133.872	128.265	85.7095	123.869	78.0595
Rnd3	-2.20966	0.00599499	0.0574649	2.74017	61.8807	0	6.84293	32.1589	19.0941	40.824	14.0843	10.1808	0	0	0	9.93272	20.2837	5.16503	18.3663	5.69514	5.32224
Wls	-0.250413	0.00600578	0.0575191	4009.56	4686.43	3857.63	5086	4612.91	5083.29	5943.29	5530.42	5887.54	2931.62	4022.98	4082.9	3242.58	4655.11	4792.29	3570.06	4668.59	5437.55
Casp2	-0.12672	0.00600792	0.0575191	4534.99	4642.7	4677.8	4351.25	3993.38	4355.59	4257.6	4119.18	4652.62	4592.35	4213.09	3796.19	3978.51	3939.09	3480.37	4084.32	4166	4024.5
Zbp1	0.176507	0.00600978	0.0575191	3858.16	3787.92	3277.13	3606.22	3245.21	2864.12	2941.88	3218.73	2665.33	3346.28	4384.02	3804.41	3633.57	3819.42	3804.9	3378.53	3669.09	3385.83
Tnfsf12	-0.26472	0.00602003	0.057588	998.793	711.215	637.317	1263.38	1134.07	1175.35	1558.11	1438.47	1684.92	892.411	766.572	648.17	1041.13	752.525	976.19	1227.05	1207.37	1125.65
Gas2l3	-0.509533	0.00603194	0.0576728	200.033	116.336	188.177	83.8258	95.5308	99.7139	118.219	125.82	85.5185	187.169	95.0584	70.6497	64.1112	50.7092	70.5887	83.9604	89.6985	70.0761
Prxl2b	0.40539	0.00603865	0.0577078	88.3706	190.592	124.268	192.457	218.491	123.051	171.801	174.645	125.224	156.146	184.012	193.054	211.296	223.121	213.488	228.267	212.144	243.936
Ier5l	-0.910976	0.00604314	0.0577214	254.151	111.385	117.167	77.8383	41.6174	32.8844	28.0665	54.4592	21.3796	67.2152	62.7909	32.0388	49.6636	16.227	12.0517	26.2376	45.5611	23.063
Hs3st3a1	1.03647	0.00606281	0.0578604	6.16539	4.12538	21.3031	15.3966	9.4585	3.18236	8.50499	23.4738	19.3435	29.9883	12.2093	17.2517	18.0595	36.5106	15.4951	32.3597	31.3233	27.4982
Prune2	1.58616	0.0060652	0.0578604	34.2522	40.4287	55.033	5.13219	0	9.54707	1.701	3.75581	0	27.9202	6.97676	82.1508	21.6714	16.227	10.3301	17.4917	31.3233	19.5149
Ogfod2	0.238973	0.00606687	0.0578604	572.011	669.961	504.173	664.619	724.521	618.438	773.954	722.054	684.148	941.013	772.677	667.065	779.267	833.66	741.182	850.973	701.926	705.196
Setmar	-0.314759	0.00609042	0.0580143	189.072	164.19	205.93	224.961	198.628	208.975	237.289	169.95	206.67	108.578	176.163	138.013	156.215	168.355	144.621	202.03	176.549	185.391
Nt5dc1	-0.177565	0.00609408	0.0580143	3253.96	2896.02	3708.51	4103.19	3871.36	3955.67	3781.32	3308.87	3462.48	2860.27	3102.04	3021.51	3903.56	3198.74	2879.5	3498.35	2961.47	3086.9
Adgra3	-0.531005	0.00609502	0.0580143	372.664	394.386	353.276	124.028	89.8557	117.747	173.502	125.82	122.169	171.657	132.559	239.88	79.4618	137.929	119.657	54.2244	122.446	118.863
Lcn4	-1.03065	0.00609529	0.0580143	80.8351	77.5571	35.5052	63.2971	62.4261	53.0393	57.8339	61.0319	24.4339	42.3973	25.2908	57.5056	23.4773	50.7092	44.7636	28.8614	7.11893	0.887039
Cgas	-0.247149	0.0061035	0.0580632	1513.95	1019.79	1155.69	1088.88	1102.86	992.896	928.745	1002.8	860.276	969.967	924.421	929.948	874.982	1026.35	689.531	948.052	932.579	821.399
Elp5	-0.194154	0.00613252	0.0582805	1437.22	1320.95	1235.58	1068.35	1096.24	971.68	1069.08	1002.8	1025.2	967.899	1008.14	1110.68	955.347	866.114	1132	878.085	906.951	1054.69
Maml3	-0.461085	0.00614468	0.0583589	295.939	287.951	259.188	256.61	182.549	269.44	172.651	209.386	149.657	249.213	215.408	202.913	119.193	221.092	109.326	87.4587	210.72	118.863
Asap2	0.263148	0.00614695	0.0583589	809.721	721.116	814.843	1062.36	1350.67	1435.24	1123.51	1327.68	1304.16	1255.37	909.596	1146.83	1287.64	1304.24	1216.36	1286.52	1836.68	1531.92
Tmco6	-0.179599	0.00615131	0.058362	1063.19	1141.9	1200.07	1176.98	1125.56	1075.64	1288.51	1215.94	1195.22	928.604	1032.56	911.874	1139.55	896.539	895.272	1266.4	1191.71	1003.24
Cdc25b	-0.205414	0.00616504	0.0584426	4299.33	3775.55	3768.87	4121.15	4323.48	3504.84	3660.55	3891.02	2938.17	4177.68	3253.79	3419.94	3438.53	2762.64	3179.08	3284.95	2884.59	3335.27
Lims1	-0.194803	0.00618112	0.0585657	6105.11	6775.52	7922.97	7155.13	7390.87	9076.08	6523.33	6346.37	8578.32	5871.51	6477.93	6882.6	6685.62	7016.13	6608.65	5993.55	5662.39	6323.7
Arhgap24	-1.36065	0.00619862	0.0586923	4.11026	28.0526	31.9546	20.5288	37.834	60.4648	30.618	9.38952	30.5423	45.4995	15.6977	15.6087	5.41785	8.11348	14.6342	6.9967	2.84757	3.54816
Rabgap1	0.118332	0.00620249	0.0586923	2364.08	2167.47	2213.75	2424.11	2433.67	2456.78	2303.15	2358.65	2350.74	2686.54	2428.79	2494.92	2656.55	2634.85	2426.7	2388.5	2773.53	2398.55
Ciao2b	0.226282	0.00620615	0.0586923	929.604	952.137	782.889	916.952	958.146	768.009	984.878	869.469	756.432	803.48	970.642	1135.32	1004.11	912.766	1061.41	1138.71	1056.45	1201.05
Mbnl1	-0.14029	0.00620691	0.0586923	76767.3	81350	89036.3	70265.7	69074.5	75712.5	63880.1	56204.7	58110.9	66652.7	69397.9	72905.6	70119.6	73039.5	60621.9	58381.3	56367.7	51405.7
Tcf7	0.231422	0.00621914	0.0587648	39716.8	40648.2	37365.6	18932.7	19429.6	18570.1	9083.33	8675.91	6601.22	40892.7	33982.1	38294.6	21851.1	20549.4	21279.1	13172.2	11531.2	12019.4
Pdpk1	-0.1579	0.00622981	0.0588205	7033.34	6001.6	6474.36	6996.89	7745.56	8188.21	6537.79	7521.94	7960.35	6225.16	5898.85	6734.73	6631.45	6135.82	5973.36	6269.91	7005.02	6792.06
Fem1c	-0.14959	0.00627922	0.0592048	3299.85	3273.9	3527.44	3874.81	4380.23	4009.77	3873.17	3492.9	4072.31	3205.65	3069.78	3379.69	3742.83	3261.62	3235.03	3846.43	3216.33	3415.99
Iigp1	-0.623636	0.00627991	0.0592048	300.734	236.797	218.357	63.2971	41.6174	107.139	53.5814	54.4592	18.3254	144.771	144.768	137.192	49.6636	44.6241	46.4853	46.3531	32.7471	15.9667
Dag1	0.215849	0.0062957	0.059324	1385.84	1051.97	1042.08	1183.83	1437.69	1327.04	1176.24	1159.61	1405.97	1312.25	1112.79	1498.43	1540.47	1517.22	1579.64	1392.34	1344.05	1693.36
Cmpk2	-0.193931	0.00630064	0.0593345	1120.73	1080.02	1141.49	1266.8	1136.91	1071.39	912.585	789.658	968.192	871.73	1047.39	1113.97	1001.4	969.561	1128.56	641.947	727.554	824.06
Gm2788	-0.886573	0.00630573	0.0593345	95.9061	51.1547	15.9773	51.3219	32.1589	83.8021	77.3954	60.0929	44.7954	17.5794	32.2675	34.5034	12.6416	34.4823	18.0776	34.9835	69.7655	42.5779
Arhgap28	1.5041	0.00631605	0.0593682	0	6.60061	7.10103	3.42146	5.6751	15.9118	6.80399	3.75581	6.10847	8.27264	21.8024	14.7872	20.7684	20.2837	5.16503	28.8614	2.84757	27.4982
St6galnac6	-0.502529	0.0063161	0.0593682	197.977	311.879	211.256	176.205	181.603	346.877	189.661	312.671	238.23	97.2035	218.024	234.951	122.805	172.411	154.09	147.805	186.516	201.358
Rfc5	-0.170389	0.00634444	0.0596049	1840.03	1829.19	1587.08	1339.5	1219.2	1118.07	1172.84	1154.91	1177.92	1355.68	1477.33	1343.99	1128.72	1060.84	1203.45	1177.19	1177.47	1015.66
Ccdc184	-1.88945	0.00635944	0.0596953	43.8428	34.6532	26.6289	3.42146	0	2.12157	5.10299	3.75581	0	8.27264	14.8256	18.0732	0	0	1.72168	0	0	0
Mkrn2	-0.229236	0.00636038	0.0596953	680.933	952.962	960.414	875.039	904.232	981.227	979.775	861.958	1022.15	824.162	808.433	694.996	788.297	716.014	626.69	812.491	969.598	778.821
Dnajc9	-0.176759	0.00639078	0.0599508	5469.39	4782.14	4516.26	3927.84	3413.57	3301.17	4202.32	3977.4	3550.04	3858.15	3853.79	3645.03	3201.05	3281.9	3504.47	3591.93	3566.58	4110.54
Rfx1	0.227688	0.00639401	0.0599514	2515.48	2457.9	2274.11	2701.24	3195.08	2499.21	2293.8	2956.76	2039.21	3603.77	2566.58	2773.41	3342.81	2740.33	3066.31	2897.51	3159.38	2650.47
Rpl27a	0.182582	0.00640425	0.0600088	1736.58	1701.31	1904.85	1501.17	1454.72	1384.33	1454.35	1151.15	1268.52	1660.73	2247.39	1985.59	1824.91	1584.16	1648.51	1588.25	1315.58	1486.68
Igfbp6	0.536017	0.00640648	0.0600088	30.1419	72.6067	94.0887	69.2846	87.964	66.8295	97.8074	85.4446	76.3558	59.9767	131.686	71.4712	111.066	99.3901	124.822	129.439	121.022	131.282
Fam98a	0.184901	0.00645239	0.0604088	1335.15	1599.82	1606.61	1429.32	1430.12	1246.42	1280	1283.55	1244.09	2047.48	1456.4	1572.37	1593.75	1448.26	1442.76	1540.15	1472.19	1561.19
Phtf1	0.203633	0.00646757	0.060521	1696.17	1605.6	1301.26	1279.63	1405.53	1080.94	1248.53	1428.15	1226.78	1924.42	1508.73	1609.34	1469.14	1318.44	1630.43	1450.94	1559.04	1638.36
H3c1	-0.732798	0.0064931	0.0607297	51.3782	41.2538	95.8639	59.0202	87.0182	48.7962	102.06	108.918	71.2654	14.4771	13.9535	57.5056	34.313	38.539	55.0936	62.9703	72.613	61.2057
Srebf2	-0.131748	0.0064977	0.0607297	5711.89	5483.45	5203.28	5409.33	5216.36	5413.19	4454.91	4839.36	5424.32	5278.98	4532.28	5306.12	4733.39	4722.04	4635.61	4281.1	4867.92	4680.91
Bpi	-2.77448	0.00649952	0.0607297	17.8111	27.2275	44.3814	3.42146	0	0	0	3.75581	1.01808	7.23856	0	5.75056	0	0	0	0	0	0
Med8	-0.131944	0.00652669	0.0609534	1467.36	1381.18	1319.02	1593.55	1553.09	1466.01	1773.29	1759.6	1726.66	1189.19	1379.66	1173.94	1482.68	1395.52	1485.81	1686.2	1465.08	1552.32
Ext2	-0.159673	0.0065711	0.0613379	4919.3	4829.99	5345.3	4622.4	4719.79	5196.79	4683.7	4854.38	6045.35	4066	4434.61	4952.87	4225.92	4543.55	4558.14	4488.38	4220.1	4961.21
Gm13807	0.643741	0.00657949	0.0613548	36.9923	44.5541	83.4371	76.1275	52.9676	66.8295	81.6479	117.369	109.952	185.1	115.117	72.2927	107.454	125.759	79.1971	92.7062	156.616	79.8335
Tspear	-0.681887	0.00658071	0.0613548	78.78	40.4287	53.2577	61.5863	69.9929	49.8569	96.9569	66.6656	53.9581	17.5794	47.9653	57.5056	21.6714	52.7376	35.2944	38.4818	31.3233	54.9964
Safb	0.218274	0.00658266	0.0613548	5197.42	5581.64	4578.39	5195.49	6339.08	5206.34	4449.81	5548.26	4131.36	6562.27	5352.92	6076.7	5419.65	5697.69	7143.23	4930.05	6483.92	6003.48
Nyap1	-1.94155	0.00659045	0.0613972	12.3308	1.65015	7.10103	24.8056	11.3502	12.7294	21.2625	19.718	4.07231	0	0	3.28603	1.80595	0	11.1909	3.49835	0	11.5315
Hoxb4	0.379382	0.00661668	0.0616111	150.71	208.744	191.728	254.044	164.578	202.61	208.372	236.616	111.989	208.884	235.466	272.741	250.124	286	288.381	199.406	283.333	229.743
Gm4221	0.98476	0.00662816	0.0616876	10.9607	23.1021	56.8082	12.8305	15.1336	5.30393	28.0665	5.63371	19.3435	46.5336	47.0932	51.755	36.119	24.3404	43.0419	16.6172	24.2043	40.8038
Ssr3	-0.117931	0.00664725	0.0618348	11638.2	12088.2	11203.7	11363.5	11628.3	11145.7	11922.3	11082.4	12963.2	10848.5	11064.3	10418.4	11602.3	10500.9	10319.7	10966.4	9741.54	11300
Col8a2	0.278431	0.00665229	0.0618512	1596.84	1734.31	2132.08	2477.14	2918.89	2716.67	1615.1	1766.17	1656.41	2783.74	3266.87	3248.24	2491.31	2959.39	2925.99	1602.24	1640.2	1873.43
Selplg	0.154885	0.00668279	0.0620838	54743.2	47333.8	42785.5	67415.6	67878	63489.1	78061.3	75997.8	74355.3	62436.7	62635.6	57073.5	74183	66869.2	69733.1	83579	72311.2	80584
H2-Oa	0.428987	0.00668388	0.0620838	912.478	1075.07	862.775	260.031	267.675	267.318	123.322	151.171	96.7174	959.627	859.014	1051.53	328.683	391.475	392.542	290.363	102.513	262.564
Ttc28	0.53272	0.00669425	0.0621496	1563.27	2220.28	2385.95	1528.54	2329.63	2147.03	925.343	1848.8	1492.5	2277.04	3681.12	3253.17	1552.21	3421.86	2352.67	1447.44	3361.56	2285.01
A930024E05Rik	-0.260794	0.00672686	0.0623979	319.915	320.129	379.905	387.481	401.986	480.536	324.891	373.703	376.689	271.963	369.768	286.706	297.079	419.872	366.717	282.492	270.519	251.032
Ifng	-0.282849	0.00673062	0.0623979	1246.09	1506.59	1114.86	3088.73	2555.69	2067.47	2473.25	2269.45	1528.13	1308.11	1227.91	1162.43	1971.19	1910.72	1940.33	1963.45	1482.16	1393.54
Lgals9	-0.182958	0.0067309	0.0623979	7601.24	6558.53	5231.68	7524.65	6607.71	6747.66	8172.44	6860.92	7380.05	5248.99	6580.83	5676.62	6304.57	6259.55	5876.08	6633.74	5925.79	6675.86
Oip5	-0.812944	0.00674235	0.0624734	229.489	79.2073	108.291	76.1275	35.9423	53.0393	80.7974	49.7644	60.0666	95.1354	42.7327	50.112	14.4476	58.8227	41.3202	42.8548	17.0854	56.7705
Clybl	-0.407137	0.00674947	0.0625087	189.072	192.243	229.008	234.37	247.813	232.312	259.402	304.22	236.194	193.373	238.082	210.306	159.827	115.617	204.879	178.416	105.36	189.826
Tmem202	-1.99298	0.00676982	0.0626665	4.11026	23.1021	15.9773	12.8305	0	3.18236	17.8605	6.57266	2.03616	8.27264	3.48838	0.821508	1.80595	0	0.860838	3.49835	2.84757	0.887039
Gm7536	0.166157	0.00677633	0.0626959	28388.2	29586.4	31102.5	27274.2	28120.1	24943.3	25197.7	21907.6	20705.7	27097	35483	32033.1	31494.9	30153.7	33725.1	26405.5	22238.1	27313.7
Scn1b	-0.59276	0.00679115	0.0628024	147.969	176.566	124.268	68.4293	55.8051	107.139	105.462	141.782	129.296	97.2035	57.5583	104.332	29.7982	58.8227	30.9902	80.462	175.126	115.315
Srsf2	-0.181567	0.00680654	0.0629138	7036.08	6189.72	6346.55	5373.41	4201.46	4839.31	4638.62	3923.88	4472.42	5160.06	4903.79	5163.18	4648.51	4444.16	4448.81	4061.58	4645.81	3537.51
Selenom	0.693208	0.0068214	0.0630204	13.0158	13.2012	7.10103	29.0824	35.9423	31.8236	19.5615	48.8255	25.4519	26.8861	33.1396	30.3958	46.9547	38.539	40.4594	52.4752	45.5611	28.3853
Shroom3	3.34751	0.00683056	0.0630742	0	0	0	1.71073	0	0	0	5.63371	0	7.23856	17.4419	13.9656	18.0595	0	0	3.49835	2.84757	3.54816
Frat1	-0.238932	0.00684481	0.063144	912.478	914.184	1228.48	1242.85	1270.28	1162.62	1364.2	985.899	1341.83	1093.02	842.444	842.868	992.369	1034.47	1001.15	1162.33	877.052	949.132
Tarm1	-1.65157	0.00687945	0.0634327	17.1261	8.25076	30.1794	7.69829	25.5379	4.24314	11.0565	9.38952	10.1808	11.3749	5.23257	1.64302	1.80595	6.08511	5.16503	0	9.9665	0
Rps15a-ps5	0.308422	0.00689066	0.0634813	4444.56	5651.77	5322.22	4486.39	4214.71	4458.48	3274.42	3342.67	4793.11	5023.56	8085.2	6351.08	5565.03	4521.24	7982.55	4756.88	3408.54	4320.77
Dnajc8	-0.130083	0.00689145	0.0634813	6040.03	5719.42	5183.75	5687.33	5229.6	5603.07	6669.61	5604.6	5775.56	5139.38	4984.03	4886.33	5255.31	5066.87	5587.7	5673.45	5058.71	5417.15
Zfp938	0.309855	0.0069286	0.0637614	326.081	298.677	221.907	248.056	219.437	276.865	250.047	295.77	278.953	298.849	322.675	349.141	355.772	460.44	259.112	340.214	341.708	287.401
Gm8141	0.382525	0.00694152	0.063812	93.8509	99.0091	101.19	68.4293	88.9099	72.1334	59.5349	99.5289	60.0666	124.09	104.651	124.869	117.387	117.645	108.466	78.7128	82.5795	108.219
Gna15	-0.245946	0.00694538	0.063812	846.713	1081.67	665.722	1040.98	1151.1	843.325	1795.4	1849.73	1544.42	778.662	882.561	635.848	885.818	851.915	780.78	1511.29	1351.17	1398.86
Vegfc	0.23589	0.00694763	0.063812	842.603	872.105	1074.03	1387.4	1169.07	1248.55	1354.84	997.167	1241.04	1128.18	1418.9	1261.02	1219.02	1651.09	1292.12	1333.75	1297.07	1302.17
Bin1	0.135183	0.0069506	0.063812	7338.87	6617.93	5973.74	7324.5	7099.55	7249.41	7803.33	7610.2	7767.93	8622.16	7057	7464.23	7849.56	7285.9	8388.01	8168.64	8136.93	8073.83
Zfp521	1.39533	0.00695405	0.063812	15.071	3.3003	7.10103	8.55366	28.3755	0	4.25249	8.45056	6.10847	73.4197	20.0582	25.4668	20.7684	22.3121	12.0517	8.74587	24.2043	17.7408
Metrn	-0.214526	0.00695437	0.063812	1905.79	1585.8	1966.99	1661.12	1433.91	1581.63	1721.41	1441.29	1956.75	1666.94	1399.71	1357.13	1368.01	1263.67	1581.36	1390.59	1346.9	1737.71
B4galt6	-0.871936	0.00697102	0.0639337	148.654	115.511	216.581	59.0202	55.8051	73.1942	70.5914	51.6423	24.4339	28.9542	86.3375	76.4003	8.12677	79.1064	39.5986	28.8614	21.3568	42.5779
P2rx4	-0.466356	0.00697479	0.0639372	245.245	269.8	202.379	83.8258	98.3684	131.537	171.801	155.866	172.055	84.7946	199.71	137.192	90.2975	103.447	50.7895	145.181	148.074	131.282
Pxn	-0.135507	0.00698063	0.0639597	10367.4	9465.27	8590.47	9994.95	10713.6	10338.4	9909.16	11366.9	10492.3	9700.71	8257	9178.71	9421.64	8849.78	9317.71	8664.53	9498.07	10099.8
Nupl2	-0.346781	0.00701122	0.0642089	320.6	315.179	374.579	248.056	237.408	385.065	301.077	241.311	280.989	236.804	253.78	335.997	235.676	279.915	244.478	177.541	240.62	143.7
Uba7	0.153361	0.00701606	0.0642221	4153.42	3743.37	3419.15	3503.58	3555.45	3392.39	3177.46	3002.77	2825.17	4282.13	4200.88	4138.76	3750.96	3640.92	3606.91	3093.41	4130.4	3358.33
Itgb2	-0.186432	0.00704526	0.0644581	75178.7	60685.1	68317.2	99245.5	84570.3	106457	129013	108243	147398	69685.6	68964.4	62183.3	84572.6	88380.1	75894.1	103712	102441	103464
Aplp1	-0.636166	0.00706973	0.0646507	31.512	78.3822	42.6062	61.5863	64.3178	83.8021	77.3954	107.04	67.1931	22.7498	22.6745	32.0388	40.6339	48.6809	55.0936	53.3498	35.5946	96.6873
Fkbp5	-0.203222	0.00709197	0.0648227	4743.24	4600.62	4015.63	4285.38	4693.31	4216.62	4544.22	5004.61	4801.25	4012.23	3263.38	4273.49	3518.89	3403.6	4458.28	3588.43	3941.04	5077.41
Map3k9	-0.97625	0.0071203	0.0650503	108.237	100.659	56.8082	21.3841	32.1589	46.6746	7.65449	16.9011	6.10847	20.6816	30.5233	41.0754	3.6119	12.1702	20.6601	10.495	14.2379	12.4186
Paox	-0.900378	0.00712752	0.0650847	39.7325	41.2538	65.6845	27.3717	52.0217	63.6472	42.5249	48.8255	66.1751	35.1587	7.84886	55.0411	20.7684	26.3688	37.016	15.7426	35.5946	9.75743
Hlcs	-0.262867	0.00713991	0.0651663	951.525	941.411	875.202	798.056	797.351	988.653	745.888	840.362	971.246	580.119	918.317	683.495	670.91	740.355	660.263	684.802	969.598	697.213
Fsd1l	-0.513712	0.00716474	0.0653299	208.253	174.916	401.208	347.278	331.047	302.324	315.535	229.104	445.918	261.622	326.164	238.237	190.528	239.348	131.708	175.792	227.806	161.441
Mgat1	-0.132642	0.00717344	0.0653776	8230.79	8337.39	8050.79	9319.21	8968.55	9486.61	10566.6	9781.06	11888.1	7821.78	7728.51	7920.16	8590.9	7642.9	8817.57	9812.87	8406.03	10207.2
Smad5	0.262588	0.0072371	0.0658625	1744.12	1597.35	2195.99	1942.54	2380.7	2868.37	1869.4	2228.13	2407.75	2176.74	2165.41	2630.47	2511.17	2263.66	2975.92	2277.42	2622.61	3349.46
Mien1	0.219091	0.00726289	0.0660654	776.154	1085.8	940.887	1297.59	1086.78	989.713	1357.4	1302.33	1235.95	896.548	1232.27	1105.75	1321.95	1436.09	1444.49	1586.5	1285.68	1399.75
Ing2	-0.223039	0.00728537	0.0662064	924.123	1256.59	999.47	945.179	996.925	931.37	1023.15	896.699	892.854	1116.81	848.549	742.644	730.507	860.029	783.363	781.006	834.338	910.102
Nagk	0.227774	0.00728639	0.0662064	1146.76	1029.69	837.922	1290.75	969.496	1189.14	1206.86	1084.49	974.3	1418.76	1168.61	1145.18	1483.59	1192.68	1174.18	1419.45	1255.78	1130.98
Rpgr	0.243383	0.00728891	0.0662064	356.222	363.858	376.355	480.716	510.759	502.813	357.21	442.246	395.014	486.018	507.56	553.697	473.159	519.263	501.869	492.393	539.615	376.992
Gtdc1	-0.199891	0.00730377	0.0663094	904.942	1035.47	758.035	996.501	987.467	969.558	1023.15	998.106	935.613	767.288	843.316	830.545	769.334	837.716	811.77	702.293	1005.19	945.584
Dram1	-0.627659	0.00731306	0.0663094	42.4727	91.5834	62.134	90.6688	138.094	130.477	178.605	199.058	210.742	27.9202	55.8141	64.0777	62.3053	91.2766	86.9447	114.571	39.866	163.215
Inpp5f	-0.237572	0.00731429	0.0663094	609.688	614.681	612.464	525.195	581.698	640.715	525.608	527.691	382.797	571.846	398.548	541.374	483.994	454.355	455.383	487.145	421.44	425.779
Def8	-0.22384	0.00736673	0.0667528	958.376	788.772	914.258	798.056	713.171	812.562	982.326	875.103	1202.35	645.266	757.851	869.977	718.768	685.589	797.997	781.006	724.707	860.428
Lta4h	-0.110555	0.00738486	0.066885	18342.7	17729.2	17427.7	16339.2	15440	18087.5	14766.4	14316.2	16235.3	16274.4	15245.1	16393.2	15400.2	15070.8	15524.4	14537.4	13756.6	15291.7
Tfcp2	0.278475	0.00739461	0.0669412	652.846	735.142	711.878	689.425	662.095	803.015	615.761	618.769	509.039	1207.81	742.153	831.367	862.341	803.234	665.428	591.221	871.357	714.067
Gm15772	0.156183	0.00740237	0.0669794	16527.4	16415.7	16534.7	13244.5	14579.3	12850.4	13909.9	11828.9	12535.6	15545.3	20489.9	17724.9	15071.6	15178.3	16467	14484.9	12408.3	15533.8
Clec2l	-2.18703	0.00742186	0.0671236	21.9214	43.729	10.6515	1.71073	0	0	1.701	9.38952	12.2169	14.4771	5.23257	4.92905	0	4.05674	0	0	0	0
Pcyt1b	-2.48115	0.00743115	0.0671716	13.0158	17.3266	3.55052	1.71073	10.4043	10.6079	10.206	11.2674	6.10847	8.27264	1.74419	0	0	12.1702	0	0	0	0
Rps25	0.226429	0.00743427	0.0671716	1881.13	2093.22	2338.01	1783.44	1542.68	1571.02	1847.28	1507.02	1446.69	1851	2394.77	2153.17	2121.09	2553.72	1912.78	1820.89	1738.44	2086.32
Tlcd1	-1.02522	0.00747073	0.0674687	18.4962	34.6532	24.8536	35.9254	20.8087	28.6412	38.2725	29.1075	23.4158	9.30672	17.4419	30.3958	22.5744	8.11348	5.16503	13.1188	1.42379	17.7408
Macroh2a1	0.0905292	0.00747907	0.0675118	13080.9	12031.3	12084.2	12802.3	12022.7	11758.8	12875.7	12701.2	12696.4	13415.1	13498.3	12560.9	13216.8	13772.6	12885.9	13359.3	13938.9	12693.5
Gm46432	-1.36142	0.00764606	0.0689365	16.441	4.95045	31.9546	17.9627	34.9964	26.5196	4.25249	24.4127	17.3073	6.20448	6.97676	7.39358	2.70892	0	5.16503	13.1188	22.7806	14.1926
Rpl5	0.253881	0.00764786	0.0689365	572.696	602.305	786.439	636.392	551.43	483.718	689.755	454.453	463.225	743.504	716.863	813.293	702.514	782.951	721.382	570.231	630.737	578.35
Trim35	0.179331	0.00768557	0.0691974	3410.15	2773.9	3165.28	3271.77	3337.9	3606.67	3561.04	3018.73	3956.25	3962.6	3470.94	3549.74	4336.08	3358.98	3595.72	4174.4	3523.87	4066.19
Trim27	-0.130902	0.00768773	0.0691974	4477.44	3866.3	4196.71	4562.52	3965.95	4297.24	4172.55	3862.85	4356.35	3484.85	3880.83	3759.22	4066.09	3614.55	4005.48	4194.52	3718.93	3743.31
Mctp1	-0.75898	0.00768779	0.0691974	100.701	94.0586	56.8082	42.7683	101.206	90.1668	99.5084	27.2296	63.1208	40.3291	55.8141	88.7229	47.8577	54.766	20.6601	48.1023	29.8995	23.9501
Spin2c	-0.24351	0.00771019	0.069333	890.556	766.495	850.348	754.433	633.719	724.517	608.957	492.95	591.503	769.356	565.99	736.893	587.837	640.965	805.745	425.049	385.846	463.922
Zfp658	0.352651	0.00771044	0.069333	244.56	289.602	337.299	322.473	460.629	403.099	318.087	344.595	294.224	334.008	295.64	444.436	433.428	523.319	369.3	486.27	627.889	332.64
Nrarp	0.257384	0.00771386	0.069333	1427.63	1150.98	1666.97	2635.38	2912.27	2500.27	2339.72	2126.73	2280.49	1822.05	1823.55	1983.94	3192.92	2634.85	2959.56	3470.36	1887.94	2583.06
Sesn1	-0.187099	0.0077483	0.0696094	5283.05	6124.54	6715.8	5709.57	6490.42	7501.88	5928.83	5824.32	7220.21	5056.65	5472.4	5750.56	5211.07	5452.26	6298.75	5281.63	5091.46	6229.68
Prdx1	0.149598	0.00776284	0.0697069	4246.58	4579.17	4299.67	4382.89	3784.34	3741.39	4334.14	3855.34	4243.35	4141.49	4921.23	4551.98	4649.42	4452.27	4722.56	5097.09	4100.5	4884.93
Snx10	0.23907	0.00784774	0.0703728	1572.86	1763.19	2151.61	3082.74	3123.2	3258.73	3972.68	4297.58	4582.37	2692.75	3170.07	2510.53	3426.79	3801.16	3173.05	4044.09	4511.98	4078.61
Trdv2-1	1.69973	0.00785546	0.0704047	4.7953	6.60061	0	6.84293	7.5668	2.12157	0.850499	5.63371	0	9.30672	6.97676	11.5011	6.32082	6.08511	26.686	3.49835	34.1708	7.98335
Eva1b	-0.369743	0.00786387	0.0704467	821.367	797.023	926.684	449.922	573.185	528.271	567.283	555.859	611.865	835.537	561.63	446.901	455.099	494.922	511.338	548.366	233.501	393.846
Gab3	0.158126	0.00791942	0.0708772	1349.54	1485.14	1521.4	1794.56	1698.75	1636.79	1572.57	1600.91	1432.44	1989.57	1656.11	1568.26	1787.89	1916.81	1676.05	1774.54	1752.68	1579.82
Cacna2d4	-0.498693	0.00793756	0.0710058	126.733	79.2073	94.0887	107.776	124.852	70.0119	112.266	163.378	125.224	96.1695	81.977	120.762	55.9844	89.2482	63.702	58.5973	72.613	78.9465
Parp3	-0.216002	0.00795578	0.0711351	1243.35	1173.26	1066.93	1087.17	992.196	971.68	885.369	859.141	836.86	1278.12	969.77	1041.67	856.923	703.844	728.269	857.095	832.914	632.459
Cdc34	-0.167338	0.00799829	0.0714814	3477.28	3129.51	3126.23	3552.33	2977.53	2779.26	3326.3	2666.62	3267.01	3179.8	2832.57	3148.84	2638.49	2847.83	2752.1	2556.42	2409.04	2889.09
Rap1gds1	0.141797	0.00800415	0.0715	8783.62	9044.48	8819.48	10111.3	9922.91	11832	10663.6	10184.8	12357.4	10261.2	9866.02	10551.5	11180.6	10989.7	11772.8	10833.5	12053.8	13467.9
Tmem38b	-0.26131	0.00800811	0.0715015	550.09	636.958	830.821	829.705	686.687	786.042	822.432	728.626	882.673	649.402	557.269	787.827	547.203	640.965	655.098	604.34	578.057	595.203
Grm4	-0.587948	0.00802537	0.0716218	79.465	94.8837	108.291	85.5366	106.881	40.3099	73.9934	80.7498	98.7535	61.0107	36.628	45.183	64.1112	81.1348	55.9545	83.0858	55.5276	33.7075
Ctdsp2	-0.162375	0.00805366	0.0718403	8040.35	6490.04	7195.12	8109.72	8781.27	8800.28	7331.3	8893.75	9025.26	6967.63	6484.03	6568.78	7640.97	6448.19	7226.74	7589.67	7185.84	8764.84
Prps2	0.15068	0.00806728	0.0719279	5934.53	6419.09	6449.51	5752.33	5851.97	6083.61	5723.86	5229.96	6640.92	6524.01	7159.03	7349.21	6445.43	6849.8	7114.83	6018.03	5537.1	7076.8
Nadk2	-0.1702	0.00811971	0.0723612	1401.6	1405.93	1741.53	1440.44	1758.33	1447.97	1458.61	1585.89	1582.09	1250.2	1400.59	1549.36	1391.48	1359.01	1411.77	1383.6	1220.18	1299.51
Eif4g2	0.113021	0.00813009	0.0724195	55187.8	55330.4	52849.4	64481.7	69050.8	66493.2	64767.2	65231.8	65777	63477	58752.2	65650.8	67719.5	66640	70906.4	70244.2	63046.6	76539.1
Tstd3	-0.203596	0.00814175	0.0724854	847.398	817.65	823.72	888.725	796.405	1050.18	989.981	1001.86	1000.77	702.141	781.398	753.323	724.186	963.475	792.832	766.138	693.383	953.567
Laptm4a	0.170687	0.00814516	0.0724854	6304.45	6687.24	5783.79	7823.17	7109.01	6337.14	9540.9	7473.12	7749.61	6854.92	7701.48	7036.22	9011.69	7825.45	8164.19	9646.7	7745.39	8737.34
Cars1	0.285142	0.00816431	0.0726216	614.484	640.259	388.781	646.656	621.423	442.348	671.894	574.638	502.93	839.673	692.444	602.166	736.827	695.731	707.609	625.33	596.566	740.678
Tm6sf1	0.12285	0.00817285	0.0726634	4960.4	5362.99	5118.07	6621.39	7579.09	6982.09	7178.21	7260.91	7724.16	6057.64	6390.72	6205.67	7366.47	6799.09	7084.7	7643.02	8088.52	7884.01
Acacb	-1.38449	0.0081852	0.0727389	4.11026	3.3003	14.2021	8.55366	15.1336	12.7294	10.206	23.4738	10.1808	0	0	1.64302	7.2238	8.11348	5.16503	3.49835	8.54271	12.4186
Gm5914	-1.46844	0.00820695	0.0728961	10.2756	17.3266	8.87629	9.40902	1.8917	5.30393	9.35549	5.63371	14.2531	5.1704	2.61629	2.46453	2.70892	2.02837	5.16503	6.12211	0	1.77408
Fut7	0.336507	0.00821435	0.0728961	247.301	227.721	300.019	239.502	333.885	325.661	221.13	281.685	154.748	323.667	311.338	325.317	288.049	413.787	348.639	383.944	267.672	261.677
Pitpnc1	-0.178031	0.00821832	0.0728961	8732.93	9247.45	9311.23	9390.2	10666.3	12838.7	10917.9	11937.8	12053	9367.73	9266.01	8928.98	9417.12	9711.83	8138.36	9003.87	10694.1	9114.33
Gm8013	1.02327	0.00824507	0.073099	6.16539	4.95045	10.6515	6.84293	15.1336	6.36472	10.206	10.3285	7.12654	20.6816	13.0814	9.03659	27.9922	24.3404	13.7734	6.12211	14.2379	28.3853
Pelo	-0.384889	0.00826077	0.0732039	245.245	224.421	220.132	193.313	207.141	107.139	158.193	199.058	181.218	184.066	115.117	168.409	118.29	111.56	149.786	179.29	169.43	128.621
H2ac11	-1.25421	0.00829673	0.0734881	14.3859	48.6795	49.7072	15.3966	7.5668	6.36472	11.0565	9.38952	17.3073	1.03408	5.23257	16.4302	4.51487	10.1418	8.60838	7.87128	5.69514	5.32224
Larp1b	-0.211579	0.00830118	0.0734931	858.359	768.97	914.258	836.548	993.142	720.274	796.918	907.027	951.903	751.776	779.653	748.394	677.231	864.085	792.832	603.465	709.045	775.272
Pgam1	0.239045	0.00830852	0.0735161	881.651	677.387	777.563	697.123	668.716	850.75	551.123	527.691	617.973	887.241	793.607	957.057	882.206	657.192	845.343	872.838	649.246	761.967
Trim62	-0.204522	0.00831156	0.0735161	960.431	704.615	770.462	1197.51	1355.4	1240.06	887.921	1087.31	1070	772.458	777.909	717.177	1014.94	892.482	915.071	909.571	968.174	999.693
Iqgap3	-0.575062	0.00832959	0.0736306	143.174	108.91	147.346	76.1275	41.6174	58.3432	110.565	93.8952	104.862	85.8287	95.9305	32.8603	59.5963	46.6525	39.5986	57.7227	103.936	54.9964
Arl8a	0.189073	0.0083323	0.0736306	1658.49	1290.42	1391.8	2430.95	2373.14	2109.9	2598.27	2432.82	2297.8	2168.47	1819.19	1896.04	2522.91	2198.75	2354.39	2686.73	2578.48	2589.27
Lat2	-0.122198	0.00837804	0.0740002	3954.75	4599.8	4292.57	4877.3	4982.74	4751.26	5016.24	5121.98	5616.74	3960.53	4490.42	3684.47	4276.49	4622.65	4540.06	4652.8	4667.17	4750.98
Zfand4	-0.417507	0.00840462	0.0742002	356.222	249.998	376.355	235.226	252.542	216.4	266.206	230.043	351.237	286.44	212.791	160.194	236.579	198.78	177.333	296.485	176.549	135.717
Zbtb32	1.06123	0.00842417	0.0742954	10.9607	18.9767	17.7526	5.98756	7.5668	20.1549	11.907	11.2674	19.3435	67.2152	30.5233	9.8581	31.6041	10.1418	43.0419	31.4851	21.3568	12.4186
Cdkn2b	1.51618	0.00842558	0.0742954	0	4.95045	1.77526	4.27683	3.7834	24.3981	13.608	10.3285	0	4.13632	8.72096	7.39358	37.022	42.5958	10.3301	32.3597	14.2379	21.2889
Tob2	0.157912	0.0084272	0.0742954	3948.59	3870.43	4166.53	5127.06	5210.69	5877.81	4793.41	5150.15	6105.41	5254.16	4616.87	4879.76	5546.97	5001.96	5646.24	5913.96	5951.42	6247.42
Apex1	-0.43853	0.00843114	0.0742954	386.364	212.87	323.097	123.173	95.5308	142.145	145.435	105.163	100.79	129.26	171.803	200.448	89.3945	117.645	106.744	85.7095	118.174	105.558
Klhl18	0.187284	0.00844545	0.0743869	1429	1442.23	1441.51	1585.85	1708.2	1773.63	1179.64	1365.24	1252.24	1673.14	1471.23	1716.13	1692.17	1492.88	1653.67	1753.55	1744.14	1703.12
Ube4a	0.146122	0.00849863	0.0748204	4095.87	3894.36	4150.55	4692.54	4809.65	5108.75	4650.53	4919.17	4586.44	5124.9	4079.66	5066.24	5471.12	4726.1	4744.08	5011.38	5270.85	5662.86
Mgat4a	0.286214	0.00851847	0.0749351	2113.36	2263.18	3135.1	2069.98	2215.18	3000.96	1689.09	1922.97	2896.43	2729.97	2798.55	3432.26	2540.97	2945.19	3143.78	2359.64	3089.61	2890.86
AI854703	-0.69694	0.00851959	0.0749351	89.0556	53.6299	79.8866	71.8507	35.9423	73.1942	61.2359	68.5435	74.3197	75.4879	39.2443	59.9701	38.8279	34.4823	24.9643	47.2277	8.54271	53.2224
Ccdc158	-1.25149	0.00854693	0.0751406	18.4962	17.3266	24.8536	29.9378	49.1842	21.2157	40.824	19.718	25.4519	0	6.10467	14.7872	11.7387	4.05674	21.521	7.87128	2.84757	34.5945
Anxa11	0.164346	0.00855423	0.0751698	2894.99	2882.81	2467.61	3016.02	2794.99	3034.91	3139.19	2812.16	3581.6	3696.84	3119.49	2976.33	3369	3365.06	3012.93	3580.56	3108.12	3580.98
Pkdcc	-1.69338	0.00855933	0.0751796	42.4727	22.277	39.0557	6.84293	5.6751	2.12157	9.35549	9.38952	12.2169	0	9.59305	10.6796	7.2238	0	0	4.37294	5.69514	0
Xcl1	-0.280709	0.00856995	0.0752379	5998.24	5527.18	4628.1	3262.36	2622.84	2435.56	1907.67	1270.4	1107.67	3567.58	3644.49	4565.12	2679.13	2275.83	2443.92	1513.04	1002.34	1175.33
Gpx7	0.602725	0.00859286	0.075369	95.221	75.0819	127.819	110.342	60.5344	66.8295	47.6279	95.7731	84.5005	53.7722	114.245	185.661	134.543	117.645	115.352	191.535	133.836	104.671
Zfp366	-2.25586	0.0086159	0.0755345	0	43.729	17.7526	6.84293	63.3719	44.553	13.608	29.1075	12.2169	0	0	0	7.2238	20.2837	13.7734	6.9967	34.1708	0
2410006H16Rik	0.232415	0.00862372	0.0755345	1211.84	1237.61	1217.83	1060.65	992.196	752.097	942.353	921.112	898.963	1432.2	1740.7	1625.77	1059.19	1308.3	895.272	1137.84	831.491	976.63
Gmds	-0.239821	0.0086382	0.0756096	360.333	273.925	367.478	278.849	267.675	254.589	259.402	251.639	268.773	262.656	307.85	259.597	247.415	233.262	265.999	233.515	183.668	188.052
St7l	-0.132817	0.0086403	0.0756096	1296.1	1248.34	1189.42	1513.14	1448.1	1429.94	1464.56	1534.25	1396.8	1155.07	1191.28	1122.18	1319.25	1259.62	1150.08	1527.9	1326.97	1375.8
Airn	-0.61668	0.00864547	0.0756198	114.402	100.659	142.021	79.549	166.47	146.388	50.1794	119.247	36.6508	62.0448	98.5468	50.9335	52.3725	95.3334	74.0321	55.9736	56.9514	60.3187
A830082N09Rik	2.05017	0.00865474	0.0756659	0	0	0	4.27683	7.5668	0	5.95349	10.3285	0	6.20448	3.48838	0	7.2238	6.08511	8.60838	31.4851	22.7806	14.1926
Diaph3	-0.347703	0.00869499	0.0759827	652.161	719.466	701.227	413.142	263.892	372.336	364.864	489.194	460.171	442.586	435.176	427.184	279.922	373.22	197.993	404.059	525.377	340.623
Polk	-0.156354	0.00871721	0.0761416	1235.82	1256.59	1008.35	1322.4	1333.65	1383.26	1262.99	1363.36	1344.88	1039.25	1063.08	1178.04	1242.49	1087.21	1085.52	1123.84	1345.48	1166.46
Ankib1	0.194344	0.00873751	0.0762837	4134.92	4289.57	4736.39	5045.8	6540.55	6406.09	5195.7	5985.82	6281.54	5799.12	5220.36	6328.9	5766.4	6598.29	6266.9	5619.22	7022.11	6528.61
2810021J22Rik	-0.24029	0.00878971	0.0767039	684.358	523.923	580.509	646.656	823.835	774.374	757.795	813.132	615.937	565.642	494.478	589.843	577.001	505.064	553.519	592.095	775.963	606.735
Lgmn	0.59983	0.0087939	0.0767051	132.898	320.129	129.594	168.507	389.69	207.914	247.495	492.95	179.182	350.553	459.594	307.244	253.736	561.858	303.876	353.333	465.578	336.188
Heca	-0.147867	0.00880758	0.0767889	11778.6	12122	13410.3	16017.6	17162.4	18056.7	16060.8	16614.7	17839.8	11742	13112.8	12758.8	13511.2	14853.7	14653.2	13067.2	14598.1	16217.7
Rps15a-ps3	0.337396	0.00884108	0.0770189	626.13	853.128	1058.05	718.507	539.134	469.928	519.655	498.583	493.768	621.482	1077.91	898.73	860.535	1036.5	769.589	689.175	556.7	683.907
Zwint	-0.131687	0.00884703	0.0770189	3343.01	3495.85	2954.03	3079.32	2534.88	2828.06	2811.75	2686.34	2687.73	2927.48	2927.62	2726.59	2563.55	2630.79	2819.24	2657.87	2384.84	2453.55
Capn1	-0.130955	0.00884746	0.0770189	14955.9	13246.6	12101.9	12294.2	12021.7	13146.3	13079	12749.1	14238.8	13655	11985.2	12108.2	12391.5	10803.1	11374.3	12245.1	11135.4	11928
Gm2176	1.96211	0.00885026	0.0770189	0	25.5773	7.10103	9.40902	0	0	1.701	13.1453	0	16.5453	12.2093	12.3226	20.7684	22.3121	14.6342	36.7327	56.9514	21.2889
P2rx1	-0.497669	0.00886412	0.077104	55.4885	39.6036	30.1794	72.7061	91.7474	60.4648	104.611	92.9562	110.97	24.8179	23.5466	40.2539	69.5291	75.0497	66.2845	50.726	48.4087	70.0761
[truncated: 13,105 more rows]
