# Supplementary material for: The GFI1–FOXO1 axis regulates NK cell maturation and function
Source: Nat Commun. 2026 Apr 22;17:5593. doi: 10.1038/s41467-026-72022-6 (PMC13315798; doi:10.1038/s41467-026-72022-6)
Supplement: Supplementary file 5 — Supplementary Data 3 [file 41467_2026_72022_MOESM5_ESM.xlsx]

## Sheet: Table_S3
Supplemental Table 3
DARs for GFI1-KO vs WT cells in total NK cells							DARs for GFI1-KO vs WT cells in cluster 1 NK cells							DARs for GFI1-KO vs WT cells in cluster 6 NK cells
peaks	p_val	avg_log2FC	Closest gene	gene_biotype			peaks	p_val	avg_log2FC	Closest gene	gene_biotype			peaks	p_val	avg_log2FC	Closest gene	gene_biotype
chr9-96838938-96839820	1.18578e-179	2.73724	Spsb4	gap			chr9-77917375-77918630	5.73815e-69	2.02215	Elovl5	utr			chr1-10395404-10396262	0.0386068	-1.00609	Cpa6	cds
chr10-118839662-118840971	3.28382e-157	1.64108	Dyrk2	exon			chr10-118839662-118840971	1.44478e-68	1.97005	Dyrk2	exon			chr1-105899161-105899968	0.0183807	-1.03987	Zcchc2	exon
chr9-77917375-77918630	1.55821e-147	1.47607	Elovl5	utr			chr7-139900341-139901538	2.12508e-63	2.79906	Olfr525	utr			chr1-106476758-106477181	0.0297249	-1.25133	Bcl2	gap
chr1-92758819-92760150	3.92334e-139	-1.75668	Gpc1	cds			chr9-96838938-96839820	5.41919e-59	3.60165	Spsb4	gap			chr1-106723578-106724634	0.0335451	-0.399719	Vps4b	cds
chr7-139900341-139901538	7.81318e-135	2.16219	Olfr525	utr			chr10-118866399-118867719	1.30652e-52	2.03146	Dyrk2	exon			chr1-106795555-106796094	0.0130401	-1.15599	Serpinb5	gap
chr10-118866399-118867719	3.88162e-131	1.79398	Dyrk2	exon			chr18-6106171-6107314	7.80302e-47	2.12932	Arhgap12	gap			chr1-11169618-11170484	0.00951277	2.01478	Prex2	gap
chr18-6106171-6107314	4.17803e-124	1.84933	Arhgap12	gap			chr1-92758819-92760150	1.13949e-46	-1.89363	Gpc1	cds			chr1-111791714-111792914	0.0206835	-0.757076	Dsel	utr
chr17-16045733-16047084	3.92789e-123	2.19658	Rgmb	cds			chr12-111343164-111344900	7.54005e-46	5.06411	Cdc42bpb	cds			chr1-118315741-118318001	0.0290711	-0.361279	Clasp1	utr
chr12-111343164-111344900	2.96396e-122	3.35583	Cdc42bpb	cds			chr17-16045733-16047084	5.80271e-45	2.53475	Rgmb	cds			chr1-118386430-118387674	0.0083015	-0.49837	Clasp1	cds
chr4-89576060-89577884	2.11249e-114	1.16108	Dmrta1	cds			chr8-124480400-124481253	3.95171e-40	2.09699	Rab4a	exon			chr1-118425922-118426433	0.0141001	-1.47851	Clasp1	gap
chr9-62167912-62169146	8.24038e-104	1.28268	Spesp1	utr			chr4-89576060-89577884	6.16114e-38	1.23252	Dmrta1	cds			chr1-119453303-119454421	0.000876913	-0.688927	Tmem185b	cds
chr5-92632711-92633057	4.09273e-100	-4.39136	Scarb2	cds			chr8-10558713-10559904	2.90778e-37	4.86072	Myo16	gap			chr1-119575737-119576891	0.00239278	-1.48411	Epb41l5	utr
chr8-10558713-10559904	4.64044e-100	4.68878	Myo16	gap			chr1-143706269-143707166	4.96263e-37	2.61929	Uchl5	utr			chr1-119764038-119765638	0.0108041	-0.415719	Ptpn4	utr
chr8-124480400-124481253	9.72148e-97	1.7819	Rab4a	exon			chr10-118837150-118838068	1.78561e-36	2.47036	Dyrk2	exon			chr1-120020950-120021638	0.00560552	-1.55076	Tmem37	exon
chr5-93299787-93300787	5.19979e-85	-1.18146	Septin11	gap			chr9-62167912-62169146	2.33985e-36	1.56779	Spesp1	utr			chr1-120048041-120049561	0.000891657	-0.778622	Dbi	cds
chr13-18149356-18149719	2.30301e-83	3.32663	Yae1d1	utr			chr4-10769565-10770605	2.4466e-32	2.18173	Cfap418	exon			chr1-120172769-120173821	0.00483265	0.710281	Steap3	gap
chr17-5855731-5856106	8.92026e-83	1.513	Snx9	exon			chr6-89398307-89399304	4.17408e-32	2.3933	Chchd6	gap			chr1-121254767-121256201	0.000557499	-0.680279	Insig2	utr
chr10-117016687-117017363	1.17286e-82	2.73402	Frs2	exon			chr11-116506406-116507305	6.36518e-32	1.62819	Rhbdf2	gap			chr1-121358404-121359731	0.0173066	-0.549827	Ccdc93	cds
chr4-33109937-33111816	6.16952e-80	0.568758	Gabrr2	utr			chr13-30762335-30763193	6.04059e-31	3.21539	Uqcrfs1	exon			chr1-125358414-125358807	0.02092	-1.06734	Actr3	gap
chr6-89398307-89399304	1.03154e-78	1.81365	Chchd6	gap			chr17-5855731-5856106	2.74589e-30	1.95208	Snx9	exon			chr1-125362146-125363873	0.010345	-0.354187	Actr3	cds
chr10-118837150-118838068	1.30244e-78	1.98569	Dyrk2	exon			chr4-33109937-33111816	4.93704e-30	0.664768	Gabrr2	utr			chr1-125400980-125402119	0.00132237	-1.07768	Actr3	exon
chr7-29198375-29198996	1.4903e-77	1.73238	Sipa1l3	gap			chr14-25943569-25944217	5.77469e-30	1.53432	Cphx1	gap			chr1-126745381-126745895	0.00252117	-1.37238	Nckap5	gap
chr1-143706269-143707166	4.07799e-76	2.21658	Uchl5	utr			chr5-47626718-47627798	3.60238e-29	2.30968	Slit2	exon			chr1-127132360-127134428	0.00192203	-0.54552	Mgat5	utr
chr5-37153650-37154439	7.59972e-75	2.29129	Wfs1	exon			chr1-84283273-84283983	3.58742e-28	2.1369	Pid1	gap			chr1-127160664-127161369	0.0174915	-0.490131	Mgat5	gap
chr5-47626718-47627798	4.34973e-74	2.2421	Slit2	exon			chr1-191911277-191912050	8.11419e-28	3.05494	Kcnh1	gap			chr1-127224384-127224918	0.0146711	-1.11662	Mgat5	gap
chr11-116506406-116507305	2.97397e-73	1.38779	Rhbdf2	gap			chr13-18149356-18149719	1.58365e-27	3.85014	Yae1d1	utr			chr1-127231413-127232296	0.0152837	0.909491	Mgat5	gap
chr18-80748009-80748282	5.76155e-71	-3.63167	Nfatc1	gap			chr5-93299787-93300787	2.26006e-27	-1.25829	Septin11	gap			chr1-127701121-127702636	0.0157155	-0.327662	Ccnt2	cds
chr7-29203404-29204452	1.52509e-69	1.4567	Sipa1l3	gap			chr10-117016687-117017363	7.35169e-25	3.01002	Frs2	exon			chr1-127757837-127758539	0.00278972	-1.43262	Map3k19	cds
chr5-96356397-96358300	4.58086e-69	-0.850697	Mrpl1	cds			chr19-28589441-28590254	1.41637e-24	2.45967	Glis3	gap			chr1-127796163-127797049	2.68921e-05	-1.05015	Rab3gap1	cds
chr13-30762335-30763193	4.98914e-69	2.22515	Uqcrfs1	exon			chr19-28572112-28572566	1.47482e-24	3.57959	Glis3	gap			chr1-128344280-128345344	0.0409526	-0.429533	Dars	cds
chr4-10769565-10770605	5.86735e-69	1.55492	Cfap418	exon			chr7-29198375-29198996	1.47761e-24	2.07135	Sipa1l3	gap			chr1-128535668-128536268	0.00474439	1.42685	Cxcr4	exon
chr19-28573129-28573547	2.75773e-68	2.91078	Glis3	gap			chr7-29203404-29204452	5.63405e-24	1.58707	Sipa1l3	gap			chr1-128631218-128631640	0.0186548	-1.36889	Cxcr4	exon
chr4-108682850-108683643	2.68906e-67	1.49019	Btf3l4	cds			chr4-108682850-108683643	6.73347e-24	1.58328	Btf3l4	cds			chr1-128693160-128693714	0.00559872	1.65249	Cxcr4	exon
chr5-92121788-92122318	6.51378e-67	-3.23469	Rchy1	exon			chr7-46671964-46672729	4.18519e-23	0.927896	Spty2d1	exon			chr1-128714533-128715412	0.0266264	0.358426	Cxcr4	exon
chr18-84133307-84134120	9.76903e-65	2.89427	Zfp407	utr			chr5-37153650-37154439	4.85379e-23	2.52897	Wfs1	exon			chr1-130389845-130390790	0.0253852	-0.590995	Cd55	cds
chr19-28589441-28590254	8.22098e-64	2.24243	Glis3	gap			chr2-168488880-168489508	8.48526e-23	2.9594	Atp9a	gap			chr1-130642974-130643967	0.000457488	-0.719425	Gm29427	utr
chr8-88434696-88435325	7.01391e-61	3.50162	Zfp423	gap			chr13-69628780-69630551	1.3462e-22	1.2724	Tent4a	utr			chr1-131008442-131008817	0.00752463	-1.49113	Mapkapk2	gap
chr1-191911277-191912050	3.11686e-58	2.04397	Kcnh1	gap			chr17-5852170-5853194	1.88459e-22	1.09769	Snx9	exon			chr1-131080637-131081215	0.0240675	-0.695008	Eif2d	cds
chr10-99097020-99099216	3.44322e-58	-0.613591	Dusp6	utr			chr7-117208375-117208789	5.1426e-22	1.7566	Xylt1	gap			chr1-131112020-131112606	0.00787846	-1.28048	Rassf5	gap
chr2-163140546-163141410	5.28263e-58	1.60513	Tox2	gap			chr5-92632711-92633057	7.02245e-22	-4.57212	Scarb2	cds			chr1-131206039-131208308	2.28503e-05	-1.09354	Ikbke	utr
chr1-92743281-92744164	6.17808e-58	-2.3758	Gpc1	exon			chr8-88434696-88435325	8.42616e-22	4.32993	Zfp423	gap			chr1-131452861-131453206	0.00359248	-1.49402	Srgap2	utr
chr17-5852170-5853194	3.32815e-57	0.925968	Snx9	exon			chr5-99647260-99648056	2.26365e-21	1.58766	Rasgef1b	gap			chr1-131565543-131567103	0.0257395	-0.735338	Ctse	utr
chr19-28574938-28575464	1.65696e-56	3.38475	Glis3	gap			chr1-92743281-92744164	3.039e-21	-2.81107	Gpc1	exon			chr1-131585510-131586199	0.0157125	-1.25757	Ctse	gap
chr11-118232811-118233803	7.64147e-56	0.990749	Cep295nl	utr			chr2-163140546-163141410	5.39015e-21	2.22522	Tox2	gap			chr1-132275664-132276239	0.0186878	1.41825	Tmcc2	utr
chr5-64181443-64182189	1.69816e-55	-1.96697	Rell1	exon			chr19-28573129-28573547	9.03919e-21	2.7976	Glis3	gap			chr1-13231567-13232102	0.000516804	-2.57255	Ncoa2	gap
chr19-28572112-28572566	1.97715e-54	2.90461	Glis3	gap			chr3-137823903-137824926	2.59003e-20	3.0486	Mttp	cds			chr1-13232332-13233323	0.000558929	-1.3193	Ncoa2	cds
chr7-117208375-117208789	2.19172e-54	1.53199	Xylt1	gap			chr10-19280562-19281350	2.72735e-20	3.38363	Olig3	utr			chr1-132939789-132940452	0.00919196	-1.08217	Mdm4	cds
chr13-69628780-69630551	3.02256e-54	1.0479	Tent4a	utr			chr10-79732613-79734249	3.52451e-20	0.886855	Med16	cds			chr1-132966985-132967686	0.00113666	-2.09924	Pik3c2b	exon
chr10-79732613-79734249	3.14671e-54	0.82848	Med16	cds			chr9-96834451-96834924	4.46979e-20	3.48409	Spsb4	gap			chr1-133588126-133589390	0.0335572	-0.481204	Zc3h11a	utr
chr7-46671964-46672729	7.81337e-53	0.766324	Spty2d1	exon			chr16-23092959-23093917	6.03525e-20	2.88142	St6gal1	gap			chr1-133617055-133618341	0.0368768	-0.354269	Lax1	utr
chr5-148278791-148279836	8.07205e-52	1.04362	Slc7a1	cds			chr19-28574938-28575464	2.5586e-19	3.4343	Glis3	gap			chr1-13371435-13372379	0.0494822	0.756201	Ncoa2	gap
chr16-23092959-23093917	1.73308e-51	2.08295	St6gal1	gap			chr10-118858202-118858657	3.81264e-19	3.31155	Dyrk2	exon			chr1-133987513-133987795	0.0159997	-0.987482	Fmod	utr
chr2-168488880-168489508	3.19304e-51	2.08722	Atp9a	gap			chr7-117212828-117213508	4.17193e-19	1.17523	Xylt1	gap			chr1-133992829-133993464	0.0124675	-0.869033	Btg2	utr
chr5-109696517-109696965	1.17138e-50	-2.10987	Crlf2	utr			chr10-99097020-99099216	7.04959e-19	-0.699103	Dusp6	utr			chr1-134272123-134272704	0.00516228	-1.41696	Tmem183a	utr
chr1-84283273-84283983	5.40785e-50	1.5345	Pid1	gap			chr7-129193238-129195320	1.41177e-18	1.26548	Wdr11	cds			chr1-134342397-134343755	7.03034e-05	-0.729329	Adipor1	utr
chr7-46795578-46796449	9.17808e-50	1.07933	Ptpn5	exon			chr11-101086762-101087461	5.84261e-18	3.17997	Ezh1	gap			chr1-134437372-134438349	0.00700161	-0.689855	Rabif	utr
chr5-103560052-103560670	4.50931e-49	2.99716	Ptpn13	exon			chr8-13027290-13027849	1.0436e-17	2.16803	Mcf2l	gap			chr1-134483600-134485058	0.00458633	-0.516433	Kdm5b	exon
chr15-8065573-8066274	2.2993e-48	1.52181	Wdr70	gap			chr7-139787532-139788513	1.60767e-17	0.920968	Olfr524	exon			chr1-134487696-134489247	0.0100996	-0.9403	Kdm5b	cds
chr17-48080587-48081156	2.31152e-48	1.22658	Tfeb	gap			chr5-148278791-148279836	2.19749e-17	1.12273	Slc7a1	cds			chr1-134889790-134891015	0.00946784	-0.53878	Ube2t	utr
chr7-34946302-34947396	2.91028e-47	2.56691	Wdr88	cds			chr5-32767352-32769258	2.47682e-17	0.939163	Yes1	utr			chr1-13496036-13497506	0.00846684	-0.828631	Ncoa2	exon
chr11-101086762-101087461	2.94656e-47	2.62272	Ezh1	gap			chr10-99547267-99547879	3.08268e-17	2.65331	Csl	utr			chr1-135033553-135034013	0.00161535	-2.41604	Lgr6	exon
chr5-37111632-37112354	4.23861e-47	1.81517	Ppp2r2c	utr			chr10-94780529-94781479	1.93615e-16	1.59198	Plxnc1	utr			chr1-135058733-135059056	0.00157128	-1.05798	Ptpn7	exon
chr9-96834451-96834924	5.99711e-47	2.66195	Spsb4	gap			chr5-92121788-92122318	4.01338e-16	-2.8934	Rchy1	exon			chr1-135240949-135241857	0.000555569	-0.738159	Timm17a	cds
chr5-104062004-104062930	2.12e-46	-0.841978	Klhl8	exon			chr13-69613823-69614213	4.51833e-16	2.7135	Tent4a	utr			chr1-135437780-135438968	0.0089087	-1.07851	Nav1	gap
chr3-137823903-137824926	2.14162e-46	2.65927	Mttp	cds			chr10-94778344-94780278	4.57616e-16	0.749386	Plxnc1	cds			chr1-135444379-135445124	0.0404057	-1.24965	Nav1	gap
chr8-117278505-117279817	4.48675e-46	-1.07715	Cdyl2	utr			chr7-46795578-46796449	4.76799e-16	1.15116	Ptpn5	exon			chr1-135653683-135654017	0.00451055	-1.95226	Csrp1	gap
chr8-10549667-10550372	7.60499e-46	1.88334	Myo16	gap			chr8-124533629-124534148	4.87618e-16	2.00451	Rab4a	gap			chr1-135656348-135657435	0.0298243	-0.470585	Csrp1	utr
chr2-71663439-71664972	1.00937e-45	-0.889179	Itga6	cds			chr19-5617122-5619142	6.20541e-16	-0.581875	Ap5b1	cds			chr1-135735294-135735765	0.0242258	-0.895074	Tnni1	cds
chr2-79084936-79086543	8.48179e-45	-0.470227	Itga4	cds			chr8-10549667-10550372	9.3699e-16	1.82798	Myo16	gap			chr1-135945046-135947119	0.0251816	-0.755795	Tmem9	cds
chr14-25943569-25944217	2.20528e-44	1.03813	Cphx1	gap			chr11-118232811-118233803	9.46032e-16	0.985784	Cep295nl	utr			chr1-136055658-136055897	0.0101156	-1.70042	Kif21b	exon
chr7-129193238-129195320	1.3252e-43	1.02657	Wdr11	cds			chr17-48080587-48081156	1.64928e-15	1.23934	Tfeb	gap			chr1-136058650-136059923	0.0195623	-0.42092	Kif21b	cds
chr7-139787532-139788513	1.41832e-43	0.80991	Olfr524	exon			chr7-16102085-16102864	1.83372e-15	1.32452	Sae1	cds			chr1-136067631-136068408	0.0050695	-0.497172	Kif21b	gap
chr19-57146394-57147367	3.17698e-43	1.48112	Ablim1	gap			chr13-69611680-69612249	2.05202e-15	1.84766	Tent4a	utr			chr1-136097749-136098167	0.00153352	-1.98074	Kif21b	cds
chr14-45225800-45227633	4.56391e-43	-0.911425	Ptger2	cds			chr5-104120146-104121028	2.05778e-15	1.29491	Hsd17b13	cds			chr1-136102827-136103258	0.000452847	-2.35813	Kif21b	utr
chr13-9061646-9062302	5.61276e-43	-0.463093	Gtpbp4	exon			chr7-16083713-16084606	2.22688e-15	2.29627	Sae1	gap			chr1-136182330-136183261	0.0284374	1.51983	Gpr25	cds
chr19-10256889-10257472	1.94936e-42	-0.757827	Dagla	gap			chr3-126455500-126455925	3.02992e-15	2.14534	Camk2d	gap			chr1-136187443-136189079	0.00279206	1.57244	Gpr25	cds
chr2-35875292-35876074	6.36831e-42	0.92925	Ttll11	exon			chr18-80748009-80748282	3.49035e-15	-3.50193	Nfatc1	gap			chr1-136342185-136343495	0.0197507	-0.516005	Ddx59	utr
chr5-32767352-32769258	2.10718e-41	0.799702	Yes1	utr			chr2-6260861-6261912	3.55885e-15	2.08503	Echdc3	exon			chr1-136393669-136394457	0.0310473	-0.481603	Kif14	gap
chr13-99611705-99612571	3.61111e-41	1.72148	Map1b	gap			chr5-37111632-37112354	3.71958e-15	1.89741	Ppp2r2c	utr			chr1-136551861-136553592	0.00142211	-0.705433	Zfp281	cds
chr13-69613823-69614213	6.9777e-41	2.16248	Tent4a	utr			chr13-117352229-117353058	6.22751e-15	0.931785	Emb	gap			chr1-136600116-136600704	0.000118568	-1.21082	Zfp281	utr
chr13-44660220-44661624	1.03654e-40	-0.693044	Jarid2	exon			chr5-104125853-104126371	6.52727e-15	1.87741	Hsd17b13	exon			chr1-136622434-136623132	0.0035931	-1.88261	Zfp281	utr
chr10-21822543-21823397	2.61735e-40	0.734285	Sgk1	gap			chr12-75682465-75683274	1.04925e-14	-1.14735	Wdr89	gap			chr1-136786240-136786907	0.00758693	-1.74793	Nr5a2	gap
chr7-16102085-16102864	3.54922e-40	1.18179	Sae1	cds			chr2-6466816-6467810	1.56532e-14	1.20912	Usp6nl	utr			chr1-137825950-137826858	0.0484752	-0.556164	5S_rRNA	exon
chr7-16100048-16100620	9.54618e-40	0.837124	Sae1	gap			chr9-16223306-16224377	2.13059e-14	1.6638	Fat3	gap			chr1-138255152-138256714	0.0347313	-0.957939	Atp6v1g3	utr
chr2-58370752-58372082	1.19089e-39	2.04326	Acvr1	gap			chr9-119784021-119784713	2.20032e-14	1.33609	Cx3cr1	gap			chr1-138276038-138276823	0.00313476	-0.88831	Atp6v1g3	utr
chr6-118239638-118240319	2.05151e-38	1.30654	Ret	exon			chr14-25842051-25843437	2.54128e-14	-0.978455	Anxa11	utr			chr1-138444578-138445493	0.000436444	-0.995728	Nek7	gap
chr11-58838995-58840134	2.23722e-38	-1.14106	H2bu2	cds			chr7-16100048-16100620	2.61992e-14	0.916997	Sae1	gap			chr1-138487052-138488038	0.0110047	-1.20836	Nek7	gap
chr5-110432386-110434604	4.62591e-38	-0.558249	Pxmp2	cds			chr6-118239638-118240319	3.58036e-14	1.59398	Ret	exon			chr1-138784129-138784779	0.000810572	-0.88703	2310009B15Rik	cds
chr1-92701218-92702942	1.2886e-37	-1.22858	Gpc1	exon			chr15-8065573-8066274	6.37439e-14	1.68092	Wdr70	gap			chr1-138890373-138892120	0.0144649	-0.579971	Dennd1b	cds
chr6-113214279-113215799	2.66688e-37	-0.562524	Mtmr14	cds			chr11-48690349-48691824	6.57953e-14	-0.716322	Rack1	cds			chr1-138903162-138904049	0.0143378	-0.881492	Dennd1b	gap
chr1-128535668-128536268	2.86736e-37	1.15007	Cxcr4	exon			chr11-80318948-80320303	7.3964e-14	-0.688232	Psmd11	cds			chr1-138964030-138965200	0.0281893	-1.09274	Dennd1b	gap
chr10-22182151-22182772	3.11249e-37	-0.831215	Raet1e	gap			chr6-71520472-71521779	9.7986e-14	-0.859804	Chmp3	cds			chr1-143706269-143707166	1.7454e-05	3.68775	Uchl5	utr
chr1-92739384-92740156	4.39003e-37	-1.42724	Gpc1	exon			chr19-57146394-57147367	1.24657e-13	1.62047	Ablim1	gap			chr1-143791933-143792852	0.0434518	-0.620103	Rgs2	utr
chr13-65388202-65390048	8.55614e-37	-0.552435	Gm10775	exon			chr4-109058445-109059679	1.32061e-13	-0.649664	Osbpl9	cds			chr1-143879126-143880338	0.0369234	-0.29732	Rgs2	cds
chr2-168362707-168363326	1.43716e-36	1.70695	Nfatc2	gap			chr5-64181443-64182189	1.41696e-13	-2.00756	Rell1	exon			chr1-144123214-144123461	0.0499723	-1.11499	Rgs1	gap
chr10-5144187-5145259	2.01177e-36	-0.629438	Syne1	cds			chr13-18390130-18391443	1.53816e-13	2.00057	Pou6f2	gap			chr1-144176246-144177571	0.0427955	-0.601567	Rgs1	exon
chr9-115440490-115442073	2.91798e-36	-0.707243	n-R5s92	exon			chr10-79368564-79369967	1.54421e-13	-1.14755	Plpp2	cds			chr1-150268157-150269621	0.00289495	-0.405615	Tpr	cds
chr7-127720691-127721473	3.07249e-36	-0.906788	Gm49368	gap			chr13-112576029-112576893	1.64053e-13	1.39591	Il6st	exon			chr1-150877473-150878343	0.00759799	-1.03378	Hmcn1	exon
chr2-180097410-180098842	3.23052e-36	-0.564205	Slco4a1	utr			chr9-77845876-77846704	1.69191e-13	1.54027	Elovl5	gap			chr1-151052772-151053935	0.00060625	-0.886766	Gm47985	exon
chr2-168483506-168484064	5.67024e-36	2.05171	Atp9a	gap			chr9-21526760-21528158	1.72231e-13	-0.645189	Smarca4	utr			chr1-151219309-151221247	0.000419357	-0.478667	Ivns1abp	utr
chr11-72851241-72853066	1.11359e-35	-0.468508	Atp2a3	cds			chr5-96356397-96358300	3.43428e-13	-0.690215	Mrpl1	cds			chr1-151222356-151222802	0.00118491	-1.66941	Ivns1abp	gap
chr17-74256247-74257369	1.42121e-35	-0.80187	Xdh	cds			chr7-127728011-127728862	3.81928e-13	-2.0989	Itgax	cds			chr1-151332729-151333242	0.0246239	-1.10792	Trmt1l	cds
chr14-69969344-69971314	1.81021e-35	-0.576917	Chmp7	cds			chr4-57955955-57957055	4.80143e-13	-0.591258	Txn1	cds			chr1-151375464-151377101	0.000607619	-0.590041	Rnf2	utr
chr14-76071397-76072932	3.31635e-35	-0.546293	Tpt1	exon			chr13-99611705-99612571	4.9072e-13	2.08212	Map1b	gap			chr1-151446859-151448203	0.00828395	-0.878377	Niban1	cds
chr9-114517412-114518671	3.32965e-35	-0.710392	Dync1li1	cds			chr2-79084936-79086543	5.28278e-13	-0.486172	Itga4	cds			chr1-151545511-151546164	0.0127401	-0.826483	Niban1	gap
chr5-33786017-33787744	5.18062e-35	-0.414767	Gm9903	cds			chr8-70929040-70930063	5.9642e-13	-0.650758	Klhl26	cds			chr1-151564769-151565690	0.0211803	-0.530169	Niban1	cds
chr11-104440209-104441745	6.74064e-35	-0.501853	Cdc27	cds			chr10-53949764-53952581	6.18886e-13	-0.538374	Man1a	cds			chr1-152641667-152642949	0.0480927	-0.382712	Arpc5	cds
chr17-29389894-29391578	8.02143e-35	-0.535052	Cpne5	gap			chr13-55618973-55620786	6.46178e-13	-0.685494	Prr7	cds			chr1-152643809-152644166	0.04627	-0.699193	Arpc5	gap
chr5-92425339-92426322	9.49684e-35	-0.629907	Naaa	cds			chr16-15679948-15681495	6.6254e-13	-1.14516	Mzt2	cds			chr1-152780193-152780616	0.0302201	-0.435294	Smg7	exon
chr2-33020154-33022235	1.19491e-34	-0.336971	Garnl3	cds			chr11-60307481-60309019	8.24088e-13	-0.484629	Atpaf2	cds			chr1-152913531-152914140	0.00240719	-2.14515	Nmnat2	gap
chr9-77845876-77846704	1.25313e-34	1.27693	Elovl5	gap			chr16-37473953-37475072	8.25452e-13	-0.894133	Ndufb4	cds			chr1-152933889-152934307	0.000364939	-1.84771	Nmnat2	gap
chr1-86368192-86370753	1.25844e-34	-0.538362	Tex44	utr			chr5-53423938-53425033	8.37182e-13	-0.770682	Smim20	cds			chr1-152963499-152963866	0.00151723	-1.30645	Nmnat2	gap
chr2-6260861-6261912	1.40082e-34	1.52342	Echdc3	exon			chr11-68393215-68393963	8.38024e-13	1.15793	Pik3r6	utr			chr1-153016438-153017001	0.010434	-1.68367	Lamc2	gap
chr6-71520472-71521779	1.40533e-34	-0.668304	Chmp3	cds			chr11-115426114-115427474	8.90178e-13	-0.684186	Sumo2	cds			chr1-153302427-153302955	0.0171193	-1.33388	Shcbp1l	gap
chr12-75682465-75683274	1.5789e-34	-0.814473	Wdr89	gap			chr17-56603133-56603666	9.06266e-13	2.07287	Arrdc5	gap			chr1-153599002-153599647	0.0197616	-1.10318	Rgs16	exon
chr2-71616438-71618093	1.62492e-34	-0.838398	Itga6	cds			chr13-69680815-69683471	9.82555e-13	-0.521674	Tent4a	cds			chr1-153624842-153625693	0.010029	-0.636667	Rnasel	utr
chr8-70642863-70643774	1.91774e-34	1.79414	Slc25a42	gap			chr1-128535668-128536268	1.02213e-12	1.22605	Cxcr4	exon			chr1-153775000-153777336	0.0230149	-0.374171	Glul	utr
chr9-115412023-115412987	2.08438e-34	-1.38272	n-R5s92	exon			chr6-127537938-127538868	1.09326e-12	-0.672519	Cracr2a	utr			chr1-154903131-154903976	7.32218e-05	-1.06077	Ier5	utr
chr1-92761578-92761974	2.85584e-34	-1.60999	Gpc1	gap			chr16-21512706-21514257	1.26846e-12	1.78293	2510009E07Rik	cds			chr1-154935077-154936009	0.0465689	-0.476432	Ier5	utr
chr7-125206440-125207561	3.86597e-34	-1.16833	Il21r	gap			chr11-61384357-61385737	1.38382e-12	-0.666886	Mapk7	cds			chr1-154973579-154975607	0.00653751	-0.378899	Ier5	cds
chr8-124533629-124534148	4.68472e-34	1.57163	Rab4a	gap			chr5-109696517-109696965	1.40417e-12	-2.09928	Crlf2	utr			chr1-155015535-155016199	0.015948	-1.06156	Mr1	gap
chr10-99077112-99078635	5.41758e-34	-0.866183	Dusp6	exon			chr11-82671196-82672762	1.5203e-12	-0.83712	Lig3	utr			chr1-155292014-155293423	0.010238	-0.48353	Xpr1	cds
chr8-121914101-121914915	5.62214e-34	-0.974736	Foxl1	utr			chr6-149210660-149211416	1.99543e-12	-0.604231	Resf1	utr			chr1-155433425-155434650	0.0352732	-0.706149	Acbd6	cds
chr14-119219156-119220477	5.99027e-34	-1.58955	Dnajc3	utr			chr3-20208252-20209852	2.27253e-12	-0.813346	Gyg	cds			chr1-155918798-155919100	0.00399879	-2.22861	Tor1aip2	gap
chr12-79693087-79694412	6.07494e-34	-0.399095	Rad51b	gap			chr5-30359442-30361551	2.4338e-12	-0.638641	Hadha	cds			chr1-156287067-156287945	0.0456881	-1.17499	Soat1	gap
chr5-44038906-44039810	1.0473e-33	1.60067	Cd38	gap			chr1-92739384-92740156	2.81675e-12	-1.61728	Gpc1	exon			chr1-156500817-156502630	0.00416332	-0.677705	Tor3a	cds
chr3-22130015-22131732	1.15082e-33	-0.431168	Tbl1xr1	utr			chr14-20744327-20746002	3.02173e-12	-0.67572	Fut11	cds			chr1-157239250-157240752	0.0174148	-0.653129	Rasal2	cds
chr13-112576029-112576893	1.29781e-33	1.19636	Il6st	exon			chr13-59970156-59971290	3.24334e-12	-0.609656	Tut7	utr			chr1-157381699-157382987	0.00384345	-1.61013	Sec16b	cds
chr14-26389367-26391344	1.58501e-33	-0.550227	Pde12	cds			chr13-38233349-38234376	3.31269e-12	0.862888	Riok1	cds			chr1-157388116-157388994	0.0148922	-1.13242	Sec16b	cds
chr11-101206417-101207764	1.5974e-33	-0.685876	Psme3	cds			chr2-71616438-71618093	3.49444e-12	-1.07812	Itga6	cds			chr1-159059121-159059938	0.0288198	-0.53328	Cop1	utr
chr1-183077908-183080043	1.59963e-33	-0.468745	Aida	cds			chr1-16174249-16176619	3.69575e-12	-0.518536	Rpl7	cds			chr1-159640148-159641116	0.00946508	-1.83433	Tnr	gap
chr13-69611680-69612249	1.85034e-33	1.4326	Tent4a	utr			chr9-20676231-20677167	4.09935e-12	0.938305	Col5a3	utr			chr1-159851807-159852630	0.0130467	-1.06052	4930523C07Rik	exon
chr11-19873924-19876386	2.33295e-33	-0.444569	Spred2	cds			chr5-135215304-135216815	4.18136e-12	-0.428184	Baz1b	cds			chr1-159867521-159867836	0.0388429	-0.93118	4930523C07Rik	exon
chr11-118389711-118390973	2.92703e-33	-0.956089	Rbfox3	gap			chr1-92761578-92761974	4.54216e-12	-1.92649	Gpc1	gap			chr1-160039266-160041217	0.0168362	-0.326249	Cacybp	cds
chr2-35306508-35307465	3.88303e-33	-1.79423	Ggta1	cds			chr2-122297443-122298720	4.83497e-12	-0.658008	Slc28a2	utr			chr1-160958269-160959290	0.0175246	-0.797343	Klhl20	utr
chr9-53693355-53694677	4.02522e-33	-1.17461	Slc35f2	gap			chr6-148796474-148798276	4.86634e-12	-0.606288	Caprin2	cds			chr1-160983936-160984939	0.00260263	-1.2158	Tex50	cds
chr10-79368564-79369967	5.80966e-33	-0.838063	Plpp2	cds			chr9-114517412-114518671	4.90345e-12	-0.827603	Dync1li1	cds			chr1-161556042-161556906	0.0339805	1.22759	Fasl	utr
chr19-5474079-5475826	6.26202e-33	-0.450473	AI837181	cds			chr14-45225800-45227633	4.94799e-12	-0.99953	Ptger2	cds			chr1-161628917-161629181	0.00231726	-2.23659	Fasl	exon
chr7-43895376-43896908	6.26556e-33	-0.624179	1700028J19Rik	utr			chr2-168071341-168073517	5.12283e-12	-0.701857	Dpm1	cds			chr1-161631695-161632725	0.0348032	-0.425682	Suco	utr
chr17-46341822-46343892	7.96182e-33	-0.530359	Vegfa	cds			chr9-88319773-88321672	5.23497e-12	-0.863967	Snx14	cds			chr1-16174249-16176619	0.000125059	-0.633182	Rpl7	cds
chr14-68287972-68289237	8.92135e-33	-1.15338	Nefm	utr			chr5-122639132-122641089	5.41146e-12	-0.675644	Atp2a2	cds			chr1-16247644-16248425	0.0132707	-0.933152	Rdh10	utr
chr8-72117618-72118741	1.03999e-32	-0.573212	Unc13a	cds			chr14-76071397-76072932	6.05715e-12	-0.611783	Tpt1	exon			chr1-162579514-162579980	0.00479501	-1.24301	Prrc2c	exon
chr9-108393660-108395517	1.13501e-32	-0.463414	Qrich1	utr			chr18-38539074-38540892	6.47561e-12	-0.886431	Ndfip1	exon			chr1-16297968-16298856	0.00252874	-1.15819	Stau2	utr
chr3-144086350-144087960	1.13521e-32	-0.601719	Hs2st1	utr			chr1-127132360-127134428	6.56448e-12	-0.577094	Mgat5	utr			chr1-163230776-163231709	0.000309974	-0.77599	Gorab	cds
chr5-109992094-109993234	1.15619e-32	-0.934413	Gm15446	exon			chr18-82543812-82545065	7.03217e-12	0.383987	Mbp	gap			chr1-163606656-163607715	0.0491383	-0.524213	Kifap3	cds
chr11-72844313-72845567	1.18577e-32	-0.730656	Atp2a3	exon			chr12-25278437-25279221	7.05792e-12	-0.77233	Id2	exon			chr1-163757071-163758429	0.0262329	-0.594782	Scyl3	utr
chr9-16223306-16224377	1.2043e-32	1.4076	Fat3	gap			chr18-75176718-75177320	7.17253e-12	1.54177	Dym	gap			chr1-163821751-163822999	0.0386711	-0.538912	BC055324	cds
chr7-127474514-127476366	1.39198e-32	-0.438002	Zfp668	utr			chr8-57003410-57004975	7.61882e-12	-0.581796	Fbxo8	utr			chr1-163964178-163965141	0.000449297	1.38068	Selp	cds
chr11-11471744-11472412	1.4947e-32	-0.748735	Spata48	utr			chr15-74543798-74545546	7.71462e-12	-0.702287	Arc	cds			chr1-164134367-164135515	0.00124461	-0.556336	Nme7	utr
chr14-75521040-75522363	1.54111e-32	-0.632613	Zc3h13	utr			chr10-40133360-40135385	7.90026e-12	-0.464875	Gtf3c6	cds			chr1-164276130-164277150	0.0199063	0.838165	Atp1b1	gap
chr19-10245092-10245749	1.62258e-32	-0.884072	Dagla	gap			chr6-11906859-11908500	7.97521e-12	-0.682109	Ndufa4	cds			chr1-164281344-164281622	0.00018581	-1.34032	Atp1b1	utr
chr12-26117931-26118969	2.05758e-32	-0.54737	Rnf144a	exon			chr1-143341049-143342349	8.25559e-12	1.04019	Cdc73	utr			chr1-164285111-164286647	0.0410341	-0.291685	Atp1b1	cds
chr19-40666881-40668501	2.07134e-32	-0.813726	Entpd1	gap			chr8-72704211-72705193	8.35511e-12	-0.546354	Zfp961	cds			chr1-164399158-164400082	0.0104916	-1.47193	Atp1b1	exon
chr8-117647713-117648874	2.29716e-32	-0.479875	Cenpn	utr			chr5-44038906-44039810	8.73088e-12	1.73371	Cd38	gap			chr1-164642715-164643360	0.00586545	-1.45949	Dpt	gap
chr1-128344280-128345344	2.48585e-32	-0.604801	Dars	cds			chr5-65126298-65127860	9.07964e-12	-1.07229	Fam114a1	utr			chr1-164726147-164727003	0.0380632	-0.683047	Xcl1	utr
chr10-33894781-33896256	2.65386e-32	-0.454133	Rwdd1	cds			chr1-52538898-52540209	9.16888e-12	-0.617048	Nab1	utr			chr1-164762862-164763779	0.0127369	-0.465597	Xcl1	cds
chr10-4381688-4382977	2.8775e-32	-0.513758	Armt1	cds			chr12-79693087-79694412	9.28391e-12	-0.464772	Rad51b	gap			chr1-164791214-164791474	0.0220574	-1.05917	Xcl1	exon
chr16-31766268-31767989	2.91221e-32	-0.616877	0610012G03Rik	cds			chr9-53577736-53579053	9.57674e-12	-0.664207	Cul5	cds			chr1-164839895-164840316	0.00327212	-0.921628	Xcl1	exon
chr16-15679948-15681495	3.12263e-32	-0.843704	Mzt2	cds			chr17-35353678-35355224	1.01199e-11	-0.557282	Bag6	cds			chr1-164919192-164919798	0.0414871	-1.24319	Tbx19	utr
chr5-92647140-92647676	3.47773e-32	-1.7928	Scarb2	gap			chr5-8105681-8107380	1.02657e-11	-0.766321	Sri	cds			chr1-165021044-165022369	0.00221717	-0.600427	Sft2d2	cds
chr12-111932442-111933815	3.75286e-32	-0.803731	Atp5mpl	utr			chr15-67080964-67082264	1.14593e-11	0.8461	St3gal1	exon			chr1-165468911-165470886	0.00995844	-0.563582	Rcsd1	utr
chr10-85222240-85224907	4.12894e-32	-0.476182	Btbd11	cds			chr15-59631351-59631834	1.17219e-11	-1.69832	Trib1	utr			chr1-165518936-165519474	0.00157942	-1.41338	Rcsd1	gap
chr2-162772472-162774561	4.40782e-32	-0.474331	Srsf6	cds			chr5-99642948-99644124	1.2483e-11	1.76685	Rasgef1b	gap			chr1-165527878-165529389	0.000325087	-0.638528	Rcsd1	gap
chr2-78831655-78832028	5.98147e-32	-1.61569	Ube2e3	utr			chr11-118389711-118390973	1.28563e-11	-1.08041	Rbfox3	gap			chr1-165533676-165533910	0.0294892	-0.954608	Rcsd1	gap
chr16-17347958-17349266	7.97614e-32	-0.502857	Thap7	cds			chr19-10256889-10257472	1.31492e-11	-0.683236	Dagla	gap			chr1-165549926-165550634	0.00157318	-1.19253	Rcsd1	exon
chr18-75176718-75177320	9.40692e-32	1.39546	Dym	gap			chr4-135160547-135161734	1.33509e-11	-1.04427	Rcan3	utr			chr1-165556830-165558121	0.0279824	-0.632166	Rcsd1	exon
chr5-96311403-96312273	1.02429e-31	-0.636678	Cnot6l	utr			chr17-45743549-45745104	1.41329e-11	-0.561496	Cdc5l	cds			chr1-165590453-165592208	0.0107712	-0.428571	Creg1	cds
chr10-128539916-128541438	1.10884e-31	-0.685645	Cdk2	cds			chr3-95124319-95125525	1.43724e-11	-0.54036	Gabpb2	utr			chr1-165607434-165609723	0.00233872	-0.83029	5S_rRNA	exon
chr12-70871385-70872940	1.1576e-31	-0.419374	Frmd6	utr			chr8-83499938-83501480	1.48978e-11	-0.670112	Zfp330	utr			chr1-166215426-166216675	0.00324622	1.78798	Tada1	cds
chr6-47613127-47614063	1.2836e-31	-0.693649	Ezh2	exon			chr13-100786996-100788655	1.49705e-11	-0.604382	Ak6	cds			chr1-166726492-166727894	0.000232161	-1.55279	Fam78b	exon
chr4-143138394-143139717	1.34726e-31	-0.522965	Pramel12	utr			chr1-152963499-152963866	1.60171e-11	-1.35442	Nmnat2	gap			chr1-167047946-167048699	0.00247672	-2.15633	Uck2	utr
chr5-30359442-30361551	1.35262e-31	-0.498987	Hadha	cds			chr6-124722208-124723430	1.67902e-11	-0.623742	Gm45234	cds			chr1-167220774-167222120	0.0429721	-0.425522	Mgst3	utr
chr5-45825711-45827660	1.66334e-31	-0.54986	Ncapg	cds			chr14-99851973-99852678	1.89873e-11	-1.74915	Klf12	utr			chr1-167378827-167380092	0.0442617	-0.803329	Rxrg	exon
chr19-5617122-5619142	1.67993e-31	-0.404943	Ap5b1	cds			chr10-79736701-79737495	1.96481e-11	1.48115	Med16	gap			chr1-169358559-169360000	0.0288543	-0.585506	Nuf2	utr
chr4-11793619-11794834	1.98983e-31	-0.710502	Cdh17	gap			chr5-45825711-45827660	2.169e-11	-0.660858	Ncapg	cds			chr1-170001489-170003165	0.00844984	-0.364454	Uap1	utr
chr13-24945114-24946202	2.12722e-31	-0.595219	Gmnn	utr			chr16-97110882-97111998	2.25809e-11	-1.03041	Bace2	exon			chr1-170536580-170537578	0.0474218	-1.13759	Atf6	cds
chr2-153369796-153372042	2.32624e-31	-0.743361	Nol4l	cds			chr1-92701218-92702942	2.29641e-11	-1.36671	Gpc1	exon			chr1-170712153-170713251	0.00434278	-0.770758	Gm26620	cds
chr7-117212828-117213508	2.67727e-31	0.830569	Xylt1	gap			chr16-17347958-17349266	2.36126e-11	-0.596868	Thap7	cds			chr1-170734601-170736407	0.000403568	3.89484	Fcrlb	cds
chr7-127728011-127728862	3.21392e-31	-1.35823	Itgax	cds			chr15-99669245-99670801	2.43623e-11	-0.701716	Cers5	cds			chr1-170806044-170806669	0.000136337	1.31842	Fcgr2b	exon
chr15-31600947-31602861	3.31506e-31	-0.495014	Atpsckmt	cds			chr10-62627009-62628670	2.60444e-11	-0.574536	Ccar1	utr			chr1-170809131-170809610	0.0349793	1.54781	Fcgr2b	exon
chr10-88566283-88568500	3.70823e-31	-0.704447	Arl1	cds			chr6-50431940-50433437	2.67831e-11	-0.60152	Osbpl3	utr			chr1-170941223-170941850	0.00368929	-0.76639	Cfap126	cds
chr10-13961305-13962507	3.95277e-31	-0.591334	Hivep2	gap			chr2-35875292-35876074	2.68068e-11	1.00596	Ttll11	exon			chr1-170946479-170947413	0.0116603	1.00721	Cfap126	gap
chr19-34898677-34900364	3.95959e-31	-0.568049	Kif20b	utr			chr1-191306900-191308340	2.76022e-11	-0.451308	Dtl	cds			chr1-170977643-170979013	0.0275816	-0.500082	Sdhc	cds
chr12-26043572-26044536	4.00881e-31	-1.02336	5S_rRNA	exon			chr19-5738296-5740256	2.81047e-11	-0.435898	Pcnx3	utr			chr1-171074200-171075334	0.0136194	-0.444769	Ndufs2	cds
chr4-109136876-109138339	4.16481e-31	-0.617363	Eps15	cds			chr9-53693355-53694677	2.81112e-11	-1.37668	Slc35f2	gap			chr1-171097418-171098528	0.00315443	-0.808271	B4galt3	utr
chr9-65456984-65458702	4.34774e-31	-0.451487	Plekho2	exon			chr17-26203815-26205260	2.83172e-11	-0.66622	Capn15	utr			chr1-171172542-171174050	0.0067398	-0.77743	Pfdn2	cds
chr6-34886928-34888176	5.22225e-31	-0.480028	Wdr91	cds			chr10-21822543-21823397	3.08691e-11	0.625222	Sgk1	gap			chr1-171185989-171186262	0.00161535	-2.37124	Pfdn2	utr
chr10-90917817-90919495	5.34506e-31	-0.450656	Ikbip	cds			chr17-74256247-74257369	3.16549e-11	-0.906861	Xdh	cds			chr1-171187748-171189247	0.00597807	-0.571391	Klhdc9	cds
chr8-13027290-13027849	5.41005e-31	1.49215	Mcf2l	gap			chr11-117501005-117502921	3.19179e-11	-0.972224	Tnrc6c	exon			chr1-171238288-171239985	0.0399101	-0.367537	Usf1	utr
chr1-131131892-131132716	6.26325e-31	-0.516732	Rassf5	gap			chr11-3489005-3489764	3.2452e-11	-0.674554	Smtn	utr			chr1-171488948-171489542	0.0424185	-1.05461	Slamf7	exon
chr10-53336880-53337957	6.91656e-31	0.694945	Mcm9	utr			chr10-77351250-77351939	3.39235e-11	-0.703002	Fam207a	cds			chr1-171672444-171673355	0.036728	-0.527238	Cd84	gap
chr10-12742516-12745387	7.11088e-31	-0.539708	Utrn	utr			chr7-24309517-24311070	3.65115e-11	-0.716026	Phldb3	cds			chr1-171748480-171749505	0.0484917	-0.658679	Slamf6	gap
chr1-152963499-152963866	8.38411e-31	-1.23281	Nmnat2	gap			chr2-71663439-71664972	3.66059e-11	-0.758013	Itga6	cds			chr1-171766475-171767442	0.020504	-1.22131	Slamf6	cds
chr18-38539074-38540892	8.67315e-31	-0.671644	Ndfip1	exon			chr11-88094475-88095964	3.6624e-11	-0.733662	Mrps23	cds			chr1-171909632-171910877	0.00368896	-0.699971	Ncstn	cds
chr4-117771551-117772782	8.75777e-31	-0.631069	Ipo13	cds			chr17-28442194-28443468	4.01292e-11	-0.537186	Def6	cds			chr1-172044524-172045139	0.0499997	-0.662319	Casq1	gap
chr4-133540239-133542086	8.95242e-31	-0.351432	Rps6ka1	utr			chr4-53011565-53012663	4.01883e-11	-0.514604	Nipsnap3b	cds			chr1-172135602-172135913	0.0201141	1.00507	Igsf8	gap
chr7-96730255-96732336	9.27424e-31	-0.722824	Gab2	cds			chr1-87683117-87684406	4.23183e-11	-0.595854	Atg16l1	cds			chr1-172203536-172205034	0.000689225	-0.590552	Pigm	cds
chr11-11506971-11508119	9.77895e-31	-0.712573	4930512M02Rik	utr			chr9-14291533-14292873	4.4039e-11	-0.590909	Endod1	cds			chr1-172308936-172310010	0.00440036	-0.937113	Igsf9	utr
chr19-46455346-46455996	1.1077e-30	-1.34476	Sufu	gap			chr1-127740331-127741251	4.54154e-11	1.66191	Map3k19	utr			chr1-172375870-172376643	0.0282116	-0.549187	Cfap45	utr
chr2-128626658-128627761	1.15701e-30	1.97497	Mertk	gap			chr9-50438998-50440246	4.98676e-11	-0.579236	Pts	cds			chr1-172390214-172391301	0.0310936	-1.05597	Vsig8	cds
chr10-62321652-62323347	1.30921e-30	-0.44293	Vps26a	cds			chr9-63509305-63510344	5.29462e-11	-0.639287	Iqch	cds			chr1-173594139-173595347	0.0471428	0.795143	Ifi204	utr
chr8-26608430-26610021	1.34742e-30	-0.462946	Hook3	cds			chr16-55714918-55716392	5.48467e-11	-0.676008	Nxpe3	utr			chr1-175519327-175521239	0.0257704	-0.298658	Chml	cds
chr8-48166158-48167871	1.39247e-30	-0.373982	Cdkn2aip	cds			chr4-133540239-133542086	5.49793e-11	-0.398139	Rps6ka1	utr			chr1-176640614-176642690	0.00156285	-0.455645	Sdccag8	cds
chr3-108746826-108748148	1.51294e-30	-0.460526	Stxbp3	cds			chr2-34998715-35000910	5.8329e-11	-0.468518	Cntrl	utr			chr1-178232870-178234617	0.000483095	-0.512792	Efcab2	cds
chr11-74816165-74817730	1.88208e-30	-0.486782	Smg6	cds			chr15-98768782-98770496	6.35502e-11	-0.70038	Kmt2d	utr			chr1-179344448-179345990	0.00645931	-0.700995	Smyd3	cds
chr12-101923796-101925304	2.09392e-30	-0.489897	Atxn3	cds			chr6-86502233-86504376	6.48001e-11	-0.558443	Pcbp1	cds			chr1-180053184-180054349	0.00381207	-0.785325	Psen2	utr
chr2-34998715-35000910	2.09466e-30	-0.399552	Cntrl	utr			chr18-82044319-82045332	6.60557e-11	2.02678	Galr1	utr			chr1-180076389-180076900	0.000457429	-2.39131	Psen2	gap
chr11-115294223-115294979	2.33035e-30	-0.712842	Mrpl58	cds			chr11-72844313-72845567	6.64768e-11	-0.81684	Atp2a3	exon			chr1-180082940-180084259	2.31511e-05	-0.679523	Psen2	utr
chr6-90581266-90582245	2.3362e-30	-0.544026	Slc41a3	utr			chr19-57791055-57791959	6.64878e-11	1.56819	Atrnl1	gap			chr1-180163035-180163645	0.0408449	-1.00946	Itpkb	gap
chr14-71350526-71351562	2.48817e-30	-1.26341	Gfra2	utr			chr8-122316883-122318398	6.74044e-11	-0.639513	Map1lc3b	cds			chr1-180183369-180184478	0.000118564	-0.744434	Itpkb	gap
chr13-18390130-18391443	2.59531e-30	1.71786	Pou6f2	gap			chr2-32496805-32499315	6.7775e-11	-0.75958	St6galnac6	cds			chr1-180214531-180215450	0.0425828	-0.374661	Itpkb	gap
chr11-59854703-59856654	2.64628e-30	-0.513652	Rasd1	cds			chr10-81012142-81013172	6.83728e-11	-0.627043	Eef2	cds			chr1-180217688-180218685	0.0147785	-0.478945	Itpkb	gap
chr4-129634943-129636849	2.69648e-30	-0.461678	Khdrbs1	cds			chr11-70590472-70591988	6.83981e-11	-0.618251	Kif1c	utr			chr1-180259412-180259813	0.000132294	-1.27576	Stum	utr
chr8-111984977-111986328	2.72961e-30	-0.534182	Glg1	cds			chr9-66727877-66728712	6.85461e-11	-2.33723	Aph1c	gap			chr1-180373515-180374072	0.00339729	-1.366	Parp1	exon
chr18-23885046-23886992	3.55012e-30	-0.791114	Mapre2	cds			chr4-109332831-109334192	6.92366e-11	-0.701977	Rnf11	cds			chr1-180468082-180469964	0.00797594	-0.728291	Lin9	cds
chr9-57168250-57170168	3.73002e-30	-0.644276	1700017B05Rik	utr			chr10-99077112-99078635	7.02225e-11	-0.955836	Dusp6	exon			chr1-180534798-180535573	0.0232869	-1.45048	Mixl1	exon
chr2-121000355-121002174	3.83138e-30	-0.634746	Tubgcp4	cds			chr2-156561963-156563517	7.1476e-11	-0.671311	Dlgap4	utr			chr1-180553037-180554175	0.0342729	-0.559323	Acbd3	cds
chr8-106733593-106734308	4.24899e-30	-0.61405	Dus2	gap			chr16-38272291-38273660	7.19247e-11	-0.584631	Adprh	utr			chr1-180595380-180596522	0.013076	-0.564677	Acbd3	utr
chr5-124562343-124564311	4.37026e-30	-0.398977	Sbno1	utr			chr6-136784874-136786392	7.19332e-11	-0.518865	H2aj	cds			chr1-180604835-180606220	0.0387094	-0.547667	H3f3a	utr
chr16-21450325-21451060	4.4569e-30	1.8768	Vps8	gap			chr18-55317374-55317971	7.27454e-11	1.73757	Zfp608	exon			chr1-180640023-180642065	0.0200996	-0.352191	H3f3a	utr
chr2-104323222-104325119	4.61421e-30	-0.520631	Hipk3	utr			chr3-145629346-145630853	8.03182e-11	-0.390281	Bcl10	cds			chr1-180675617-180676742	0.0159213	-0.728135	Sde2	exon
chr15-98768782-98770496	4.73926e-30	-0.582987	Kmt2d	utr			chr8-106733593-106734308	8.03318e-11	-0.728559	Dus2	gap			chr1-180677781-180679008	0.000374078	-0.548197	Sde2	cds
chr16-18444817-18445719	4.8766e-30	-0.601889	Septin5	cds			chr9-88211000-88211767	8.20441e-11	1.16509	Nt5e	gap			chr1-180739189-180739944	0.000323652	-1.00057	Pycr2	utr
chr4-134461370-134462469	5.44922e-30	-0.471695	Ldlrap1	utr			chr17-47093019-47094416	8.54849e-11	-0.683488	Rpl7l1	cds			chr1-180971211-180972311	0.0166695	-0.653608	Nvl	cds
chr8-70591371-70593030	5.80376e-30	-0.433414	Borcs8	cds			chr3-138779617-138781756	8.70664e-11	-0.512516	Rap1gds1	cds			chr1-181055380-181055714	0.00780538	-1.11424	Wdr26	exon
chr6-124722208-124723430	6.84933e-30	-0.498855	Gm45234	cds			chr5-136145070-136145941	8.84074e-11	-0.697597	Polr2j	cds			chr1-181059798-181060483	0.0104583	-0.516632	Wdr26	exon
chr10-7538139-7539891	6.85831e-30	-0.513676	Pcmt1	cds			chr5-110432386-110434604	9.07025e-11	-0.560082	Pxmp2	cds			chr1-181063458-181063959	0.000787256	3.32543	Wdr26	exon
chr7-99633531-99634463	6.87939e-30	-1.21419	Rnf169	exon			chr11-4543626-4545296	9.16507e-11	-0.593306	Mtmr3	utr			chr1-181162857-181163457	0.0131877	1.6341	Cnih3	exon
chr9-95393270-95394532	7.23197e-30	-0.542435	U2surp	cds			chr6-42241318-42243217	9.18711e-11	-0.586173	Casp2	cds			chr1-182081832-182083186	0.00315384	-0.568099	Degs1	utr
chr16-97110882-97111998	7.72396e-30	-0.748132	Bace2	exon			chr1-86368192-86370753	9.3807e-11	-0.587284	Tex44	utr			chr1-182109494-182110577	0.0285181	-0.521413	Degs1	cds
chr15-59519312-59520552	7.79931e-30	-0.556156	Trib1	utr			chr13-9061646-9062302	9.52202e-11	-0.420838	Gtpbp4	exon			chr1-182167775-182169876	0.0096591	-0.705792	Fbxo28	cds
chr10-93171517-93172891	8.39238e-30	-0.794676	Elk3	exon			chr9-115412023-115412987	1.01182e-10	-1.59251	n-R5s92	exon			chr1-183002154-183003290	0.0121892	-1.0321	Disp1	utr
chr1-92734232-92734909	9.3053e-30	-0.630721	Gpc1	exon			chr4-11113505-11114365	1.0297e-10	1.73626	Ndufaf6	exon			chr1-183077908-183080043	0.000640269	-0.61374	Aida	cds
chr3-90492965-90495294	9.30767e-30	-0.435942	S100a3	utr			chr11-69881504-69882748	1.03902e-10	-0.526585	Gabarap	cds			chr1-183126188-183127570	0.0404094	-0.347865	Mia3	cds
chr1-127740331-127741251	9.45613e-30	1.68173	Map3k19	utr			chr11-58838995-58840134	1.07433e-10	-1.10264	H2bu2	cds			chr1-183131202-183131661	0.024998	-0.998699	Mia3	gap
chr1-91106758-91108753	1.0875e-29	-0.776263	Ramp1	cds			chr6-34886928-34888176	1.09827e-10	-0.563528	Wdr91	cds			chr1-183149910-183151339	0.00666219	-0.487829	Mia3	cds
chr10-44721613-44722327	1.17946e-29	-1.41099	5S_rRNA	exon			chr8-54982132-54983384	1.10352e-10	-0.506276	Spcs3	cds			chr1-183535187-183536373	0.042896	-0.96281	Dusp10	exon
chr17-79661368-79664024	1.20951e-29	-0.422086	Cdc42ep3	utr			chr3-85480891-85482003	1.12539e-10	-0.55076	Gatb	cds			chr1-183780742-183781711	0.0445924	0.819592	Dusp10	gap
chr5-99642948-99644124	1.22882e-29	1.35737	Rasgef1b	gap			chr14-99868174-99868893	1.13759e-10	-1.59275	Klf12	utr			chr1-183850147-183850594	0.00356487	-1.67375	Dusp10	utr
chr2-3657951-3659630	1.35975e-29	-0.50372	Fam107b	gap			chr1-97696528-97698503	1.2237e-10	-0.53017	Gin1	utr			chr1-184463885-184465722	0.0188174	-0.593228	Hlx	cds
chr11-51541119-51542372	1.38079e-29	-0.708165	D930048N14Rik	cds			chr3-100963817-100964577	1.24864e-10	1.01087	Ptgfrn	cds			chr1-184640352-184641138	0.0408084	-1.18211	Mark1	cds
chr13-96646732-96648091	1.40475e-29	-0.610042	Polk	gap			chrX-16875169-16876792	1.27406e-10	1.63432	Ndp	exon			chr1-186960653-186961338	0.026937	-1.30063	Gpatch2	gap
chr8-106936623-106938258	1.5153e-29	-0.463925	Slc7a6os	cds			chr9-113534798-113536103	1.3153e-10	-0.658158	Pdcd6ip	gap			chr1-187080231-187081013	0.0166966	-1.38515	Gpatch2	cds
chr10-99547267-99547879	1.64415e-29	1.85223	Csl	utr			chr3-144086350-144087960	1.34958e-10	-0.666315	Hs2st1	utr			chr1-188739190-188740433	0.0270363	-0.828705	Kctd3	cds
chr6-124391013-124393060	1.67292e-29	-0.492422	Pex5	cds			chr9-79973651-79975431	1.40091e-10	-0.6824	Senp6	cds			chr1-189419953-189420926	0.0014815	-0.519156	Cenpf	utr
chr5-104125853-104126371	1.76324e-29	1.85917	Hsd17b13	exon			chr4-152380947-152382317	1.40345e-10	-0.488527	Icmt	cds			chr1-190757412-190758976	0.0227927	-0.39165	Flvcr1	cds
chr5-3392135-3394855	1.93145e-29	-0.541331	Cdk6	cds			chr15-57838830-57840356	1.43258e-10	-0.649891	Tbc1d31	utr			chr1-191123512-191123904	0.021997	-0.913511	Ppp2r5a	gap
chr3-103186074-103188058	2.30518e-29	-0.523828	Trim33	cds			chr9-89995040-89997271	1.46169e-10	-0.429301	Morf4l1	cds			chr1-191154427-191154680	0.0128132	-1.59034	Ppp2r5a	exon
chr16-55857589-55858538	2.32076e-29	-0.537048	Trmt10c	utr			chr11-6496102-6497522	1.46551e-10	-0.433535	Ccm2	cds			chr1-191638056-191639909	0.00964691	-0.39357	Slc30a1	cds
chr8-91554950-91556269	2.43259e-29	-0.624353	Chd9	utr			chr9-41139481-41140564	1.48058e-10	-1.35965	Ubash3b	exon			chr1-191721599-191722378	0.0451569	-0.430523	Rd3	utr
chr15-8472917-8475132	2.47882e-29	-0.421211	Nipbl	utr			chr14-122224702-122225627	1.4908e-10	1.1427	Ubac2	gap			chr1-191776185-191777525	0.00441684	-0.452015	Traf5	utr
chr6-115970775-115972414	2.51208e-29	-0.646421	Plxnd1	cds			chr3-104418129-104419765	1.49556e-10	-0.44283	Lrig2	cds			chr1-191911277-191912050	0.00583795	2.01998	Kcnh1	gap
chr5-137207113-137208033	2.52092e-29	-1.11384	Gm31160	cds			chr8-84790308-84790788	1.49647e-10	-0.898791	Gm10643	cds			chr1-192286512-192287849	0.000915642	1.116	Hhat	gap
chr5-64249890-64251196	2.75808e-29	-0.5867	Pgm2	cds			chr10-88566283-88568500	1.5143e-10	-0.837731	Arl1	cds			chr1-192288861-192289919	0.0238059	0.965918	Hhat	gap
chr6-83078086-83079582	2.97868e-29	-0.535051	Ccdc142	cds			chr2-162772472-162774561	1.52059e-10	-0.526197	Srsf6	cds			chr1-192841537-192843023	0.00964906	-1.16403	Irf6	gap
chr3-53137868-53138586	3.01477e-29	1.69902	Lhfp	gap			chr14-51300435-51303043	1.58654e-10	-0.482044	Olfr750	utr			chr1-192880572-192880927	0.012199	-0.965394	Traf3ip3	gap
chr6-119151790-119152925	3.07014e-29	-0.414386	Dcp1b	cds			chr4-55564120-55564796	1.60584e-10	1.08176	Klf4	exon			chr1-192945183-192946917	0.00668962	-0.497153	Hsd11b1	utr
chr9-118290299-118290986	3.07159e-29	1.73061	Eomes	exon			chr9-115440490-115442073	1.62638e-10	-0.759964	n-R5s92	exon			chr1-194561534-194562490	0.00929946	-0.931095	Cd34	exon
chr3-127689358-127690426	3.12846e-29	-0.681349	Fam241a	cds			chr19-14328733-14330367	1.64583e-10	-0.606604	Tle4	utr			chr1-194773966-194775051	0.0196199	-0.839492	Cd46	cds
chr2-25390215-25391292	3.15296e-29	-0.628097	C8g	cds			chr12-70871385-70872940	1.6877e-10	-0.46146	Frmd6	utr			chr1-194812939-194814202	0.000151359	-0.799667	Cr1l	cds
chr13-55618973-55620786	3.55862e-29	-0.487503	Prr7	cds			chr18-60632837-60634973	1.74148e-10	-0.703757	Smim3	utr			chr1-21288445-21289216	0.000210839	-1.15974	Tmem14a	utr
chr1-79738611-79740813	3.61518e-29	-0.530756	Wdfy1	cds			chr4-95512091-95512638	1.7816e-10	1.45075	Fggy	gap			chr1-21373914-21375326	0.00493734	-0.809034	Gsta3	utr
chr17-71617046-71619107	3.72157e-29	-0.889665	Emilin2	cds			chr9-66065065-66066183	1.78553e-10	-0.605945	Dapk2	utr			chr1-22033198-22034006	0.0150077	-0.707571	Kcnq5	exon
chr11-74661127-74662324	3.79172e-29	-0.576915	Mettl16	utr			chr9-57168250-57170168	1.80556e-10	-0.771949	1700017B05Rik	utr			chr1-33852382-33853872	0.000411406	-0.973775	Zfp451	cds
chr8-34131405-34132385	3.9756e-29	-0.712365	Ubxn8	cds			chr1-71141388-71142594	1.83072e-10	-0.405809	Bard1	cds			chr1-34050026-34051107	0.0275233	-1.06463	Dst	cds
chr9-56459809-56460479	4.20291e-29	-0.731957	Hmg20a	utr			chr7-46781872-46783461	1.84223e-10	1.50765	Ptpn5	utr			chr1-34511056-34512824	0.00832285	-0.604224	Ptpn18	cds
chr14-105525060-105526355	4.23325e-29	-0.75073	Ndfip2	cds			chr2-157045508-157046953	1.84858e-10	-0.835131	Rbl1	cds			chr1-34549223-34550393	0.0328718	-0.489688	Prss39	utr
chr4-155333391-155335129	4.41751e-29	-0.545112	Faap20	cds			chr4-89438244-89439325	1.91474e-10	0.899759	Dmrta1	exon			chr1-36063713-36064544	0.0287885	-0.830349	Hs6st1	exon
chr19-9032494-9033568	4.92609e-29	-0.618328	Ahnak	gap			chr11-119833204-119834848	1.92859e-10	-0.449441	Baiap2	cds			chr1-36107115-36108767	0.0214379	-0.560804	Hs6st1	cds
chr9-95287500-95290107	5.22427e-29	-1.01926	Chst2	cds			chr12-116368215-116369690	1.93697e-10	-0.525371	Ncapg2	utr			chr1-36199074-36199778	0.00433659	-0.717925	Uggt1	cds
chr7-28495128-28496367	5.61062e-29	-0.624635	Rinl	cds			chr5-114265395-114266393	1.94351e-10	-0.708895	Alkbh2	cds			chr1-36282659-36283788	0.00383109	-0.658715	Uggt1	cds
chr14-48683337-48684693	5.8439e-29	-0.462733	Tmem260	cds			chr2-30608190-30609361	1.94952e-10	-0.88872	1700001O22Rik	exon			chr1-36313351-36313877	0.0451131	-0.540486	Neurl3	utr
chr18-82543812-82545065	6.06014e-29	0.325487	Mbp	gap			chr8-22682417-22683971	2.03631e-10	-0.755929	Vps36	cds			chr1-36320915-36321621	0.0230965	-1.0097	Neurl3	exon
chr1-92752403-92752852	6.26803e-29	-1.82149	Gpc1	exon			chr6-56773612-56775394	2.09057e-10	-0.559728	Kbtbd2	utr			chr1-36483447-36484612	0.0142028	-0.553674	Lman2l	cds
chr5-121589320-121591024	6.67113e-29	-0.479308	Erp29	cds			chr16-16902855-16904499	2.09246e-10	-0.445112	Ppil2	utr			chr1-36595633-36598119	0.00439551	-0.473411	Sema4c	utr
chr11-107369909-107371115	6.70601e-29	-0.50135	Psmd12	cds			chr9-120762039-120763742	2.11804e-10	-0.735141	Ctnnb1	utr			chr1-36643187-36644359	0.0253154	-0.530482	Fam178b	gap
chr17-24767895-24769635	6.75466e-29	-0.386365	Pkd1	cds			chr7-139768184-139769488	2.18849e-10	1.52404	Olfr524	utr			chr1-36669306-36669904	0.00430708	-2.04161	Fam178b	gap
chr13-92377853-92378602	7.56767e-29	-0.49911	Msh3	gap			chr5-145076207-145077776	2.21078e-10	-0.573298	Pdap1	cds			chr1-36758485-36759642	0.00281713	-0.763566	4933424G06Rik	gap
chr17-33006463-33007496	7.57003e-29	-0.519033	Zfp871	cds			chr14-10184630-10185721	2.21974e-10	-1.14136	3830406C13Rik	cds			chr1-36762238-36762679	0.00883024	-1.09609	4933424G06Rik	cds
chr16-55714918-55716392	7.58392e-29	-0.545441	Nxpe3	utr			chr5-74228489-74229879	2.23517e-10	-0.674874	Usp46	cds			chr1-36800172-36801203	0.00196794	-0.681623	Zap70	utr
chr15-57896884-57897923	7.67357e-29	-0.449941	9130401M01Rik	cds			chr2-117172160-117173950	2.25025e-10	-0.692245	Rasgrp1	cds			chr1-36805498-36806665	0.0222634	-0.38586	Zap70	utr
chr18-60756717-60758761	8.08448e-29	-0.933471	Synpo	utr			chr16-95928002-95929613	2.27018e-10	0.704761	Hmgn1	cds			chr1-36823601-36824883	0.0370761	-0.760537	Zap70	utr
chr2-122579749-122581303	8.15393e-29	-0.507974	Bloc1s6	cds			chr17-53995969-53997214	2.27707e-10	-0.473634	Sgo1	utr			chr1-36958788-36959720	0.000340683	-1.35061	Tmem131	gap
chr10-94778344-94780278	8.35294e-29	0.519757	Plxnc1	cds			chr3-51466942-51469369	2.2908e-10	-0.599937	Setd7	cds			chr1-37346491-37347956	0.0271205	0.744082	Inpp4a	gap
chr3-107537955-107539366	8.44447e-29	-0.666933	Gm10961	cds			chr1-172203536-172205034	2.29511e-10	-0.485037	Pigm	cds			chr1-37468461-37469867	0.00619844	-0.498775	Coa5	cds
chr8-121927215-121928331	9.06297e-29	-0.629571	Foxl1	utr			chr6-91595672-91596462	2.32765e-10	0.832628	Slc6a6	exon			chr1-37534831-37536047	0.0213082	-0.654796	Mgat4a	cds
chr5-125254538-125257242	9.3226e-29	-0.500145	Ncor2	utr			chr1-192889405-192890830	2.33834e-10	-0.652021	Lamb3	utr			chr1-37579310-37580567	0.0302463	-0.475243	Mgat4a	utr
chr5-140403906-140405881	9.6877e-29	-0.500848	Eif3b	cds			chr11-104440209-104441745	2.39422e-10	-0.515733	Cdc27	cds			chr1-37653089-37654393	0.00276392	-0.982574	Cracdl	cds
chr17-31544514-31546005	9.76347e-29	-0.485773	Slc37a1	cds			chr2-33020154-33022235	2.41381e-10	-0.341083	Garnl3	cds			chr1-37910905-37912088	0.0082622	-0.852571	Lipt1	utr
chr19-5793380-5793994	1.00881e-28	-0.715261	Ltbp3	gap			chr5-90512973-90514837	2.50253e-10	-0.530246	Ankrd17	cds			chr1-37928512-37929876	0.0375033	-0.503131	Mitd1	cds
chr5-145050512-145051959	1.00941e-28	-0.465983	Arpc1b	utr			chr10-128539916-128541438	2.57432e-10	-0.785931	Cdk2	cds			chr1-38167893-38169405	0.0381613	-0.561824	Rev1	utr
chr2-164674339-164676151	1.02279e-28	-0.554321	Ctsa	cds			chr16-55793650-55795595	2.67451e-10	-0.383422	Zbtb11	cds			chr1-38466475-38467328	0.0413887	1.47142	Aff3	gap
chr8-84625584-84627087	1.19379e-28	-0.667767	Adgrl1	utr			chr13-104055725-104058355	2.67632e-10	-0.536781	Erbin	utr			chr1-38922819-38923274	0.0158214	-1.45471	Chst10	gap
chr2-61423040-61424659	1.35916e-28	-0.423748	Tank	utr			chr13-24983868-24985858	2.70209e-10	-0.411859	BC005537	utr			chr1-39881175-39882075	0.0147644	-0.8822	Gm3646	exon
chr11-88094475-88095964	1.37578e-28	-0.570717	Mrps23	cds			chr15-63529042-63530558	2.77324e-10	-0.627835	Gsdmc	utr			chr1-39935603-39936182	0.00150505	-0.843215	Map4k4	exon
chr10-77995078-77997139	1.3867e-28	-0.426821	Gatd3a	utr			chr5-110323990-110325310	2.78245e-10	-0.537155	Golga3	utr			chr1-39939656-39942111	0.0299099	-0.438812	Map4k4	cds
chr9-66573949-66574757	1.40878e-28	-1.21089	Car12	exon			chr16-35183482-35184518	2.84565e-10	-0.839422	Sec22a	utr			chr1-39975328-39976079	0.0479669	-0.405187	Map4k4	gap
chr2-154632408-154634627	1.41275e-28	-0.322925	Raly	utr			chr10-116898811-116899994	2.87699e-10	-0.468727	Cct2	cds			chr1-40025236-40026657	0.00256554	1.01743	Map4k4	cds
chr2-35619194-35620372	1.49093e-28	-0.594675	Dab2ip	utr			chr5-52298870-52299735	2.88609e-10	0.821231	Dhx15	utr			chr1-40424830-40425801	0.0324989	-0.769088	Il1rl2	utr
chr9-25162717-25164662	1.51623e-28	-0.34044	Septin7	cds			chr15-36281941-36283677	2.99595e-10	-0.592116	Rnf19a	utr			chr1-40480790-40481365	0.0490593	-1.06284	Il1rl1	gap
chr19-55303673-55305216	1.61083e-28	-0.803995	Vti1a	cds			chr9-22238615-22239772	3.00469e-10	-0.599573	Anln	utr			chr1-40504602-40505548	3.25537e-05	-1.24005	Il18r1	utr
chr6-143044822-143046217	1.71049e-28	-0.463167	C2cd5	cds			chr4-136037575-136039049	3.05106e-10	-0.495251	Hnrnpr	utr			chr1-40829348-40830194	0.00256095	-1.01907	Mfsd9	cds
chr2-25085594-25086986	1.71788e-28	-0.47982	Tor4a	cds			chr9-106157407-106158840	3.0726e-10	-0.475697	Poc1a	cds			chr1-43400536-43401627	0.0177044	-1.03213	Nck2	exon
chr18-60632837-60634973	1.73595e-28	-0.564068	Smim3	utr			chr2-158251064-158252936	3.089e-10	-0.629254	Ralgapb	utr			chr1-43581390-43581921	0.0242482	-0.69269	Nck2	gap
chr10-40017028-40018542	1.7942e-28	-0.516386	Slc16a10	cds			chr4-148528628-148529416	3.09923e-10	-0.776351	Ubiad1	cds			chr1-43601113-43601864	0.0106612	-0.982024	Nck2	gap
chr14-20744327-20746002	1.81442e-28	-0.510973	Fut11	cds			chr10-127894155-127895870	3.12828e-10	-0.6547	Ptges3	cds			chr1-43806859-43808158	0.00440036	-0.979959	Uxs1	gap
chr6-136784874-136786392	1.87787e-28	-0.43273	H2aj	cds			chr17-29389894-29391578	3.13073e-10	-0.547105	Cpne5	gap			chr1-43919095-43920106	0.000797182	-1.54002	Uxs1	exon
chr11-117501005-117502921	1.95009e-28	-0.793273	Tnrc6c	exon			chr5-100125323-100127538	3.22848e-10	-0.426874	Hnrnpd	cds			chr1-43927278-43927996	0.00277195	-0.636235	Tpp2	exon
chr13-117352229-117353058	2.08405e-28	0.616987	Emb	gap			chr4-117743678-117744806	3.23134e-10	-0.739078	Atp6v0b	cds			chr1-43936077-43936786	0.000670577	-1.08628	Tpp2	exon
chr11-57534956-57536543	2.1295e-28	-0.600622	Galnt10	cds			chr9-51014175-51015397	3.24674e-10	1.13428	Btg4	gap			chr1-43972228-43973812	0.00231161	-0.464188	Tpp2	cds
chr15-57838830-57840356	2.13545e-28	-0.536511	Tbc1d31	utr			chr17-36190198-36191256	3.26724e-10	-0.733817	Dhx16	cds			chr1-44140424-44141975	0.00978547	-0.501328	Tex30	utr
chr10-80412201-80415015	2.15214e-28	-0.31563	Klf16	cds			chr11-97206108-97206993	3.29317e-10	-0.85095	Mrpl45	cds			chr1-44161278-44161824	0.0373525	-0.637105	Bivm	gap
chr8-124675494-124677230	2.16593e-28	-0.6473	Nup133	cds			chr10-12742516-12745387	3.39758e-10	-0.587457	Utrn	utr			chr1-44186556-44187647	0.0349075	-0.640196	Ercc5	cds
chr2-127914625-127915861	2.46073e-28	-0.770175	Acoxl	gap			chr4-143138394-143139717	3.42353e-10	-0.55078	Pramel12	utr			chr1-45833923-45835098	0.028784	-0.390484	Wdr75	cds
chr8-124445425-124446847	2.54715e-28	0.62789	Rhou	utr			chr5-65693979-65695378	3.42885e-10	-0.51975	Ube2k	cds			chr1-46933280-46934508	0.0327178	-0.860224	Slc39a10	exon
chr11-60110518-60111678	2.62007e-28	-0.578423	Srebf1	cds			chr9-65456984-65458702	3.68422e-10	-0.510819	Plekho2	exon			chr1-4855393-4856475	0.0121378	-0.75991	Mrpl15	cds
chr13-113682018-113682517	2.67773e-28	-1.43305	Snx18	utr			chr7-140627830-140629048	3.78958e-10	-1.33744	B4galnt4	exon			chr1-4877553-4878806	0.00330231	-0.920535	Gm37988	cds
chr17-33903446-33904851	2.67882e-28	-0.491826	Hnrnpm	cds			chr19-5776913-5778047	3.862e-10	-0.546531	Fam89b	utr			chr1-4927547-4928727	0.000254902	-0.742036	Tcea1	cds
chr5-122639132-122641089	2.69737e-28	-0.505313	Atp2a2	cds			chr6-72636760-72637387	3.87346e-10	1.2342	Tcf7l1	gap			chr1-51516510-51518013	8.24885e-05	-0.549042	Nabp1	cds
chr11-120880402-120882324	2.73965e-28	-0.499319	Csnk1d	cds			chr10-21850877-21851766	3.93344e-10	0.70976	Sgk1	gap			chr1-5152787-5153857	0.00280672	-0.840452	Atp6v1h	utr
chr12-25278437-25279221	2.85461e-28	-0.617503	Id2	exon			chr12-35583980-35585300	3.9427e-10	-0.967093	Ahr	cds			chr1-51632884-51633566	0.00244416	-1.02048	Nabp1	exon
chr14-25842051-25843437	2.94748e-28	-0.632952	Anxa11	utr			chr9-65108639-65110081	3.94454e-10	-0.69366	Parp16	gap			chr1-52139632-52140064	0.0037866	-1.84241	Stat4	gap
chr17-56603133-56603666	3.01384e-28	1.56338	Arrdc5	gap			chr4-135690367-135692035	3.9855e-10	-0.55007	Gale	utr			chr1-52402752-52403375	0.0317949	1.26902	Nab1	utr
chr4-135160547-135161734	3.30743e-28	-0.705711	Rcan3	utr			chr2-155985232-155986737	4.07919e-10	-0.883232	Romo1	cds			chr1-53391369-53392239	0.0143587	-0.478425	Gm50478	cds
chr5-114265395-114266393	3.31506e-28	-0.578846	Alkbh2	cds			chr17-28033400-28033947	4.11308e-10	1.1776	Ilrun	gap			chr1-53882253-53882561	0.00480977	-1.51929	Hecw2	gap
chr10-67120233-67121544	3.4237e-28	-0.508842	Nrbf2	cds			chr11-50024909-50025611	4.11613e-10	-0.99761	Tbc1d9b	gap			chr1-53979335-53980139	0.00145028	-2.1863	Hecw2	gap
chr15-75853134-75854176	3.45337e-28	-0.54883	Ccdc166	cds			chr19-8751478-8752842	4.14668e-10	-0.617544	Tmem179b	cds			chr1-54477522-54478331	0.0454044	-1.18352	Gtf3c3	cds
chr8-120284625-120286038	3.54524e-28	-0.497655	Mbtps1	utr			chr5-140687295-140688213	4.16009e-10	-0.630261	Iqce	cds			chr1-54623850-54625662	0.00425599	-0.922302	Pgap1	exon
chr7-139529677-139531398	3.79478e-28	-0.558243	Utf1	utr			chr4-41754909-41756392	4.42381e-10	-0.655938	Sigmar1	gap			chr1-54964623-54965778	0.0190124	-0.492974	Ankrd44	cds
chr8-85716468-85717719	3.93687e-28	-0.403134	Hook2	cds			chr6-146402410-146404268	4.44093e-10	-0.529485	Itpr2	cds			chr1-58008363-58009489	0.0485666	-0.464672	Kctd18	utr
chr4-123643043-123644823	4.08334e-28	-0.537228	Akirin1	cds			chr14-25378101-25379671	4.49302e-10	-0.560034	Zmiz1	exon			chr1-58431241-58433218	0.00420608	-0.521026	Bzw1	cds
chr12-80159560-80160412	4.11843e-28	-0.388657	Zfp36l1	cds			chr9-103181734-103183052	4.60839e-10	-0.651682	1300017J02Rik	cds			chr1-58461726-58463513	0.0109744	-0.454612	Clk1	utr
chr1-138186368-138187180	4.686e-28	-0.874655	Atp6v1g3	exon			chr12-55538389-55539693	4.63428e-10	-0.392954	Nfkbia	cds			chr1-58483921-58485459	0.0215935	-0.464921	Ppil3	utr
chr19-46027766-46028412	4.68747e-28	-0.589493	Ldb1	utr			chr2-35306508-35307465	4.63499e-10	-1.97673	Ggta1	cds			chr1-58543244-58544453	0.0186271	-0.487742	Orc2	utr
chr10-75047110-75048536	5.12195e-28	-0.483002	Specc1l	utr			chr11-72851241-72853066	4.72894e-10	-0.453376	Atp2a3	cds			chr1-58759761-58760854	0.000691823	-1.57685	Cflar	gap
chr17-56979685-56981491	5.62203e-28	-0.406657	Ranbp3	cds			chr7-79881659-79883007	4.79331e-10	-0.445571	Cib1	cds			chr1-58812488-58813455	0.0472752	-1.13342	Cflar	utr
chr4-87902264-87903245	6.2478e-28	-0.864093	Mllt3	gap			chr18-35731141-35732417	4.86743e-10	-0.632553	Paip2	utr			chr1-58841025-58842977	0.0173506	-0.583271	Casp8	utr
chr10-111341881-111343835	6.46937e-28	-0.425646	Phlda1	cds			chr14-56905078-56906941	4.93181e-10	-0.530835	Mphosph8	cds			chr1-59723579-59724836	0.0105933	-0.518406	Nop58	cds
chr7-43048718-43049681	6.51809e-28	-0.875495	Siglecg	exon			chr12-69243048-69245299	4.93637e-10	-0.629136	Gm49383	cds			chr1-60055192-60056641	0.0450566	-0.645867	Ica1l	gap
chr17-45996012-45998075	6.57897e-28	-0.635243	Tmem63b	utr			chr14-78773630-78774786	5.01214e-10	-0.619356	Akap11	utr			chr1-60136551-60137976	0.046296	-0.371411	Wdr12	cds
chr4-148235571-148236763	7.66736e-28	-0.52341	Fbxo6	utr			chr17-24767895-24769635	5.0426e-10	-0.434122	Pkd1	cds			chr1-60400144-60401117	0.0170774	-0.927449	Cyp20a1	gap
chr15-99149150-99150934	7.69266e-28	-0.473749	Mcrs1	cds			chr18-84606642-84608594	5.0634e-10	-0.579551	Zfp407	utr			chr1-60447704-60449440	0.000630406	-0.924195	Abi2	cds
chr13-67080489-67082093	7.78608e-28	-0.446068	Ptdss1	cds			chr1-180640023-180642065	5.15607e-10	-0.432553	H3f3a	utr			chr1-60604335-60604724	0.0480118	-1.09849	Raph1	gap
chr9-70144529-70145186	8.20046e-28	-0.889719	Myo1e	gap			chr1-134889790-134891015	5.2005e-10	-0.570578	Ube2t	utr			chr1-60605284-60606399	0.00489114	-0.773303	Raph1	utr
chr10-42637141-42638901	8.24122e-28	-0.466572	Sec63	cds			chr8-34131405-34132385	5.20969e-10	-0.814839	Ubxn8	cds			chr1-60800689-60801198	0.00854259	-1.44514	Cd28	gap
chr2-18032020-18033784	8.72253e-28	-0.607282	A930004D18Rik	cds			chr17-47939701-47941378	5.27415e-10	-0.673554	Gm20517	gap			chr1-60914043-60914819	0.048557	-0.773711	Ctla4	exon
chr9-54549581-54550406	9.18725e-28	-1.18882	Acsbg1	cds			chr17-57023552-57025103	5.31053e-10	-0.408068	Ndufa11	cds			chr1-60950641-60951201	0.0103739	-1.01935	Ctla4	gap
chr13-76166080-76167512	9.58697e-28	-0.442397	Rfesd	utr			chr9-79666607-79667510	5.35491e-10	-0.589215	Cox7a2	cds			chr1-61069532-61070321	0.0154305	-1.19797	Icos	utr
chr14-47778483-47779638	9.59247e-28	-0.807812	Atg14	utr			chr4-48471907-48473700	5.44584e-10	-0.786647	Tex10	utr			chr1-62834543-62835354	0.00167476	-2.30719	Nrp2	cds
chr6-48670461-48671349	9.79822e-28	-1.22273	Gimap4	utr			chr11-59552541-59553866	5.49976e-10	-0.799581	Mprip	cds			chr1-6284255-6285858	0.0415574	-0.360495	Rb1cc1	utr
chr11-4543626-4545296	1.04145e-27	-0.485487	Mtmr3	utr			chr10-94774610-94775126	5.60869e-10	0.714139	Plxnc1	gap			chr1-62868370-62869434	0.039819	-0.642726	Nrp2	utr
chr2-154915581-154916633	1.13787e-27	-0.49443	Ahcy	cds			chr10-82534448-82535845	5.69548e-10	-0.635549	Hcfc2	cds			chr1-63215164-63216643	0.000216101	-0.764587	Eef1b2	cds
chr19-47420684-47421248	1.16359e-27	-1.11636	Sh3pxd2a	gap			chr7-30855696-30856078	5.7018e-10	-0.980132	Gramd1a	exon			chr1-64039586-64040278	0.0200163	-0.880846	Klf7	utr
chr15-75951828-75953338	1.23317e-27	-0.357183	Puf60	cds			chr12-76950156-76951077	5.85813e-10	-0.660933	Fntb	gap			chr1-64117511-64118329	0.0226779	-1.06906	Klf7	cds
chr16-87292070-87293248	1.2364e-27	-0.546227	Cct8	cds			chr17-56979685-56981491	5.93628e-10	-0.468107	Ranbp3	cds			chr1-64159678-64161718	0.00442984	-0.351414	Klf7	cds
chr11-19869547-19870688	1.28411e-27	-0.510045	Spred2	exon			chr2-164752469-164754364	6.00706e-10	-0.464331	Zfp335	cds			chr1-64486981-64488217	0.0198155	-0.97917	Creb1	exon
chr5-74228489-74229879	1.65048e-27	-0.573658	Usp46	cds			chr11-59936521-59937588	6.06079e-10	-0.567824	Pemt	cds			chr1-64570681-64572840	0.00200438	0.30471	Creb1	utr
chr9-120762039-120763742	1.65696e-27	-0.604256	Ctnnb1	utr			chr8-124445425-124446847	6.08813e-10	0.673505	Rhou	utr			chr1-64655575-64657105	0.0335927	-0.5934	Mettl21a	cds
chr4-132967753-132969217	1.70041e-27	-0.625101	Map3k6	cds			chr12-33003416-33005042	6.10733e-10	-0.361942	Sypl	cds			chr1-64729163-64730920	0.0371343	-0.30792	Ccnyl1	cds
chr15-57997178-57998790	1.82662e-27	-0.474633	Atad2	cds			chr11-5711599-5712808	6.28279e-10	-0.457762	Urgcp	utr			chr1-65225283-65226374	1.18947e-05	-0.948728	Idh1	utr
chr11-109363795-109365253	1.83314e-27	-0.485025	Slc16a6	cds			chr1-138186368-138187180	6.56366e-10	-0.935073	Atp6v1g3	exon			chr1-6537122-6537730	0.0144962	-1.12398	St18	exon
chr11-97024053-97024782	1.87515e-27	-0.512361	Tbkbp1	utr			chr2-52828030-52828715	6.60699e-10	1.42035	Fmnl2	gap			chr1-66934854-66936353	0.0190308	-0.804323	Myl1	utr
chr8-96057757-96059130	1.91957e-27	-0.379784	Usb1	cds			chr7-139793443-139794404	6.6417e-10	1.04504	Scart1	exon			chr1-67026532-67027346	0.0478678	-0.963684	Lancl1	utr
chr15-38384456-38385366	1.92749e-27	-0.936361	Klf10	exon			chr12-80159560-80160412	6.76622e-10	-0.44913	Zfp36l1	cds			chr1-67077488-67078632	0.00310076	-0.843283	Lancl1	cds
chr2-91540257-91542059	1.98637e-27	-0.430619	Harbi1	utr			chr5-124044522-124045828	6.78653e-10	-0.55829	Denr	utr			chr1-69493000-69493512	0.0127935	-1.36928	Ikzf2	utr
chr10-94844450-94845477	2.01131e-27	-0.737297	Plxnc1	exon			chr10-95613536-95614315	6.80103e-10	0.913258	Gm33543	utr			chr1-69535074-69535802	0.0393331	-1.03999	Ikzf2	utr
chrX-93255559-93257336	2.12291e-27	-0.462195	Eif2s3x	cds			chr17-71308573-71309951	6.84536e-10	-0.447302	Myom1	utr			chr1-69576756-69577099	0.0410818	-1.04111	Ikzf2	utr
chr5-124044522-124045828	2.16187e-27	-0.47936	Denr	utr			chr10-33894781-33896256	6.92868e-10	-0.470192	Rwdd1	cds			chr1-69726211-69727118	0.00215265	-0.820821	Ikzf2	utr
chr1-91120631-91121641	2.19498e-27	-0.699347	Ramp1	gap			chr7-126294278-126295458	6.93384e-10	-0.48326	Slx1b	cds			chr1-69791773-69792524	0.0108281	-0.820149	Ikzf2	exon
chr4-148528628-148529416	2.3262e-27	-0.660403	Ubiad1	cds			chrX-13146360-13148533	7.1143e-10	-0.499622	Ddx3x	cds			chr1-69807593-69808591	4.2801e-05	-0.987428	Spag16	exon
chr9-14291533-14292873	2.34286e-27	-0.455515	Endod1	cds			chr5-117252682-117254443	7.14079e-10	-0.66206	Suds3	cds			chr1-71595854-71597010	0.021925	-0.575145	Atic	cds
chr4-41754909-41756392	2.35463e-27	-0.534172	Sigmar1	gap			chr9-116194885-116196001	7.16477e-10	-0.565626	Tgfbr2	exon			chr1-7216881-7217633	0.0165447	-0.831816	Pcmtd1	gap
chr9-80188001-80188876	2.38143e-27	-0.790123	Myo6	cds			chr4-87902264-87903245	7.20349e-10	-1.06171	Mllt3	gap			chr1-74163269-74164758	0.0175699	-0.905089	Tns1	cds
chr17-45743549-45745104	2.65272e-27	-0.435752	Cdc5l	cds			chr2-151582544-151583467	7.32706e-10	-1.07732	Psmf1	cds			chr1-74266312-74267031	0.0344873	-0.737918	Arpc2	exon
chr5-115982433-115983686	2.69584e-27	-0.506418	Cit	utr			chr12-112583611-112584019	7.39352e-10	-0.765321	Inf2	utr			chr1-74278344-74279126	0.00341804	-1.0112	Arpc2	gap
chr13-74954985-74957447	2.75995e-27	-0.440721	Cast	cds			chr9-41861724-41863118	7.41204e-10	-0.858171	Sorl1	utr			chr1-74342606-74343713	0.000450193	-1.36069	Tmbim1	utr
chr2-120560783-120562406	2.76305e-27	-0.554454	Cdan1	cds			chr5-24649583-24650469	7.44692e-10	-0.547397	Fastk	cds			chr1-74371086-74372145	0.0352199	-0.358279	Pnkd	cds
chr2-156561963-156563517	2.78536e-27	-0.529552	Dlgap4	utr			chr4-41713032-41714069	7.64308e-10	-1.0473	Rpp25l	utr			chr1-74425730-74426496	0.0285849	-0.42222	Slc11a1	utr
chr2-130020360-130021820	2.89464e-27	-0.645395	Snrpb	cds			chr1-163757071-163758429	7.71164e-10	-0.695543	Scyl3	utr			chr1-74436132-74437621	0.00427919	-0.3871	Ctdsp1	utr
chr12-85751360-85752889	2.95998e-27	-0.530559	Batf	gap			chr1-21148710-21150053	7.79362e-10	-0.520123	Tram2	cds			chr1-74544437-74546105	0.0305841	-0.288544	Cnot9	cds
chr6-42241318-42243217	3.00545e-27	-0.463498	Casp2	cds			chr11-115729351-115730171	7.815e-10	1.00075	Llgl2	gap			chr1-74626463-74627765	0.0121119	-0.371129	Zfp142	utr
chr10-7601313-7602992	3.00738e-27	-0.495216	Katna1	utr			chr15-78992569-78994165	7.88593e-10	-0.844599	Micall1	cds			chr1-74700426-74701306	0.000952154	-0.879842	Ttll4	utr
chr3-130484429-130485817	3.03318e-27	-0.573695	Ostc	utr			chr19-5474079-5475826	7.92991e-10	-0.484583	AI837181	cds			chr1-74841986-74842822	0.00450959	-1.11452	Wnt10a	cds
chr5-110323990-110325310	3.20552e-27	-0.437815	Golga3	utr			chr10-18110227-18111396	7.93531e-10	-0.470194	Ccdc28a	utr			chr1-74846993-74847546	0.0116483	-0.847634	Wnt10a	utr
chr6-148732181-148733390	3.23698e-27	-0.529395	Ipo8	cds			chr2-31146283-31146982	7.95771e-10	-0.557201	Ncs1	gap			chr1-75100836-75102056	0.000375147	-0.59186	Nhej1	utr
chr15-74543798-74545546	3.26609e-27	-0.526575	Arc	cds			chr2-180561680-180563228	7.9954e-10	-0.528009	Ythdf1	cds			chr1-75117341-75119963	0.00806614	-0.45864	Cnppd1	cds
chr11-97634759-97636291	3.8412e-27	-0.38363	Pip4k2b	cds			chr7-27273488-27274032	8.01272e-10	-2.01559	2310022A10Rik	cds			chr1-75144668-75145974	0.0414449	-0.315118	Zfand2b	cds
chr18-32043290-32044577	3.87164e-27	-0.404952	Sft2d3	cds			chr1-91106758-91108753	8.14619e-10	-1.03846	Ramp1	cds			chr1-75194502-75196517	0.0205762	-0.404039	Tuba4a	cds
chr3-152100834-152102840	3.89152e-27	-0.382988	Zzz3	utr			chr5-127693892-127694740	8.26903e-10	-0.674404	Slc15a4	cds			chr1-75463163-75464766	0.0353502	-1.13006	Obsl1	cds
chr15-101981756-101983062	3.90768e-27	-0.391002	Eif4b	cds			chr16-91169235-91171468	8.28811e-10	-0.775125	Ifnar2	utr			chr1-75497691-75498774	0.0125488	-0.563239	Stk11ip	cds
chr13-113965121-113966114	3.92015e-27	-0.832722	Arl15	gap			chr8-111984977-111986328	8.36092e-10	-0.581715	Glg1	cds			chr1-79558895-79559629	0.0312125	-0.749223	Ap1s3	utr
chr2-28530532-28532051	3.96284e-27	-0.487448	Tsc1	utr			chr5-122916335-122918069	8.41035e-10	-0.66492	Camkk2	utr			chr1-79648648-79650067	0.0169335	-0.705602	Ap1s3	cds
chr12-71014766-71016063	4.08955e-27	-0.550924	Actr10	utr			chr13-92619744-92620912	8.46387e-10	-0.588338	Fam151b	cds			chr1-79728727-79730476	0.0427055	-0.387026	Wdfy1	gap
chr5-103572426-103573886	4.09403e-27	1.06019	Ptpn13	utr			chr8-96057757-96059130	8.69933e-10	-0.442768	Usb1	cds			chr1-80191203-80191939	0.00405833	-0.804977	Fam124b	cds
chr2-69691167-69693017	4.10567e-27	-0.542927	Ssb	utr			chr7-43895376-43896908	8.72318e-10	-0.661049	1700028J19Rik	utr			chr1-80317032-80319105	0.0104905	-0.342217	Cul3	cds
chr12-116368215-116369690	4.15034e-27	-0.436107	Ncapg2	utr			chr9-56982513-56982750	8.91436e-10	-1.04269	Sin3a	utr			chr1-80361295-80362230	0.000949514	-2.40893	Cul3	exon
chr1-193011297-193012900	4.24834e-27	-1.00347	Lamb3	cds			chr9-44178659-44180653	8.93652e-10	-0.811087	Nlrx1	utr			chr1-80367031-80367862	0.011446	-0.890015	Cul3	exon
chr19-5753920-5755482	4.60884e-27	-0.470478	Kcnk7	cds			chr11-100331037-100332260	8.94666e-10	-0.806557	Nt5c3b	cds			chr1-80387230-80387726	0.0288654	-1.27567	Gm45261	cds
chr8-118528172-118529313	4.69054e-27	-0.471945	Mphosph6	cds			chr11-115294223-115294979	8.95532e-10	-0.802397	Mrpl58	cds			chr1-80418327-80419171	0.000328091	-1.22676	Gm45261	cds
chr10-74895972-74898134	4.8354e-27	-0.806245	Bcr	cds			chr13-108474595-108475481	9.16128e-10	-0.956936	Depdc1b	gap			chr1-80621197-80621973	0.049514	-1.0702	Dock10	gap
chr2-30175645-30176930	4.86729e-27	-0.573456	Nup188	cds			chr9-108393660-108395517	9.29219e-10	-0.486873	Qrich1	utr			chr1-80680828-80681480	0.00763471	-1.43713	Dock10	gap
chr15-95687943-95689209	5.11134e-27	-0.56393	Ano6	cds			chr19-46292540-46294541	9.34574e-10	-0.368717	Nfkb2	cds			chr1-80723628-80725107	0.00623203	-0.683244	Dock10	gap
chr2-180343219-180344477	5.16139e-27	-0.549681	Dido1	utr			chr5-100875510-100877013	9.47628e-10	-0.739002	Hpse	exon			chr1-80742919-80743765	0.000228376	-1.02854	Dock10	exon
chr7-141667038-141668032	5.1911e-27	1.38712	Gm45618	cds			chr19-41835271-41837238	9.57673e-10	-0.547312	Frat2	cds			chr1-82260478-82261416	0.0140425	-0.731107	Irs1	gap
chr8-3565818-3567546	5.19744e-27	-0.503243	Pnpla6	cds			chr4-124743728-124745342	9.62011e-10	-0.511907	1110065P20Rik	cds			chr1-82809197-82810713	0.0435791	-0.520507	Agfg1	exon
chr4-52438377-52439523	5.228e-27	-0.559804	Smc2	utr			chr7-46727259-46728212	9.64933e-10	1.21111	Ptpn5	utr			chr1-82811259-82811606	0.0246234	-1.40226	Agfg1	exon
chr17-46513018-46514558	5.32359e-27	-0.646487	Xpo5	cds			chr3-22130015-22131732	9.65294e-10	-0.431373	Tbl1xr1	utr			chr1-84261954-84262607	0.0372205	1.34915	Pid1	cds
chr5-121756426-121757665	5.63819e-27	-0.684432	Acad12	utr			chr18-31892127-31894146	9.98709e-10	-0.58206	Ammecr1l	utr			chr1-85720892-85722588	0.00438262	-0.715836	Cab39	utr
chr4-116981297-116982456	5.74465e-27	-0.414609	Btbd19	cds			chr5-143512457-143514263	1.0126e-09	-0.722059	Rac1	cds			chr1-85821984-85823709	0.00601917	-0.71068	Itm2c	cds
chr13-59704366-59705512	5.78116e-27	-0.699378	Agtpbp1	utr			chr4-140716019-140717250	1.02051e-09	1.11953	Atp13a2	gap			chr1-85824430-85824994	0.00092756	-1.72001	Itm2c	gap
chr11-75488791-75489680	5.94437e-27	-0.771765	Pitpna	cds			chr6-100263313-100264988	1.02163e-09	-0.554919	Rybp	cds			chr1-85847176-85847721	0.000504313	-3.04245	4933407L21Rik	exon
chr15-81349925-81351214	6.16166e-27	-0.349476	Rbx1	cds			chr4-132967753-132969217	1.05699e-09	-0.766901	Map3k6	cds			chr1-85888594-85888968	0.00133486	-1.99548	Gpr55	utr
chr17-80513523-80515180	6.1882e-27	-0.386646	Srsf7	cds			chr5-104062004-104062930	1.06211e-09	-0.703586	Klhl8	exon			chr1-85889763-85890348	0.0197479	-0.694398	Gpr55	exon
chr2-32496805-32499315	6.70263e-27	-0.56083	St6galnac6	cds			chr12-26117931-26118969	1.07544e-09	-0.569576	Rnf144a	exon			chr1-85975837-85976494	0.00713222	-0.851557	2810459M11Rik	cds
chr17-56343177-56343898	6.86844e-27	-0.510819	Sh3gl1	cds			chr2-180883200-180884032	1.09378e-09	-0.581296	Helz2	utr			chr1-86116765-86117373	0.0161716	1.24505	Armc9	gap
chr15-59631351-59631834	6.94237e-27	-1.15529	Trib1	utr			chr2-174313967-174315398	1.09918e-09	-0.48771	Prelid3b	cds			chr1-86140245-86141053	0.00403246	1.57256	Armc9	cds
chr3-126455500-126455925	6.99209e-27	1.55762	Camk2d	gap			chr2-22957607-22959675	1.10131e-09	-0.3758	Acbd5	cds			chr1-86192805-86193074	0.00377012	-1.86775	Armc9	gap
chr18-84533781-84534354	7.07361e-27	1.81378	Zfp407	gap			chr7-118339021-118340443	1.10564e-09	-0.546793	Vps35l	cds			chr1-86266971-86267508	0.00665605	-1.45842	Ncl	utr
chr4-86666145-86667602	7.38246e-27	-0.430886	Dennd4c	utr			chr14-30722818-30724093	1.10768e-09	-0.72893	Spcs1	cds			chr1-86286264-86287907	0.0224734	-0.27119	Ncl	cds
chr14-54700651-54702449	7.41216e-27	-0.404199	Lrp10	cds			chr17-48184084-48184852	1.13013e-09	-0.899742	Foxp4	gap			chr1-86368192-86370753	5.6108e-06	-0.888667	Tex44	utr
chr4-124602265-124603494	7.42297e-27	-0.70304	Fhl3	utr			chr1-134382681-134383639	1.15649e-09	-0.855118	Klhl12	utr			chr1-86414480-86415923	0.0111709	-0.523062	Ptma	exon
chr4-25280995-25282166	7.44783e-27	-0.625903	Ufl1	cds			chr5-96311403-96312273	1.1627e-09	-0.689936	Cnot6l	utr			chr1-86428778-86429568	0.0121772	-0.657884	Ptma	exon
chr17-28442194-28443468	7.50365e-27	-0.407831	Def6	cds			chr11-74614099-74615624	1.16582e-09	-0.413456	Pafah1b1	utr			chr1-86455368-86456589	0.011563	-0.482627	Ptma	cds
chr5-113312312-113313254	7.53423e-27	-0.673287	2900026A02Rik	gap			chr4-32131615-32132203	1.17227e-09	-0.784621	Bach2	exon			chr1-86570570-86571195	0.00693403	-1.36418	Nppc	utr
chr2-84961066-84962684	7.6194e-27	1.29694	Aplnr	exon			chr6-54134999-54135841	1.18664e-09	-1.07173	Chn2	gap			chr1-87141178-87142900	0.001379	-0.510782	Eif4e2	cds
chr6-82629102-82630331	7.76882e-27	-0.361928	Pole4	cds			chr15-98660011-98661432	1.20004e-09	-0.533102	Arf3	utr			chr1-87254245-87255659	0.020498	-0.4434	Gigyf2	utr
chr2-10084520-10085873	7.81154e-27	-0.445533	Atp5c1	cds			chr10-115086155-115087679	1.21402e-09	-0.519765	Tbc1d15	cds			chr1-87553756-87554695	0.0177569	-0.351945	Inpp5d	gap
chr4-62698653-62699987	7.9712e-27	-0.735157	Rgs3	utr			chr4-116851282-116853349	1.21492e-09	-0.55712	Hectd3	cds			chr1-87564439-87565618	0.0480146	-0.432724	Inpp5d	gap
chr17-27560559-27562101	8.23422e-27	-0.455726	Grm4	utr			chr7-125229303-125229901	1.22893e-09	-0.663932	Il21r	cds			chr1-87567414-87568587	0.0342938	-0.381087	Inpp5d	gap
chr11-79883234-79884887	8.3194e-27	-0.478983	Suz12	cds			chr11-75400577-75401855	1.25289e-09	-0.782013	Rilp	cds			chr1-87587019-87587923	0.000886809	-2.57256	Inpp5d	gap
chr2-157407567-157409017	8.56127e-27	-0.487158	Blcap	utr			chr19-8897365-8899277	1.26972e-09	-0.481931	B3gat3	cds			chr1-87755803-87756423	0.0198033	-0.438307	Sag	cds
chr9-100955283-100957080	8.58556e-27	-0.338138	Msl2	utr			chr16-22925748-22927414	1.26998e-09	-0.462281	Eif4a2	cds			chr1-87768290-87769280	0.0255743	0.686778	Sag	cds
chr4-131600177-131602106	8.65195e-27	-0.466656	Srsf4	cds			chr10-62174512-62176733	1.27355e-09	-0.435925	Hk1	cds			chr1-87873917-87874478	0.00616959	-1.78849	Usp40	cds
chr11-85201494-85203316	9.14955e-27	-0.40143	Ppm1d	cds			chr7-141046877-141047986	1.28124e-09	-0.52142	Cd151	utr			chr1-88351870-88352837	7.39885e-05	-4.03751	Spp2	gap
chr1-52538898-52540209	9.42016e-27	-0.457027	Nab1	utr			chr8-117278505-117279817	1.29676e-09	-0.796289	Cdyl2	utr			chr1-88402116-88402885	0.0293417	-0.626251	Glrp1	utr
chr17-28909692-28911669	9.5071e-27	-0.390114	Mapk14	cds			chr19-4204272-4205386	1.30485e-09	-0.664211	Ptprcap	cds			chr1-88403111-88403518	0.00606788	-1.27932	Glrp1	utr
chr4-47473662-47475154	9.77561e-27	-0.445381	Alg2	cds			chr11-97170040-97171726	1.34574e-09	-0.937204	Npepps	cds			chr1-88480971-88481699	0.0207954	-1.11881	Glrp1	exon
chr6-72636760-72637387	9.84708e-27	1.02541	Tcf7l1	gap			chr13-92746286-92748249	1.35144e-09	-0.495551	Serinc5	cds			chr1-88627149-88627376	0.0434387	-1.11497	Arl4c	utr
chr5-113700693-113701422	1.00593e-26	-0.886622	Wscd2	gap			chr11-82780268-82781700	1.36701e-09	-0.764057	Rad51d	cds			chr1-89528587-89529361	0.0063636	1.90067	Agap1	gap
chr9-42019537-42020336	1.06204e-26	-0.615284	Sorl1	gap			chr5-124562343-124564311	1.39699e-09	-0.415543	Sbno1	utr			chr1-89530343-89530991	0.0192758	0.814251	Agap1	gap
chr1-84815903-84817929	1.08153e-26	-0.489181	Fbxo36	cds			chr14-67245644-67246747	1.41163e-09	-0.396174	Bnip3l	cds			chr1-90530469-90531508	2.35286e-06	-1.14694	Cops8	cds
chr2-152135180-152136684	1.09792e-26	-0.532178	Tbc1d20	cds			chr8-125623356-125625165	1.41924e-09	-0.638489	Exoc8	cds			chr1-90900830-90901470	0.000136147	-4.00743	Rab17	exon
chr15-81809840-81810736	1.11685e-26	-0.501446	Polr3h	cds			chr5-92822807-92823801	1.44759e-09	-1.22836	Ccdc158	utr			chr1-91022888-91023390	0.0184785	-0.88457	Lrrfip1	gap
chr2-173578896-173579848	1.16884e-26	-0.521091	Vapb	cds			chr18-82577096-82579057	1.45431e-09	0.517861	Mbp	gap			chr1-91024293-91024504	0.0129281	-1.30045	Lrrfip1	gap
chr6-50431940-50433437	1.21412e-26	-0.444115	Osbpl3	utr			chr10-88419938-88421001	1.46842e-09	-0.631616	Mybpc1	gap			chr1-91106758-91108753	6.82305e-06	-1.14947	Ramp1	cds
chr3-95857814-95858895	1.21841e-26	-0.52574	Anp32e	utr			chr19-3900772-3902677	1.48898e-09	-0.448852	Chka	cds			chr1-91111088-91111418	0.00674387	-1.70161	Ramp1	gap
chr17-34036058-34037427	1.22396e-26	-0.590701	Kank3	cds			chr14-122191805-122193043	1.50172e-09	0.988264	Gpr183	cds			chr1-91120631-91121641	0.00308895	-0.877218	Ramp1	gap
chr15-99233622-99234265	1.24714e-26	0.517407	Fmnl3	cds			chr14-45555156-45556589	1.52053e-09	-0.695105	Ero1a	cds			chr1-91147576-91148466	0.00705107	-1.34374	Ramp1	gap
chr2-132657449-132658390	1.24961e-26	-0.484233	Trmt6	cds			chr13-67052658-67053736	1.52585e-09	-0.856803	Uqcrb	cds			chr1-91166568-91167197	0.00292477	-1.78926	Ube2f	exon
chr10-88338935-88340223	1.26457e-26	-0.529803	Chpt1	cds			chr19-5775958-5776722	1.5659e-09	-0.69927	Ehbp1l1	cds			chr1-91179679-91180023	0.0215922	-0.90465	Ube2f	gap
chr11-69285560-69287203	1.29151e-26	-0.362869	Naa38	cds			chr3-53137868-53138586	1.59044e-09	1.54477	Lhfp	gap			chr1-91225392-91227047	0.0341308	-0.344102	Scly	cds
chr16-97722939-97724204	1.30097e-26	-0.533621	C2cd2	cds			chr5-110917600-110919104	1.59866e-09	-0.350284	Ep400	utr			chr1-91279913-91280707	8.24344e-06	3.36126	Klhl30	gap
chr8-121394263-121395549	1.35487e-26	-0.428497	Emc8	cds			chr2-173293688-173294924	1.62357e-09	0.58704	1700021F07Rik	exon			chr1-91912038-91912680	0.00523191	-0.970791	Hdac4	cds
chr19-24143588-24144671	1.35752e-26	-0.69673	Tjp2	gap			chr13-74954985-74957447	1.62504e-09	-0.506374	Cast	cds			chr1-91978400-91980338	0.0121976	-0.879495	Hdac4	gap
chr14-52150113-52151796	1.40147e-26	-0.682432	Ndrg2	utr			chr1-80723628-80725107	1.6626e-09	-0.71205	Dock10	gap			chr1-91986321-91986834	0.000509633	-1.35607	Hdac4	gap
chr15-75487612-75488899	1.42577e-26	-0.436765	Zfp41	utr			chr15-99870089-99871680	1.68699e-09	-0.507889	Larp4	cds			chr1-91991704-91992511	0.00233441	-0.525679	Hdac4	gap
chr17-12582230-12583571	1.43338e-26	-0.439355	Plg	exon			chr9-118290299-118290986	1.70033e-09	1.89907	Eomes	exon			chr1-92030260-92031597	0.0311239	-0.890145	Hdac4	gap
chr3-90519371-90520543	1.46553e-26	-0.662607	S100a6	utr			chr4-116981297-116982456	1.70187e-09	-0.464047	Btbd19	cds			chr1-92701218-92702942	0.000189894	-1.09757	Gpc1	exon
chr3-105866015-105867253	1.56576e-26	-0.506074	Atp5pb	cds			chr10-81213480-81214951	1.70303e-09	-0.41179	Fzr1	utr			chr1-92734232-92734909	0.00493111	-0.761473	Gpc1	exon
chr5-73070973-73073094	1.57187e-26	-0.356136	Slain2	cds			chr2-130509279-130509973	1.70451e-09	-0.780381	Itpa	cds			chr1-92758819-92760150	7.1487e-05	-0.941596	Gpc1	cds
chr13-25014720-25016194	1.57639e-26	-0.48192	Tdp2	cds			chr18-61343946-61345001	1.73257e-09	-0.455006	Slc26a2	utr			chr1-92838131-92839712	0.033842	-0.541445	Rnpepl1	cds
chr4-134274195-134275755	1.61824e-26	-0.445029	Selenon	cds			chr11-114773599-114774438	1.73958e-09	-1.42219	Cd300a	exon			chr1-93233200-93233943	0.00156486	-1.25543	Mterf4	cds
chr15-63529042-63530558	1.67784e-26	-0.51189	Gsdmc	utr			chr8-8739205-8740729	1.75926e-09	-0.656058	Arglu1	cds			chr1-93372175-93373941	7.71781e-05	-1.03244	Hdlbp	utr
chr5-145076207-145077776	1.75231e-26	-0.470655	Pdap1	cds			chr4-129634943-129636849	1.80875e-09	-0.498599	Khdrbs1	cds			chr1-93439178-93440360	0.0413592	-0.378197	Farp2	utr
chr9-69622579-69623130	1.78662e-26	-0.892554	Foxb1	utr			chr10-82464933-82466303	1.84452e-09	-0.428526	Tdg	cds			chr1-93729215-93729908	0.0406617	-0.410378	Dtymk	cds
chr8-105951131-105952373	1.88473e-26	-0.552652	Phaf1	cds			chr3-21964871-21965674	1.87152e-09	-0.910453	Tbl1xr1	exon			chr1-95500409-95501437	0.0175546	-1.19598	St8sia4	utr
chr10-81394914-81397281	1.9529e-26	-0.474089	Tle5	cds			chr5-97258945-97259926	1.89535e-09	-0.521968	Paqr3	cds			chr1-9615104-9615843	0.0121267	-0.427903	Rrs1	cds
chr5-123132383-123132857	2.00653e-26	-0.722289	Kdm2b	exon			chr2-28530532-28532051	1.90132e-09	-0.554202	Tsc1	utr			chr1-97507886-97508862	0.000620267	-0.567338	Macir	utr
chr12-100165259-100167368	2.02637e-26	-0.441728	Calm1	cds			chr17-80368454-80370422	1.90768e-09	-0.707887	Hnrnpll	cds			chr1-97586952-97587798	0.0210122	1.20759	Macir	gap
chr4-33309831-33311349	2.07016e-26	-0.493967	Rngtt	cds			chr5-32765206-32765657	1.92389e-09	1.70978	Yes1	exon			chr1-9917679-9918872	0.00621106	-0.902386	Sgk3	utr
chr17-29312431-29314825	2.14894e-26	-0.389607	Cdkn1a	utr			chr19-40666881-40668501	1.92404e-09	-0.778506	Entpd1	gap			chr10-10086974-10087902	0.00805334	-1.61766	Adgb	utr
chr16-37473953-37475072	2.16809e-26	-0.6084	Ndufb4	cds			chr7-24977664-24978796	1.94655e-09	-0.532242	Cic	gap			chr10-10196693-10197366	0.0131122	-1.5583	Adgb	utr
chr9-106305857-106307315	2.20366e-26	-0.494105	Rpl29	cds			chr2-93257461-93258864	1.98837e-09	0.945787	Cd82	gap			chr10-105409231-105410692	0.00191225	-1.01388	Tmtc2	cds
chr17-25440776-25441399	2.21578e-26	-0.556481	Unkl	gap			chr8-3516926-3517877	1.99019e-09	-0.789231	Pex11g	cds			chr10-105676559-105677770	0.0401062	-0.344289	Mettl25	cds
chr11-82671196-82672762	2.22795e-26	-0.589275	Lig3	utr			chr13-65259767-65261005	1.99213e-09	-0.73226	Mfsd14b	cds			chr10-107708405-107708836	0.0100738	-1.71567	Otogl	gap
chr14-21897345-21899206	2.25701e-26	-0.480235	Comtd1	cds			chr7-96730255-96732336	1.99479e-09	-0.746524	Gab2	cds			chr10-107924933-107925711	0.000883632	-2.15916	Ppp1r12a	exon
chr8-129960199-129961260	2.38729e-26	-0.491285	2610044O15Rik8	cds			chr18-23885046-23886992	2.00896e-09	-0.936823	Mapre2	cds			chr10-107953742-107954863	0.00430559	-1.02105	Ppp1r12a	exon
chr3-90496577-90497111	2.43638e-26	-0.72546	S100a2	gap			chr16-64693161-64694645	2.01973e-09	-0.685266	Cggbp1	utr			chr10-107997108-107999215	0.00188057	-0.467433	Ppp1r12a	cds
chr14-68169957-68171757	2.46633e-26	-0.478937	Dock5	cds			chr16-92097581-92099167	2.02015e-09	-0.865447	Smim11	utr			chr10-11024736-11025777	0.0328123	-0.349537	Shprh	utr
chr1-177084669-177086724	2.47223e-26	-0.567802	Akt3	utr			chrX-47521963-47522893	2.02074e-09	-0.671874	Elf4	gap			chr10-110580704-110581843	0.000423267	-0.994522	E2f7	utr
chr11-5047929-5050266	2.61025e-26	-0.427683	Ewsr1	cds			chr10-128371631-128372702	2.04239e-09	-0.664559	Zc3h10	utr			chr10-110754890-110756493	0.0265113	-0.838678	Csrp2	utr
chr11-23615216-23616829	2.63009e-26	-0.543263	Pex13	cds			chr17-25466494-25467815	2.04879e-09	-0.493886	Baiap3	cds			chr10-110845296-110846817	6.68649e-06	-1.01555	Zdhhc17	cds
chr3-132389151-132390319	2.7258e-26	-0.567074	Aimp1	cds			chr9-54549581-54550406	2.05112e-09	-1.45116	Acsbg1	cds			chr10-110992091-110993477	0.0212498	-0.805278	Osbpl8	exon
chr4-155575081-155577107	2.80982e-26	-0.502576	Gnb1	utr			chr11-60427781-60430071	2.05808e-09	-0.512766	Alkbh5	cds			chr10-111000053-111001831	0.0350529	-0.270472	Osbpl8	utr
chr1-34472255-34474300	2.86059e-26	-0.487231	Ccdc115	utr			chr5-20906343-20907876	2.09762e-09	-0.562278	Magi2	cds			chr10-111133961-111134922	0.0140668	-0.476132	Bbs10	cds
chr10-120813803-120816007	2.93227e-26	-0.437345	Lemd3	cds			chr4-86587306-86588465	2.10149e-09	-1.07241	Plin2	utr			chr10-111341881-111343835	0.011366	-0.4002	Phlda1	cds
chr5-129577550-129579332	3.0224e-26	-0.864965	Sfswap	cds			chr2-18032020-18033784	2.10845e-09	-0.705895	A930004D18Rik	cds			chr10-111351607-111353000	0.0253215	-0.653313	Phlda1	utr
chr7-71955738-71956887	3.12544e-26	-0.6122	Mctp2	utr			chr2-28943828-28945437	2.14343e-09	-0.511885	Cfap77	cds			chr10-111414361-111414846	0.00457256	-0.779538	Phlda1	utr
chr13-63578557-63579954	3.13743e-26	-0.3837	Fancc	utr			chr5-67463862-67465003	2.14492e-09	-0.540041	Slc30a9	cds			chr10-11218801-11219795	0.00173012	-1.05483	Epm2a	cds
chr13-104055725-104058355	3.14371e-26	-0.434106	Erbin	utr			chr3-130484429-130485817	2.1612e-09	-0.627502	Ostc	utr			chr10-115086155-115087679	0.0228261	-0.401059	Tbc1d15	cds
chr8-73300942-73302945	3.17657e-26	-0.405421	Med26	cds			chr9-32922259-32922891	2.20166e-09	-1.81926	Ets1	utr			chr10-115150041-115152000	0.0320506	-0.439479	Rab21	cds
chr17-53995969-53997214	3.19118e-26	-0.389647	Sgo1	utr			chr2-26493154-26494998	2.22217e-09	-0.535047	Agpat2	cds			chr10-115432585-115433420	0.0366705	-0.635923	Lgr5	exon
chr8-117853805-117854879	3.40555e-26	-0.74791	Bco1	cds			chr11-101169094-101170270	2.2268e-09	-0.819192	Coa3	cds			chr10-116416409-116418446	0.0183597	-0.458203	Cnot2	utr
chr5-137739169-137740093	3.4675e-26	-0.687051	Nyap1	utr			chr17-79661368-79664024	2.32315e-09	-0.447182	Cdc42ep3	utr			chr10-116749377-116750172	0.000607911	-1.02576	Rab3ip	cds
chr8-3516926-3517877	3.48863e-26	-0.644516	Pex11g	cds			chr10-25235139-25236822	2.3529e-09	-0.766477	Epb41l2	utr			chr10-116954210-116954723	0.0212224	-1.4641	Frs2	gap
chr11-19840185-19841531	3.61936e-26	-0.829537	Spred2	exon			chr1-13629055-13630695	2.35862e-09	-0.964467	Tram1	utr			chr10-117016687-117017363	0.000857388	1.78792	Frs2	exon
chr8-84723168-84725509	3.63736e-26	-0.493355	Samd1	cds			chr14-68169957-68171757	2.35869e-09	-0.548368	Dock5	cds			chr10-117211602-117213165	0.0387893	-0.329526	Cpsf6	cds
chr16-4359339-4360161	3.68343e-26	-0.627678	Srl	gap			chr6-72390871-72391490	2.36571e-09	-0.624595	Ggcx	cds			chr10-117287794-117288446	0.0431327	-1.02127	Cpsf6	exon
chr19-6107452-6108248	3.69064e-26	-0.45678	Mrpl49	cds			chr4-154226470-154227194	2.42385e-09	-0.743449	Wrap73	cds			chr10-117464719-117465842	0.00692927	-0.934814	Cpm	cds
chr15-102008232-102009360	4.26239e-26	-0.687109	Tns2	cds			chr7-44197569-44198578	2.49222e-09	-0.427723	Pold1	utr			chr10-117511417-117513156	0.0166966	-1.35956	Cpm	cds
chr19-4674455-4676174	4.40759e-26	-0.541219	Rce1	cds			chr3-107113302-107114673	2.51271e-09	-1.17097	Cym	utr			chr10-117548839-117549482	0.00082479	3.06183	Mdm2	exon
chr11-74614099-74615624	4.43996e-26	-0.356205	Pafah1b1	utr			chr19-7217557-7218916	2.61936e-09	-0.617952	Naa40	cds			chr10-117627938-117629034	0.000606156	-0.729055	Nup107	cds
chr11-70590472-70591988	4.51658e-26	-0.473973	Kif1c	utr			chr4-32099425-32099799	2.63566e-09	-1.42608	Map3k7	utr			chr10-117679550-117679903	0.00884067	-1.0956	Rap1b	gap
chr7-126100837-126103037	4.52498e-26	-0.371622	Atxn2l	cds			chr15-76832132-76833712	2.64194e-09	-0.908636	1110038F14Rik	cds			chr10-117731263-117731955	0.02049	1.57683	Rap1b	exon
chr11-70342372-70343428	4.56864e-26	-0.458605	Med11	cds			chr8-79546590-79547975	2.67198e-09	-0.636236	Lsm6	utr			chr10-117783704-117784179	3.21355e-06	-1.32466	Rap1b	exon
chr4-152380947-152382317	4.63492e-26	-0.381066	Icmt	cds			chr7-125150779-125151856	2.68428e-09	-0.565085	Il4ra	utr			chr10-117787980-117789519	0.00877569	-0.799213	Rap1b	exon
chr14-67425718-67426804	4.68685e-26	-0.64226	Ebf2	exon			chr1-170977643-170979013	2.68847e-09	-0.601862	Sdhc	cds			chr10-117842726-117843608	0.0207007	-0.855692	Mdm1	exon
chr4-43874987-43876465	4.74134e-26	-0.776884	Reck	cds			chr3-40903639-40905693	2.71673e-09	-0.380193	Larp1b	cds			chr10-117885964-117886729	0.0343884	-1.16738	Mdm1	exon
chr17-26010693-26012051	4.76089e-26	-0.484929	Antkmt	cds			chr18-82625318-82626027	2.8088e-09	1.37873	Zfp236	cds			chr10-118276427-118277334	0.0108839	-0.491712	Ifng	cds
chr3-138598971-138599795	4.80484e-26	-0.656351	Tspan5	gap			chr15-31530003-31532360	2.88037e-09	-0.570355	Marchf6	cds			chr10-118302348-118303162	0.032201	1.24241	Ifng	utr
chr1-16687983-16689967	4.81786e-26	-0.4785	Ube2w	cds			chr1-128344280-128345344	2.8872e-09	-0.580885	Dars	cds			chr10-118365339-118366154	0.0109757	-0.91472	Ifng	utr
chr9-107165762-107167260	4.87682e-26	-0.367848	Mapkapk3	cds			chr12-54249507-54250832	2.91419e-09	0.989115	Egln3	cds			chr10-118385875-118386611	0.0485709	-0.481463	Ifng	utr
chr19-5738296-5740256	5.27637e-26	-0.339772	Pcnx3	utr			chr2-10052285-10053659	2.91719e-09	-0.764587	Taf3	cds			chr10-118392155-118392835	0.000664299	-1.46642	Ifng	utr
chr13-109375267-109376237	5.41932e-26	-0.882042	Pde4d	gap			chr6-30325730-30327006	2.93676e-09	-0.668276	5S_rRNA	exon			chr10-118719803-118720380	0.00352441	0.979115	Dyrk2	exon
chr10-7464957-7466275	5.47471e-26	-0.509281	Lrp11	cds			chr3-90154831-90155956	2.95958e-09	-0.629605	Slc39a1	utr			chr10-118839662-118840971	0.0284152	0.53089	Dyrk2	exon
chr9-85630302-85632172	5.5661e-26	-0.424762	Ibtk	utr			chr9-64643492-64645499	2.9835e-09	-0.458081	Rab11a	cds			chr10-118866399-118867719	0.000742726	1.10025	Dyrk2	exon
chr3-157239325-157240850	5.86094e-26	-0.52687	Zranb2	cds			chr8-84625584-84627087	2.98584e-09	-0.736341	Adgrl1	utr			chr10-118950085-118951072	0.0318413	1.37737	Cand1	utr
chr18-68851603-68852443	6.04374e-26	0.968052	Mc2r	exon			chr6-108852350-108853666	2.99481e-09	-0.816348	Edem1	utr			chr10-119074705-119076660	0.00667006	-0.400111	Cand1	cds
chr7-16083713-16084606	6.21392e-26	1.4459	Sae1	gap			chr6-124391013-124393060	2.99678e-09	-0.521648	Pex5	cds			chr10-120028862-120029765	0.000840707	-1.08279	Irak3	gap
chr5-110255007-110256353	6.22822e-26	-0.450559	Gtpbp6	cds			chr5-110143839-110144560	3.00537e-09	-1.06621	Zfp932	cds			chr10-120062633-120063822	0.010275	-0.734259	Llph	utr
chr12-116244048-116245924	6.3113e-26	-0.363531	Esyt2	cds			chr1-69727919-69728462	3.04616e-09	-0.967257	Ikzf2	exon			chr10-120487422-120488309	0.0383812	0.646924	Msrb3	utr
chr5-124352625-124353465	6.42327e-26	-0.779841	Pitpnm2	gap			chr9-66573949-66574757	3.11279e-09	-1.68052	Car12	exon			chr10-120731556-120732225	0.00921313	-0.983689	Msrb3	gap
chr6-124706391-124707389	7.07498e-26	-0.617967	Ptpn6	gap			chr18-82552512-82553646	3.13735e-09	0.582726	Mbp	gap			chr10-120813803-120816007	0.0200614	-0.39097	Lemd3	cds
chr5-38717565-38719385	7.12914e-26	-0.374368	Wdr1	cds			chr19-10245092-10245749	3.14812e-09	-0.781097	Dagla	gap			chr10-121104245-121105153	2.0021e-05	-1.87614	Tbc1d30	gap
chr4-132738445-132739975	7.35987e-26	-0.463138	Ahdc1	utr			chr11-114855814-114856875	3.18439e-09	-0.54611	Cd300c	gap			chr10-121151676-121152654	9.01426e-05	-1.91501	Tbc1d30	gap
chr1-16174249-16176619	7.85849e-26	-0.370627	Rpl7	cds			chr8-48126367-48129332	3.18656e-09	-0.306219	Ing2	cds			chr10-121200362-121202312	0.0186034	-0.51549	Gns	cds
chr15-103060817-103062036	7.94988e-26	-0.476873	Smug1	utr			chr6-29347424-29348630	3.19318e-09	-0.479073	Calu	utr			chr10-121311385-121312893	0.0354254	-0.338394	Rassf3	cds
chr13-113930386-113932074	8.12349e-26	-0.446229	Arl15	cds			chr11-98914107-98915392	3.2533e-09	-0.539651	Top2a	cds			chr10-121422291-121423661	0.0180438	-0.448431	Tbk1	utr
chr15-11994866-11996336	8.17893e-26	-0.462593	Sub1	utr			chr8-117847782-117848829	3.26547e-09	-0.903534	Bco1	gap			chr10-121575239-121576501	0.0153025	-0.575639	Kics2	cds
chr7-81172620-81173686	8.63764e-26	-0.555712	Fsd2	utr			chr6-72934595-72935780	3.33018e-09	-0.530968	Tmsb10	cds			chr10-122574166-122575392	0.00208486	-0.925594	Ppm1h	gap
chr15-102154223-102156468	8.90781e-26	-0.365128	Rarg	cds			chr12-110412505-110414146	3.33164e-09	-0.364669	Ppp2r5c	cds			chr10-122911559-122912743	0.000273791	-0.685253	Mon2	cds
chr13-64459828-64460980	9.00454e-26	-0.445378	Prxl2c	cds			chr18-67421408-67423875	3.42863e-09	-0.518511	Impa2	cds			chr10-123031507-123033479	0.00010999	-0.792891	Usp15	cds
chr12-86125223-86126532	9.24743e-26	-0.566492	Tgfb3	utr			chr14-71350526-71351562	3.45541e-09	-1.27736	Gfra2	utr			chr10-126736599-126737463	0.0378007	-0.564659	Atp23	cds
chr8-54982132-54983384	9.42088e-26	-0.408258	Spcs3	cds			chr2-154915581-154916633	3.47391e-09	-0.546608	Ahcy	cds			chr10-126771435-126772575	0.0136764	-1.48326	Atp23	exon
chr8-72176808-72177544	9.42385e-26	-0.718747	Fcho1	gap			chr11-83552920-83553636	3.50843e-09	-0.486888	Ccl4	cds			chr10-126813946-126814849	0.0132172	-1.05303	Ctdsp2	utr
chr2-72687513-72688405	9.68482e-26	-1.28972	Sp3	utr			chr1-143652379-143653928	3.51093e-09	-0.430544	Uchl5	cds			chr10-126976812-126978380	0.0449466	-0.306487	Os9	exon
chr6-85113953-85115022	9.73602e-26	-0.57546	Spr	cds			chr2-27404244-27406054	3.61798e-09	-0.517399	Wdr5	utr			chr10-126998451-126999434	0.0369964	-0.277973	B4galnt1	exon
chr8-123980203-123981825	1.0127e-25	-0.583636	Vps9d1	cds			chr2-22929080-22930627	3.63046e-09	-0.403742	Abi1	cds			chr10-127000574-127002331	0.0241063	-0.330543	B4galnt1	cds
chr8-110418938-110421006	1.01653e-25	-0.38568	Ist1	utr			chr12-17049034-17050933	3.67811e-09	-0.532943	Pqlc3	cds			chr10-127006439-127007311	0.00108737	-0.715773	B4galnt1	cds
chr7-127375411-127377164	1.03039e-25	-0.427271	Setd1a	utr			chr17-32607585-32608719	3.68322e-09	-0.545753	Wiz	utr			chr10-127024287-127025510	0.00214198	-1.96417	Arhgef25	cds
chr5-104120146-104121028	1.03445e-25	0.968425	Hsd17b13	cds			chr3-115485736-115486443	3.72333e-09	-0.561918	S1pr1	utr			chr10-127064652-127065079	0.0239718	-0.944656	Kif5a	utr
chr2-78827452-78828264	1.0738e-25	-0.989257	Ube2e3	utr			chr17-85397142-85398629	3.76041e-09	-0.431441	Camkmt	cds			chr10-127124232-127125512	0.00247627	-0.510002	Mbd6	utr
chr11-121545976-121547337	1.0974e-25	-0.7875	B3gntl1	gap			chr2-84961066-84962684	3.79957e-09	1.68585	Aplnr	exon			chr10-127138500-127139458	2.30205e-05	3.05409	Mars1	cds
chr10-76304191-76305061	1.10342e-25	-0.815029	Ybey	cds			chr7-127720691-127721473	3.80937e-09	-0.778826	Gm49368	gap			chr10-127146882-127148441	0.025542	-0.363226	Mars1	cds
chr15-76116110-76117442	1.1208e-25	-0.718798	Parp10	utr			chr2-78831655-78832028	3.9081e-09	-1.45788	Ube2e3	utr			chr10-127174594-127175060	0.000241144	-1.21829	Gli1	utr
chr9-64643492-64645499	1.15002e-25	-0.400774	Rab11a	cds			chr13-23934875-23936380	3.92947e-09	-0.888058	H3c2	cds			chr10-12718012-12718703	0.00475391	-1.20702	Utrn	gap
chr15-12320735-12323034	1.16102e-25	-0.422926	Golph3	cds			chrX-76554086-76556032	3.93952e-09	-0.838165	Tbl1x	utr			chr10-127357356-127358397	0.0312677	-1.04172	Shmt2	cds
chr9-95739276-95740744	1.17316e-25	-0.483511	Atr	cds			chr5-66226536-66227524	3.99737e-09	-0.873318	Rbm47	gap			chr10-127477599-127480038	0.014998	-0.350699	Stat6	utr
chr14-30346692-30349065	1.18135e-25	-0.440124	Prkcd	utr			chr19-11743447-11744317	4.00131e-09	-0.873589	Cblif	utr			chr10-127850681-127851679	0.0175546	-1.14582	Prim1	cds
chr6-39550267-39551617	1.18375e-25	-0.519877	Adck2	cds			chr5-33786017-33787744	4.00273e-09	-0.397657	Gm9903	cds			chr10-128011066-128012685	0.00363176	-0.892497	Rbms2	cds
chr15-100659062-100660172	1.18707e-25	-0.612772	Slc4a8	cds			chr17-83820959-83822227	4.22444e-09	-0.48085	Cox7a2l	cds			chr10-128105931-128107037	0.0199651	-0.43721	Apof	utr
chr1-167220774-167222120	1.20445e-25	-0.543215	Mgst3	utr			chr12-100802905-100803911	4.23236e-09	-0.812874	Dglucy	gap			chr10-128157783-128158955	0.0120072	-0.953015	Cnpy2	utr
chr14-51300435-51303043	1.21029e-25	-0.381988	Olfr750	utr			chr17-24047391-24048573	4.30666e-09	-0.541333	Elob	cds			chr10-128173061-128174197	0.00886315	-0.435683	Cs	cds
chr1-194812939-194814202	1.21832e-25	-0.473041	Cr1l	cds			chr10-82615835-82616936	4.34302e-09	-0.857451	Nfyb	exon			chr10-128203874-128205246	0.0499915	-0.284307	Coq10a	cds
chr9-13659778-13661067	1.24437e-25	-0.499533	Mtmr2	cds			chr10-67371826-67373758	4.3989e-09	-0.333329	Egr2	utr			chr10-128246961-128247808	0.0379156	-0.34709	Rnf41	utr
chr4-155853941-155855044	1.26064e-25	-0.508576	Vwa1	cds			chr17-85097412-85099001	4.40231e-09	-0.464387	Lrpprc	cds			chr10-128270350-128271064	0.0125608	-1.07583	Rnf41	gap
chr2-144397113-144398567	1.28027e-25	-0.390818	Sec23b	utr			chr7-125206440-125207561	4.40723e-09	-1.41189	Il21r	gap			chr10-128291136-128291461	0.0127935	-1.24864	Smarcc2	exon
chr17-26203815-26205260	1.30484e-25	-0.486272	Capn15	utr			chr18-34756984-34758150	4.40732e-09	-0.455908	Brd8	cds			chr10-128327516-128328410	0.0164272	-1.07453	Myl6	cds
chr7-120580681-120582193	1.3082e-25	-0.460369	Cdr2	cds			chr14-76347550-76348894	4.4723e-09	-0.560104	Nufip1	cds			chr10-128371631-128372702	0.00802681	-0.59093	Zc3h10	utr
chr7-141060527-141061699	1.31927e-25	-0.494484	Tspan4	gap			chr2-128659231-128660594	4.47536e-09	-0.373402	Tmem87b	cds			chr10-128384497-128385380	0.00582448	-0.408481	Rpl41	cds
chr19-5961530-5963564	1.34089e-25	-0.614388	Dpf2	cds			chr3-69223234-69224992	4.49199e-09	-0.436531	Ppm1l	cds			chr10-12838914-12840770	0.00276492	-0.53295	Stx11	utr
chr10-127894155-127895870	1.35033e-25	-0.500933	Ptges3	cds			chr8-117458798-117460397	4.49984e-09	-0.88593	Cdyl2	cds			chr10-128461789-128463027	0.00646556	-0.541397	Rps26	cds
chr10-79761847-79763722	1.40923e-25	-0.536863	Arid3a	utr			chr13-119564694-119566505	4.50121e-09	-0.588869	Paip1	cds			chr10-128539916-128541438	7.242e-06	-1.18303	Cdk2	cds
chr14-59834654-59835937	1.42641e-25	-0.495582	Cdadc1	cds			chr13-67080489-67082093	4.50986e-09	-0.471465	Ptdss1	cds			chr10-128582056-128582483	9.66436e-08	-1.59715	Pym1	exon
chr17-36421484-36422815	1.4276e-25	-0.647973	Gm7030	gap			chr16-50552320-50553412	4.6735e-09	-0.488786	Ccdc54	exon			chr10-128583455-128584501	0.00517642	-0.666551	Pym1	cds
chr2-29778955-29780842	1.45332e-25	-0.389658	Odf2	cds			chr19-60778020-60779593	4.76438e-09	-0.562963	Eif3a	cds			chr10-128696628-128697873	0.00438745	-2.03612	Sarnp	gap
chr1-13629055-13630695	1.46137e-25	-0.805431	Tram1	utr			chr13-113682018-113682517	4.78017e-09	-1.3173	Snx18	utr			chr10-128726438-128728560	6.69013e-05	-1.28233	Gdf11	cds
chr7-126496125-126497774	1.48271e-25	-0.615061	Tmem219	cds			chr4-150993530-150994644	4.78311e-09	-0.558402	Park7	utr			chr10-128758658-128759956	0.025379	-0.536049	Bloc1s1	cds
chr12-79697419-79697867	1.49626e-25	-0.560548	Rad51b	gap			chr5-104058685-104059263	4.79782e-09	-0.806499	Klhl8	utr			chr10-12883603-12884795	0.0126212	-0.448026	Sf3b5	cds
chr6-11906859-11908500	1.52223e-25	-0.481951	Ndufa4	cds			chr10-76304191-76305061	4.80037e-09	-0.942192	Ybey	cds			chr10-13068026-13069149	0.0214961	-0.40481	Ltv1	cds
chr17-28240648-28241209	1.5336e-25	1.62938	Anks1	gap			chr2-155952584-155954123	4.84029e-09	-0.762126	Gm28036	utr			chr10-13349282-13351310	0.0150462	-0.87261	Phactr2	cds
chr11-45742429-45744088	1.53661e-25	-0.394308	Clint1	cds			chr10-80412201-80415015	4.85474e-09	-0.321379	Klf16	cds			chr10-13376296-13377489	0.0206995	-0.550435	Fuca2	cds
chr17-79605684-79606867	1.55988e-25	-0.929161	Cdc42ep3	utr			chr19-43677502-43678776	4.85607e-09	-0.504305	Entpd7	cds			chr10-13428254-13429457	0.0182941	-0.576244	Pex3	cds
chr4-48471907-48473700	1.56532e-25	-0.625271	Tex10	utr			chr2-35136826-35138152	4.89876e-09	-0.703266	Gsn	exon			chr10-13842308-13842778	0.0392432	-0.887805	Hivep2	utr
chr2-90320634-90321673	1.5674e-25	-0.553021	Ptprj	gap			chr15-97270461-97272086	4.92448e-09	-0.495774	Pced1b	utr			chr10-13869038-13869614	6.42743e-05	-2.07322	Hivep2	gap
chr19-7271453-7273264	1.58543e-25	-0.494496	Mark2	utr			chr3-138231874-138233972	5.02033e-09	-0.508728	Eif4e	cds			chr10-13961305-13962507	0.00372591	-0.651356	Hivep2	gap
chr10-107767863-107768704	1.61314e-25	-1.11175	Otogl	exon			chr14-75183866-75185501	5.08033e-09	-0.616872	Lrch1	cds			chr10-14190131-14190770	8.08774e-05	-1.71055	Adgrg6	utr
chr8-111723482-111725205	1.62595e-25	-0.546589	Ddx19a	cds			chr14-20978831-20980533	5.10517e-09	-0.425078	Vcl	cds			chr10-17599606-17600464	0.00679307	-0.723289	Cited2	cds
chr3-21180141-21181025	1.63857e-25	1.10971	Agtr1b	exon			chr1-72282731-72284017	5.14301e-09	-0.49136	Pecr	utr			chr10-17603576-17603917	0.04624	-0.954832	Cited2	utr
chr6-29467337-29468448	1.64948e-25	-0.459176	Atp6v1f	cds			chrX-35908116-35909310	5.14894e-09	-0.769992	Akap17b	utr			chr10-17604486-17604799	0.00252508	-0.973081	Cited2	utr
chr5-120913316-120914107	1.70006e-25	-0.706764	Oas3	gap			chr9-13659778-13661067	5.16902e-09	-0.560857	Mtmr2	cds			chr10-18018000-18018285	0.00950462	-1.75926	Ect2l	gap
chr11-69736821-69738149	1.7065e-25	-0.57766	Plscr3	cds			chr7-126574664-126576175	5.17188e-09	-0.689415	Cdipt	cds			chr10-18937438-18938893	0.0188967	0.257642	Tnfaip3	exon
chr8-11546974-11548080	1.71482e-25	-0.542398	Naxd	cds			chr8-84723168-84725509	5.1999e-09	-0.569857	Samd1	cds			chr10-18942601-18942825	0.0203326	-1.22451	Tnfaip3	exon
chr11-74539583-74540926	1.75267e-25	-0.472889	Cluh	cds			chr5-108608677-108609831	5.20867e-09	-0.623062	Pcgf3	utr			chr10-19043151-19044071	0.0116878	-1.06589	Tnfaip3	exon
chr13-100786996-100788655	1.77227e-25	-0.434838	Ak6	cds			chr19-37183955-37186087	5.24061e-09	-0.55745	Marchf5	cds			chr10-19063873-19064478	0.0120351	-0.964974	Olig3	exon
chr11-69887099-69888376	1.81242e-25	-0.440272	Phf23	cds			chr2-127914625-127915861	5.25462e-09	-0.827908	Acoxl	gap			chr10-19367261-19367791	0.00220317	-1.55743	Ifngr1	exon
chr10-62174512-62176733	1.86186e-25	-0.362499	Hk1	cds			chr16-13719978-13721785	5.2763e-09	-0.488082	Mpv17l	cds			chr10-19782770-19783566	0.0297989	-0.510573	Pex7	cds
chr5-142614591-142616379	1.8877e-25	-0.52454	Wipi2	cds			chr5-138261581-138262480	5.29524e-09	-0.693786	Trappc14	cds			chr10-19809236-19811054	0.00101098	-0.741941	Map3k5	cds
chr8-13835178-13836399	1.89998e-25	-0.350663	Upf3a	cds			chr4-152122849-152124415	5.32049e-09	-0.889444	Nol9	cds			chr10-19880861-19881671	0.00147146	-2.17783	Map3k5	gap
chr4-155818540-155820341	1.91534e-25	-0.748461	Tmem240	cds			chr18-82550022-82550371	5.32058e-09	1.29268	Mbp	gap			chr10-19911977-19913036	0.026251	-1.26258	Map3k5	gap
chr13-45309727-45310834	1.95096e-25	-0.722116	Dtnbp1	exon			chr9-70144529-70145186	5.53482e-09	-1.02502	Myo1e	gap			chr10-20157077-20158131	0.00674237	-0.892511	Map7	utr
chr15-101285121-101286543	2.00663e-25	-0.799973	Krt80	exon			chr12-85751360-85752889	5.5787e-09	-0.597489	Batf	gap			chr10-20165775-20166762	0.00154415	-2.06617	Map7	utr
chr12-28685180-28686356	2.01093e-25	-0.56932	Rps7	cds			chr4-124635072-124635945	5.59958e-09	-0.980275	Inpp5b	utr			chr10-20223100-20224098	0.00982487	-0.703487	Mtfr2	cds
chr3-100876327-100877224	2.13047e-25	-0.499171	Ttf2	cds			chr4-62724033-62725490	5.61152e-09	-0.879153	Rgs3	utr			chr10-20952701-20953963	0.000329549	-1.56713	Ahi1	gap
chr1-75194502-75196517	2.20505e-25	-0.430074	Tuba4a	cds			chr2-151946659-151947967	5.65873e-09	-0.499605	Srxn1	cds			chr10-21054202-21055009	0.0103269	-1.6767	Myb	exon
chr3-68911389-68914051	2.21347e-25	-0.343496	Smc4	cds			chr11-55087975-55089317	5.66763e-09	-0.565911	Slc36a1	exon			chr10-21080108-21081328	0.00102216	1.20541	Myb	exon
chr9-50438998-50440246	2.33205e-25	-0.420924	Pts	cds			chr19-8733841-8735248	5.71106e-09	-0.540002	Nxf1	cds			chr10-21083244-21083707	0.00233366	-1.10305	Myb	exon
chr9-21526760-21528158	2.34e-25	-0.434303	Smarca4	utr			chr14-69969344-69971314	5.78035e-09	-0.533847	Chmp7	cds			chr10-21294978-21295430	0.00362195	-1.69642	Aldh8a1	utr
chr19-41835271-41837238	2.34524e-25	-0.448845	Frat2	cds			chr2-132657449-132658390	5.80644e-09	-0.554933	Trmt6	cds			chr10-21341119-21341962	0.0189739	-1.3249	Aldh8a1	utr
chr19-5659217-5660503	2.35228e-25	-0.461243	Kat5	cds			chr7-117167264-117168092	5.81371e-09	1.41408	Xylt1	gap			chr10-21781466-21781942	0.0163419	0.716004	Sgk1	gap
chr3-40753849-40755323	2.36413e-25	-0.445572	Plk4	cds			chr10-79910616-79911559	5.84186e-09	-0.596573	Sbno2	cds			chr10-21822543-21823397	0.000967597	1.15741	Sgk1	gap
chr11-120268862-120270015	2.55781e-25	-0.54888	Faap100	cds			chr13-44660220-44661624	5.88839e-09	-0.554492	Jarid2	exon			chr10-21934240-21935607	0.00458275	-0.647692	Semp2l2b	utr
chr13-45184292-45185778	2.56487e-25	-0.669837	Dtnbp1	exon			chr4-86666145-86667602	5.94069e-09	-0.469686	Dennd4c	utr			chr10-22177501-22178979	0.0211782	-0.475135	Raet1e	gap
chr8-46452246-46453484	2.59172e-25	-0.434358	Ankrd37	cds			chr10-82694644-82696821	5.95734e-09	-0.455787	Txnrd1	utr			chr10-22182151-22182772	0.0144801	-0.713181	Raet1e	gap
chr17-24438879-24440298	2.67245e-25	-0.516607	Tedc2	cds			chr2-119307076-119309033	6.0361e-09	-0.371145	Ino80	utr			chr10-22594346-22594774	0.00470108	-1.7994		gap
chr4-133386120-133388536	2.70251e-25	-0.452388	Pigv	utr			chr18-84702892-84704144	6.04045e-09	-0.434536	Cndp2	utr			chr10-24629372-24630604	0.000185955	-0.982997	Enpp3	utr
chr7-100239760-100240811	2.75438e-25	-0.39587	Mrpl48	utr			chr15-54952862-54954217	6.08384e-09	-0.802716	Dscc1	cds			chr10-24803370-24804444	0.00731788	-1.30706	Arg1	utr
chr18-82577096-82579057	2.77763e-25	0.511312	Mbp	gap			chr6-90692853-90693689	6.08843e-09	-1.01482	Iqsec1	cds			chr10-24994325-24995356	0.0217031	-1.21601	Akap7	utr
chr2-101585437-101587086	2.78487e-25	-0.598914	Prr5l	gap			chr5-33534950-33536434	6.11945e-09	-0.371684	Uvssa	utr			chr10-26240112-26240865	0.00202972	-1.45769	L3mbtl3	gap
chr15-76584878-76586526	2.88578e-25	-0.432429	Mfsd3	cds			chr4-62511691-62512515	6.12611e-09	-0.610088	Rgs3	gap			chr10-26250633-26252157	0.0283879	-0.699613	L3mbtl3	utr
chr4-133004205-133005706	2.94726e-25	-0.536418	Tmem222	cds			chr13-14787321-14788475	6.12815e-09	-0.534342	Mrpl32	cds			chr10-29188650-29190202	0.00153012	-0.75965	Echdc1	cds
chr12-76950156-76951077	2.99787e-25	-0.567944	Fntb	gap			chr11-79883234-79884887	6.26948e-09	-0.538865	Suz12	cds			chr10-30493654-30494856	0.020995	-0.382567	Hint3	cds
chr19-30007328-30008741	3.15346e-25	-0.415111	Uhrf2	cds			chr2-61423040-61424659	6.27518e-09	-0.452322	Tank	utr			chr10-33906115-33907409	0.00549598	-1.11152	Trappc3l	exon
chr19-43677502-43678776	3.26258e-25	-0.432042	Entpd7	cds			chr13-113256466-113257570	6.29024e-09	-0.579962	Gzma	exon			chr10-33909766-33910237	0.0448415	-1.19888	Trappc3l	exon
chr7-140807979-140809362	3.29205e-25	-0.468075	Phrf1	utr			chr9-66950378-66951460	6.30026e-09	-0.502526	Tpm1	cds			chr10-34293307-34294779	0.0301186	-0.339621	Nt5dc1	cds
chr14-56121708-56123709	3.36884e-25	-0.396897	Khnyn	cds			chr2-180097410-180098842	6.35176e-09	-0.546078	Slco4a1	utr			chr10-3460276-3460952	0.0165176	-0.849831	Iyd	exon
chr18-3382612-3383933	3.4338e-25	-0.557675	Cul2	utr			chr9-59446397-59447483	6.41152e-09	-0.942017	Hexa	cds			chr10-36033845-36034603	0.000399884	-1.41809	Hs3st5	exon
chr15-74860121-74861563	3.4914e-25	-0.64595	Ly6i	exon			chr10-4381688-4382977	6.52091e-09	-0.492083	Armt1	cds			chr10-37014533-37015067	0.0101576	-1.75634	Marcks	utr
chr7-97957804-97959275	3.49474e-25	-0.432444	Acer3	cds			chr12-25282823-25283394	6.54251e-09	-1.84056	Id2	exon			chr10-38760349-38761179	0.0375659	-0.949373	Rfpl4b	exon
chr6-49239943-49241197	3.50066e-25	-0.397402	Tra2a	cds			chr4-130000773-130002058	6.56752e-09	-0.504679	Pef1	cds			chr10-39009472-39010562	0.00670712	-1.091	Tube1	cds
chr19-6918528-6920057	3.52877e-25	-0.377556	Gpr137	cds			chr3-104763324-104763917	6.5887e-09	-0.747703	Capza1	gap			chr10-39058812-39059408	0.002465	-2.16228	Ccn6	exon
chr4-83443040-83444304	3.5411e-25	-0.450852	Ccdc171	utr			chr2-84609219-84610062	6.62178e-09	0.916813	Serping1	exon			chr10-39215165-39216301	0.00122483	-1.06533	Fyn	exon
chr19-14328733-14330367	3.60472e-25	-0.477772	Tle4	utr			chr6-47613127-47614063	6.64821e-09	-0.722545	Ezh2	exon			chr10-39266229-39266969	0.0159683	0.912101	Fyn	gap
chr17-34389605-34390535	3.72353e-25	-0.480458	H2-DMb1	utr			chr17-46341822-46343892	6.72104e-09	-0.524512	Vegfa	cds			chr10-39277911-39279262	0.0412753	-0.371472	Fyn	gap
chr9-62172457-62172907	3.88608e-25	1.64803	Spesp1	utr			chr4-131600177-131602106	6.72137e-09	-0.518084	Srsf4	cds			chr10-39410719-39411778	0.00378459	1.60688	Fyn	gap
chr11-68393215-68393963	3.91528e-25	0.852329	Pik3r6	utr			chr10-62321652-62323347	6.74488e-09	-0.445794	Vps26a	cds			chr10-39668992-39669933	0.0150412	-1.49519	Rev3l	gap
chr5-137499925-137501497	3.92498e-25	-0.384842	Pop7	cds			chr17-29565500-29567324	6.75913e-09	-0.444031	Mtch1	cds			chr10-39774704-39775501	0.0222889	-0.671374	Mfsd4b4	utr
chr11-60427781-60430071	4.1645e-25	-0.427951	Alkbh5	cds			chr2-104678586-104680589	6.76855e-09	-1.11386	Prrg4	cds			chr10-40017028-40018542	0.00419924	-0.567041	Slc16a10	cds
chr11-62493150-62494736	4.2842e-25	-0.400431	Lrrc75a	utr			chr1-152777360-152779673	6.9731e-09	-0.359869	Smg7	cds			chr10-40039108-40040216	0.00258814	-0.821107	Slc16a10	exon
chr6-146402410-146404268	4.29456e-25	-0.413867	Itpr2	cds			chr6-120892834-120893959	7.00659e-09	-0.606375	Bid	utr			chr10-40040778-40041307	0.0112667	-0.986732	Slc16a10	exon
chr3-108351202-108352817	4.49413e-25	-0.411335	Sars	cds			chr15-101981756-101983062	7.05071e-09	-0.428201	Eif4b	cds			chr10-40066903-40067656	0.0106732	-1.67742	Rpf2	utr
chr13-65259767-65261005	4.57527e-25	-0.600478	Mfsd14b	cds			chr7-126496125-126497774	7.07293e-09	-0.721148	Tmem219	cds			chr10-40133360-40135385	0.0104818	-0.374102	Gtf3c6	cds
chr13-113685157-113686110	4.73146e-25	-0.463881	Snx18	utr			chr7-126302891-126304131	7.18055e-09	-0.537083	Coro1a	utr			chr10-40178061-40178889	0.00156054	-0.603136	Amd1	utr
chr14-36689982-36691150	4.84212e-25	-0.490014	Ccser2	utr			chr7-127110791-127112531	7.22394e-09	-0.365045	Srcap	utr			chr10-40295850-40297099	0.0104561	-1.01018	Cdk19	gap
chr2-72668128-72669052	4.86816e-25	-0.712097	Sp3	utr			chr4-48124238-48125432	7.23466e-09	-0.668479	Stx17	utr			chr10-40354700-40355674	0.0383397	-0.801363	Cdk19	cds
chr8-27512837-27514320	4.93725e-25	-0.425026	Erlin2	utr			chr10-84752596-84754070	7.295e-09	-0.445011	Ric8b	cds			chr10-40403143-40403978	0.0100909	-0.757815	Slc22a16	exon
chr19-4805576-4807176	4.95999e-25	-0.384889	Rbm4b	utr			chr6-148845929-148848353	7.32268e-09	-0.552627	Sinhcaf	utr			chr10-40758465-40759909	0.00266431	-0.615849	Cdc40	cds
chr13-96691403-96692104	5.01329e-25	-0.871321	Cert1	gap			chr16-50250286-50251128	7.32633e-09	-1.65481	Bbx	gap			chr10-41352072-41353850	0.04121	-0.318168	Mical1	utr
chr1-34511056-34512824	5.01944e-25	-0.488446	Ptpn18	cds			chr11-113692961-113694036	7.43047e-09	-0.950914	Sdk2	cds			chr10-41365474-41366652	0.00388309	-0.75398	Smpd2	cds
chr11-71932110-71933411	5.0272e-25	-0.738759	Pimreg	utr			chr18-70700842-70702168	7.47796e-09	-0.440909	Mbd2	cds			chr10-41394389-41396290	0.003774	-0.40815	Cd164	cds
chr8-106412175-106413517	5.04988e-25	-0.672344	Carmil2	cds			chr12-110957780-110959072	7.53644e-09	-0.485931	Ankrd9	exon			chr10-41706749-41707531	0.00233078	-1.69022	Sesn1	gap
chr11-95304202-95305913	5.06901e-25	-0.361084	Spop	utr			chr8-26608430-26610021	7.54382e-09	-0.473622	Hook3	cds			chr10-41812661-41814138	0.0213549	-0.437279	Armc2	gap
chr2-166240740-166242093	5.13768e-25	-0.35999	Prex1	utr			chr17-46558443-46559461	7.5811e-09	-0.597305	Polr1c	cds			chr10-41854180-41855265	0.00658053	-0.815559	Armc2	gap
chr12-80509184-80510536	5.16182e-25	-0.587511	Exd2	utr			chr19-27944731-27945479	7.65501e-09	-0.932135	Rfx3	gap			chr10-41903343-41904400	0.000560641	1.94395	Armc2	exon
chr2-5955223-5957093	5.17967e-25	-0.406526	Upf2	utr			chr10-13961305-13962507	7.70358e-09	-0.579911	Hivep2	gap			chr10-42149806-42150137	0.000727949	-0.980888	Foxo3	gap
chr11-59552541-59553866	5.20998e-25	-0.645005	Mprip	cds			chr15-101285121-101286543	7.7295e-09	-0.909554	Krt80	exon			chr10-42509079-42510366	0.0458389	-0.929727	Ostm1	gap
chr11-103843914-103845108	5.29308e-25	-0.665243	Nsf	cds			chr3-21180141-21181025	7.76071e-09	1.27668	Agtr1b	exon			chr10-42737504-42737736	0.0224299	-1.40219	Scml4	gap
chr4-115931960-115934121	5.46789e-25	-0.330754	Uqcrh	cds			chr19-55241427-55243301	7.80996e-09	-0.701182	Acsl5	utr			chr10-42810397-42811018	0.0382557	-0.555256	Scml4	cds
chr6-67376192-67377257	5.5473e-25	-0.428496	Il23r	utr			chr8-84913062-84914353	7.8973e-09	-0.505438	Nanos3	exon			chr10-4283405-4284782	0.0441692	-0.532174	Akap12	cds
chr1-59011999-59013394	5.6219e-25	-0.482454	Trak2	utr			chr4-21847352-21848626	7.90455e-09	-0.434544	Pnisr	utr			chr10-43096409-43098036	0.00970541	-0.588359	Pdss2	cds
chr10-50467987-50469421	5.73052e-25	-0.369919	Ascc3	utr			chr11-69870531-69872495	8.00193e-09	-0.54927	Elp5	cds			chr10-43354481-43356329	0.000465081	-0.734604	Bend3	utr
chr11-102108895-102110152	5.73635e-25	-0.645342	Hdac5	cds			chr11-73027998-73029430	8.02637e-09	-0.662795	Haspin	cds			chr10-4337845-4338722	0.034889	-0.757728	Zbtb2	utr
chr10-110845296-110846817	5.85032e-25	-0.491867	Zdhhc17	cds			chr13-109375267-109376237	8.09538e-09	-1.03925	Pde4d	gap			chr10-43776902-43778101	0.00448554	-0.82322	Qrsl1	cds
chr2-120969896-120971496	5.85946e-25	-0.473229	Lcmt2	cds			chr11-100210341-100211480	8.12171e-09	-0.327629	Eif1	cds			chr10-4381688-4382977	0.00416142	-0.589571	Armt1	cds
chr11-84769991-84771706	5.94114e-25	-0.445559	Pigw	utr			chr17-34036058-34037427	8.18342e-09	-0.69193	Kank3	cds			chr10-43855859-43857058	0.0291954	-0.493408	Crybg1	gap
chr4-135166519-135167827	5.95796e-25	-0.793671	Nipal3	utr			chr4-41348643-41349683	8.31027e-09	-0.537272	Ubap1	utr			chr10-43871871-43872684	0.0377718	-0.601982	Crybg1	gap
chr8-8739205-8740729	6.25085e-25	-0.527559	Arglu1	cds			chr16-70110250-70111776	8.51557e-09	-0.421657	Gbe1	cds			chr10-43878567-43878881	0.0138754	-1.34033	Crybg1	gap
chr13-41511580-41513110	6.43892e-25	-0.398404	Nedd9	cds			chr10-85222240-85224907	8.55588e-09	-0.468035	Btbd11	cds			chr10-4406343-4406954	0.018458	-1.11539	Armt1	utr
chr17-88837016-88838028	6.4711e-25	-0.493742	Ppp1r21	cds			chr5-124233145-124234372	8.60126e-09	-0.517774	Abcb9	utr			chr10-44323304-44324713	0.037838	-0.465762	Prdm1	gap
chr16-36754465-36755765	6.59441e-25	-0.626849	Hcls1	utr			chr8-72993216-72994732	8.6428e-09	-0.374326	Ap1m1	cds			chr10-44942328-44944046	0.0375174	-0.46018	Prep	cds
chr9-79973651-79975431	6.62196e-25	-0.510283	Senp6	cds			chr10-116785514-116787157	8.64778e-09	-0.60172	Rab3ip	utr			chr10-4927101-4927829	0.00330478	-1.76099	Esr1	gap
chr4-156076451-156078176	6.78253e-25	-0.415837	B3galt6	cds			chr18-10617357-10618538	8.66245e-09	-0.864698	Snrpd1	cds			chr10-50467987-50469421	0.000309334	-0.583398	Ascc3	utr
chr7-118339021-118340443	6.85232e-25	-0.469303	Vps35l	cds			chr7-127375411-127377164	8.67705e-09	-0.479092	Setd1a	utr			chr10-5144187-5145259	0.000734284	-0.749901	Syne1	cds
chr14-6225493-6226925	6.85278e-25	-0.524965	Oxsm	utr			chr2-130265557-130267308	8.68101e-09	-0.3834	Vps16	cds			chr10-52293002-52294667	0.0222608	-0.39989	Nus1	cds
chr15-81547756-81548805	7.01006e-25	-0.574275	L3mbtl2	cds			chr6-90581266-90582245	8.91254e-09	-0.564427	Slc41a3	utr			chr10-53249813-53251019	0.0359092	-0.757458	Cep85l	gap
chr15-38975299-38977130	7.38968e-25	-0.370543	Slc25a32	cds			chr14-79824191-79825458	9.08129e-09	-0.420571	Sugt1	cds			chr10-53908417-53909154	0.00218664	-1.57684	Man1a	gap
chr2-26493154-26494998	7.40437e-25	-0.440802	Agpat2	cds			chr10-121575239-121576501	9.28252e-09	-0.617963	Kics2	cds			chr10-53967756-53968587	0.00256058	-1.02846	Man1a	exon
chr4-133693997-133696096	7.58737e-25	-0.479004	Hmgn2	cds			chr10-21171433-21172949	9.3149e-09	-0.847797	Hbs1l	cds			chr10-53993677-53994683	0.0150198	-0.542389	Man1a	exon
chr8-121834444-121835431	7.73563e-25	-0.506422	Mthfsd	cds			chr5-140403906-140405881	9.32486e-09	-0.521502	Eif3b	cds			chr10-55990933-55991900	0.000894488	-2.04712	Msl3l2	cds
chr6-134617481-134618508	7.77146e-25	-0.447481	Borcs5	cds			chr6-48623763-48624520	9.38535e-09	-0.634815	Gimap8	cds			chr10-5755162-5756705	0.0300557	-0.26227	Fbxo5	cds
chr10-19809236-19811054	7.90152e-25	-0.484599	Map3k5	cds			chr2-180343219-180344477	9.38544e-09	-0.632792	Dido1	utr			chr10-57619596-57620162	0.0145636	-0.989983	Pkib	utr
chr11-33112004-33113569	7.90418e-25	-0.413809	Npm1	cds			chr10-80008543-80009582	9.39902e-09	-0.525184	Fam174c	cds			chr10-58190300-58190857	0.049362	-1.02146	Lims1	gap
chr7-6285782-6287052	7.9327e-25	-0.52963	Epp13	utr			chr14-31881082-31882435	9.44788e-09	-0.473606	Ncoa4	utr			chr10-58213500-58213903	0.0472752	-1.10331	Lims1	gap
chr17-52455855-52458579	8.08014e-25	-0.41949	Satb1	exon			chr2-150628198-150629722	9.4506e-09	-0.619198	Pygb	cds			chr10-58281666-58283555	0.000982395	-0.528697	Ranbp2	cds
chr5-24649583-24650469	8.14489e-25	-0.441052	Fastk	cds			chr6-113214279-113215799	9.51587e-09	-0.514864	Mtmr14	cds			chr10-58332998-58334397	0.041475	-0.320377	Ccdc138	cds
chr1-33852382-33853872	8.24483e-25	-0.644882	Zfp451	cds			chr2-153369796-153372042	9.55271e-09	-0.784036	Nol4l	cds			chr10-59131851-59132494	0.00444861	-2.03456	P4ha1	exon
chr7-127729677-127730500	8.2487e-25	-0.986799	Itgax	cds			chr3-62413436-62414677	9.56357e-09	-0.698476	Dhx36	cds			chr10-59158633-59160128	0.00185183	-0.521434	P4ha1	utr
chr6-51445784-51448246	8.53326e-25	-0.312246	Hnrnpa2b1	cds			chr13-18150131-18150852	9.56696e-09	0.744316	Yae1d1	utr			chr10-59346919-59347899	0.0219287	-0.916126	Mcu	gap
chr9-59657582-59659020	8.61269e-25	-0.356626	Senp8	utr			chr2-78827452-78828264	9.69284e-09	-1.14328	Ube2e3	utr			chr10-59413623-59414599	1.68191e-05	-2.41712	Mcu	gap
chr11-103302731-103304234	8.75249e-25	-0.424156	Plekhm1	utr			chr11-74661127-74662324	9.72435e-09	-0.606825	Mettl16	utr			chr10-59424900-59426314	0.00460951	-1.02494	Mcu	gap
chr3-40903639-40905693	8.86734e-25	-0.326083	Larp1b	cds			chr11-97634759-97636291	9.83097e-09	-0.411073	Pip4k2b	cds			chr10-59837995-59839513	0.000124225	-0.665929	Anapc16	cds
chr17-32747236-32748107	9.04402e-25	-0.574911	Cyp4f17	cds			chr11-69736821-69738149	9.83099e-09	-0.671324	Plscr3	cds			chr10-59916112-59917591	0.021221	-0.726198	Ascc1	gap
chr10-92557415-92558681	9.13661e-25	-0.465138	Nedd1	utr			chr5-110800559-110801831	9.94185e-09	-0.996391	Noc4l	cds			chr10-59941568-59943569	0.000869346	-1.50525	Spock2	cds
chr4-46137785-46139287	9.30314e-25	-0.561791	Ncbp1	cds			chr15-99149150-99150934	1.00748e-08	-0.510091	Mcrs1	cds			chr10-60182373-60183228	0.00622702	-0.621043	Vsir	cds
chr11-43275620-43276539	9.44838e-25	-0.634487	Pttg1	utr			chr8-106581074-106582356	1.01709e-08	-0.497583	Thap11	cds			chr10-60206244-60207009	0.00057498	-1.22661	Vsir	utr
chr10-95616657-95617527	9.63265e-25	0.698652	Gm33543	utr			chr3-152100834-152102840	1.01716e-08	-0.40797	Zzz3	utr			chr10-60216689-60217766	8.28578e-06	-1.34849	Cdh23	gap
chr13-24983868-24985858	9.8285e-25	-0.339655	BC005537	utr			chr11-5047929-5050266	1.0173e-08	-0.465533	Ewsr1	cds			chr10-61035319-61035813	0.0354584	-1.11562	Adamts14	gap
chr14-76347550-76348894	9.96994e-25	-0.476557	Nufip1	cds			chr2-105228868-105230770	1.019e-08	-0.612539	Rcn1	cds			chr10-61068722-61069329	0.000986409	-1.24769	Adamts14	gap
chr15-60694607-60697030	1.00889e-24	-0.499949	Lratd2	cds			chr10-18792286-18793589	1.01966e-08	-0.487655	Perp	utr			chr10-61099124-61100169	6.17802e-06	1.28851	Adamts14	gap
chr15-78481840-78482322	1.02517e-24	-0.87453	Cyth4	gap			chr10-107767863-107768704	1.02275e-08	-1.17061	Otogl	exon			chr10-61112791-61113132	0.000424157	2.47928	Adamts14	exon
chr6-54657847-54659207	1.02957e-24	-0.40278	Mturn	cds			chr12-110703555-110705285	1.02352e-08	-0.549844	Wdr20	cds			chr10-61116671-61117324	0.0131522	1.30123	Adamts14	exon
chr19-43740916-43742063	1.04735e-24	-0.497031	Cutc	cds			chr12-112904933-112906316	1.02555e-08	-0.538462	Nudt14	cds			chr10-61132177-61133877	0.0399701	0.400573	Prf1	utr
chr5-97059286-97060420	1.05857e-24	-0.669793	Anxa3	utr			chr17-48005225-48006349	1.03852e-08	-0.537711	Gm21981	utr			chr10-61162689-61164278	0.000303426	1.6138	Pald1	gap
chr12-25024569-25025689	1.08527e-24	-0.542685	Kidins220	utr			chr17-57556229-57557059	1.04584e-08	-0.563389	Trip10	cds			chr10-61169446-61170744	0.00244947	0.730022	Pald1	gap
chr5-100875510-100877013	1.08709e-24	-0.638603	Hpse	exon			chr11-19869547-19870688	1.04587e-08	-0.550407	Spred2	exon			chr10-61235026-61235518	0.0434387	-1.10279	Pald1	exon
chr4-133428306-133428875	1.13441e-24	1.63046	Arid1a	gap			chr13-91518085-91519698	1.04746e-08	-0.607475	Ssbp2	exon			chr10-61287180-61289102	0.0217839	-0.333687	Eif4ebp2	cds
chr15-76082859-76084176	1.14007e-24	-0.405504	Plec	cds			chr11-120839115-120840319	1.0482e-08	-1.02867	Slc16a3	utr			chr10-61327746-61328456	0.0396103	-1.2563	Lrrc20	gap
chr5-124233145-124234372	1.14638e-24	-0.440797	Abcb9	utr			chr8-122676466-122678251	1.05991e-08	-0.346403	Banp	cds			chr10-62174512-62176733	0.0279805	-0.325934	Hk1	cds
chr5-72360310-72361204	1.15639e-24	-0.668234	Commd8	exon			chr1-33852382-33853872	1.05991e-08	-0.773341	Zfp451	cds			chr10-62284887-62286133	0.0252822	-0.589085	Supv3l1	cds
chr5-124716658-124717891	1.16877e-24	-0.655848	Eif2b1	cds			chr16-32734091-32735244	1.09868e-08	-0.684181	Lrch3	cds			chr10-62321652-62323347	0.00122298	-0.584581	Vps26a	cds
chr15-99669245-99670801	1.1705e-24	-0.507019	Cers5	cds			chr19-38042069-38043892	1.10908e-08	-0.348555	Cep55	utr			chr10-62335918-62336316	0.0212504	-0.948519	Srgn	gap
chr2-73043958-73045029	1.17509e-24	-0.472688	Ola1	utr			chr5-73025299-73026577	1.11366e-08	-0.447274	Tec	utr			chr10-62437083-62438749	0.0126249	-0.472057	Ddx21	cds
chr2-6466816-6467810	1.20338e-24	0.833259	Usp6nl	utr			chr2-101508364-101510048	1.1324e-08	-0.60725	Traf6	utr			chr10-62700887-62701929	0.00146333	-1.40591	Tet1	gap
chr2-145038493-145039465	1.23452e-24	-0.653832	Slc24a3	gap			chr9-61821293-61822505	1.13922e-08	-0.485765	Rplp1	cds			chr10-62782459-62783276	0.0220209	-1.38271	Dna2	cds
chr17-46558443-46559461	1.24747e-24	-0.529997	Polr1c	cds			chr14-99862042-99862863	1.13998e-08	-1.96794	Klf12	utr			chr10-63217922-63218743	0.00570018	-0.626326	Dnajc12	utr
chr11-54692472-54693455	1.257e-24	-0.41801	Cdc42se2	exon			chr5-111477760-111479304	1.14585e-08	-0.567853	Pitpnb	cds			chr10-63222170-63222657	0.0224802	-0.724537	Dnajc12	cds
chr10-40133360-40135385	1.27738e-24	-0.340415	Gtf3c6	cds			chr6-82629102-82630331	1.16151e-08	-0.38442	Pole4	cds			chr10-63264137-63266161	0.0490329	-0.268233	Ctnna3	utr
chr8-79234698-79237040	1.27942e-24	-0.531801	Slc10a7	cds			chr6-49239943-49241197	1.16533e-08	-0.440296	Tra2a	cds			chr10-66699753-66701182	0.0184043	-0.393375	Reep3	utr
chr14-99862042-99862863	1.27959e-24	-1.39342	Klf12	utr			chr14-119219156-119220477	1.16946e-08	-1.50578	Dnajc3	utr			chr10-66705658-66706026	0.0306592	-1.05141	Reep3	utr
chr2-180078734-180080349	1.29357e-24	-0.647859	Slco4a1	exon			chr6-47430360-47432489	1.17415e-08	-0.563332	Cul1	utr			chr10-66839127-66840873	0.024271	-0.766898	Reep3	utr
chr15-67080964-67082264	1.30277e-24	0.731656	St3gal1	exon			chr9-69622579-69623130	1.17518e-08	-0.997585	Foxb1	utr			chr10-67021236-67021946	0.00754721	-0.529809	Jmjd1c	utr
chr4-125940362-125941317	1.30448e-24	-0.631264	Mrps15	cds			chr6-71247601-71249272	1.19985e-08	-0.417071	Krcc1	utr			chr10-67022687-67023176	0.0108057	-1.68055	Jmjd1c	gap
chr13-119564694-119566505	1.33217e-24	-0.499873	Paip1	cds			chr4-138670549-138671535	1.21413e-08	-0.720023	Rnf186	exon			chr10-67024632-67025188	0.00914048	-0.981505	Jmjd1c	gap
chr17-34845630-34847254	1.3559e-24	-0.524437	Ppt2	cds			chr17-36226958-36229135	1.22286e-08	-0.316651	Mrps18b	cds			chr10-67120233-67121544	0.0227683	-0.478626	Nrbf2	cds
chr3-104770699-104772911	1.36841e-24	-0.393682	St7l	cds			chr10-52257269-52258903	1.22314e-08	-0.44255	Gopc	cds			chr10-67417566-67418365	0.0126619	-0.755024	Ado	exon
chr13-21363458-21365542	1.38701e-24	-0.374204	Trim27	cds			chr8-118528172-118529313	1.23628e-08	-0.513827	Mphosph6	cds			chr10-67472289-67473520	0.00210813	-1.06818	Ado	exon
chr10-93178830-93179859	1.42559e-24	-1.19635	Elk3	exon			chr1-92752403-92752852	1.23935e-08	-1.76396	Gpc1	exon			chr10-67498576-67499607	0.00473845	0.93478	Ado	exon
chr8-18644642-18645989	1.48171e-24	-0.524035	Mcph1	cds			chr10-75152335-75153992	1.2452e-08	-0.469041	Adora2a	utr			chr10-67747327-67748640	0.0035931	-1.89279	Zfp365	utr
chr6-99364712-99366305	1.4865e-24	-0.882985	Foxp1	gap			chr17-33612862-33614009	1.25467e-08	-0.649774	Zfp101	cds			chr10-68112130-68113841	0.00466444	-0.492488	Arid5b	cds
chr18-36072554-36072948	1.52135e-24	-0.588401	Psd2	exon			chr1-175707813-175708835	1.25693e-08	-0.850887	Exo1	utr			chr10-68118334-68119219	0.0158365	-0.453655	Arid5b	exon
chr6-91595672-91596462	1.53853e-24	0.729406	Slc6a6	exon			chr7-6285782-6287052	1.27323e-08	-0.605295	Epp13	utr			chr10-68345735-68346576	0.0313532	1.01616	Cabcoco1	gap
chr11-11411336-11412612	1.56091e-24	-0.452689	Zpbp	cds			chr8-72662027-72663159	1.28222e-08	-0.826352	Zfp617	cds			chr10-68509073-68509941	0.0111111	-0.483356	Tmem26	exon
chr11-3489005-3489764	1.57253e-24	-0.498108	Smtn	utr			chr5-121756426-121757665	1.31365e-08	-0.761301	Acad12	utr			chr10-6932570-6933245	0.00257018	-0.697334	Ipcef1	gap
chr7-109350531-109352051	1.60608e-24	-0.555403	Tmem9b	cds			chr1-34472255-34474300	1.31729e-08	-0.526815	Ccdc115	utr			chr10-6959721-6961175	0.000740011	-1.74744	Ipcef1	gap
chr4-41773996-41774923	1.61088e-24	-0.449345	Ccl27a	utr			chr1-63151896-63154008	1.32164e-08	-0.411071	Ino80d	utr			chr10-69868737-69869224	0.00424769	-2.03222	Ank3	utr
chr4-44755709-44757340	1.61898e-24	-0.400069	Zcchc7	utr			chr7-117205636-117206394	1.32305e-08	0.81811	Xylt1	gap			chr10-69875395-69876365	0.0177254	-1.42086	Ank3	utr
chr14-57635518-57636751	1.6608e-24	-0.505348	Cryl1	cds			chr3-126624965-126625586	1.3321e-08	1.6052	Camk2d	gap			chr10-69984689-69985334	0.0231291	-0.893627	Ccdc6	gap
chr18-35731141-35732417	1.70095e-24	-0.480419	Paip2	utr			chr10-59158633-59160128	1.33318e-08	-0.447342	P4ha1	utr			chr10-70016431-70017622	0.000141057	-1.41434	Ccdc6	gap
chr17-83820959-83822227	1.7505e-24	-0.416688	Cox7a2l	cds			chr11-20282024-20283518	1.33464e-08	-0.460051	Slc1a4	cds			chr10-71073253-71074263	0.00759492	-0.480791	Tfam	cds
chr2-90334814-90335601	1.77273e-24	-0.497725	Ptprj	gap			chr10-29237125-29238489	1.34158e-08	-0.506982	Rnf146	utr			chr10-71120039-71121440	0.0478921	-0.557845	Ube2d1	cds
chr14-6698935-6700489	1.77982e-24	-0.522461	Lrrc3b	exon			chr10-44721613-44722327	1.35756e-08	-1.27423	5S_rRNA	exon			chr10-71126653-71127380	0.00438668	-1.22998	Ube2d1	exon
chr6-149210660-149211416	1.80049e-24	-0.418426	Resf1	utr			chr10-53336880-53337957	1.36973e-08	0.696753	Mcm9	utr			chr10-7160928-7163159	0.000198915	-0.815775	Cnksr3	cds
chr3-21989577-21991159	1.81266e-24	-0.494236	Tbl1xr1	exon			chr12-104717558-104718975	1.36987e-08	-0.576516	Clmn	utr			chr10-7423201-7424493	0.0135032	-0.795399	Ulbp1	cds
chr19-60934313-60935540	1.81433e-24	-0.589358	Grk5	gap			chr18-56564221-56565578	1.37322e-08	-0.907807	Gramd3	cds			chr10-7464957-7466275	0.01793	-0.517935	Lrp11	cds
chr4-148710180-148711758	1.83954e-24	-0.367613	Tardbp	utr			chr13-104364594-104365650	1.3766e-08	-0.464764	Ppwd1	cds			chr10-74872579-74873271	0.00700351	-1.28199	Rab36	utr
chr6-137711446-137712977	1.88082e-24	-0.423578	Strap	cds			chr17-5854607-5855013	1.38025e-08	0.748457	Snx9	exon			chr10-74940726-74941943	0.0367918	-0.908493	Bcr	gap
chr14-47611140-47612188	1.88179e-24	-0.558204	Lgals3	utr			chr5-31310658-31311923	1.38693e-08	-1.10503	Mpv17	cds			chr10-74981317-74982673	0.0120338	-0.807699	Bcr	gap
chr13-43396754-43397258	1.94572e-24	-0.630272	Gfod1	gap			chr3-9584165-9586017	1.38756e-08	1.05441	Zfp704	gap			chr10-75118295-75119116	0.00470176	-0.705258	Specc1l	gap
chr17-74645290-74646829	1.97355e-24	-0.47663	Spast	cds			chr1-80084850-80086218	1.40721e-08	-0.529865	Fam124b	utr			chr10-75137229-75138108	0.0117547	-0.761577	Specc1l	gap
chr19-10243655-10244212	1.98596e-24	-1.19968	Dagla	gap			chr3-20276845-20277866	1.44201e-08	-0.973256	Cpa3	cds			chr10-75189761-75190688	0.0489085	-1.0785	Gucd1	utr
chr5-67463862-67465003	2.02184e-24	-0.459771	Slc30a9	cds			chr4-140722891-140724252	1.44349e-08	0.455087	Atp13a2	cds			chr10-75253210-75253723	0.023947	-1.40198	Gucd1	utr
chr9-56011386-56012086	2.04244e-24	-0.679265	Pstpip1	gap			chr14-57635518-57636751	1.45064e-08	-0.595907	Cryl1	cds			chr10-75260109-75260764	0.0427729	-0.88098	Upb1	cds
chr1-85720892-85722588	2.08483e-24	-0.49913	Cab39	utr			chr11-60066068-60068493	1.45466e-08	-0.892255	Rai1	utr			chr10-75272318-75272816	0.0358616	1.41084	Upb1	cds
chr4-48124238-48125432	2.09494e-24	-0.565333	Stx17	utr			chr16-17708698-17709986	1.45626e-08	-0.446757	Gm20518	cds			chr10-75327225-75328187	0.000574758	-1.38714	Gucd1	gap
chr1-97696528-97698503	2.11885e-24	-0.397178	Gin1	utr			chr15-76701098-76702686	1.47732e-08	-0.881364	Arhgap39	utr			chr10-7556036-7557774	0.000997507	-0.842374	Lats1	utr
chr7-138767564-138769142	2.11996e-24	-0.548785	Stk32c	cds			chr4-124602265-124603494	1.48191e-08	-0.953265	Fhl3	utr			chr10-75671093-75672158	0.0194359	-0.60777	Gstt2	gap
chr2-180561680-180563228	2.12462e-24	-0.436635	Ythdf1	cds			chr17-25179011-25180196	1.48245e-08	-0.507836	Jpt2	cds			chr10-75695039-75696314	0.0093821	-0.515569	Mif	cds
chr11-120829467-120830023	2.12503e-24	-1.43406	Ccdc57	exon			chr8-106936623-106938258	1.4868e-08	-0.458534	Slc7a6os	cds			chr10-75756558-75758056	0.00115227	-0.909427	Smarcb1	cds
chr7-45545691-45547212	2.1303e-24	-0.420309	Tmem143	cds			chr4-45513411-45514629	1.51004e-08	0.922634	Shb	gap			chr10-7601313-7602992	0.045425	-0.407902	Katna1	utr
chr5-103839475-103840718	2.15263e-24	-0.599814	Aff1	gap			chr15-93172639-93173906	1.51037e-08	-0.371543	Gxylt1	cds			chr10-76107082-76107617	0.0474146	-0.607723	Dip2a	gap
chr6-85892059-85893560	2.16304e-24	-0.519247	Nat8f1	utr			chr4-155818540-155820341	1.53435e-08	-0.906532	Tmem240	cds			chr10-76142219-76143182	0.00422879	-0.763372	Dip2a	cds
chr10-117627938-117629034	2.19351e-24	-0.431175	Nup107	cds			chr8-13835178-13836399	1.53597e-08	-0.380213	Upf3a	cds			chr10-76180535-76181586	0.00260454	-1.02868	Dip2a	cds
chr5-139182290-139183715	2.23149e-24	-0.510088	Sun1	exon			chr15-98890352-98892173	1.54069e-08	-0.541677	Tuba1c	exon			chr10-76277830-76279141	0.00169498	-0.465688	Pcnt	cds
chr7-33928720-33929973	2.27602e-24	-0.427721	Gpi1	cds			chr13-65388202-65390048	1.54229e-08	-0.497353	Gm10775	exon			chr10-76304191-76305061	0.00647175	-0.99642	Ybey	cds
chr2-127758209-127759270	2.30485e-24	-1.00629	Acoxl	gap			chr3-108746826-108748148	1.57181e-08	-0.442943	Stxbp3	cds			chr10-76366707-76367909	0.00326006	-0.534825	Lss	cds
chr6-86502233-86504376	2.3254e-24	-0.413146	Pcbp1	cds			chr11-116561784-116563010	1.57623e-08	-0.53912	Prcd	exon			chr10-7655778-7657100	0.00127835	-0.638767	Ginm1	cds
chr6-50542603-50544040	2.32959e-24	-0.366906	Cycs	cds			chr4-133386120-133388536	1.58071e-08	-0.525544	Pigv	utr			chr10-76634439-76635325	0.0467616	-0.764488	Pcbp3	cds
chr6-129893595-129895447	2.35638e-24	-0.57205	Klra5	utr			chr13-67547413-67548124	1.58088e-08	-0.807617	Zfp429	cds			chr10-7667815-7669209	0.00255926	-0.770423	Ppil4	cds
chr1-51632884-51633566	2.39008e-24	-0.858478	Nabp1	exon			chr18-89232465-89233396	1.58242e-08	-0.689396	Cd226	gap			chr10-76797380-76798321	0.000291403	-0.577504	Pcbp3	utr
chr4-117826719-117827344	2.39161e-24	-1.46834	St3gal3	gap			chr15-75487612-75488899	1.5936e-08	-0.455145	Zfp41	utr			chr10-76868235-76869764	0.0193258	-0.425808	Slc19a1	utr
chr5-38376948-38378495	2.40755e-24	-0.489381	Lyar	utr			chr11-35724809-35725564	1.59592e-08	-0.683671	Rars	cds			chr10-7700152-7700907	0.0169066	-0.601771	Ppil4	utr
chr15-5271636-5272118	2.41077e-24	-0.667392	Ptger4	cds			chr1-93372175-93373941	1.60738e-08	-0.548024	Hdlbp	utr			chr10-7707631-7708422	0.0230749	-0.635266	Zc3h12d	utr
chr7-140675814-140677457	2.42499e-24	-0.361224	Sigirr	utr			chr8-95112442-95114346	1.60803e-08	-0.315896	Herpud1	cds			chr10-77094504-77095622	0.0307396	-0.307971	Pofut2	cds
chr11-87317118-87318420	2.45565e-24	-0.413928	Tex14	utr			chr15-12117257-12119300	1.62306e-08	-0.456789	Zfr	cds			chr10-7714848-7715546	0.0152606	-1.44611	Zc3h12d	utr
chr1-152777360-152779673	2.63922e-24	-0.312228	Smg7	cds			chr17-12582230-12583571	1.62836e-08	-0.445974	Plg	exon			chr10-77252982-77254467	0.00506048	-0.801177	Adarb1	utr
chr4-40238328-40240518	2.64499e-24	-0.544164	Ddx58	cds			chr19-46027766-46028412	1.63368e-08	-0.639126	Ldb1	utr			chr10-77416923-77418287	9.55375e-05	-0.749731	Pttg1ip	cds
chr19-16109646-16111379	2.64869e-24	-0.498622	Gnaq	cds			chr2-155359420-155361071	1.64677e-08	-0.369904	Acss2	cds			chr10-77440825-77442619	0.00153133	-0.495005	Gm49325	cds
chr2-128659231-128660594	2.70202e-24	-0.330354	Tmem87b	cds			chr6-142516711-142518028	1.64716e-08	-0.696174	Kcnj8	utr			chr10-77465496-77466185	0.00033968	-1.25861	Ube2g2	gap
chr2-48362755-48363640	2.70331e-24	-0.849644	Acvr2a	exon			chr16-18437679-18438270	1.66439e-08	-0.834778	Gp1bb	utr			chr10-77737742-77739586	0.0125248	-1.05444	Lrrc3	utr
chr12-76579677-76581399	2.72452e-24	-0.555939	Plekhg3	utr			chr15-78807525-78808158	1.66484e-08	-0.578457	Lgals1	exon			chr10-77820207-77820857	0.00480406	-1.13798	Cfap410	cds
chr1-63215164-63216643	2.74093e-24	-0.445674	Eef1b2	cds			chr2-32149360-32151001	1.66946e-08	-0.584977	Uck1	cds			chr10-77904632-77905940	0.00243415	-0.684597	Icosl	cds
chr14-58034910-58036544	2.74916e-24	-0.546598	Sap18	cds			chr6-134542638-134544586	1.67248e-08	-0.621648	Lrp6	cds			chr10-77922145-77923327	0.00804142	-0.679847	Icosl	utr
chr8-84790308-84790788	2.77238e-24	-0.692054	Gm10643	cds			chr17-83584484-83586407	1.6747e-08	-0.379199	Pkdcc	utr			chr10-77970263-77971123	0.000390399	-1.53498	Gatd3a	utr
chr10-82458244-82459449	2.78271e-24	-0.57915	1190007I07Rik	cds			chr9-85630302-85632172	1.6767e-08	-0.471398	Ibtk	utr			chr10-78247855-78249136	0.00660078	-0.587871	Rrp1	cds
chr7-110627529-110628865	2.80115e-24	-0.460165	Ctr9	cds			chr4-138699369-138701190	1.67785e-08	-0.484974	Tmco4	utr			chr10-78300091-78301651	0.00579677	-0.52249	Pdxk	cds
chr12-11315068-11316754	2.83837e-24	-0.339299	Smc6	utr			chr5-135565986-135567449	1.6911e-08	-0.322666	Hip1	gap			chr10-78316867-78318409	0.0491786	-0.595637	Pdxk	exon
chr4-156117286-156118443	2.87259e-24	-0.614246	Ttll10	utr			chr4-55349178-55350802	1.69921e-08	-0.382879	Rad23b	cds			chr10-78409887-78411243	0.0132704	-0.367684	Ilvbl	cds
chr15-100124903-100126875	2.8875e-24	-0.537391	Atf1	utr			chr15-34082296-34084100	1.73365e-08	-0.492254	Mtdh	cds			chr10-79547883-79548626	0.0142078	-1.46664	Bsg	utr
chr9-56901700-56903645	2.89289e-24	-0.577739	Ptpn9	cds			chr5-53746219-53747213	1.73407e-08	-0.642458	Rbpj	gap			chr10-79581896-79582623	0.0492989	-0.503401	Polrmt	cds
chr14-71018215-71019254	2.90358e-24	-0.578355	Dok2	utr			chr11-50021415-50022855	1.73802e-08	-0.401387	Tbc1d9b	cds			chr10-79615626-79616886	0.0309475	-0.285431	Fstl3	cds
chr17-56525359-56526277	2.91497e-24	-0.541778	Dpp9	utr			chr12-11315068-11316754	1.75554e-08	-0.372596	Smc6	utr			chr10-79629019-79630037	0.0382028	-1.09941	Palm	cds
chr12-85326292-85327610	2.91586e-24	-0.409409	Acyp1	cds			chr19-5865618-5866400	1.76136e-08	-0.656921	Frmd8	utr			chr10-79732613-79734249	0.00192714	0.822363	Med16	cds
chr12-110957780-110959072	2.9224e-24	-0.418896	Ankrd9	exon			chr10-14580602-14581809	1.7694e-08	-0.565262	Vta1	cds			chr10-79761847-79763722	0.0016631	-0.740451	Arid3a	utr
chr8-110504843-110506451	2.97066e-24	-0.390427	Ap1g1	utr			chr5-88867928-88869855	1.77672e-08	-0.510988	Mob1b	cds			chr10-79795328-79796277	0.0184383	-0.389917	Wdr18	cds
chr4-41313823-41315197	2.99778e-24	-0.463165	Dcaf12	cds			chr7-45367028-45368018	1.77771e-08	-0.535306	Rpl18	cds			chr10-79824345-79824943	0.0383759	-0.780158	Cnn2	cds
chr17-48005225-48006349	3.01721e-24	-0.459532	Gm21981	utr			chr6-118173686-118174873	1.79044e-08	1.5936	Ret	cds			chr10-79830160-79830804	0.0362243	-1.08846	Cnn2	cds
chr19-40654188-40654716	3.06682e-24	-0.857217	Entpd1	gap			chr10-76377007-76377715	1.8015e-08	-0.567007	Lss	cds			chr10-79859505-79860539	0.0259113	-0.442661	Arhgap45	cds
chr1-21148710-21150053	3.07517e-24	-0.411029	Tram2	cds			chr10-13068026-13069149	1.80762e-08	-0.477979	Ltv1	cds			chr10-79875042-79875940	0.0106196	-0.812634	Polr2e	cds
chr11-107079399-107080439	3.14078e-24	-0.507536	Nol11	cds			chr4-44071622-44073163	1.81099e-08	-0.517258	Gne	cds			chr10-79910616-79911559	0.0254929	-0.4771	Sbno2	cds
chr2-143756669-143757982	3.17545e-24	-0.550641	Dstn	cds			chr16-30328750-30330264	1.82031e-08	-0.788613	Tmem44	utr			chr10-79974823-79975315	0.00959607	-0.946275	Cbarp	utr
chr12-33219668-33220456	3.19072e-24	-1.28223	Atxn7l1	gap			chr8-72117618-72118741	1.84124e-08	-0.577751	Unc13a	cds			chr10-79976883-79978405	0.00581807	-0.344016	Atp5d	cds
chr18-63110499-63111541	3.19398e-24	-0.67447	Napg	cds			chr4-128951462-128953353	1.84306e-08	-0.60094	Rnf19b	cds			chr10-79983569-79985571	0.0259226	-0.241179	Midn	utr
chr4-119590317-119591392	3.24215e-24	-0.427273	Hivep3	cds			chr4-127137137-127138149	1.84983e-08	-0.585142	Smim12	utr			chr10-79986169-79986662	0.0155253	-0.943281	Midn	utr
chr10-17597360-17599433	3.28542e-24	-0.337019	Cited2	utr			chr9-44792132-44793168	1.85323e-08	-0.516213	Kmt2a	cds			chr10-80003084-80004468	0.0311311	-0.298705	Cirbp	utr
chr3-51466942-51469369	3.37889e-24	-0.445771	Setd7	cds			chr5-143607554-143608801	1.85671e-08	-0.754012	Cyth3	cds			chr10-80158605-80159812	0.00448588	-0.730903	Pcsk4	cds
chr9-80071316-80072695	3.42984e-24	-0.392607	Myo6	utr			chr1-39026052-39027522	1.86122e-08	-0.458773	Pdcl3	cds			chr10-80175910-80176578	0.0115619	-1.21021	Adamtsl5	exon
chr2-30305036-30306783	3.43534e-24	-0.397354	Crat	cds			chr14-66074432-66075497	1.86789e-08	-0.726005	Ccdc25	cds			chr10-80178374-80179649	0.0430716	-0.590745	Adamtsl5	cds
chr4-32131615-32132203	3.46197e-24	-0.655078	Bach2	exon			chr1-64795173-64796988	1.87864e-08	-0.489667	Fzd5	exon			chr10-80242236-80243374	0.0367985	-0.618762	Uqcr11	cds
chr7-121731563-121732712	3.47497e-24	-0.54801	Dctn5	cds			chr2-72687513-72688405	1.8905e-08	-1.44737	Sp3	utr			chr10-80267669-80267987	0.00435298	-1.8108	Tcf3	gap
chr2-101508364-101510048	3.48062e-24	-0.527089	Traf6	utr			chr2-166836797-166838638	1.90141e-08	-0.435606	Stau1	utr			chr10-80269269-80270320	0.0428498	-0.274414	Tcf3	utr
chr9-108568626-108570292	3.51259e-24	-0.670832	Prkar2a	cds			chr11-121545976-121547337	1.90945e-08	-0.940491	B3gntl1	gap			chr10-80281697-80282425	0.000455133	-2.37613	Tcf3	exon
chr2-118644286-118645404	3.52152e-24	-0.578409	Knstrn	cds			chr5-33011161-33011919	1.92115e-08	-0.531664	Prr14l	cds			chr10-80345092-80345921	0.0324196	-1.01669	Onecut3	gap
chr15-102187155-102188514	3.5409e-24	-0.452597	Mfsd5	utr			chr9-66499488-66501759	1.9275e-08	-0.339361	Usp3	cds			chr10-80402164-80402490	0.0221679	-1.21777	Klf16	utr
chr9-104139228-104140672	3.60619e-24	-0.379861	Dnajc13	utr			chr3-153888379-153889128	1.93597e-08	-0.552752	Slc44a5	gap			chr10-80412201-80415015	0.00880375	-0.317156	Klf16	cds
chr9-20676231-20677167	3.68383e-24	0.755201	Col5a3	utr			chr5-145050512-145051959	1.93688e-08	-0.48563	Arpc1b	utr			chr10-80445822-80446383	0.0312449	-1.24841	Scamp4	gap
chr19-6833827-6835993	3.68471e-24	-0.536007	Ccdc88b	cds			chr18-24189376-24190502	1.9392e-08	-0.781497	Zfp24	exon			chr10-80453995-80454410	7.18074e-08	-1.63166	Gm49322	utr
chr4-119753874-119755228	3.78321e-24	-0.532166	Hivep3	gap			chr14-63359581-63360742	1.94465e-08	-0.782956	Ctsb	utr			chr10-80599020-80599919	0.0370115	1.11234	Dot1l	gap
chr17-35353678-35355224	3.835e-24	-0.392259	Bag6	cds			chr2-155570671-155571584	1.94715e-08	-0.5907	Edem2	cds			chr10-80627494-80628703	0.025095	-1.0927	Dot1l	cds
chr7-46255767-46257061	3.84682e-24	-0.687104	Sergef	gap			chrX-138713286-138714321	1.95422e-08	-1.19345	Cldn2	utr			chr10-80642759-80643560	0.021144	-1.47698	Amh	cds
chr9-108765164-108766374	3.86124e-24	-0.593595	Uqcrc1	cds			chr2-163313870-163314863	1.96955e-08	-0.731439	Fitm2	cds			chr10-80715965-80717461	0.00887746	-0.969539	Tmprss9	gap
chr9-96817539-96818380	3.86845e-24	0.913248	Spsb4	utr			chr8-69596479-69597599	1.97686e-08	-0.806392	Lzts1	gap			chr10-80764373-80766715	0.0119758	-0.40061	Gadd45b	cds
chr11-5711599-5712808	3.9177e-24	-0.373076	Urgcp	utr			chr11-4084730-4086078	1.98443e-08	-0.555089	Rnf215	cds			chr10-80872674-80873458	0.0212983	-0.541765	Slc39a3	utr
chr1-182236041-182237265	3.94223e-24	-0.434358	Trp53bp2	cds			chr2-33260460-33261802	1.98621e-08	-0.484919	Ralgps1	utr			chr10-80895382-80896430	0.00416064	-0.859254	Sgta	utr
chr7-125043381-125044561	4.14668e-24	-0.42347	Kdm8	utr			chr6-71885412-71886441	1.99084e-08	-0.638055	Ptcd3	cds			chr10-80941129-80942617	0.0180082	-0.427398	Map2k2	cds
chr1-127132360-127134428	4.18227e-24	-0.39476	Mgat5	utr			chr17-71617046-71619107	1.99344e-08	-0.933732	Emilin2	cds			chr10-80964058-80965476	0.00289503	-0.694652	Map2k2	cds
chr2-116950522-116952504	4.19558e-24	-0.549152	Spred1	cds			chr2-26917398-26919054	2.01898e-08	-0.386392	Slc2a6	cds			chr10-80970068-80970410	0.0197993	-0.832583	Map2k2	utr
chr5-97144632-97146435	4.22971e-24	-0.442959	Bmp2k	cds			chr4-123643043-123644823	2.01934e-08	-0.540988	Akirin1	cds			chr10-81003365-81005787	0.0441522	-0.271305	Pias4	cds
chr6-146478427-146480346	4.31734e-24	-0.329045	Fgfr1op2	utr			chr1-132952590-132953767	2.02457e-08	-0.563886	Mdm4	utr			chr10-81012142-81013172	0.00806148	-0.560616	Eef2	cds
chr1-155033944-155035301	4.33539e-24	-0.403633	Stx6	cds			chr5-125254538-125257242	2.02676e-08	-0.513177	Ncor2	utr			chr10-81068483-81069319	0.00854177	-0.899917	Zfr2	cds
chr1-55275891-55277792	4.43911e-24	-0.45712	Mars2	cds			chr4-153740670-153741381	2.031e-08	-1.2153	Ajap1	exon			chr10-81155633-81157463	0.00317038	-0.342484	Cactin	cds
chr12-101941419-101942726	4.44385e-24	-0.427281	Ndufb1	utr			chr3-32790350-32791820	2.03443e-08	-0.404317	Ndufb5	cds			chr10-81213480-81214951	0.000755254	-0.497402	Fzr1	utr
chr13-95112389-95113293	4.47352e-24	-0.596682	Wdr41	cds			chr2-167261080-167261439	2.04883e-08	-1.70493	Slc9a8	exon			chr10-81225628-81226036	0.0483782	-0.872643	Gm48551	gap
chr1-152641667-152642949	4.57895e-24	-0.442723	Arpc5	cds			chr8-126926602-126927496	2.06009e-08	0.826122	Slc35f3	gap			chr10-81244638-81245086	0.00137831	-1.24391	Nfic	gap
chr11-117005293-117006539	4.60315e-24	-0.494244	Sec14l1	utr			chr2-24944026-24945307	2.07138e-08	-0.621839	Nsmf	cds			chr10-81340897-81341502	0.0258345	-0.52869	Gna15	gap
chr5-64125656-64126587	4.62957e-24	-0.349898	Rell1	cds			chr6-48670461-48671349	2.07486e-08	-1.40669	Gimap4	utr			chr10-81394914-81397281	0.000712972	-0.584185	Tle5	cds
chr3-60227479-60228287	4.67743e-24	-0.765215	Mbnl1	exon			chr5-115464390-115466092	2.08818e-08	-0.618803	Srsf9	cds			chr10-81963300-81964385	0.00749213	-0.784684	AU041133	cds
chr9-53678396-53679812	4.68237e-24	-1.24478	Slc35f2	cds			chr1-193011297-193012900	2.09318e-08	-1.13302	Lamb3	cds			chr10-82533170-82533527	0.0411351	-1.0462	Hcfc2	gap
chr4-132988964-132990584	4.70571e-24	-1.00506	Sytl1	utr			chr5-33175448-33176849	2.09705e-08	-0.428694	Ywhah	cds			chr10-82691988-82692400	0.0368933	-0.96042	Txnrd1	gap
chr6-29608940-29610101	4.88303e-24	-0.4757	Tnpo3	cds			chr1-75144668-75145974	2.1066e-08	-0.4435	Zfand2b	cds			chr10-82737146-82737765	0.0113534	-1.07764	Txnrd1	utr
chr5-88867928-88869855	4.96678e-24	-0.442383	Mob1b	cds			chr2-155117957-155119184	2.11723e-08	-0.500755	Map1lc3a	cds			chr10-82965093-82965816	0.0224538	-1.20962	Chst11	gap
chr7-140461475-140462507	5.01441e-24	-0.406483	Psmd13	cds			chr11-51541119-51542372	2.124e-08	-0.715189	D930048N14Rik	cds			chr10-83554537-83555254	0.000808668	-2.30507	1500009L16Rik	exon
chr7-126615146-126616692	5.0348e-24	-0.347791	Pagr1a	cds			chr11-20581255-20582966	2.14079e-08	-0.336871	Sertad2	utr			chr10-84406747-84407419	0.0163532	1.17176	Tcp11l2	exon
chr5-33175448-33176849	5.05121e-24	-0.383312	Ywhah	cds			chr10-79752447-79753331	2.17518e-08	-0.626926	R3hdm4	cds			chr10-84493960-84494762	0.000208778	-2.29205	Polr3b	cds
chr3-104695698-104696666	5.07938e-24	-0.546523	Rhoc	utr			chr3-152183199-152184997	2.1857e-08	-0.658774	Ak5	cds			chr10-84536921-84537641	0.0131627	-1.1645	Polr3b	gap
chr9-70114329-70115714	5.08904e-24	-0.524292	Myo1e	cds			chr1-61029222-61030240	2.20483e-08	-1.02517	Icos	gap			chr10-84604208-84604977	0.00675047	-1.07733	Rfx4	gap
chr13-108474595-108475481	5.15194e-24	-0.690965	Depdc1b	gap			chr1-118315741-118318001	2.22288e-08	-0.424971	Clasp1	utr			chr10-84610247-84610900	0.00935053	-1.02946	Rfx4	gap
chr17-26894891-26896413	5.17249e-24	-0.463927	Atp6v0e	cds			chr16-4442012-4443005	2.22374e-08	-0.675024	Pam16	cds			chr10-84732940-84734093	0.0234416	-0.63429	Rfx4	gap
chr3-61270460-61273451	5.24539e-24	-0.303328	B430305J03Rik	cds			chr1-143614466-143616097	2.24056e-08	-0.582867	Glrx2	cds			chr10-84752596-84754070	0.00382287	-0.490367	Ric8b	cds
chr10-77699484-77700733	5.53038e-24	-0.750335	Tspear	cds			chr2-122579749-122581303	2.25063e-08	-0.49912	Bloc1s6	cds			chr10-84937722-84939736	0.0130662	-0.656026	Fhl4	utr
chr6-118395784-118397001	5.53176e-24	-0.442037	Bms1	utr			chr19-6384536-6385188	2.25668e-08	-0.573158	Men1	cds			chr10-85188104-85189143	9.44783e-06	-1.4132	Btbd11	exon
chr2-31146283-31146982	5.56009e-24	-0.462664	Ncs1	gap			chr14-26389367-26391344	2.25722e-08	-0.524068	Pde12	cds			chr10-85222240-85224907	0.000399474	-0.649822	Btbd11	cds
chr12-77284582-77286746	5.61324e-24	-0.417832	Fut8	utr			chr11-57576600-57577275	2.26302e-08	-1.25597	Galnt10	gap			chr10-85399399-85399764	0.0157645	-1.44419	Btbd11	gap
chr13-92619744-92620912	5.68703e-24	-0.460586	Fam151b	cds			chr12-111724544-111726514	2.2811e-08	-0.851823	Klc1	utr			chr10-85402800-85403286	0.00272431	-1.33355	Btbd11	gap
chr16-22925748-22927414	5.68986e-24	-0.366524	Eif4a2	cds			chr5-115644306-115645130	2.28388e-08	-0.701304	Pxn	cds			chr10-85460347-85461097	0.00171605	-1.84743	Btbd11	cds
chr14-103887065-103888880	5.71498e-24	-0.404696	Slain1	cds			chr4-43025097-43026020	2.28954e-08	-0.752213	Pigo	cds			chr10-85752151-85753335	0.0377893	-0.331808	Prdm4	utr
chr4-132148871-132150134	5.7677e-24	-0.387733	Phactr4	utr			chr7-138478525-138479270	2.29633e-08	1.41316	Ppp2r2d	gap			chr10-85792754-85793840	0.0269658	-0.719119	Rtcb	cds
chr18-46331032-46332677	5.77459e-24	-0.453578	Trim36	cds			chr5-124249126-124250678	2.30329e-08	-0.394568	Ogfod2	cds			chr10-86563197-86564076	0.00711326	-0.533755	Ttc41	gap
chr19-46292540-46294541	5.95552e-24	-0.302448	Nfkb2	cds			chr3-51322675-51324716	2.31191e-08	-0.525161	Naa15	cds			chr10-87982171-87983247	0.00110796	-1.23679	Nup37	utr
chr14-34490307-34492072	6.01021e-24	-0.614674	Wapl	utr			chr18-55294267-55295219	2.31836e-08	1.01925	Zfp608	exon			chr10-88036412-88037642	0.0342703	-0.550158	Washc3	cds
chr9-122017487-122018172	6.05548e-24	-0.510575	Ano10	gap			chr3-63883110-63884318	2.35681e-08	-0.493541	Gmps	cds			chr10-88241378-88242079	0.00076131	1.38369	Gnptab	gap
chr15-79429800-79431462	6.05708e-24	-0.331941	Ddx17	cds			chr13-93229914-93231566	2.35685e-08	-0.436664	Cmya5	cds			chr10-88338935-88340223	0.00814178	-0.60272	Chpt1	cds
chr12-17049034-17050933	6.10623e-24	-0.421819	Pqlc3	cds			chr8-54873341-54874328	2.36986e-08	-0.881122	Spcs3	utr			chr10-89521315-89522572	0.0113821	-0.428825	Scyl2	utr
chr9-41861724-41863118	6.1289e-24	-0.647347	Sorl1	utr			chr15-57896884-57897923	2.38206e-08	-0.450556	9130401M01Rik	cds			chr10-89538677-89539313	0.00984941	-1.51049	Actr6	utr
chr2-28415028-28416845	6.18735e-24	-0.492409	Ralgds	gap			chr11-115256799-115258757	2.39703e-08	-0.774923	Hid1	cds			chr10-89582987-89584182	0.038247	0.462046	Uhrf1bp1l	gap
chr9-98867848-98869029	6.30932e-24	-0.375929	Faim	utr			chr9-45817067-45818709	2.40567e-08	-0.486699	Pcsk7	utr			chr10-90917817-90919495	0.00587483	-0.486362	Ikbip	cds
chr12-76450169-76451593	6.35517e-24	-0.334309	Hspa2	cds			chr13-52704764-52705907	2.41007e-08	-1.00667	Diras2	exon			chr10-91002745-91003086	0.0238466	-0.965143	Tmpo	gap
chr4-109058445-109059679	6.40561e-24	-0.406332	Osbpl9	cds			chr11-97017704-97018252	2.43935e-08	-0.49012	Tbkbp1	utr			chr10-91008630-91008836	0.0107172	-1.66873	Tmpo	gap
chr11-78151905-78153743	6.4649e-24	-0.455717	2610507B11Rik	cds			chr1-36595633-36598119	2.46125e-08	-0.395473	Sema4c	utr			chr10-91016675-91018757	0.00346207	-0.462037	Tmpo	gap
chr15-98831611-98832784	6.48155e-24	-0.413233	Tuba1b	cds			chr19-46949726-46951165	2.47332e-08	-0.574371	Nt5c2	utr			chr10-92906051-92906858	0.00369914	-1.48385	Cfap54	gap
chr4-129436171-129436923	6.56487e-24	-0.42495	Hdac1	cds			chr9-43954358-43955433	2.4768e-08	-1.30738	Thy1	utr			chr10-93063649-93064165	0.00188795	-2.08234	Cdk17	gap
chr13-9045132-9046737	6.58943e-24	-0.412916	Gtpbp4	cds			chr17-33006463-33007496	2.48782e-08	-0.527597	Zfp871	cds			chr10-93109339-93109868	0.0269479	-1.10857	Elk3	gap
chr6-134904986-134906330	6.69517e-24	-0.400931	Cdkn1b	utr			chr4-147988609-147989877	2.49275e-08	-0.63051	Mfn2	utr			chr10-93144871-93145772	0.0479068	-0.670578	Elk3	gap
chr10-14580602-14581809	6.79719e-24	-0.508649	Vta1	cds			chr4-121053241-121054635	2.49546e-08	-0.445714	Rlf	gap			chr10-93145947-93147243	0.0132384	-0.763271	Elk3	utr
chr5-134341939-134344180	6.9038e-24	-0.357159	Gtf2i	utr			chr9-114604322-114604995	2.50522e-08	-1.03358	Cmtm7	gap			chr10-93171517-93172891	0.0420954	-0.576357	Elk3	exon
chr13-30167616-30169560	6.9337e-24	-0.618051	E2f3	cds			chr5-110241932-110243009	2.50857e-08	-0.526898	Gm35315	cds			chr10-93238173-93239386	0.0421714	-0.495127	Lta4h	exon
chr15-36281941-36283677	6.981e-24	-0.454409	Rnf19a	utr			chr4-25280995-25282166	2.54546e-08	-0.649432	Ufl1	cds			chr10-93257696-93258115	0.0106732	-1.67372	Lta4h	exon
chr12-54197396-54198494	7.22176e-24	1.50009	Egln3	utr			chr4-115594527-115595630	2.54974e-08	-0.396987	Efcab14	utr			chr10-93277707-93278366	0.000240457	-1.54671	Lta4h	exon
chr11-57691371-57693593	7.26615e-24	-0.421112	Sap30l	cds			chr8-70591371-70593030	2.55589e-08	-0.425119	Borcs8	cds			chr10-93375426-93377091	0.0171276	-0.327147	Amdhd1	cds
chr14-99868174-99868893	7.46065e-24	-1.215	Klf12	utr			chr3-37510061-37510630	2.5627e-08	-1.15451	Spata5	gap			chr10-93429799-93430367	0.0288	-0.780717	Snrpf	exon
chr19-5820398-5821793	7.64841e-24	-0.402706	Scyl1	cds			chr19-46455346-46455996	2.5698e-08	-1.51671	Sufu	gap			chr10-93724576-93725999	0.00537583	-0.858424	Metap2	cds
chr19-6013651-6014662	7.81232e-24	-0.603455	Pola2	cds			chr19-11888830-11890648	2.59508e-08	-0.498812	Patl1	cds			chr10-93870893-93872558	0.00775199	-0.453495	Vezt	cds
chr8-34574455-34576087	7.89805e-24	-0.475529	Dctn6	cds			chr8-117354417-117355192	2.60934e-08	-0.951626	Cdyl2	gap			chr10-94034361-94035358	0.0274313	-0.568083	Ndufa12	cds
chr12-24757960-24759023	8.02964e-24	-0.504542	Rrm2	cds			chr11-72232524-72233931	2.63498e-08	-0.625269	Tekt1	utr			chr10-94682411-94683554	3.85187e-05	1.13713	Plxnc1	cds
chr2-128785360-128786200	8.06969e-24	-0.613154	Zc3h8	cds			chr11-69216418-69217531	2.65072e-08	-0.566918	Trappc1	cds			chr10-94774610-94775126	0.000306387	1.18796	Plxnc1	gap
chr2-166856593-166857801	8.13828e-24	-0.609001	Ddx27	cds			chr5-105257651-105258993	2.66303e-08	-0.788503	Gbp9	utr			chr10-94778344-94780278	0.0197129	0.587256	Plxnc1	cds
chr18-80249576-80250671	8.14147e-24	-0.450302	Txnl4a	cds			chr8-117982882-117984332	2.67164e-08	-0.453019	Cmip	cds			chr10-94844450-94845477	0.00727274	-0.960353	Plxnc1	exon
chr4-152269567-152270667	8.19061e-24	-0.630061	Acot7	cds			chr18-80212269-80213712	2.68672e-08	-0.530853	Adnp2	exon			chr10-94856639-94857602	0.0390755	-0.565984	Plxnc1	exon
chr10-81012142-81013172	8.45546e-24	-0.466283	Eef2	cds			chrX-93164813-93167406	2.69155e-08	-0.511995	Zfx	utr			chr10-94902478-94902959	0.00641009	-1.73789	Cradd	utr
chr11-11712850-11713748	8.71345e-24	-0.752585	Ikzf1	gap			chr4-125940362-125941317	2.70893e-08	-0.7133	Mrps15	cds			chr10-95252323-95253414	0.0370646	-0.823622	Socs2	utr
chr6-142516711-142518028	8.81133e-24	-0.660808	Kcnj8	utr			chr13-73476233-73476967	2.71136e-08	-0.652129	Ndufs6	cds			chr10-95350169-95351868	0.029897	-0.254356	Ube2n	cds
chr12-112583611-112584019	8.85253e-24	-0.580417	Inf2	utr			chr11-109501606-109503027	2.72251e-08	-0.395801	Wipi1	cds			chr10-95613536-95614315	0.0113918	1.21491	Gm33543	utr
chr3-96603437-96605152	8.86457e-24	-0.358813	Pias3	cds			chr4-155844848-155846234	2.73717e-08	-0.699579	Atad3a	cds			chr10-95616657-95617527	1.05511e-05	1.42273	Gm33543	utr
chr13-59970156-59971290	9.11112e-24	-0.407755	Tut7	utr			chr1-180053184-180054349	2.74197e-08	-0.797307	Psen2	utr			chr10-95966863-95968299	0.0110534	-1.11413	Gm5426	exon
chr2-122297443-122298720	9.11963e-24	-0.439047	Slc28a2	utr			chr5-137207113-137208033	2.7566e-08	-1.02016	Gm31160	cds			chr10-96074039-96074483	0.00190057	-1.58231	Gm5426	cds
chr8-112737551-112738934	9.19806e-24	-0.479708	Terf2ip	cds			chr11-70537382-70538823	2.76536e-08	-0.400651	Rnf167	cds			chr10-96209359-96209688	0.000885828	-1.37766	Gm5426	cds
chr6-71885412-71886441	9.44771e-24	-0.542602	Ptcd3	cds			chr4-148235571-148236763	2.77184e-08	-0.534689	Fbxo6	utr			chr10-96213364-96213886	0.0421293	0.870383	Btg1	exon
chr13-95821812-95822990	9.62919e-24	-0.745263	Iqgap2	gap			chr11-6365282-6366831	2.77312e-08	-0.36304	Ppia	cds			chr10-96421918-96423063	0.0120066	-0.79944	Btg1	exon
chr11-119280634-119281960	9.93035e-24	-0.570973	Rnf213	exon			chr17-33999276-34001269	2.77334e-08	-0.624574	Angptl4	cds			chr10-96425608-96425967	0.0413436	-0.903341	Btg1	exon
chr5-136023296-136024419	1.01164e-23	-0.638115	Dtx2	utr			chr5-144901453-144902266	2.80911e-08	-0.810521	Smurf1	gap			chr10-96456882-96457119	0.0149615	-0.776442	Btg1	utr
chr11-115598700-115599826	1.01696e-23	-0.443503	Grb2	utr			chr4-45341596-45342978	2.82747e-08	-0.612483	Dcaf10	cds			chr10-96560312-96561263	0.0169753	-0.552016	Btg1	utr
chr12-31400290-31401648	1.04529e-23	-0.561312	Dld	cds			chr16-17223024-17224227	2.83329e-08	-0.412842	Snap29	cds			chr10-98519616-98520469	0.0224273	-0.587437	Atp2b1	exon
chr7-109763247-109764468	1.04946e-23	-0.521713	Wee1	utr			chr9-72946066-72947243	2.88617e-08	-0.934904	Pigb	cds			chr10-98749600-98751836	0.0194406	-0.275495	Atp2b1	utr
chr12-105650173-105652261	1.06078e-23	-0.439897	Gskip	cds			chr4-154244328-154245849	2.91377e-08	-0.368327	Tprgl	cds			chr10-99017394-99018365	0.0206786	-1.51734	Poc1b	gap
chr2-31863809-31864930	1.08752e-23	-0.446727	Nup214	cds			chr12-9079606-9081225	2.93802e-08	-0.450753	Ttc32	cds			chr10-99029713-99030961	0.0437038	-0.645203	Poc1b	gap
chr18-68006399-68007019	1.10444e-23	-1.01077	Cep192	gap			chr11-103843914-103845108	2.94082e-08	-0.744469	Nsf	cds			chr10-99039422-99041038	0.0342096	-0.726606	Poc1b	utr
chr16-18694869-18697016	1.11277e-23	-0.349565	Hira	cds			chr17-48606731-48608553	2.9417e-08	-0.73239	Treml2	cds			chr10-99097020-99099216	0.00172983	-0.520067	Dusp6	utr
chr10-12794797-12795427	1.12787e-23	-0.452339	Stx11	utr			chr17-52119639-52121789	2.96403e-08	-0.516707	Satb1	utr			chr10-99221608-99222186	0.00360164	-1.06433	Dusp6	utr
chr9-66702003-66703452	1.14028e-23	-0.365395	Aph1b	cds			chr11-19873924-19876386	2.97124e-08	-0.39024	Spred2	cds			chr10-99228727-99229829	0.0124979	-0.852119	Dusp6	utr
chr19-6064838-6066026	1.14517e-23	-0.614789	Capn1	utr			chr19-4219283-4220196	3.00237e-08	-0.40114	Carns1	cds			chr10-99252346-99253241	0.0184029	-1.36494	Dusp6	utr
chr2-24944026-24945307	1.16319e-23	-0.520405	Nsmf	cds			chr16-18244349-18245676	3.00289e-08	-0.773843	Txnrd2	cds			chr11-100186039-100186537	0.0198929	-1.29673	Eif1	exon
chr8-121045874-121046574	1.17825e-23	-0.639981	Gse1	gap			chr12-111932442-111933815	3.02979e-08	-0.750335	Atp5mpl	utr			chr11-100188647-100189722	0.000334178	-1.70928	Eif1	exon
chr15-81899337-81901144	1.18775e-23	-0.375688	Desi1	cds			chr4-134461370-134462469	3.03892e-08	-0.457721	Ldlrap1	utr			chr11-100331037-100332260	0.0146156	-0.60595	Nt5c3b	cds
chr13-53530732-53531759	1.18955e-23	-0.632486	Sptlc1	cds			chr11-109363795-109365253	3.03959e-08	-0.482409	Slc16a6	cds			chr11-100435760-100436790	0.00203794	-0.740862	Odad4	cds
chr1-72282731-72284017	1.20172e-23	-0.411219	Pecr	utr			chr13-101684171-101684909	3.04501e-08	-0.914654	Pik3r1	utr			chr11-100464980-100466706	0.00563514	-0.587865	Cnp	cds
chr4-138857179-138858746	1.2019e-23	-0.422198	Micos10	cds			chr11-97024053-97024782	3.05356e-08	-0.529528	Tbkbp1	utr			chr11-100509438-100511082	0.0187689	-0.467967	Dnajc7	cds
chr5-108416201-108418174	1.26931e-23	-0.480052	Dr1	cds			chr4-11965554-11966986	3.06208e-08	-0.3497	Pdp1	cds			chr11-100513468-100514103	0.04144	-0.43866	Nkiras2	utr
chr19-53588173-53589868	1.27304e-23	-0.345693	Smc3	cds			chr9-95393270-95394532	3.06987e-08	-0.52524	U2surp	cds			chr11-100593254-100594530	0.0378073	-0.676276	Dhx58	cds
chr3-34073549-34074911	1.27603e-23	-0.668015	Fxr1	cds			chr7-33928720-33929973	3.07942e-08	-0.470868	Gpi1	cds			chr11-100626350-100627135	0.0140856	-1.13537	Rab5c	gap
chr1-171238288-171239985	1.28024e-23	-0.446367	Usf1	utr			chr11-50215637-50217075	3.09127e-08	-0.340608	Canx	utr			chr11-100705114-100705902	0.0195416	-0.512817	Stat5b	gap
chr11-103587997-103589131	1.29638e-23	-0.430665	Gosr2	cds			chr2-71219102-71220604	3.11012e-08	-0.417896	Hat1	cds			chr11-100977573-100978851	0.0104244	-0.584197	Mlx	cds
chr10-80096526-80097856	1.29895e-23	-0.332704	Dazap1	cds			chr18-34909607-34911068	3.13065e-08	-0.473322	Kdm3b	cds			chr11-101085460-101085901	9.14107e-05	4.2089	Ezh1	cds
chr13-40875873-40877089	1.31828e-23	-0.479732	Tfap2a	cds			chr5-73449503-73450665	3.13124e-08	-0.418321	Ociad1	utr			chr11-101116658-101117582	0.0324876	-0.740822	Ezh1	utr
chr4-6472601-6473151	1.32042e-23	-0.862162	Nsmaf	exon			chr6-99642304-99644026	3.1516e-08	-0.765305	Gm20696	cds			chr11-101143766-101145064	0.0354815	-0.666949	Vps25	cds
chr4-129082538-129084436	1.32234e-23	-0.364323	Yars	cds			chr9-69896205-69897467	3.15981e-08	-0.631497	Bnip2	utr			chr11-101150607-101152155	0.0348131	-1.14278	Wnk4	cds
chr10-128400891-128402495	1.32776e-23	-0.328145	Pa2g4	cds			chr12-112610580-112611839	3.16486e-08	-0.324401	Siva1	cds			chr11-101263203-101263967	0.0418895	1.18859	G6pc	cds
chr2-10157176-10158847	1.34163e-23	-0.615101	Itih5	cds			chr5-23926660-23927361	3.19848e-08	-0.549065	Pus7	utr			chr11-101315051-101316672	0.00933638	-0.528013	Gm27029	cds
chr11-69469680-69472494	1.3417e-23	-0.334812	Wrap53	cds			chr16-16833127-16834019	3.21232e-08	-1.11903	Mapk1	cds			chr11-101338888-101340156	0.0122307	-0.616987	Ifi35	cds
chr7-141034408-141036153	1.36977e-23	-0.350761	Pnpla2	cds			chr7-121731563-121732712	3.22477e-08	-0.601252	Dctn5	cds			chr11-101517461-101519324	0.0473036	-0.404638	Rdm1	cds
chr11-116561784-116563010	1.37385e-23	-0.465196	Prcd	exon			chr1-43558598-43560553	3.26857e-08	-0.48619	Nck2	gap			chr11-101675248-101676659	0.00536777	-1.05002	Etv4	cds
chr14-70412233-70413794	1.37575e-23	-0.489121	Pdlim2	cds			chr10-77995078-77997139	3.28244e-08	-0.421663	Gatd3a	utr			chr11-101977898-101979051	0.000386127	-1.21616	Mpp2	gap
chr4-150993530-150994644	1.37772e-23	-0.453329	Park7	utr			chr18-21028596-21030035	3.30772e-08	-0.417499	Trappc8	cds			chr11-102075159-102076305	0.0156219	-0.720975	Lsm12	cds
chr3-138148050-138149430	1.4025e-23	-0.376799	Adh5	cds			chr2-152745535-152746536	3.36556e-08	0.730244	Mylk2	exon			chr11-102080117-102081238	0.00648986	-0.688755	G6pc3	cds
chr10-20952701-20953963	1.4044e-23	-0.723695	Ahi1	gap			chr3-40753849-40755323	3.36796e-08	-0.476979	Plk4	cds			chr11-102113987-102114251	0.010648	-1.45515	Hdac5	gap
chr3-103874909-103876274	1.42797e-23	-0.502077	Phtf1	utr			chr1-82816736-82818070	3.43574e-08	-0.751268	Agfg1	cds			chr11-102119802-102121508	0.0291358	-0.446607	Hdac5	utr
chr1-75144668-75145974	1.43123e-23	-0.383419	Zfand2b	cds			chr16-31766268-31767989	3.43672e-08	-0.564645	0610012G03Rik	cds			chr11-102297730-102299696	0.000975392	-0.501782	Slc25a39	utr
chr5-110143839-110144560	1.44336e-23	-0.836021	Zfp932	cds			chr16-17093889-17096088	3.43758e-08	-0.642251	Tmem191c	cds			chr11-102387179-102388043	0.0229658	-0.778398	Gpatch8	gap
chr7-120482538-120483245	1.44823e-23	-0.817026	Eef2k	gap			chr4-133693997-133696096	3.45217e-08	-0.527677	Hmgn2	cds			chr11-102446274-102447617	0.00326447	-0.661216	Gpatch8	cds
chr18-68432646-68434258	1.46808e-23	-0.455258	Fam210a	utr			chr10-40017028-40018542	3.46955e-08	-0.527605	Slc16a10	cds			chr11-102545250-102545939	0.0104556	-1.67098	Meioc	exon
chr13-59732240-59733764	1.4694e-23	-0.384615	Agtpbp1	utr			chr19-4355528-4356594	3.47106e-08	-0.563258	Grk2	cds			chr11-102971146-102972038	0.00398952	-1.80679	Plcd3	cds
chr15-82011552-82012542	1.48675e-23	-0.396906	Ccdc134	utr			chr7-80550526-80551497	3.47244e-08	-0.61015	Wdr73	cds			chr11-103005845-103008702	0.0414569	-0.257853	Hexim1	cds
chr11-60307481-60309019	1.50112e-23	-0.325109	Atpaf2	cds			chr11-116089010-116090353	3.50366e-08	-0.431862	Acox1	cds			chr11-103157736-103158894	0.0287286	-0.292432	Map3k14	utr
chr11-68436469-68437474	1.50681e-23	0.575584	Pik3r6	cds			chr14-27229680-27230888	3.51181e-08	-0.610342	Ccdc66	cds			chr11-103265611-103266343	0.0429717	-0.850259	Plekhm1	gap
chr2-167464327-167465321	1.50847e-23	-0.76338	Ube2v1	gap			chr13-113930386-113932074	3.5217e-08	-0.473308	Arl15	cds			chr11-103289879-103290179	0.00990818	-1.77195	Plekhm1	gap
chr15-79286818-79288006	1.53594e-23	-0.563405	Tmem184b	utr			chr12-25142268-25143760	3.53742e-08	-0.548508	Id2	utr			chr11-103667163-103668029	0.00933273	-1.04539	Wnt3	gap
chr7-128124919-128126235	1.53975e-23	-0.482603	Bag3	cds			chr10-91006333-91007921	3.54027e-08	-0.448898	Tmpo	cds			chr11-103843914-103845108	0.0150635	-0.773715	Nsf	cds
chr11-75478224-75479966	1.54579e-23	-0.371465	Pitpna	cds			chr8-27512837-27514320	3.5508e-08	-0.460953	Erlin2	utr			chr11-104440209-104441745	0.000446824	-0.648244	Cdc27	cds
chr8-71325348-71326642	1.54844e-23	-0.441764	Ccdc124	utr			chr4-11793619-11794834	3.55246e-08	-0.661513	Cdh17	gap			chr11-104480725-104481318	0.0326677	-0.866267	Myl4	gap
chr2-118731491-118733473	1.5601e-23	-0.424634	Bahd1	utr			chr14-51161053-51162888	3.5611e-08	-0.526471	Osgep	cds			chr11-104498211-104499608	0.0124668	-0.544354	Itgb3	cds
chr16-31821375-31822356	1.57082e-23	-0.515574	Senp5	utr			chr15-27680584-27682070	3.5631e-08	-0.347365	Otulinl	cds			chr11-104500186-104500900	0.049378	-0.679163	Itgb3	gap
chr7-139705017-139706054	1.58101e-23	-0.530498	Paox	cds			chr2-173578896-173579848	3.5765e-08	-0.537439	Vapb	cds			chr11-104504894-104505428	0.0319166	-1.03899	Itgb3	gap
chr6-29214869-29216567	1.58566e-23	-0.446452	Impdh1	cds			chr9-80071316-80072695	3.60914e-08	-0.429038	Myo6	utr			chr11-105042046-105042860	0.000358707	-2.0445	Mettl2	utr
chr4-107736242-107737654	1.59431e-23	-0.482953	Magoh	cds			chr9-62248202-62248714	3.62338e-08	-0.505545	Anp32a	utr			chr11-105834429-105835443	0.042037	-1.17853	Cyb561	cds
chr18-67523362-67524634	1.60239e-23	-0.971724	Tubb6	cds			chr10-93724576-93725999	3.63252e-08	-0.888301	Metap2	cds			chr11-106049861-106052137	0.00233563	-0.447771	Limd2	cds
chr9-99021182-99023060	1.63706e-23	-0.436724	Pik3cb	utr			chr10-75140309-75140875	3.64291e-08	-1.29018	Specc1l	gap			chr11-106083539-106084907	0.00487341	-0.455583	Strada	utr
chr5-77239355-77240203	1.66322e-23	-0.551868	Hopx	gap			chr16-97722939-97724204	3.64928e-08	-0.572227	C2cd2	cds			chr11-106106520-106108329	0.0263017	-0.296372	Ddx42	utr
chr3-69223234-69224992	1.67386e-23	-0.358058	Ppm1l	cds			chr12-80509184-80510536	3.66276e-08	-0.634835	Exd2	utr			chr11-106277809-106279353	0.0121899	-0.451947	Icam2	utr
chr16-90806814-90809265	1.67607e-23	-0.382918	Synj1	cds			chr1-128171511-128173056	3.6722e-08	-0.444855	Ubxn4	cds			chr11-106282496-106282986	0.00600964	-1.24074	Ern1	utr
chr11-100509438-100511082	1.7069e-23	-0.435018	Dnajc7	cds			chr7-34021156-34021881	3.6834e-08	-1.06146	Garre1	exon			chr11-106306653-106307774	0.0119799	-0.563435	Ern1	gap
chr5-110070955-110071676	1.72508e-23	-0.593502	Gm15446	cds			chr10-117627938-117629034	3.70013e-08	-0.465616	Nup107	cds			chr11-106517944-106518908	0.00119731	-1.06445	Tex2	exon
chr14-79718062-79719649	1.75898e-23	-0.436099	Wbp4	cds			chr10-56728456-56729152	3.70747e-08	-1.42761	Gja1	exon			chr11-106556150-106556966	0.0200815	-0.554278	Pecam1	gap
chr18-82552512-82553646	1.78872e-23	0.537375	Mbp	gap			chr1-135210311-135212208	3.72499e-08	-0.92052	Rnpep	cds			chr11-106565139-106566276	0.00555094	-0.687541	Pecam1	gap
chrX-16875169-16876792	1.78987e-23	1.39459	Ndp	exon			chr1-36758485-36759642	3.73307e-08	-0.753109	4933424G06Rik	gap			chr11-106578617-106580181	0.00638389	-0.517472	Pecam1	cds
chr5-140306761-140308239	1.81969e-23	-0.550171	Nudt1	utr			chr17-80786663-80788209	3.75537e-08	-0.705415	Sos1	cds			chr11-106640824-106642649	0.0263113	-0.540522	Milr1	cds
chr9-50514578-50515957	1.84924e-23	-0.429862	Timm8b	cds			chr8-117883483-117885458	3.77629e-08	-0.532362	Gan	cds			chr11-106669460-106671071	0.0215201	-0.314418	Polg2	cds
chr11-100331037-100332260	1.85902e-23	-0.596059	Nt5c3b	cds			chr17-66417514-66419040	3.79891e-08	-0.516835	Washc1	utr			chr11-106678966-106680283	0.034534	-0.251339	Ddx5	cds
chr4-16013257-16014405	1.86867e-23	-0.488094	Osgin2	cds			chr19-7271453-7273264	3.8317e-08	-0.526941	Mark2	utr			chr11-106810322-106811906	0.0168956	-0.510182	Smurf2	cds
chr3-20276845-20277866	1.873e-23	-0.863941	Cpa3	cds			chr19-6833827-6835993	3.83591e-08	-0.630387	Ccdc88b	cds			chr11-106889409-106890676	0.00242668	-0.651085	Kpna2	cds
chr5-20906343-20907876	1.91922e-23	-0.457385	Magi2	cds			chr15-78732544-78733029	3.8526e-08	-1.23731	Cdc42ep1	gap			chr11-106918083-106919331	0.0123947	-0.695409	1810010H24Rik	cds
chr19-5686518-5688127	1.93323e-23	-0.447079	Rela	cds			chr7-29893161-29894712	3.86124e-08	-0.425232	Capns1	cds			chr11-106993090-106994405	0.0481375	-0.322602	Bptf	gap
chr4-152409621-152410995	1.95925e-23	-0.411458	Rpl22	cds			chr10-39009472-39010562	3.87882e-08	-1.02317	Tube1	cds			chr11-107318447-107319248	0.00368565	-0.600164	Pitpnc1	gap
chr5-137703413-137703904	1.97306e-23	-0.829255	Agfg2	exon			chr9-77578103-77579118	3.88345e-08	1.2318	Klhl31	utr			chr11-107359756-107361050	0.0223502	-0.531384	Pitpnc1	cds
chr4-34614501-34615698	1.99829e-23	-0.501697	Rars2	cds			chr3-107537955-107539366	3.88619e-08	-0.665482	Gm10961	cds			chr11-107361248-107361786	0.0121699	-0.497668	Pitpnc1	utr
chr14-63359581-63360742	2.00503e-23	-0.67491	Ctsb	utr			chr1-4566293-4567343	3.88892e-08	1.0722	Sox17	utr			chr11-107437483-107439112	0.0279187	-0.506162	Helz	utr
chr10-26648057-26649430	2.0439e-23	-0.448141	Arhgap18	cds			chr1-159871599-159872666	3.89188e-08	-0.697772	4930523C07Rik	utr			chr11-107942771-107943598	0.0148036	-0.785761	Prkca	gap
chr1-85991748-85992941	2.05019e-23	-0.554265	Psmd1	cds			chr1-119764038-119765638	3.90176e-08	-0.459806	Ptpn4	utr			chr11-108163347-108164780	0.00210409	-0.634319	Prkca	gap
chr19-41251420-41253240	2.05154e-23	-0.399246	Tm9sf3	cds			chr4-134238007-134238701	3.93016e-08	-1.00899	Aunip	cds			chr11-108233566-108235210	0.0260388	-0.53405	Prkca	cds
chr16-90016968-90018861	2.05276e-23	-0.463126	Sod1	cds			chr2-130020360-130021820	3.95876e-08	-0.65558	Snrpb	cds			chr11-108268514-108269267	0.0484584	-1.09872	Apoh	gap
chr10-29237125-29238489	2.07146e-23	-0.441717	Rnf146	utr			chr4-135166519-135167827	3.96981e-08	-0.859332	Nipal3	utr			chr11-108801274-108802197	0.000138876	-1.13614	Axin2	exon
chr2-37591967-37594010	2.07636e-23	-0.535293	Strbp	utr			chr3-84454347-84454892	3.9748e-08	-1.0883	Gm37240	gap			chr11-108810788-108811728	0.000644227	-0.749503	Axin2	utr
chr16-36831564-36832550	2.09671e-23	-0.578493	Polq	cds			chr3-86130933-86132724	4.03989e-08	-0.581338	Lrba	cds			chr11-109188565-109189242	0.016168	-0.975726	Rgs9	cds
chr18-82709550-82711531	2.09704e-23	-0.504991	Zfp236	cds			chr2-13548453-13549698	4.04035e-08	-0.591629	Trdmt1	cds			chr11-109221263-109222578	0.00435282	-0.420125	Gna13	exon
chr2-32149360-32151001	2.13133e-23	-0.492532	Uck1	cds			chr12-108723751-108724589	4.07562e-08	-0.495161	Yy1	exon			chr11-109308096-109308976	0.000286577	1.08181	9930022D16Rik	cds
chr1-36107115-36108767	2.14288e-23	-0.508019	Hs6st1	cds			chr12-77284582-77286746	4.08093e-08	-0.471458	Fut8	utr			chr11-109322962-109324306	0.00971024	-0.504359	Amz2	gap
chr5-142894604-142895530	2.14689e-23	-0.629281	Actb	exon			chr10-95616657-95617527	4.08585e-08	0.737102	Gm33543	utr			chr11-109336170-109336781	0.0247801	-1.12667	Amz2	gap
chr3-105611380-105612920	2.18672e-23	-0.59022	Inka2	cds			chr16-87251374-87252640	4.13529e-08	-0.529377	Usp16	utr			chr11-109361679-109362335	0.0499793	-0.495728	Slc16a6	gap
chr11-72938054-72939588	2.21889e-23	-0.428576	Ncbp3	cds			chr1-172135602-172135913	4.1427e-08	0.985267	Igsf8	gap			chr11-109362922-109363574	0.00616959	-1.74443	Slc16a6	cds
chr8-78243427-78245159	2.22164e-23	-0.637094	Arhgap10	cds			chr2-104323222-104325119	4.15529e-08	-0.512814	Hipk3	utr			chr11-109363795-109365253	0.0246087	-0.456624	Slc16a6	cds
chr18-34353538-34354850	2.24359e-23	-0.492517	Apc	cds			chr17-29250714-29252111	4.18585e-08	-0.389659	Srsf3	utr			chr11-109501606-109503027	0.0146973	-0.388472	Wipi1	cds
chr14-27229680-27230888	2.25187e-23	-0.536766	Ccdc66	cds			chr1-131131892-131132716	4.20205e-08	-0.481533	Rassf5	gap			chr11-110227615-110228923	0.00953343	-1.19561	Abca5	utr
chr15-51853866-51855478	2.25547e-23	-0.416431	Rad21	utr			chr2-157298985-157300683	4.20941e-08	-0.643155	Src	cds			chr11-110289482-110290293	0.0487034	-0.563482	Map2k6	cds
chr2-167473505-167474473	2.27134e-23	-0.367853	Ube2v1	cds			chr4-132738445-132739975	4.22176e-08	-0.475383	Ahdc1	utr			chr11-110317592-110318437	0.0202985	-1.27639	Map2k6	gap
chr7-122816680-122818313	2.35734e-23	-0.472001	Slc5a11	gap			chr11-11471744-11472412	4.23981e-08	-0.687188	Spata48	utr			chr11-110809524-110810285	0.00722165	-0.80779	Kcnj16	exon
chr3-8988057-8989337	2.36873e-23	-0.372166	Mrps28	cds			chr2-80468796-80469597	4.33071e-08	-0.791736	Nup35	cds			chr11-111691450-111692294	0.038709	-0.682002	Kcnj2	utr
chr11-93775568-93778037	2.39515e-23	-0.324502	Utp18	cds			chr7-133310230-133311502	4.332e-08	-0.564408	Bccip	cds			chr11-113678913-113679821	0.0272218	-0.900721	Sdk2	gap
chr4-109522117-109524495	2.41103e-23	-0.344572	Cdkn2c	cds			chr4-102427143-102428181	4.34527e-08	-0.671809	Pde4b	cds			chr11-114558604-114560918	0.000173974	-0.639209	Rpl38	cds
chr11-100977573-100978851	2.45195e-23	-0.497704	Mlx	cds			chr3-36625468-36626622	4.38991e-08	-0.427573	Ccna2	cds			chr11-114565957-114567557	0.00982653	-0.844408	Ttyh2	cds
chr9-107510205-107510990	2.48534e-23	-0.413718	Gnai2	gap			chr14-87664991-87665891	4.45313e-08	1.18195	Tdrd3	gap			chr11-114703483-114704100	0.0312937	-0.721522	Gpr142	cds
chr6-51984972-51985290	2.49205e-23	1.57513	Skap2	gap			chr8-73300942-73302945	4.46208e-08	-0.408121	Med26	cds			chr11-114708737-114709578	1.36648e-05	-3.06297	Gpr142	cds
chr1-134421472-134423039	2.60694e-23	-0.379441	Rabif	cds			chr1-10301724-10303675	4.50635e-08	-0.569452	Arfgef1	cds			chr11-11478620-11479481	0.000387491	-1.50136	Spata48	utr
chr18-36867501-36868734	2.61926e-23	-0.419515	Tmco6	cds			chr8-23697377-23699038	4.53265e-08	-0.488562	Gpat4	utr			chr11-114968053-114969449	0.00504673	1.02234	Rab37	exon
chr1-60447704-60449440	2.72236e-23	-0.624568	Abi2	cds			chr2-91479667-91480999	4.58755e-08	-0.521267	Zfp408	cds			chr11-115044344-115045127	0.00705876	-0.386319	Rab37	cds
chr10-77904632-77905940	2.73438e-23	-0.581617	Icosl	cds			chr1-155292014-155293423	4.61223e-08	-0.4077	Xpr1	cds			chr11-115077685-115079003	0.0330446	-0.422688	Nat9	utr
chr6-108852350-108853666	2.75005e-23	-0.679901	Edem1	utr			chr9-70449069-70450751	4.61459e-08	-0.457182	Sltm	cds			chr11-115117463-115118169	0.000495824	-1.34459	Tmem104	gap
chr7-126944262-126945613	2.75526e-23	-0.421395	Zfp768	cds			chr8-117647713-117648874	4.62545e-08	-0.445308	Cenpn	utr			chr11-115122134-115122886	0.00307521	-1.07095	Tmem104	gap
chr9-21420857-21422148	2.81441e-23	-0.326355	Tmed1	cds			chr14-70520990-70521579	4.6277e-08	-0.619359	Ppp3cc	gap			chr11-115187830-115188649	0.00030524	-1.27793	Fads6	cds
chr13-55660323-55661676	2.81545e-23	-0.552604	Pdlim7	utr			chr3-116601250-116602531	4.65393e-08	-0.634211	Agl	utr			chr11-115256799-115258757	0.00108136	-0.991675	Hid1	cds
chr8-118208259-118209372	2.82288e-23	-0.75872	Plcg2	exon			chr11-98685271-98687975	4.66828e-08	-0.474668	Msl1	cds			chr11-115297654-115298306	0.0364551	-0.546719	Mrpl58	gap
chr9-120405910-120406857	2.86072e-23	-0.467209	Rpl14	utr			chr19-45562164-45562693	4.67352e-08	-0.91488	DPCD	gap			chr11-115303132-115304766	0.0128917	-0.427062	Mrpl58	utr
chr9-106244245-106246566	2.87869e-23	-0.342699	Dusp7	cds			chr1-136187443-136189079	4.70661e-08	0.695292	Gpr25	cds			chr11-115318440-115319097	0.00088798	-2.17066	Kctd2	gap
chr2-104678586-104680589	2.93157e-23	-0.794752	Prrg4	cds			chr11-82930008-82931569	4.72466e-08	-0.711606	Slfn8	exon			chr11-115342517-115343469	0.00017735	-1.47133	Trim80	utr
chr5-32903076-32904106	2.93515e-23	-0.462652	Pisd	utr			chr10-80587025-80588393	4.78586e-08	-0.51396	Dot1l	exon			chr11-115365935-115366959	4.66825e-06	-1.08971	Armc7	cds
chr4-86774836-86776404	2.9454e-23	-0.406569	Rps6	cds			chr13-58548997-58551056	4.79257e-08	-0.312983	Rmi1	utr			chr11-115368817-115369069	0.0125803	-1.09658	Armc7	gap
chr15-88774851-88776032	2.94774e-23	-0.389536	Ttll8	utr			chr15-38661568-38663020	4.82294e-08	-0.483592	Atp6v1c1	utr			chr11-115372345-115372684	0.000914575	-1.97475	Armc7	gap
chr13-91070755-91071769	3.00456e-23	-0.422292	Rps23	cds			chr11-43249273-43250044	4.8348e-08	-1.53557	Pttg1	utr			chr11-115381641-115383323	0.0474372	-0.38052	Nt5c	cds
chr9-60920085-60920848	3.01276e-23	-0.560877	Uaca	utr			chr5-110255007-110256353	4.85846e-08	-0.472122	Gtpbp6	cds			chr11-115404166-115405519	0.0256284	-0.329875	Jpt1	cds
chr9-48406025-48407241	3.05625e-23	-0.443869	Rbm7	cds			chr10-122574166-122575392	4.86659e-08	-0.611798	Ppm1h	gap			chr11-115589761-115590886	0.00531355	-0.82098	Grb2	cds
chr1-60136551-60137976	3.07785e-23	-0.414227	Wdr12	cds			chr14-20595638-20596809	4.87609e-08	-0.467486	Ppp3cb	cds			chr11-115598700-115599826	0.00515206	-0.553346	Grb2	utr
chr5-8472101-8473190	3.0857e-23	-0.403931	Dbf4	cds			chr15-75549948-75551368	4.89688e-08	-0.515522	Top1mt	cds			chr11-115603182-115603988	0.0166706	-1.07472	Grb2	exon
chr5-103900519-103902465	3.16461e-23	-0.351164	Aff1	cds			chr6-83009621-83010856	4.92032e-08	-0.678466	Dok1	cds			chr11-115704237-115706240	0.0123372	-0.405231	Tsen54	cds
chr13-49120201-49122270	3.18763e-23	-0.379469	Fam120a	cds			chr6-43642291-43643399	4.93484e-08	-0.633146	Tpk1	cds			chr11-115845393-115846654	0.0257326	1.40924	Sap30bp	gap
chr2-126850235-126850992	3.1994e-23	-0.711299	Ap4e1	cds			chr15-59519312-59520552	4.94425e-08	-0.53648	Trib1	utr			chr11-115911956-115912819	0.0302812	-0.879886	H3f3b	utr
chr2-102903315-102904546	3.20162e-23	-0.356495	Pdhx	cds			chr10-79516936-79518863	4.99168e-08	-0.359113	Cdc34	cds			chr11-115914581-115915664	0.0114383	-0.328043	H3f3b	cds
chr2-152856611-152857563	3.20603e-23	-0.614971	Pdrg1	cds			chr5-93240009-93242833	5.04623e-08	-0.377219	Septin11	cds			chr11-115967529-115969461	0.0370568	-0.292083	Unc13d	cds
chr8-117354417-117355192	3.22514e-23	-0.740017	Cdyl2	gap			chr10-20223100-20224098	5.05037e-08	-0.684492	Mtfr2	cds			chr11-11606230-11607898	0.00260018	-0.966473	Ikzf1	exon
chr13-92746286-92748249	3.30444e-23	-0.378459	Serinc5	cds			chr17-27560559-27562101	5.07873e-08	-0.445763	Grm4	utr			chr11-116164350-116165518	0.00608711	-0.669865	Srp68	cds
chr7-19589148-19589979	3.31976e-23	-0.848799	Ceacam16	gap			chr15-6736954-6739021	5.09601e-08	-0.490778	Rictor	cds			chr11-116196811-116197803	0.0359471	-0.520081	Exoc7	cds
chr6-118115377-118116490	3.3602e-23	-0.519271	Csgalnact2	utr			chr7-92209963-92211141	5.11951e-08	-0.539361	Ccdc90b	cds			chr11-116225923-116226849	0.0219592	-0.615338	Foxj1	utr
chr5-117252682-117254443	3.36056e-23	-0.489011	Suds3	cds			chr5-113312312-113313254	5.12884e-08	-0.707519	2900026A02Rik	gap			chr11-116314083-116315545	0.00308229	-0.600615	Ubald2	exon
chr17-33999276-34001269	3.36167e-23	-0.508729	Angptl4	cds			chr6-129509462-129510866	5.13347e-08	-0.888135	Gabarapl1	cds			chr11-11634641-11635127	0.0289598	-1.28314	Ikzf1	utr
chr2-30608190-30609361	3.39091e-23	-0.638595	1700001O22Rik	exon			chr5-65591770-65594124	5.16209e-08	-0.443521	Ugdh	utr			chr11-11639904-11640821	0.000858772	-0.898848	Ikzf1	utr
chr10-7556036-7557774	3.41743e-23	-0.521371	Lats1	utr			chr15-42539160-42540495	5.17416e-08	-1.10426	Angpt1	cds			chr11-11645635-11646192	0.00747758	-1.14132	Ikzf1	gap
chr10-80764373-80766715	3.46529e-23	-0.33636	Gadd45b	cds			chr19-9032494-9033568	5.17877e-08	-0.615501	Ahnak	gap			chr11-116471483-116472655	0.0224678	-0.521266	Ube2o	cds
chr10-94780529-94781479	3.53191e-23	0.975315	Plxnc1	utr			chr18-3382612-3383933	5.19944e-08	-0.589993	Cul2	utr			chr11-116506406-116507305	0.021078	0.832513	Rhbdf2	gap
chr4-134430182-134432234	3.56172e-23	-0.386633	Man1c1	cds			chr15-97990449-97991781	5.25042e-08	-0.638718	Pfkm	utr			chr11-116561784-116563010	0.000787776	-0.776762	Prcd	exon
chr10-18890021-18891609	3.60779e-23	-0.37892	Tnfaip3	utr			chr8-110476889-110477725	5.33923e-08	-0.830576	Atxn1l	exon			chr11-116578635-116579144	0.0130619	-1.61574	St6galnac2	gap
chr10-127215834-127217365	3.61266e-23	-0.475058	R3hdm2	utr			chr5-124716658-124717891	5.4021e-08	-0.712012	Eif2b1	cds			chr11-11691564-11692986	0.00424929	-0.647507	Ikzf1	gap
chr14-51107420-51108354	3.61464e-23	-0.619914	Tep1	utr			chr7-105048181-105049779	5.43514e-08	-0.474272	Fhip1b	utr			chr11-116967076-116968074	0.00421546	-0.857331	Sec14l1	exon
chr18-38087480-38089604	3.62693e-23	-0.424838	Hdac3	cds			chr7-122816680-122818313	5.45533e-08	-0.512488	Slc5a11	gap			chr11-11700904-11701896	0.0218672	-0.564527	Ikzf1	gap
chr5-38431072-38431881	3.76532e-23	-1.36738	Otop1	exon			chr4-115931960-115934121	5.46788e-08	-0.348215	Uqcrh	cds			chr11-11712850-11713748	0.00850274	-1.08994	Ikzf1	gap
chr1-152967800-152968369	3.81083e-23	-1.04957	Nmnat2	gap			chr13-99489272-99490265	5.47965e-08	-0.463076	Mrps27	gap			chr11-117133088-117133919	3.97708e-05	-2.07566	Septin9	gap
chr7-12742863-12744105	3.88145e-23	-0.533324	Zbtb45	utr			chr1-160022148-160023150	5.48123e-08	-0.369437	Mrps14	cds			chr11-117136428-117137380	6.89285e-06	-1.75367	Septin9	gap
chr9-122779234-122780489	3.93743e-23	-0.563772	Kif15	cds			chr11-69582951-69583557	5.4915e-08	-0.674019	Tnfsf12	gap			chr11-117156090-117157496	0.000281206	-0.937205	Septin9	cds
chr17-48184084-48184852	3.98218e-23	-0.649824	Foxp4	gap			chr3-103697111-103699018	5.5218e-08	-0.408161	Hipk1	utr			chr11-117190422-117190965	0.0407269	-1.04213	Septin9	gap
chr4-109332831-109334192	4.01858e-23	-0.503463	Rnf11	cds			chr4-106535618-106536425	5.52298e-08	-0.75125	Ttc4	cds			chr11-117197254-117198022	0.0146159	-0.821663	Septin9	gap
chr3-52009152-52010859	4.0437e-23	-0.448304	Maml3	gap			chr15-58077107-58079182	5.5426e-08	-0.446311	Fbxo32	cds			chr11-117223935-117225400	0.00284657	-0.548853	Septin9	gap
chr3-102662652-102664166	4.05815e-23	-0.44168	Tspan2	gap			chr9-80173339-80174233	5.56424e-08	-0.616091	Myo6	cds			chr11-117240119-117241707	0.00751795	-0.789164	Septin9	gap
chr2-103625997-103628369	4.0704e-23	-0.384881	Caprin1	cds			chr5-77456806-77458643	5.56821e-08	-0.441301	Noa1	cds			chr11-11738408-11739084	0.00949039	-0.736461	Fignl1	gap
chr19-8848273-8849431	4.10826e-23	-0.536357	Ubxn1	cds			chr4-119590317-119591392	5.62018e-08	-0.459337	Hivep3	cds			chr11-117544480-117546974	0.00955661	-0.342298	Tnrc6c	utr
chr7-130148089-130149353	4.24549e-23	-0.431716	Nsmce4a	cds			chr11-6575678-6576657	5.64482e-08	-0.539323	Tbrg4	utr			chr11-117671323-117673371	0.0485908	-0.266535	Tmc6	utr
chr10-80396568-80398017	4.25659e-23	-0.489357	Rexo1	cds			chr11-35728994-35729569	5.64931e-08	-0.50462	Wwc1	utr			chr11-117673761-117674269	0.00234018	-1.27354	Tmc8	cds
chr7-19604650-19605558	4.37518e-23	-0.897656	Ceacam19	utr			chr13-91371379-91372717	5.66028e-08	-0.541163	Atg10	utr			chr11-117682892-117683708	0.0239318	-1.08312	Tmc8	cds
chr10-43096409-43098036	4.37875e-23	-0.447827	Pdss2	cds			chr13-94494615-94496032	5.68376e-08	-0.625907	Ap3b1	cds			chr11-117719034-117719696	0.0326668	-0.742379	Afmid	gap
chr4-45513411-45514629	4.37948e-23	0.860762	Shb	gap			chr7-46444734-46446103	5.71265e-08	-0.412156	Hps5	utr			chr11-117761499-117761803	0.0225125	-1.37045	Tha1	gap
chr1-134037807-134039109	4.42067e-23	-0.516209	Chit1	utr			chr7-111824501-111825740	5.72676e-08	-0.602493	Mical2	utr			chr11-117762405-117763471	0.00183601	-0.674911	Tha1	cds
chr9-79666607-79667510	4.55052e-23	-0.43377	Cox7a2	cds			chr13-40875873-40877089	5.7419e-08	-0.533448	Tfap2a	cds			chr11-117805289-117805771	0.000118716	-1.82988	Tha1	exon
chr8-71249560-71250559	4.55535e-23	-0.413215	Mast3	cds			chr2-153285349-153287839	5.74605e-08	-0.879744	Nol4l	utr			chr11-117880751-117881092	0.00917336	-1.60478	Pgs1	gap
chr5-138255108-138255708	4.55558e-23	-0.667116	Lamtor4	gap			chrX-93255559-93257336	5.75204e-08	-0.448535	Eif2s3x	cds			chr11-117882426-117882975	0.0058228	-0.740937	Pgs1	gap
chr2-168048065-168049626	4.58025e-23	-0.389828	Adnp	utr			chr7-141455486-141456516	5.75565e-08	-0.545907	Tollip	cds			chr11-117904947-117905845	0.0010876	-1.20575	Pgs1	cds
chr1-132952590-132953767	4.58356e-23	-0.474237	Mdm4	utr			chr10-17822582-17824403	5.78767e-08	-0.397753	Heca	cds			chr11-118019958-118021373	0.034249	0.992868	Dnah17	cds
chr1-80723628-80725107	4.60177e-23	-0.532819	Dock10	gap			chr1-127604370-127606284	5.82218e-08	-0.723724	Tmem163	cds			chr11-118026061-118027901	0.036329	0.850069	Cyth1	gap
chr12-25142268-25143760	4.60462e-23	-0.474557	Id2	utr			chr8-85716468-85717719	5.83056e-08	-0.390585	Hook2	cds			chr11-118034348-118034868	0.000564332	-0.960901	Cyth1	gap
chr6-72934595-72935780	4.60857e-23	-0.441185	Tmsb10	cds			chr13-92231223-92232331	5.83347e-08	-0.722972	Rasgrf2	gap			chr11-118044545-118045211	0.00230915	1.87369	Cyth1	gap
chr1-163757071-163758429	4.62298e-23	-0.544346	Scyl3	utr			chr11-57899079-57901533	5.86974e-08	-0.463149	Larp1	cds			chr11-118103388-118103881	0.0281939	-1.05151	Cyth1	cds
chr2-90676919-90678408	4.66603e-23	-0.429621	Mtch2	cds			chr5-35885752-35886846	5.88487e-08	-0.604608	Sh3tc1	utr			chr11-118135966-118136188	0.00192685	-1.59458	Cyth1	gap
chr16-32462512-32464719	4.66952e-23	-0.405061	Tnk2	utr			chr4-133359370-133361041	5.89402e-08	-0.599521	Zdhhc18	cds			chr11-118150496-118151480	0.00632241	-0.908156	Usp36	utr
chr9-109960121-109961750	4.70875e-23	-0.389155	Smarcc1	cds			chr5-124615790-124616747	5.93074e-08	-0.650418	Rilpl2	cds			chr11-11822283-11822934	0.0263829	-1.11537	Ddc	gap
chr10-53949764-53952581	4.71705e-23	-0.351725	Man1a	cds			chr16-45562576-45563614	5.93196e-08	-0.666754	Abhd10	cds			chr11-118228023-118229021	0.0233606	0.631217	Timp2	gap
chr18-56705600-56707064	4.74022e-23	-0.495918	Phax	cds			chr10-80396568-80398017	5.93993e-08	-0.556939	Rexo1	cds			chr11-118232811-118233803	0.0172302	0.746139	Cep295nl	utr
chr2-130265557-130267308	4.7703e-23	-0.33083	Vps16	cds			chr13-23929348-23931223	5.96166e-08	-0.432952	H2bc3	cds			chr11-118883462-118884090	0.00121802	-2.03954	Enpp7	cds
chr4-107927936-107928949	4.79768e-23	-0.550666	Scp2	cds			chr11-79594226-79595833	6.03443e-08	-0.395654	Rab11fip4	utr			chr11-118913340-118914887	0.00718905	-0.746047	Cbx2	cds
chr17-34169606-34170923	4.83989e-23	-0.508808	B3galt4	cds			chr3-97807940-97809210	6.04643e-08	-0.68372	Sec22b	cds			chr11-118974494-118975959	0.0488575	-0.472623	Cbx4	cds
chr5-24091976-24092655	4.87058e-23	-1.2835	Fam126a	exon			chr2-145038493-145039465	6.04789e-08	-0.74114	Slc24a3	gap			chr11-118976984-118977462	0.0129412	-0.436382	Cbx4	utr
chr5-105257651-105258993	4.88351e-23	-0.66199	Gbp9	utr			chr17-35177971-35179377	6.11596e-08	-1.20023	Hspa1b	cds			chr11-118982247-118982718	0.00262132	-1.99349	Cbx4	exon
chr18-84606642-84608594	4.96776e-23	-0.446452	Zfp407	utr			chr2-167498223-167499252	6.14916e-08	-0.599102	Peds1	gap			chr11-119017137-119017694	0.0203668	-1.18816	Tbc1d16	utr
chr6-125402131-125403897	4.99454e-23	-0.386543	Cd9	utr			chr7-141034408-141036153	6.16256e-08	-0.371477	Pnpla2	cds			chr11-119024198-119025129	0.0417801	-0.553756	Tbc1d16	utr
chr5-35885752-35886846	5.00229e-23	-0.534125	Sh3tc1	utr			chr4-132079830-132081254	6.16653e-08	-0.466437	Rcc1	utr			chr11-119053705-119054062	0.000161455	-1.99656	Tbc1d16	gap
chr17-74600879-74602906	5.0027e-23	-0.413804	Memo1	cds			chr16-17539746-17541107	6.18649e-08	-0.695302	Med15	cds			chr11-119143073-119144488	0.00546513	-1.01994	Ccdc40	cds
chr15-68129799-68131701	5.01479e-23	-0.429467	Zfat	cds			chr4-109522117-109524495	6.20765e-08	-0.374121	Cdkn2c	cds			chr11-119245394-119247249	0.00531347	-0.425273	Sgsh	cds
chr14-68078720-68079562	5.07946e-23	-0.834952	Dock5	gap			chr11-98631311-98633448	6.21334e-08	-0.93387	Thra	utr			chr11-119275468-119276112	0.00575077	-0.96341	Slc26a11	utr
chr9-55115716-55116861	5.09865e-23	-0.534271	Fbxo22	cds			chr15-82030761-82031647	6.22137e-08	-0.435159	Srebf2	cds			chr11-119283608-119284395	0.00092562	-1.43299	Rnf213	cds
chr2-32424391-32425924	5.18026e-23	-0.34262	Fam102a	utr			chr2-24839146-24840643	6.2214e-08	-0.523765	Zmynd19	cds			chr11-119319161-119320072	0.00536777	-1.0557	Rnf213	gap
chr15-34082296-34084100	5.18231e-23	-0.406473	Mtdh	cds			chr13-115237812-115238629	6.22227e-08	-1.068	Gm49395	cds			chr11-119381751-119382805	0.0219068	-0.429919	Endov	cds
chr11-105016485-105017754	5.21196e-23	-0.618899	Mettl2	cds			chr17-53785617-53787151	6.22669e-08	-0.371633	Rab5a	utr			chr11-119561441-119562632	0.0164942	-0.409725	Rptor	cds
chr1-93372175-93373941	5.23239e-23	-0.472258	Hdlbp	utr			chr13-113685157-113686110	6.23119e-08	-0.465181	Snx18	utr			chr11-119724717-119725273	0.0491525	-0.908042	Rptor	gap
chr12-69557140-69557893	5.39342e-23	-0.792564	Vcpkmt	utr			chr9-105371638-105373329	6.31604e-08	-0.481541	Atp2c1	utr			chr11-119746123-119746620	0.00241865	-2.16982	Rptor	gap
chr7-140801293-140802226	5.5353e-23	-0.41164	Rassf7	utr			chr1-75194502-75196517	6.33106e-08	-0.464175	Tuba4a	cds			chr11-119746841-119747877	0.00313028	-0.894375	Rptor	cds
chr8-117883483-117885458	5.56695e-23	-0.470707	Gan	cds			chr10-67553134-67554026	6.3382e-08	-0.854396	Zfp365	utr			chr11-119762036-119762372	6.58989e-06	-2.93755	Rptor	cds
chr9-108224416-108225910	5.57936e-23	-0.380025	Usp4	cds			chr17-79327183-79328758	6.38193e-08	-0.849536	Prkd3	utr			chr11-119767874-119768434	0.0117086	-0.98003	Rptor	gap
chr19-5776913-5778047	5.58937e-23	-0.402661	Fam89b	utr			chr4-126155684-126156456	6.40128e-08	-0.448971	Trappc3	cds			chr11-119803771-119805456	0.0330689	-1.04008	Chmp6	cds
chr9-70449069-70450751	5.66074e-23	-0.402785	Sltm	cds			chr8-4262575-4264784	6.40587e-08	-0.324165	Prr36	cds			chr11-119819040-119819668	0.00172477	-0.781566	Chmp6	utr
chr11-98329139-98330056	5.71651e-23	-0.506893	Mien1	cds			chr5-120648767-120650192	6.41394e-08	-0.460394	Slc8b1	utr			chr11-119823987-119825350	0.0252331	-0.378191	Baiap2	exon
chr4-126909198-126909748	5.71765e-23	-0.627158	Sfpq	exon			chr4-135582475-135584342	6.4453e-08	-0.467269	Srsf10	cds			chr11-119932449-119933015	0.00586157	-1.85009	Aatk	utr
chr7-127110791-127112531	5.75422e-23	-0.302968	Srcap	utr			chr12-65219007-65220074	6.5382e-08	-0.446717	Mis18bp1	utr			chr11-120033162-120034075	0.0193967	-0.521134	Slc38a10	gap
chr11-102446274-102447617	5.83994e-23	-0.470473	Gpatch8	cds			chr16-90079751-90081848	6.5961e-08	-0.410815	Scaf4	cds			chr11-120079779-120081114	0.0340072	-0.476176	Slc38a10	exon
chr2-84557180-84558203	5.85763e-23	-0.439446	Clp1	utr			chr19-6355919-6357007	6.63467e-08	-0.648007	Cdc42bpg	cds			chr11-120144240-120144813	0.0398579	1.06848	Bahcc1	gap
chr15-98660011-98661432	5.86388e-23	-0.417379	Arf3	utr			chr9-109960121-109961750	6.64105e-08	-0.433737	Smarcc1	cds			chr11-120327801-120328743	0.00084155	-1.71539	Nploc4	cds
chr17-84168872-84170462	5.92871e-23	-0.447578	Haao	exon			chr2-71643036-71644828	6.6422e-08	-0.434462	Itga6	gap			chr11-120471748-120473118	0.00160562	-0.849454	Arhgdia	utr
chr5-134242903-134243953	5.9739e-23	-0.776709	Gtf2ird2	cds			chr11-3151746-3153423	6.65051e-08	-0.436136	Eif4enif1	utr			chr11-120518508-120519150	0.00250608	-0.735573	Mafg	utr
chr17-27275852-27277287	6.04838e-23	-0.57264	Itpr3	cds			chr4-40947386-40948743	6.69363e-08	-0.399123	Bag1	cds			chr11-120550609-120552281	0.0243142	-1.14229	Notum	cds
chr5-65547846-65549389	6.10655e-23	-0.521747	Rpl9	cds			chr2-166405708-166406923	6.69494e-08	-0.549704	Prex1	utr			chr11-120563391-120564665	0.0283705	-0.393308	Aspscr1	cds
chr4-119051916-119053041	6.20807e-23	-0.49778	Svbp	cds			chr6-117817594-117818815	6.7038e-08	-0.815617	Zfp637	utr			chr11-120603394-120605284	0.0130357	-0.414746	Lrrc45	cds
chr18-67378144-67379368	6.25211e-23	-0.60069	Mppe1	utr			chr1-79648648-79650067	6.75025e-08	-0.822511	Ap1s3	cds			chr11-120619420-120620722	0.0263511	0.970035	Cbr2	cds
chr11-115256799-115258757	6.3651e-23	-0.661121	Hid1	cds			chr11-51829290-51830187	6.763e-08	-0.547009	Cdkn2aipnl	exon			chr11-120666682-120667343	0.0496364	-0.654432	Rfng	exon
chr6-5297087-5298645	6.42392e-23	-0.371389	Pon2	cds			chr9-100955283-100957080	6.77149e-08	-0.333281	Msl2	utr			chr11-120674298-120675661	0.0151558	-0.884129	Gps1	cds
chr17-47093019-47094416	6.44683e-23	-0.497899	Rpl7l1	cds			chr4-11253160-11254443	6.77786e-08	-0.455788	Ints8	cds			chr11-120807097-120807933	0.0376013	-0.852113	Ccdc57	gap
chr11-59936521-59937588	6.49935e-23	-0.426107	Pemt	cds			chr17-29019376-29021295	6.81335e-08	-0.388435	Brpf3	utr			chr11-120847895-120848282	0.000229456	-1.62721	Slc16a3	cds
chr9-45817067-45818709	6.57725e-23	-0.416879	Pcsk7	utr			chr8-107757354-107758638	6.82254e-08	-0.503477	Vps4a	cds			chr11-120850410-120850727	0.000136147	-4.0198	Slc16a3	utr
chr5-135215304-135216815	6.58282e-23	-0.309245	Baz1b	cds			chr8-107535943-107536843	6.83508e-08	0.982047	Tango6	gap			chr11-120880402-120882324	0.000437946	-0.753906	Csnk1d	cds
chr3-32790350-32791820	6.72934e-23	-0.353468	Ndufb5	cds			chr6-37798124-37799097	6.83722e-08	-0.636171	Trim24	exon			chr11-120909725-120911049	0.0292605	-0.392785	Cd7	utr
chr11-23844174-23845472	6.72962e-23	-0.500154	Papolg	cds			chr8-48166158-48167871	6.84349e-08	-0.345718	Cdkn2aip	cds			chr11-120973180-120974466	0.00487098	-0.7815	Sectm1a	exon
chr10-67553134-67554026	6.77818e-23	-0.754778	Zfp365	utr			chr9-66702003-66703452	6.8929e-08	-0.404923	Aph1b	cds			chr11-120976817-120977453	0.00980319	-1.18717	Sectm1a	exon
chr11-100517398-100518042	6.80322e-23	-0.85892	Nkiras2	utr			chr11-43275620-43276539	6.90112e-08	-0.723328	Pttg1	utr			chr11-121118973-121120393	0.0230977	-0.509396	Cybc1	cds
chr14-30972441-30973896	6.80733e-23	-0.453888	Bap1	cds			chr12-33210274-33210874	6.92997e-08	-1.01186	Atxn7l1	gap			chr11-121244256-121245633	0.00284536	-0.481508	Wdr45b	cds
chr5-36987095-36988873	6.83571e-23	-0.495266	Man2b2	cds			chr11-79601468-79603017	6.94291e-08	-1.08099	Rab11fip4	utr			chr11-121324995-121326014	0.00050409	-1.58578	Fn3k	cds
chr7-119434576-119436050	6.84564e-23	-0.488877	Rexo5	gap			chr11-101206417-101207764	6.96123e-08	-0.596599	Psme3	cds			chr11-14092370-14092908	0.0117679	-1.70425	Pom121l12	exon
chr16-13719978-13721785	6.92926e-23	-0.392976	Mpv17l	cds			chr6-39396437-39397608	6.97609e-08	-0.615676	Mkrn1	cds			chr11-17108660-17110633	0.0411763	-0.357612	Ppp3r1	cds
chr7-125150779-125151856	6.96528e-23	-0.450554	Il4ra	utr			chr1-167135438-167136585	7.03631e-08	-0.584835	Tmco1	cds			chr11-19840185-19841531	0.00103701	-1.33436	Spred2	exon
chr17-28033400-28033947	6.97811e-23	0.825486	Ilrun	gap			chr6-143111884-143113592	7.06821e-08	-0.361463	Etnk1	cds			chr11-19869547-19870688	0.00930111	-0.593183	Spred2	exon
chr4-75195862-75197924	7.03696e-23	-0.438777	Dmac1	cds			chr11-86976890-86977959	7.08216e-08	-0.774252	Smg8	cds			chr11-19873924-19876386	0.0413558	-0.347991	Spred2	cds
chr3-37510061-37510630	7.10064e-23	-0.972319	Spata5	gap			chr16-8489214-8490364	7.11054e-08	-0.409877	Carhsp1	utr			chr11-19928860-19929801	0.0317668	-0.63545	Spred2	gap
chr3-89958852-89960486	7.1493e-23	-0.346842	Gm53012	cds			chr12-69626151-69626796	7.13465e-08	-0.489001	Vcpkmt	cds			chr11-19942735-19943210	0.0177601	-0.840996	Spred2	gap
chr9-50570126-50571560	7.27104e-23	-0.631631	Dlat	cds			chr2-30248491-30249554	7.21763e-08	-0.655523	Sh3glb2	cds			chr11-20150584-20152107	0.0256761	-0.264134	Rab1a	cds
chr10-60231340-60232133	7.43244e-23	-1.00656	Cdh23	gap			chr18-36867501-36868734	7.22629e-08	-0.452036	Tmco6	cds			chr11-20322631-20323100	0.000408489	-2.1903	Slc1a4	exon
chr7-126302891-126304131	7.57878e-23	-0.426778	Coro1a	utr			chr6-25808658-25809626	7.23873e-08	-0.516003	Pot1a	utr			chr11-20427179-20427993	0.0153401	-0.983907	Sertad2	exon
chr14-101877251-101878343	7.60629e-23	-0.458361	Commd6	cds			chr5-35914282-35916061	7.24729e-08	-0.502601	Ablim2	cds			chr11-20581255-20582966	0.0485564	-0.261539	Sertad2	utr
chr7-24098466-24099626	7.63387e-23	-0.378362	Smg9	utr			chr14-55958959-55959902	7.30413e-08	-0.507034	Rabggta	cds			chr11-20780339-20781937	0.00210051	-1.18288	Lgalsl	cds
chr18-38131312-38132783	7.7127e-23	-0.710159	Arap3	utr			chr9-106244245-106246566	7.31062e-08	-0.384031	Dusp7	cds			chr11-21114286-21114991	0.00211392	-1.76765	Peli1	utr
chr16-13571888-13573091	7.76573e-23	-0.616827	A930007A09Rik	cds			chr5-149120443-149121975	7.34719e-08	-0.332958	Hmgb1	utr			chr11-21128228-21128687	0.0188869	-1.13447	Peli1	utr
chr5-36530227-36532069	7.77248e-23	-0.396306	Sorcs2	gap			chr14-33168238-33169579	7.36619e-08	-0.397972	Mapk8	utr			chr11-21188226-21189695	0.00772712	-0.842685	Vps54	utr
chr10-88419938-88421001	7.90369e-23	-0.487746	Mybpc1	gap			chr5-137703413-137703904	7.36884e-08	-0.916855	Agfg2	exon			chr11-21518844-21519809	0.00852473	-0.890532	Mdh1	gap
chr1-135240949-135241857	7.97594e-23	-0.462218	Timm17a	cds			chr2-92875537-92876800	7.3884e-08	-0.488112	Prdm11	utr			chr11-21521484-21522448	0.0457013	-0.270718	Mdh1	cds
chr1-118315741-118318001	7.98009e-23	-0.37178	Clasp1	utr			chr16-4030507-4032397	7.44093e-08	-0.45721	Crebbp	cds			chr11-22236316-22237847	0.0252928	-0.455995	Ehbp1	utr
chr14-20978831-20980533	8.01335e-23	-0.351181	Vcl	cds			chr2-153367687-153368162	7.45686e-08	-0.9718	Nol4l	gap			chr11-22815146-22816006	0.0410818	-1.0388	Commd1b	gap
chr11-6424762-6426492	8.0368e-23	-0.458611	Purb	cds			chr2-91367579-91368484	7.45753e-08	-0.63279	Ckap5	gap			chr11-22940074-22941147	0.0309422	0.685974	Cct4	cds
chr1-180082940-180084259	8.09355e-23	-0.366943	Psen2	utr			chr10-26648057-26649430	7.47446e-08	-0.50098	Arhgap18	cds			chr11-23017438-23018231	0.00916209	-0.872316	5S_rRNA	exon
chr19-40882615-40884025	8.10651e-23	-0.618232	Zfp518a	utr			chr16-4292217-4293635	7.48651e-08	-0.578598	Srl	utr			chr11-23615216-23616829	0.0222674	-0.48863	Pex13	cds
chr11-55087975-55089317	8.15006e-23	-0.458656	Slc36a1	exon			chr12-108240881-108242385	7.48822e-08	-0.442523	Ccdc85c	cds			chr11-23795879-23797149	0.0078923	-0.54708	Papolg	utr
chr5-143845851-143847356	8.25278e-23	-0.35341	Pms2	cds			chr3-90519371-90520543	7.50419e-08	-0.653481	S100a6	utr			chr11-23805254-23805739	0.00252409	-2.1059	Papolg	utr
chr7-30855696-30856078	8.41993e-23	-0.776623	Gramd1a	exon			chr1-178145626-178147016	7.5064e-08	-0.347669	Cox20	cds			chr11-24026048-24026559	0.0434387	-1.16177	A830031A19Rik	exon
chr6-119364927-119366035	8.4541e-23	-0.426659	Adipor2	utr			chr10-40122410-40123372	7.53914e-08	-0.751641	Rpf2	cds			chr11-26542622-26544118	0.0289328	-0.391006	Vrk2	utr
chr13-92231223-92232331	8.46297e-23	-0.633231	Rasgrf2	gap			chr13-113736977-113738514	7.54069e-08	-0.388429	Snx18	gap			chr11-29079944-29081343	0.0263528	-0.56469	Pnpt1	cds
chr8-105168829-105170018	8.49139e-23	-0.61916	Dync1li2	cds			chr14-105525060-105526355	7.58532e-08	-0.685719	Ndfip2	cds			chr11-29121878-29123880	0.0104801	-0.387364	Ppp4r3b	cds
chr12-111724544-111726514	8.53944e-23	-0.698766	Klc1	utr			chr17-56562635-56564295	7.60835e-08	-0.309219	Fem1a	cds			chr11-29196537-29197651	0.0461471	-0.300532	Cfap36	cds
chr17-35307840-35308731	8.60523e-23	-0.407183	Abhd16a	cds			chr11-95925261-95926233	7.62103e-08	-0.982952	Snf8	cds			chr11-30141503-30142248	0.0284719	-0.794133	Sptbn1	gap
chr14-34395139-34396825	8.62875e-23	-0.35561	Wapl	utr			chr4-152269567-152270667	7.63058e-08	-0.734376	Acot7	cds			chr11-30145624-30146096	0.0122907	-0.922841	Sptbn1	gap
chr9-51014175-51015397	8.66827e-23	0.910047	Btg4	gap			chr10-93160968-93162905	7.6485e-08	-0.558488	Elk3	exon			chr11-30721273-30723207	0.00341697	-0.787299	Psme4	cds
chr18-56840347-56841075	8.72176e-23	-0.418486	Lmnb1	utr			chr11-49877057-49877778	7.65708e-08	-0.988228	Rasgef1c	utr			chr11-30903451-30904904	0.0113915	-0.536532	Erlec1	cds
chr11-87876958-87879062	8.79159e-23	-0.55603	Dynll2	utr			chr17-27151632-27152602	7.69615e-08	-0.414408	Phf1	utr			chr11-30935837-30937192	0.000194159	-0.747216	Chac2	cds
chr10-105676559-105677770	8.81634e-23	-0.389004	Mettl25	cds			chr2-3657951-3659630	7.69949e-08	-0.482989	Fam107b	gap			chr11-31895498-31895819	0.010648	-1.41391	Cpeb4	utr
chr4-107224611-107225547	8.98187e-23	-0.449466	Ndc1	cds			chr6-85892059-85893560	7.79206e-08	-0.583141	Nat8f1	utr			chr11-31898450-31899744	0.000320233	-1.38615	Cpeb4	utr
chr13-67785181-67786106	9.01484e-23	-0.609719	Gm49345	cds			chr10-94844450-94845477	7.81185e-08	-0.658044	Plxnc1	exon			chr11-31949456-31950740	0.0327759	-0.525681	Nsg2	utr
chr10-7655778-7657100	9.123e-23	-0.441619	Ginm1	cds			chr10-19809236-19811054	7.83366e-08	-0.512368	Map3k5	cds			chr11-31989453-31990185	0.00350627	-1.05492	Nsg2	gap
chr5-88701048-88702788	9.12419e-23	-0.394014	Utp3	cds			chrX-101232208-101233127	7.83452e-08	-0.885704	Rps4x	cds			chr11-32011848-32012381	0.0478678	-0.967658	Nsg2	utr
chr10-127926609-127928182	9.25894e-23	-0.383382	Baz2a	cds			chrX-11954426-11955354	7.86189e-08	-0.980497	Bcor	gap			chr11-32112028-32112691	4.68756e-05	-2.91194	Il9r	utr
chr3-20208252-20209852	9.28267e-23	-0.518378	Gyg	cds			chr4-117077680-117078614	7.87835e-08	-0.76354	Armh1	gap			chr11-32176134-32177184	0.0366151	-0.550535	Mpg	cds
chr9-110946718-110948535	9.2955e-23	-0.539087	Lrrfip2	utr			chr6-128400900-128402063	7.89792e-08	-0.475817	Itfg2	cds			chr11-32217077-32217862	0.00222633	-0.953435	Nprl3	cds
chr13-23934875-23936380	9.50839e-23	-0.669774	H3c2	cds			chr10-79831689-79832471	7.90701e-08	-0.5742	Abca7	utr			chr11-32395560-32396049	0.00695624	-1.33587	Ubtd2	exon
chr12-54742095-54744410	9.58405e-23	-0.313834	Eapp	cds			chr2-156727733-156729437	7.94884e-08	-0.519262	Sla2	utr			chr11-32484643-32485157	0.000398855	-1.63838	Stk10	gap
chr18-12254024-12254944	9.67497e-23	-0.555248	Tmem241	cds			chr4-137989163-137990263	7.9559e-08	-0.748273	Kif17	cds			chr11-32491988-32493341	0.021072	-0.36024	Stk10	gap
chr8-125623356-125625165	9.76471e-23	-0.474951	Exoc8	cds			chr1-84815903-84817929	7.97254e-08	-0.494597	Fbxo36	cds			chr11-32532548-32533316	0.03064	-0.496992	Stk10	gap
chr5-31377092-31378676	9.82803e-23	-0.37522	Ppm1g	cds			chr9-122634034-122635199	7.97306e-08	-0.540538	Tcaim	utr			chr11-3280406-3280926	0.00095792	-1.60909	Pik3ip1	utr
chr16-90523551-90524932	9.99887e-23	-0.529081	Mis18a	cds			chr7-99808150-99809179	8.00595e-08	-0.575651	Lipt2	cds			chr11-33096633-33098704	0.0192823	-0.498809	Fgf18	cds
chr5-129096438-129098209	1.00646e-22	-0.41853	Ran	cds			chr5-114827677-114829371	8.03098e-08	-0.494119	Gltp	cds			chr11-33112004-33113569	0.00028787	-0.692911	Npm1	cds
chr2-22929080-22930627	1.00959e-22	-0.329014	Abi1	cds			chr12-4525735-4527786	8.05586e-08	-0.720199	Ncoa1	utr			chr11-3358134-3359659	5.18435e-05	-0.818204	Limk2	cds
chr2-130115798-130116871	1.01227e-22	-0.392584	Nop56	cds			chr2-121000355-121002174	8.10828e-08	-0.622594	Tubgcp4	cds			chr11-33650585-33652394	0.000821897	-0.476659	Kcnip1	gap
chr16-38382435-38383779	1.0212e-22	-0.527228	Tmem39a	utr			chr14-31391500-31392216	8.11149e-08	-1.29212	Btd	utr			chr11-33656722-33657275	5.85258e-05	-1.22525	Kcnip1	gap
chr15-84739187-84741138	1.03075e-22	-0.737416	Phf21b	cds			chr4-148710180-148711758	8.18656e-08	-0.391481	Tardbp	utr			chr11-33878741-33879007	0.0424185	-1.04624	Kcnip1	gap
chr1-138102499-138103497	1.04817e-22	-0.61626	Ptprc	cds			chr17-18057795-18059161	8.2104e-08	-0.455243	Spaca6	cds			chr11-33881387-33883184	0.019033	-0.387446	Kcnip1	gap
chr4-132740190-132741305	1.08509e-22	-0.635446	Ahdc1	gap			chr16-22962594-22963570	8.25432e-08	1.50409	Adipoq	exon			chr11-33888551-33890202	0.00185231	-0.436958	Kcnip1	gap
chr5-113909212-113911386	1.09092e-22	-0.357025	Sart3	cds			chr1-180971211-180972311	8.28549e-08	-0.735917	Nvl	cds			chr11-33998481-33999230	0.00531757	-1.42098	4930469K13Rik	gap
chr4-137943262-137945156	1.09229e-22	-0.374335	Hp1bp3	utr			chr11-70611091-70611937	8.3023e-08	1.27675	Kif1c	gap			chr11-34013590-34014511	0.000324278	-0.969054	4930469K13Rik	gap
chr19-6134307-6135944	1.11143e-22	-0.398706	Zfpl1	cds			chr17-80513523-80515180	8.31206e-08	-0.380817	Srsf7	cds			chr11-34661271-34661722	0.0387391	-0.654797	Dock2	gap
chr11-69870531-69872495	1.12177e-22	-0.427111	Elp5	cds			chr16-52271897-52273980	8.32972e-08	-0.549459	Alcam	cds			chr11-34666155-34666804	0.00528284	-0.867135	Dock2	gap
chr5-27995764-27997159	1.13203e-22	-0.395522	Paxip1	cds			chrX-95139136-95141004	8.35177e-08	-0.475127	Msn	cds			chr11-34724050-34725039	0.0132348	-0.873705	Spdl1	utr
chr14-59677472-59679212	1.13908e-22	-0.373118	Cab39l	utr			chr4-75195862-75197924	8.35569e-08	-0.474471	Dmac1	cds			chr11-35724809-35725564	0.0322675	-0.565355	Rars	cds
chr1-165590453-165592208	1.15298e-22	-0.383056	Creg1	cds			chr11-83545328-83546163	8.37233e-08	-0.491332	Ccl3	exon			chr11-4044270-4045506	0.00176222	-1.38398	Mtfp1	cds
chr9-53577736-53579053	1.16335e-22	-0.451558	Cul5	cds			chr7-30655050-30657173	8.41263e-08	-0.368279	Usf2	cds			chr11-40582888-40584598	0.0163071	-0.428859	Mat2b	cds
chr1-87683117-87684406	1.1649e-22	-0.413593	Atg16l1	cds			chr8-107141553-107142707	8.41806e-08	-0.572974	Zfp90	cds			chr11-40623904-40625041	0.00378628	-0.510389	Nudcd2	cds
chr3-87836792-87838164	1.16798e-22	-0.440847	Rrnad1	cds			chr8-121834444-121835431	8.43833e-08	-0.552558	Mthfsd	cds			chr11-4153083-4154021	0.000164719	-1.03238	Tbc1d10a	gap
chr17-8529495-8530400	1.18609e-22	-0.455016	Sft2d1	cds			chr11-59340509-59341707	8.4563e-08	-0.870439	Jmjd4	cds			chr11-4155882-4156936	0.0387232	-0.911453	Tbc1d10a	gap
chr16-17093889-17096088	1.18774e-22	-0.511631	Tmem191c	cds			chr15-74580677-74581895	8.4892e-08	-0.742809	Jrk	utr			chr11-4185776-4187041	0.0120924	-0.691773	Osm	cds
chr3-63870963-63872429	1.19305e-22	-0.462858	Slc33a1	cds			chr15-102044104-102045190	8.4963e-08	-0.377674	Spryd3	cds			chr11-4187217-4187967	0.015772	-0.697348	Osm	gap
chr9-44254683-44255660	1.20895e-22	-0.395249	Hmbs	cds			chr2-157869452-157871311	8.52559e-08	-0.648735	Rprd1b	cds			chr11-4210376-4211608	9.23064e-05	-1.01729	Lif	gap
chr11-69523050-69524320	1.21773e-22	-0.367996	Fxr2	cds			chr2-126850235-126850992	8.54611e-08	-0.801914	Ap4e1	cds			chr11-4238809-4239986	6.24644e-05	-1.03165	Lif	utr
chr4-127137137-127138149	1.21965e-22	-0.486393	Smim12	utr			chr2-91837824-91839363	8.54652e-08	-0.463248	Creb3l1	gap			chr11-43275620-43276539	0.0241859	-0.552442	Pttg1	utr
chr2-33260460-33261802	1.22481e-22	-0.396115	Ralgps1	utr			chr4-155896266-155897714	8.57038e-08	-0.414624	Ccnl2	cds			chr11-43285890-43286943	8.27668e-05	-3.29173	Pttg1	utr
chr5-72791780-72792612	1.23324e-22	-0.462954	Cnga1	gap			chr13-95112389-95113293	8.65001e-08	-0.668068	Wdr41	cds			chr11-43418956-43420414	0.0302118	-1.20049	Ccnjl	cds
chr6-115652582-115654042	1.23966e-22	-0.36126	Raf1	utr			chr5-108133810-108136102	8.67911e-08	-0.454726	Dipk1a	cds			chr11-4373699-4374212	0.002465	-2.13533	Hormad2	gap
chr14-99851973-99852678	1.25335e-22	-1.26581	Klf12	utr			chr2-36119935-36121364	8.71123e-08	-0.693849	Ptgs1	cds			chr11-44367267-44367673	0.0480118	-1.13086	Ublcp1	exon
chr12-59107161-59108422	1.27241e-22	-0.45892	Trappc6b	cds			chr12-69410525-69411242	8.7452e-08	-0.804755	Nemf	exon			chr11-44409348-44411553	1.2607e-05	-0.727267	Rnf145	utr
chr1-34524267-34525263	1.27564e-22	-0.699401	Ptpn18	utr			chr19-6134307-6135944	8.74528e-08	-0.450195	Zfpl1	cds			chr11-44419504-44420818	0.0300466	-1.03505	Rnf145	gap
chr8-89361846-89363015	1.27627e-22	-0.53829	Snx20	utr			chr10-126736599-126737463	8.74804e-08	-0.690247	Atp23	cds			chr11-44434898-44435172	0.0042085	-2.09017	Rnf145	gap
chr2-158251064-158252936	1.29034e-22	-0.450958	Ralgapb	utr			chr5-3392135-3394855	8.78752e-08	-0.514502	Cdk6	cds			chr11-44471739-44472564	0.00285197	-1.77984	Rnf145	utr
chr5-138184962-138186343	1.30128e-22	-0.521645	Cnpy4	cds			chr15-43145374-43146408	8.80299e-08	-0.689502	Eif3e	cds			chr11-45685216-45685959	0.00124224	-1.29455	Clint1	exon
chr1-134342397-134343755	1.30288e-22	-0.373334	Adipor1	utr			chr10-93870893-93872558	8.85842e-08	-0.387661	Vezt	cds			chr11-45834561-45836068	0.00628384	-0.599177	Lsm11	cds
chr5-111477760-111479304	1.31608e-22	-0.460417	Pitpnb	cds			chr6-92190803-92192113	8.86482e-08	-0.646434	Rbsn	utr			chr11-46153268-46154536	0.00828636	1.9469	Cyfip2	gap
chr18-62312304-62313604	1.31669e-22	-0.348027	Adrb2	cds			chr7-3706563-3707819	8.89397e-08	-0.567938	Rps9	cds			chr11-46234535-46235562	0.00107652	-0.685561	Itk	utr
chr13-99480413-99481473	1.32922e-22	-0.532766	Mrps27	cds			chr19-36895866-36896724	8.90899e-08	-0.858302	Fgfbp3	cds			chr11-46239227-46239553	0.00893576	-1.3793	Itk	gap
chr5-144704264-144705908	1.34e-22	-0.421111	Trrap	utr			chr6-47854167-47855617	8.92329e-08	-0.70271	Zfp282	cds			chr11-46263114-46264258	0.00412546	-1.53951	Itk	gap
chr9-89995040-89997271	1.34265e-22	-0.321234	Morf4l1	cds			chrX-141172535-141174118	8.92677e-08	-0.530663	Acsl4	utr			chr11-46270819-46271370	0.0297873	-1.07435	Itk	gap
chr7-19398427-19399777	1.36985e-22	-0.428415	Clptm1	cds			chr13-63578557-63579954	8.95432e-08	-0.389696	Fancc	utr			chr11-46280131-46280873	0.00615214	-0.498385	Itk	cds
chr2-19661725-19664065	1.39059e-22	-0.340186	Otud1	cds			chr16-90016968-90018861	8.98287e-08	-0.498977	Sod1	cds			chr11-46311887-46312734	0.0206952	-1.12309	Fam71b	utr
chr9-80173339-80174233	1.416e-22	-0.547306	Myo6	cds			chr17-28909692-28911669	9.00331e-08	-0.38286	Mapk14	cds			chr11-4844871-4845842	0.00290226	-0.920942	Thoc5	utr
chr11-86247957-86249384	1.42904e-22	-0.413784	Med13	cds			chr16-75705473-75706400	9.03776e-08	-0.52347	Samsn1	cds			chr11-48680862-48681365	0.0192326	-1.13893	Rack1	exon
chr14-32505772-32507074	1.44111e-22	-0.648947	Tmem273	exon			chr11-54677541-54678919	9.05655e-08	-0.410104	Cdc42se2	utr			chr11-48690349-48691824	0.0298367	-0.392725	Rack1	cds
chr18-53308810-53310575	1.44394e-22	-0.456546	Snx2	cds			chr4-120808005-120809539	9.09349e-08	-0.472286	Zfp69	utr			chr11-48714231-48715504	0.0203666	-0.969712	Gm12184	utr
chr1-79648648-79650067	1.46769e-22	-0.647219	Ap1s3	cds			chr5-100967475-100969011	9.09839e-08	-0.810234	Abraxas1	cds			chr11-48728058-48729564	0.0444758	-0.683555	Trim7	cds
chr6-83890772-83892147	1.46818e-22	-0.506609	Zfp638	utr			chr12-25261315-25261837	9.10746e-08	-0.661693	Id2	exon			chr11-48744111-48744971	0.0266914	-0.566647	Trim7	exon
chr6-129529218-129529814	1.48968e-22	-1.03851	Gabarapl1	utr			chr9-114606924-114607396	9.1137e-08	-0.569662	Cmtm7	gap			chr11-48817236-48818149	0.0158947	-1.15677	Gm12185	utr
chr6-134542638-134544586	1.49534e-22	-0.514162	Lrp6	cds			chr2-157407567-157409017	9.11464e-08	-0.488966	Blcap	utr			chr11-48984346-48985309	0.000901458	-0.817541	Ifi47	gap
chr7-138478525-138479270	1.51108e-22	1.24303	Ppp2r2d	gap			chr2-164720163-164722415	9.14854e-08	-0.341334	Pcif1	utr			chr11-4936471-4937612	3.89815e-06	-1.03765	Ap1b1	utr
chr6-28420841-28422050	1.54072e-22	-0.480116	Gcc1	cds			chr5-121589320-121591024	9.17241e-08	-0.449274	Erp29	cds			chr11-49549312-49550318	0.033337	-0.835123	Scgb3a1	exon
chr1-37928512-37929876	1.54272e-22	-0.609785	Mitd1	cds			chr10-77904632-77905940	9.19887e-08	-0.729189	Icosl	cds			chr11-49602558-49603890	0.00131907	-0.617206	Cnot6	utr
chr1-85821984-85823709	1.56285e-22	-0.567359	Itm2c	cds			chr5-64249890-64251196	9.23395e-08	-0.54811	Pgm2	cds			chr11-49701584-49702482	0.0016601	1.07657	Gfpt2	cds
chr15-76087733-76088749	1.60192e-22	-0.406349	Plec	gap			chr18-34463496-34464583	9.2709e-08	-0.525538	Srp19	cds			chr11-49745702-49746397	0.0341415	-1.08078	Mapk9	gap
chr11-110809524-110810285	1.60287e-22	-0.842259	Kcnj16	exon			chr16-87292070-87293248	9.29587e-08	-0.537694	Cct8	cds			chr11-49915251-49916669	0.00132309	-0.71159	Rnf130	cds
chr5-28586864-28587789	1.60939e-22	1.54391	Rbm33	gap			chr17-36421484-36422815	9.32756e-08	-0.678485	Gm7030	gap			chr11-50021415-50022855	0.0383682	-0.332075	Tbc1d9b	cds
chr6-90655744-90656727	1.61201e-22	-0.557719	Iqsec1	gap			chr18-38102159-38103404	9.352e-08	-0.559308	Fchsd1	cds			chr11-50024909-50025611	0.00189966	-1.11289	Tbc1d9b	gap
chr7-127565965-127567936	1.63884e-22	-0.326948	Fus	cds			chr14-31215908-31217425	9.35728e-08	-0.535469	Eaf1	cds			chr11-50127175-50128441	0.00388093	-0.481162	Ltc4s	cds
chr5-99647260-99648056	1.64894e-22	0.830648	Rasgef1b	gap			chr15-97681902-97682880	9.36107e-08	-0.603506	Slc48a1	cds			chr11-50182091-50183706	0.00687773	-0.403408	Maml1	cds
chr7-79943655-79944906	1.66609e-22	-0.370916	Prc1	cds			chr7-126358258-126359787	9.43047e-08	-0.749146	Mapk3	cds			chr11-50267543-50269491	0.0203385	-0.333449	Hnrnph1	cds
chr17-29019376-29021295	1.6757e-22	-0.354805	Brpf3	utr			chr12-25257875-25259332	9.46472e-08	-0.408572	Id2	exon			chr11-5047929-5050266	0.00309356	-0.541207	Ewsr1	cds
chr8-107774490-107775700	1.67589e-22	-0.684048	Cog8	cds			chr6-41518373-41519142	9.46644e-08	-1.44015	Prss2	utr			chr11-5064719-5065483	0.0266608	-1.26683	Emid1	gap
chr12-110703555-110705285	1.68013e-22	-0.451751	Wdr20	cds			chr2-91559978-91561187	9.47062e-08	-0.858544	Ambra1	utr			chr11-50717819-50718874	0.0288235	-0.875975	Zfp354c	utr
chr9-21278384-21279824	1.68279e-22	-0.361522	Ilf3	utr			chr9-63929152-63930629	9.47205e-08	-0.848148	Smad6	cds			chr11-51468362-51468804	0.000837091	-2.20975	Col23a1	gap
chr1-138890373-138892120	1.69083e-22	-0.569458	Dennd1b	cds			chr2-118986536-118988006	9.49326e-08	-0.615376	Rmdn3	cds			chr11-51474817-51476057	0.00230737	-0.51805	Phykpl	cds
chr10-116898811-116899994	1.69881e-22	-0.351856	Cct2	cds			chr11-57534956-57536543	9.53961e-08	-0.58116	Galnt10	cds			chr11-51496547-51498177	0.000235771	-0.555116	Hnrnpab	cds
chr11-60617404-60619594	1.70853e-22	-0.336115	Flii	cds			chr16-17325937-17327320	9.5568e-08	-0.555205	Lztr1	cds			chr11-51506073-51506866	0.0484269	-0.541425	Nhp2	exon
chr12-78794814-78796589	1.73027e-22	-0.396323	Pals1	utr			chr9-48406025-48407241	9.56098e-08	-0.479437	Rbm7	cds			chr11-51508548-51508858	0.00292477	-1.76274	Nhp2	exon
chr2-5849143-5850463	1.73985e-22	-0.545208	Cdc123	cds			chr9-123546270-123547124	9.58382e-08	-0.452747	Lztfl1	cds			chr11-51541119-51542372	0.00120782	-0.934015	D930048N14Rik	cds
chr7-78432293-78433493	1.7438e-22	-0.564197	Mrps11	cds			chr8-26483279-26484589	9.59158e-08	-0.836742	Pomk	utr			chr11-5165374-5166090	0.00824698	-1.57999	Kremen1	cds
chr10-76073166-76074146	1.74562e-22	-0.578529	Prmt2	utr			chr10-90917817-90919495	9.61708e-08	-0.401772	Ikbip	cds			chr11-51654074-51654830	0.0379841	-0.790107	Sar1b	utr
chr17-24381562-24382882	1.74696e-22	-0.464294	Amdhd2	cds			chr19-16109646-16111379	9.64964e-08	-0.544468	Gnaq	cds			chr11-51806239-51807733	0.0303078	-1.01517	Cdkn2aipnl	exon
chr2-36119935-36121364	1.74981e-22	-0.62895	Ptgs1	cds			chr5-149165574-149166518	9.67551e-08	-0.490741	Uspl1	utr			chr11-51821930-51823022	6.83598e-05	-0.832636	Cdkn2aipnl	exon
chr8-46616081-46617215	1.7509e-22	-0.430182	Cfap97	utr			chr1-92838131-92839712	9.70453e-08	-0.610836	Rnpepl1	cds			chr11-52152837-52153082	0.00622232	-1.71866	Tcf7	gap
chr10-75152335-75153992	1.75411e-22	-0.37751	Adora2a	utr			chr1-55065981-55066954	9.71434e-08	-0.438581	Sf3b1	cds			chr11-52173290-52173559	0.0102608	-1.50963	Tcf7	cds
chr3-97807940-97809210	1.77201e-22	-0.603309	Sec22b	cds			chr5-104060978-104061490	9.71611e-08	-0.954537	Klhl8	exon			chr11-52188203-52188503	0.0223492	-0.910159	Tcf7	exon
chr11-50267543-50269491	1.78606e-22	-0.311417	Hnrnph1	cds			chr13-41511580-41513110	9.73316e-08	-0.408832	Nedd9	cds			chr11-52241545-52242112	0.0425989	-0.856418	Vdac1	exon
chr10-59158633-59160128	1.79078e-22	-0.378928	P4ha1	utr			chr9-44328523-44329715	9.76019e-08	-0.546573	Ccdc84	cds			chr11-53221066-53221670	0.000892042	-1.39467	Zcchc10	cds
chr8-4374509-4375799	1.80584e-22	-0.332049	Ccl25	cds			chr1-58461726-58463513	9.77613e-08	-0.404885	Clk1	utr			chr11-53321004-53322422	0.0286908	-0.270754	Uqcrq	cds
chrX-138713286-138714321	1.80877e-22	-0.967174	Cldn2	utr			chr10-57670540-57671514	9.84442e-08	-0.611784	Smpdl3a	cds			chr11-53334646-53335044	0.0208506	-1.26452	Gdf9	utr
chr7-30233955-30235049	1.84676e-22	-0.404644	Arhgap33	cds			chr4-133301318-133302499	9.87413e-08	-0.754946	Gpatch3	cds			chr11-53407587-53408143	0.000511313	-2.56932	Septin8	exon
chr4-94938056-94939242	1.88392e-22	-0.487934	Jun	cds			chr17-83619665-83620408	9.95526e-08	-0.519225	Eml4	exon			chr11-53419079-53419876	0.00853094	-0.92465	Septin8	gap
chr10-62437083-62438749	1.89172e-22	-0.425147	Ddx21	cds			chr11-71932110-71933411	1.001e-07	-0.80673	Pimreg	utr			chr11-53457810-53458769	0.0254068	-0.729819	Kif3a	cds
chr6-47430360-47432489	1.89206e-22	-0.459829	Cul1	utr			chr17-86752080-86752857	1.00326e-07	-0.787565	Prkce	gap			chr11-53517500-53519004	0.0312036	-0.879532	Il13	utr
chr13-81858369-81860299	1.90503e-22	-0.33257	Mblac2	cds			chr1-132404265-132405480	1.00612e-07	-0.996147	Rbbp5	cds			chr11-53597419-53598554	0.0440422	-0.536079	Rad50	cds
chr10-121311385-121312893	1.91604e-22	-0.355784	Rassf3	cds			chr13-45184292-45185778	1.01041e-07	-0.694475	Dtnbp1	exon			chr11-53653751-53655066	0.0391425	-0.309939	Irf1	exon
chr4-89438244-89439325	1.93626e-22	0.721537	Dmrta1	exon			chr11-72497588-72499516	1.01437e-07	-0.324531	Ube2g1	cds			chr11-53660241-53661701	0.0286097	-0.302453	Irf1	utr
chr16-35891304-35892738	1.96272e-22	-0.402507	Ccdc58	cds			chr2-127049654-127050693	1.01868e-07	-0.528908	Snrnp200	cds			chr11-53693771-53695310	0.0223679	-0.505835	Gm12216	gap
chr5-90512973-90514837	1.9739e-22	-0.385294	Ankrd17	cds			chr15-100124903-100126875	1.01869e-07	-0.586129	Atf1	utr			chr11-53700737-53701468	0.00351201	-0.690664	Gm12216	gap
chr16-94170589-94172810	1.99143e-22	-0.457844	Pigp	cds			chr15-100802672-100804092	1.02104e-07	0.649171	Scn8a	gap			chr11-53729793-53730902	0.000485071	-0.71985	Gm12216	gap
chr6-83142053-83143608	1.99455e-22	-0.631478	Dctn1	utr			chrX-162740447-162741887	1.02594e-07	-0.426314	Zrsr2	cds			chr11-53748666-53750650	0.0106795	-0.514402	Gm12216	utr
chr8-4542659-4544312	2.0029e-22	-0.416771	Cers4	utr			chr11-85125079-85126473	1.02733e-07	-0.465621	Appbp2	cds			chr11-53781735-53783016	0.0153579	-0.34146	Slc22a5	cds
chr7-125191943-125193434	2.0251e-22	-0.563501	Il21r	exon			chr13-42204629-42206576	1.03363e-07	-0.340661	Hivep1	utr			chr11-53783792-53784193	0.0382614	-0.802645	Slc22a5	exon
chr12-17740145-17742382	2.03423e-22	-0.346751	Hpcal1	utr			chr19-46326490-46327941	1.03678e-07	-0.600866	Cuedc2	utr			chr11-53870129-53871462	0.000197443	-1.33156	Slc22a21	cds
chr1-36595633-36598119	2.04079e-22	-0.344025	Sema4c	utr			chr11-75804017-75805214	1.03886e-07	-0.524711	Rph3al	gap			chr11-54051745-54052116	0.0207555	-1.48464	P4ha2	exon
chr2-130680977-130682479	2.05837e-22	-0.693525	Dnaaf9	cds			chr1-190794485-190795668	1.04094e-07	-1.01172	Nsl1	cds			chr11-54061697-54062627	0.00293748	-1.32596	P4ha2	exon
chr2-155952584-155954123	2.092e-22	-0.580935	Gm28036	utr			chr8-10576578-10577172	1.04272e-07	1.4802	Myo16	gap			chr11-54105132-54106104	0.0104592	-1.08394	Csf2	utr
chr19-3900772-3902677	2.12565e-22	-0.349106	Chka	cds			chr9-110360893-110362428	1.04682e-07	-0.391398	Setd2	cds			chr11-5435068-5436247	0.00130085	-0.994693	Xbp1	exon
chr11-4936471-4937612	2.20545e-22	-0.506145	Ap1b1	utr			chr9-103107217-103108328	1.04906e-07	-0.63466	Trf	cds			chr11-54631939-54632565	0.000139145	-2.91635	Cdc42se2	utr
chr19-4446450-4448685	2.21239e-22	-0.328585	Kdm2a	utr			chr14-48683337-48684693	1.05733e-07	-0.439893	Tmem260	cds			chr11-54654464-54655352	0.00659985	-0.855149	Cdc42se2	gap
chr3-153649320-153650651	2.2272e-22	-0.345742	Acadm	cds			chr14-36689982-36691150	1.07108e-07	-0.495324	Ccser2	utr			chr11-54665157-54665794	0.0036726	-1.88281	Cdc42se2	gap
chr3-95124319-95125525	2.2706e-22	-0.369851	Gabpb2	utr			chr5-142386512-142388440	1.07586e-07	-0.822786	Foxk1	cds			chr11-54692472-54693455	0.0409483	-0.364845	Cdc42se2	exon
chr10-115150041-115152000	2.28442e-22	-0.4477	Rab21	cds			chr19-36352056-36353461	1.08118e-07	-0.523951	Pcgf5	gap			chr11-54698341-54699429	0.0386504	-0.408913	Lyrm7	utr
chr8-10576578-10577172	2.30041e-22	1.52389	Myo16	gap			chr4-126147363-126148021	1.08658e-07	-0.483735	Map7d1	gap			chr11-5470289-5472318	0.0277828	-0.320721	Xbp1	cds
chr6-148796474-148798276	2.33855e-22	-0.397368	Caprin2	cds			chr18-24337946-24339682	1.08968e-07	-0.535032	Galnt1	utr			chr11-54756834-54758068	0.0232104	-0.69191	Hint1	cds
chr4-126450416-126451476	2.34072e-22	-0.570811	Clspn	cds			chr9-64188291-64189386	1.09174e-07	-0.541996	Tipin	utr			chr11-54843294-54843823	0.0203641	-1.08167	Tnip1	gap
chr16-4756438-4757569	2.35787e-22	-0.537641	Nudt16l1	cds			chr18-38131312-38132783	1.09564e-07	-0.809053	Arap3	utr			chr11-54849266-54849782	0.00129333	-1.15704	Tnip1	gap
chr9-95193478-95194200	2.4124e-22	-1.02698	Slc9a9	utr			chr10-20952701-20953963	1.09641e-07	-0.789396	Ahi1	gap			chr11-54862900-54863849	0.00211505	-1.0279	Anxa6	utr
chr9-65966817-65967985	2.41303e-22	-0.362762	Ppib	cds			chr5-124118486-124119476	1.10748e-07	-0.620936	Hip1r	gap			chr11-54864166-54864981	0.00172885	-0.930003	Anxa6	utr
chr19-47525030-47526712	2.41348e-22	-0.456048	Stn1	utr			chr17-35200325-35201457	1.11221e-07	-0.577924	Lsm2	cds			chr11-5640700-5642021	0.0171176	-1.19028	Ankrd36	cds
chr15-57938772-57940658	2.45809e-22	-0.30493	Gm29394	utr			chr2-167430403-167431691	1.11332e-07	-0.675975	Ube2v1	utr			chr11-5656802-5657918	0.0101177	-0.653994	Mrps24	cds
chr16-33071026-33072686	2.46478e-22	-0.451978	Snx4	cds			chr8-120284625-120286038	1.11518e-07	-0.467682	Mbtps1	utr			chr11-57335784-57336760	0.000114982	-1.07543	Fam114a2	utr
chr2-30141387-30142172	2.47114e-22	-0.573015	Gm28035	gap			chr8-41826792-41828337	1.12031e-07	-0.505647	Asah1	cds			chr11-5737967-5739567	0.000575805	-0.524795	Dbnl	cds
chr9-63305854-63307103	2.48419e-22	-0.401236	2300009A05Rik	cds			chr7-141667038-141668032	1.12597e-07	1.6331	Gm45618	cds			chr11-57546462-57546859	0.0417144	-1.03148	Galnt10	gap
chr1-130389845-130390790	2.50925e-22	-0.506065	Cd55	cds			chr4-107780029-107781199	1.13197e-07	-0.421304	Cpt2	cds			chr11-57559917-57560741	0.0127448	-0.480337	Galnt10	gap
chr9-66065065-66066183	2.57702e-22	-0.428305	Dapk2	utr			chr14-75521040-75522363	1.14261e-07	-0.556534	Zc3h13	utr			chr11-57563892-57564255	0.00691767	-1.09413	Galnt10	gap
chr17-17171319-17171937	2.60504e-22	-0.546522	Zfp960	exon			chr14-68078720-68079562	1.15144e-07	-0.821639	Dock5	gap			chr11-57566107-57566921	0.0113011	-1.27429	Galnt10	gap
chr12-100802905-100803911	2.61199e-22	-0.633897	Dglucy	gap			chr6-28260663-28262593	1.15406e-07	-0.53544	Zfp800	cds			chr11-57843318-57843887	0.0403599	-0.737731	Larp1	exon
chr17-36132228-36134794	2.61757e-22	-0.41879	Flot1	cds			chr14-68287972-68289237	1.15861e-07	-1.07351	Nefm	utr			chr11-5787096-5788256	0.0164743	-0.428562	Polm	cds
chr4-46534086-46536789	2.62427e-22	-0.381036	Trim14	cds			chr18-36150913-36152276	1.1648e-07	-0.651782	Nrg2	cds			chr11-57899079-57901533	0.0251449	-0.399786	Larp1	cds
chr8-107661234-107663708	2.62555e-22	-0.416072	Sntb2	cds			chr17-33847551-33848589	1.17395e-07	-0.530656	Zfp414	cds			chr11-57986919-57987497	0.020494	-0.646064	Gm12248	exon
chr18-21028596-21030035	2.64719e-22	-0.367565	Trappc8	cds			chr18-57487416-57488520	1.18114e-07	-0.695313	Prrc1	utr			chr11-58061989-58062824	0.0193332	-0.955878	Mrpl22	cds
chr10-20740257-20741247	2.7168e-22	-0.522164	Ahi1	exon			chr9-21175935-21176932	1.18673e-07	-0.413371	Atg4d	cds			chr11-58074270-58075087	0.0232621	-0.753328	Mrpl22	utr
chr1-64655575-64657105	2.74657e-22	-0.673079	Mettl21a	cds			chr9-42019537-42020336	1.18747e-07	-0.702134	Sorl1	gap			chr11-58101008-58102227	0.0435042	-0.851591	Irgm2	gap
chr5-24598202-24599937	2.75973e-22	-0.343336	Abcb8	cds			chr11-84069816-84071496	1.18775e-07	-0.331138	Acaca	utr			chr11-58220505-58221983	0.000692423	-0.549195	Zfp672	cds
chr1-121254767-121256201	2.76061e-22	-0.403784	Insig2	utr			chr17-29600153-29600965	1.1886e-07	-0.643568	Fgd2	utr			chr11-5832343-5833055	0.0174101	-0.570912	Pold2	exon
chr10-18110227-18111396	2.77975e-22	-0.361732	Ccdc28a	utr			chr16-56536870-56538312	1.19089e-07	-0.43165	Tfg	utr			chr11-58327511-58328232	0.00186759	-1.35833	Gm12253	cds
chr10-81265423-81267044	2.78884e-22	-0.433471	Nfic	cds			chr19-4674455-4676174	1.19177e-07	-0.534496	Rce1	cds			chr11-58757713-58758820	0.0220605	0.819508	2810021J22Rik	utr
chr11-113641457-113643420	2.7911e-22	-0.47717	Cdc42ep4	utr			chr4-124977948-124979676	1.19301e-07	-0.627526	Meaf6	cds			chr11-58838995-58840134	5.98453e-05	-1.67962	H2bu2	cds
chr1-155687616-155689180	2.81493e-22	-0.493801	Qsox1	cds			chr3-93504269-93505061	1.19937e-07	-0.571914	S100a10	utr			chr11-58850650-58851388	0.0276844	-0.519112	Trim17	gap
chr6-35350197-35351538	2.84395e-22	0.686642	Fam180a	exon			chr5-129936890-129937901	1.20035e-07	-0.566989	Nupr1l	cds			chr11-58867942-58869623	0.00297753	-0.831342	Trim11	cds
chr2-155667782-155669080	2.85712e-22	-0.51184	Eif6	cds			chr10-92916960-92917707	1.20083e-07	-0.676588	Cfap54	cds			chr11-5904939-5906243	2.58258e-05	-1.06923	Ykt6	cds
chr2-172281793-172282847	2.86833e-22	-0.589657	Rtf2	cds			chr11-87529693-87530424	1.20342e-07	-0.98735	Hsf5	gap			chr11-59098834-59100269	0.0096773	-0.564241	2310033P09Rik	cds
chr16-93680186-93681605	2.89954e-22	-0.436229	Chaf1b	cds			chr16-90806814-90809265	1.2069e-07	-0.39955	Synj1	cds			chr11-59396085-59397738	0.0215457	-0.664958	Zkscan17	utr
chr2-92013272-92014917	2.90707e-22	-0.604855	Phf21a	utr			chr13-48778400-48779523	1.20701e-07	-0.515224	Ptpdc1	utr			chr11-59514935-59515412	2.6078e-05	-2.97084	Olfr223	exon
chr13-55740409-55741592	2.92547e-22	-0.525383	Tmed9	cds			chr2-165334560-165335763	1.21372e-07	-0.699579	Trp53rka	cds			chr11-59543559-59544174	0.0331236	-0.962883	Mprip	exon
chr17-65919295-65921389	2.92739e-22	-0.35899	Vapa	cds			chr19-44376382-44378291	1.22112e-07	-0.366191	Scd1	utr			chr11-59699684-59701250	0.0110747	-0.434147	Flcn	utr
chr16-70110250-70111776	2.94495e-22	-0.347527	Gbe1	cds			chr9-26940781-26942163	1.22274e-07	-0.370465	Ncapd3	cds			chr11-59737900-59738264	0.00319507	-1.53199	Nt5m	gap
chr8-127449518-127450859	2.94659e-22	-0.596549	Irf2bp2	exon			chr4-141450128-141451270	1.22365e-07	-0.681947	Ddi2	cds			chr11-59738675-59739435	0.0336911	-0.86481	Nt5m	cds
chr5-65126298-65127860	2.94801e-22	-0.643337	Fam114a1	utr			chr10-5144187-5145259	1.22829e-07	-0.524573	Syne1	cds			chr11-59838523-59839551	0.000310378	-1.74321	Med9	cds
chr4-120682086-120683370	2.94893e-22	-0.356654	Nfyc	utr			chr4-156117286-156118443	1.24135e-07	-0.641962	Ttll10	utr			chr11-59854703-59856654	0.0113965	-0.531489	Rasd1	cds
chr4-155011503-155012977	2.95695e-22	-0.620931	Tnfrsf14	cds			chr7-99628767-99629841	1.25348e-07	-0.51064	Rnf169	cds			chr11-60004997-60007005	0.022652	-0.313416	Rai1	gap
chr15-99870089-99871680	3.02266e-22	-0.38331	Larp4	cds			chr1-155033944-155035301	1.25564e-07	-0.428816	Stx6	cds			chr11-60100933-60102112	0.00305927	-0.584785	Srebf1	cds
chr15-83032710-83034322	3.04905e-22	-0.344499	Poldip3	cds			chr13-23944968-23945969	1.25795e-07	-0.392133	H4c1	cds			chr11-60110518-60111678	5.34275e-06	-1.09138	Srebf1	cds
chr12-33210274-33210874	3.11478e-22	-0.778737	Atxn7l1	gap			chr11-78716978-78717764	1.26219e-07	-0.827687	Lyrm9	utr			chr11-60427781-60430071	0.0413495	-0.365852	Alkbh5	cds
chr10-128066966-128068880	3.14516e-22	-0.459323	Timeless	utr			chr7-143375888-143377049	1.26684e-07	-0.376122	Nadsyn1	cds			chr11-60593950-60594472	0.0271225	-1.28617	Llgl1	gap
chr1-172203536-172205034	3.15976e-22	-0.357043	Pigm	cds			chr4-155575081-155577107	1.2752e-07	-0.513191	Gnb1	utr			chr11-60803535-60805024	0.00402575	-0.751762	Natd1	cds
chr5-100186170-100188508	3.16349e-22	-0.294413	Enoph1	cds			chr2-37591967-37594010	1.2825e-07	-0.595065	Strbp	utr			chr11-60825917-60826657	0.027884	-0.527513	Map2k3	gap
chr6-83432308-83434237	3.19015e-22	-0.413531	Tet3	utr			chr2-109110695-109111711	1.29156e-07	-0.491002	Mettl15	utr			chr11-60920357-60921305	0.0342829	-1.16584	Kcnj12	gap
chr8-123293946-123295294	3.19872e-22	-0.411466	Cdt1	cds			chr4-152180109-152181714	1.29255e-07	-0.409459	Plekhg5	cds			chr11-6128644-6129455	1.07706e-06	-2.80755	Nudcd3	gap
chr11-57576600-57577275	3.19894e-22	-0.973015	Galnt10	gap			chr6-72592158-72594106	1.29649e-07	-0.373539	Tgoln1	cds			chr11-6134317-6134957	0.00393545	-1.58854	Nudcd3	gap
chr2-155570671-155571584	3.20784e-22	-0.486233	Edem2	cds			chr4-114856712-114857915	1.29984e-07	-0.402926	Stil	utr			chr11-61395287-61396231	0.0115318	-0.888252	B9d1	cds
chr2-155433761-155435039	3.26214e-22	-0.705929	Gss	utr			chr5-21991361-21992121	1.30097e-07	-0.837744	Psmc2	cds			chr11-61560550-61561209	0.00680099	-1.28578	Grap	cds
chr7-24831614-24832970	3.26845e-22	-0.592713	Pou2f2	cds			chr9-44793901-44794555	1.30184e-07	-1.25641	Kmt2a	exon			chr11-61574347-61575459	0.00143634	-1.11693	Fam83g	cds
chr10-80158605-80159812	3.27765e-22	-0.545092	Pcsk4	cds			chr2-173918751-173919759	1.30897e-07	-1.08578	Stx16	cds			chr11-61652277-61653328	0.0056762	-0.529507	Prpsap2	utr
chr1-4877553-4878806	3.32248e-22	-0.697871	Gm37988	cds			chr5-124386956-124388407	1.31634e-07	-1.21046	Pitpnm2	utr			chr11-61744764-61746310	0.0198368	-0.461291	Ulk2	cds
chr2-33797866-33798877	3.3512e-22	-0.60624	Mvb12b	exon			chr8-71046352-71047813	1.31778e-07	-0.458539	Isyna1	cds			chr11-61967180-61968601	0.00512994	1.79088	Specc1	cds
chr19-4355528-4356594	3.36241e-22	-0.478241	Grk2	cds			chr18-62852496-62853493	1.31942e-07	-0.994079	Spink13	gap			chr11-62347191-62349575	0.00075239	-0.552732	Pigl	cds
chr4-114764404-114766901	3.3817e-22	-0.38113	Foxd2	cds			chr1-36107115-36108767	1.3208e-07	-0.554337	Hs6st1	cds			chr11-62385238-62386173	0.0337728	-0.56695	Pigl	gap
chr19-6390632-6391902	3.3855e-22	-0.417129	Map4k2	cds			chr4-155169936-155171343	1.32198e-07	-0.385754	Morn1	cds			chr11-62398434-62398946	0.000209104	-1.27341	Pigl	cds
chr10-67338832-67340133	3.40978e-22	-0.905135	Egr2	exon			chr4-134381261-134382237	1.32387e-07	-0.790299	Man1c1	gap			chr11-62583894-62584496	0.00686255	-1.334	Zfp287	utr
chr3-130502198-130503550	3.40983e-22	-0.399245	Ostc	cds			chr15-31600947-31602861	1.32988e-07	-0.448102	Atpsckmt	cds			chr11-6315693-6316391	0.0446554	-0.636998	Ogdh	utr
chr11-32217077-32217862	3.41163e-22	-0.650001	Nprl3	cds			chr18-77861102-77862422	1.33012e-07	-0.542392	Atp5a1	cds			chr11-6341408-6342014	0.00970647	-0.842146	Zmiz2	gap
chr13-77856423-77857294	3.44068e-22	-0.627786	Fam172a	utr			chr3-95857814-95858895	1.33514e-07	-0.520664	Anp32e	utr			chr11-63804840-63805561	0.00031687	-2.11335	Hs3st3b1	gap
chr1-85659943-85660716	3.44325e-22	-0.450144	A630001G21Rik	gap			chr13-109682720-109684634	1.33965e-07	-0.982132	Pde4d	gap			chr11-63811145-63811654	0.021671	-0.806954	Hs3st3b1	gap
chr11-76288886-76290639	3.45848e-22	-0.485663	Nxn	cds			chr18-68064806-68067343	1.3427e-07	-0.558474	Ldlrad4	utr			chr11-63865777-63866650	0.000211906	-0.724414	Cox10	gap
chr9-106248831-106249353	3.47013e-22	-0.687186	Dusp7	gap			chr18-24253939-24255339	1.34488e-07	-0.427059	Ino80c	cds			chr11-63932118-63932470	0.0387881	-0.783172	Cox10	gap
chr12-3856033-3858713	3.50043e-22	-0.451863	Dnmt3a	utr			chr14-32519845-32520900	1.35418e-07	-1.22616	Tmem273	gap			chr11-6424762-6426492	0.0383743	-0.434129	Purb	cds
chr7-24229217-24231421	3.52239e-22	-0.374722	Irgq	cds			chr1-91120631-91121641	1.36401e-07	-0.716284	Ramp1	gap			chr11-6470463-6471143	0.0283565	-0.565936	Myo1g	cds
chr19-23250592-23251708	3.55534e-22	-0.614674	Smc5	cds			chr1-156385693-156387419	1.3776e-07	-0.521884	Abl2	cds			chr11-6510679-6511400	0.0316359	-0.778935	Ccm2	cds
chr17-47921673-47923140	3.56315e-22	-0.374207	Gm20517	cds			chr11-78103701-78104416	1.37782e-07	-0.813802	Supt6	cds			chr11-6512047-6512715	0.0391327	-0.863902	Ccm2	gap
chr4-128620938-128622623	3.5985e-22	-0.463506	Phc2	utr			chr4-46649517-46650987	1.38094e-07	-0.486182	Tbc1d2	cds			chr11-6516248-6516875	0.0043618	-1.26636	Ccm2	gap
chr13-12475235-12476993	3.61732e-22	-0.393957	Lgals8	utr			chr9-99012853-99013651	1.39203e-07	-0.787331	Pik3cb	gap			chr11-65697177-65698688	0.0337071	-0.384662	Zkscan6	utr
chr1-184266355-184267077	3.66749e-22	-0.951265	Hlx	utr			chr17-21926204-21927150	1.39549e-07	-0.75148	Zfp760	utr			chr11-6575678-6576657	0.0199227	-0.549648	Tbrg4	utr
chr16-30206482-30209197	3.67291e-22	-0.430089	Atp13a3	utr			chr15-74860121-74861563	1.39859e-07	-0.731414	Ly6i	exon			chr11-6629680-6630733	0.00708008	-0.980591	Ramp3	utr
chr16-4442012-4443005	3.70812e-22	-0.549472	Pam16	cds			chr2-150745817-150747075	1.39958e-07	-0.429044	Abhd12	cds			chr11-6644948-6645744	0.00429517	-1.16412	Ramp3	utr
chr3-127630385-127631628	3.7298e-22	-0.468058	Ap1ar	cds			chr2-5955223-5957093	1.40172e-07	-0.405959	Upf2	utr			chr11-6654801-6655191	0.0101447	-1.32578	Ramp3	utr
chr15-6736954-6739021	3.78242e-22	-0.424997	Rictor	cds			chr11-61744764-61746310	1.40222e-07	-0.486204	Ulk2	cds			chr11-66942570-66943972	0.0325385	-0.521434	Sco1	cds
chr7-140906773-140908625	3.81911e-22	-0.277638	Deaf1	cds			chr5-138184962-138186343	1.40536e-07	-0.581389	Cnpy4	cds			chr11-67417173-67418391	0.0497181	0.411817	Gas7	gap
chr15-85715947-85716859	3.83794e-22	-0.646672	Ttc38	cds			chr9-48391247-48392418	1.41033e-07	-0.445541	Rexo2	cds			chr11-67422676-67423543	0.0139551	-0.711258	Gas7	gap
chr2-125993655-125994604	3.83896e-22	-0.721894	Dtwd1	utr			chr17-57384523-57386190	1.41378e-07	-0.540059	Dennd1c	cds			chr11-68091913-68092235	0.0146749	-1.15876	Stx8	gap
chr11-20690456-20692835	3.8533e-22	-0.338861	Aftph	utr			chr18-62312304-62313604	1.41431e-07	-0.368747	Adrb2	cds			chr11-68322537-68323877	0.0484073	-0.28847	Pik3r5	utr
chr2-154277806-154279175	3.87363e-22	-0.345185	Cbfa2t2	cds			chr18-63824510-63826072	1.42565e-07	-0.464487	Txnl1	cds			chr11-68332629-68334294	0.0469155	0.546669	Pik3r5	gap
chr5-108608677-108609831	3.9637e-22	-0.493941	Pcgf3	utr			chr11-49887910-49888538	1.42803e-07	-0.603713	Rasgef1c	utr			chr11-68393215-68393963	0.000723268	1.28495	Pik3r6	utr
chr14-19873299-19874412	3.96599e-22	-0.415173	Rtraf	cds			chr10-107955210-107956153	1.43167e-07	-0.576235	Ppp1r12a	exon			chr11-68581972-68583058	0.00832824	-0.819905	Myh10	utr
chr10-75756558-75758056	4.01856e-22	-0.625262	Smarcb1	cds			chr9-65487060-65488564	1.43283e-07	-0.302293	Plekho2	cds			chr11-68617053-68618057	0.0157666	-0.655212	Myh10	gap
chr8-4287850-4289822	4.02007e-22	-0.335402	Gm49320	cds			chr1-59275860-59277455	1.43352e-07	-0.454553	Als2	utr			chr11-68863990-68864857	0.000391033	-2.0367	Rangrf	cds
chr4-123465422-123467080	4.08633e-22	-0.392192	Macf1	cds			chr14-30949891-30951104	1.43584e-07	-0.746411	Sema3g	cds			chr11-68927538-68928356	0.00949657	-1.18346	Ctc1	utr
chr17-31513896-31515862	4.09542e-22	-0.449517	Slc37a1	utr			chr12-112639347-112642125	1.4384e-07	-0.45431	Akt1	utr			chr11-68930649-68932197	0.00410331	-0.531541	Ctc1	utr
chr2-128269592-128271520	4.13019e-22	-0.412144	Spdye4c	exon			chr2-30175645-30176930	1.43948e-07	-0.58583	Nup188	cds			chr11-68936220-68937146	0.00601323	-0.746728	Aurkb	cds
chr17-36330785-36332412	4.18306e-22	-0.446894	H2-T24	cds			chr2-84557180-84558203	1.46805e-07	-0.468018	Clp1	utr			chr11-68956948-68957553	0.00391591	1.45623	Tmem107	exon
chr4-56801768-56803052	4.19175e-22	-0.559745	Abitram	cds			chr2-180351191-180352829	1.47249e-07	-0.463208	Dido1	utr			chr11-68963666-68964776	0.00416584	-0.637274	Tmem107	utr
chr14-61918211-61919252	4.20752e-22	-0.413535	Kcnrg	utr			chr9-57346457-57347607	1.47281e-07	-0.478209	Ppcdc	utr			chr11-68987853-68988160	0.0221825	-0.582691	Per1	gap
chr14-31253208-31254137	4.23799e-22	-0.582375	Colq	gap			chr12-87434019-87435549	1.47688e-07	-0.312502	Sptlc2	cds			chr11-69009326-69009762	0.0028162	-1.84897	Hes7	exon
chr6-127430144-127431093	4.25768e-22	-0.531014	Parp11	utr			chr3-33853389-33854893	1.47808e-07	-0.362494	Ttc14	cds			chr11-69087477-69088824	0.00271882	-1.6651	Alox8	cds
chr2-92875537-92876800	4.26398e-22	-0.425249	Prdm11	utr			chr14-30597215-30597973	1.48811e-07	-1.49343	Stimate	utr			chr11-69230802-69232087	0.0320722	-0.761888	Rnf227	cds
chrX-149595686-149596783	4.28781e-22	-0.784972	Maged2	cds			chr11-40582888-40584598	1.48819e-07	-0.51311	Mat2b	cds			chr11-69285560-69287203	0.00273564	-0.44218	Naa38	cds
chr3-36529137-36530490	4.29108e-22	-0.329429	Anxa5	cds			chr1-192945183-192946917	1.48987e-07	-0.482253	Hsd11b1	utr			chr11-69469680-69472494	0.000434733	-0.504985	Wrap53	cds
chr15-98890352-98892173	4.30901e-22	-0.449144	Tuba1c	exon			chr7-140801293-140802226	1.49091e-07	-0.441422	Rassf7	utr			chr11-69523050-69524320	0.00216617	-0.491177	Fxr2	cds
chr10-86520764-86522083	4.34394e-22	-0.795799	Hsp90b1	exon			chr19-4349601-4350948	1.49714e-07	-0.344631	Grk2	gap			chr11-69582951-69583557	0.0396052	1.27829	Tnfsf12	gap
chr6-83009621-83010856	4.36179e-22	-0.553454	Dok1	cds			chr11-100977573-100978851	1.50406e-07	-0.539285	Mlx	cds			chr11-69736821-69738149	0.0346741	-0.466886	Plscr3	cds
chr17-46956022-46957361	4.43597e-22	-0.38964	Mrpl2	cds			chr12-70499146-70500355	1.50663e-07	-0.65947	Tmx1	cds			chr11-69791201-69793188	0.000139193	-0.592482	Neurl4	cds
chr8-69540969-69542659	4.47153e-22	-0.510102	Atp6v1b2	cds			chr4-94938056-94939242	1.51311e-07	-0.541191	Jun	cds			chr11-69810383-69810999	0.0224396	-0.557524	Eif5a	gap
chr2-154410876-154413035	4.52313e-22	-0.334575	E2f1	cds			chr4-117012285-117013594	1.51449e-07	-0.707464	Rps8	cds			chr11-69811278-69812899	0.0427961	-0.244969	Eif5a	utr
chr1-163821751-163822999	4.53401e-22	-0.603475	BC055324	cds			chr12-110662021-110663368	1.52291e-07	-0.416218	Hsp90aa1	cds			chr11-69824818-69825323	0.0426929	-0.857821	Ybx2	exon
chr5-23926660-23927361	4.59932e-22	-0.482238	Pus7	utr			chr16-58521991-58522595	1.52673e-07	1.27122	Cpox	gap			chr11-69838900-69840053	0.0121144	-0.852611	Slc2a4	utr
chr17-87271597-87272312	4.65359e-22	-0.597296	Rhoq	cds			chr15-66910910-66911840	1.53437e-07	-0.564848	St3gal1	utr			chr11-69856715-69857794	0.0142269	-1.3129	Cldn7	cds
chr1-135357487-135358664	4.67711e-22	-0.653155	Ipo9	cds			chr5-113727642-113728770	1.53763e-07	-0.609977	Wscd2	utr			chr11-69886137-69886708	0.0174893	-0.379452	Phf23	utr
chr16-20366739-20367908	4.73129e-22	-0.398391	Abcf3	cds			chr11-101552492-101552906	1.53971e-07	-0.515695	Arl4d	exon			chr11-69887099-69888376	6.533e-06	-0.961205	Phf23	cds
chr4-46649517-46650987	4.75895e-22	-0.43988	Tbc1d2	cds			chr14-79718062-79719649	1.54029e-07	-0.469213	Wbp4	cds			chr11-69896305-69897044	0.00596547	-0.748711	Dvl2	cds
chr4-124977948-124979676	4.76705e-22	-0.551932	Meaf6	cds			chr17-88837016-88838028	1.54471e-07	-0.503074	Ppp1r21	cds			chr11-69911532-69912812	0.000245038	-0.615421	Dlg4	gap
chr2-34535690-34536717	4.77063e-22	-0.71927	Mapkap1	utr			chr8-94763150-94764579	1.55451e-07	-0.389703	Nudt21	cds			chr11-69970650-69972037	0.0153797	-1.27275	Asgr2	exon
chr11-100464980-100466706	4.7843e-22	-0.511647	Cnp	cds			chr5-135984859-135986795	1.56047e-07	-0.311774	Ssc4d	utr			chr11-70188262-70189302	0.00494746	-1.35551	Alox12e	utr
chr9-96275075-96276184	4.8013e-22	-0.641292	Atp1b3	exon			chr2-73108797-73109159	1.56158e-07	-1.05266	Sp9	gap			chr11-70300179-70301365	0.000270432	-1.29862	Pelp1	cds
chr8-105260424-105262429	4.81068e-22	-0.450815	Nae1	cds			chr9-62886960-62888604	1.5642e-07	-0.475971	Pias1	cds			chr11-70342372-70343428	0.00710621	-0.517783	Med11	cds
chr5-123886515-123888011	4.83085e-22	-0.334765	Rsrc2	cds			chr10-76868235-76869764	1.56515e-07	-0.517069	Slc19a1	utr			chr11-70350017-70351039	0.042733	-1.12929	Cxcl16	cds
chr7-19241880-19242945	4.88166e-22	-0.430442	Trappc6a	cds			chr2-9883963-9884680	1.56776e-07	-0.399692	Gata3	gap			chr11-70430518-70431454	0.00780336	-0.73171	Pld2	utr
chr15-85537073-85538601	4.91518e-22	-0.491777	Wnt7b	exon			chr5-117271355-117272674	1.58445e-07	-0.571914	Taok3	utr			chr11-70452934-70455171	0.00574849	-0.862989	Mink1	cds
chr16-97651730-97653548	4.92485e-22	-0.446009	Prdm15	cds			chr14-57808235-57809540	1.58473e-07	-0.568498	Eef1akmt1	cds			chr11-70505578-70506849	0.022311	-0.406606	4930544D05Rik	cds
chr2-37332526-37333802	4.92981e-22	-0.4668	Zbtb26	cds			chr13-34148299-34149845	1.59244e-07	-0.676315	Nqo2	utr			chr11-70541192-70541453	0.00123979	-0.983014	Rnf167	gap
chr17-35339453-35341229	4.95815e-22	-0.35524	Csnk2b	cds			chr7-110627529-110628865	1.59599e-07	-0.470892	Ctr9	cds			chr11-70577733-70579570	0.0488902	-0.566092	Inca1	cds
chr3-14598377-14599664	4.98892e-22	-0.685602	Lrrcc1	cds			chr10-85019384-85021593	1.61049e-07	-0.376172	Cry1	cds			chr11-70590472-70591988	0.00583673	-0.575844	Kif1c	utr
chr5-72804670-72805600	4.99125e-22	-0.568152	Nipal1	cds			chr12-25024569-25025689	1.61985e-07	-0.563842	Kidins220	utr			chr11-70696258-70697201	0.0256815	-0.688774	Scimp	gap
chr9-107862178-107863404	5.00351e-22	-0.375078	Inka1	cds			chr2-32665125-32666092	1.62684e-07	-0.40975	Ttc16	cds			chr11-70860119-70861841	0.0216146	-0.332509	Rpain	cds
chr4-99603313-99604433	5.09568e-22	-0.775987	Alg6	utr			chrX-133651442-133652363	1.62956e-07	-1.08891	Armcx6	utr			chr11-70894525-70895600	0.0125554	-0.445254	Dhx33	cds
chr11-102587903-102589095	5.14125e-22	-0.804095	Ccdc43	cds			chr6-24663395-24665527	1.63085e-07	-0.40388	Wasl	cds			chr11-71618439-71619634	0.00177144	-0.825376	Wscd1	exon
chr4-116851282-116853349	5.14452e-22	-0.425115	Hectd3	cds			chr17-35977681-35978963	1.6342e-07	-0.641987	Vars2	cds			chr11-72097205-72098577	0.000260026	-1.06389		cds
chr4-87921224-87922038	5.15423e-22	-0.64597	Mllt3	gap			chr11-83548029-83549117	1.64056e-07	-0.4304	Ccl4	exon			chr11-72105248-72106724	0.0358905	-0.367388	4930563E22Rik	cds
chr8-105896675-105898486	5.19225e-22	-0.357728	Cbfb	cds			chr13-64459828-64460980	1.6432e-07	-0.44229	Prxl2c	cds			chr11-72375374-72375836	0.0176139	-1.30429	Spns2	gap
chr11-77497404-77499173	5.24933e-22	-0.40042	Taok1	utr			chr6-59185463-59186766	1.64955e-07	-0.487964	Tigd2	utr			chr11-72379425-72379914	0.0226785	-1.33753	Spns2	gap
chr8-41826792-41828337	5.26092e-22	-0.447829	Asah1	cds			chr17-74600879-74602906	1.65593e-07	-0.442943	Memo1	cds			chr11-72380637-72381383	0.00214982	-1.10867	Spns2	utr
chr1-75497691-75498774	5.36998e-22	-0.462852	Stk11ip	cds			chr4-129776168-129777291	1.65671e-07	-0.950311	Ptp4a2	utr			chr11-72381821-72382391	0.0215601	-0.818982	Spns2	exon
chr6-25808658-25809626	5.45706e-22	-0.453755	Pot1a	utr			chr2-4656026-4657157	1.66682e-07	-0.833914	Prpf18	cds			chr11-72686012-72687876	0.0157351	-0.431021	Zzef1	cds
chr9-108660328-108661671	5.47336e-22	-0.438497	Ip6k2	utr			chr11-60617404-60619594	1.6673e-07	-0.353746	Flii	cds			chr11-72836715-72837839	0.0350201	-0.424559	Atp2a3	exon
chr4-129270621-129272061	5.51068e-22	-0.751185	Zbtb8a	utr			chr2-158511194-158511544	1.67407e-07	-1.21997	Ppp1r16b	gap			chr11-72844313-72845567	0.0420256	-0.599243	Atp2a3	exon
chr15-76130417-76132120	5.57076e-22	-0.436365	Grina	cds			chr19-6817180-6818891	1.67546e-07	-0.813607	Rps6ka4	cds			chr11-72851241-72853066	0.000785159	-0.58458	Atp2a3	cds
chr18-82550022-82550371	5.58271e-22	1.11544	Mbp	gap			chr3-106903327-106903965	1.67715e-07	-0.609894	Kcna3	exon			chr11-72891742-72892187	0.0417613	-1.20748	P2rx1	gap
chr17-29170675-29171856	5.64014e-22	-0.506421	Kctd20	utr			chrX-141463427-141465157	1.67736e-07	-0.510297	Tmem164	utr			chr11-72938054-72939588	0.00807601	-0.469194	Ncbp3	cds
chr6-125168127-125169724	5.70933e-22	-0.336731	Mrpl51	cds			chr4-119669875-119670390	1.67813e-07	-0.847981	Hivep3	gap			chr11-72998891-72999382	0.00827965	-1.60708	Itgae	gap
chr4-11113505-11114365	5.74998e-22	1.35346	Ndufaf6	exon			chr1-130389845-130390790	1.6839e-07	-0.568739	Cd55	cds			chr11-73067139-73068935	0.0118775	-0.36958	Emc6	cds
chr8-86566526-86568327	5.77238e-22	-0.629977	Phkb	cds			chr7-125043381-125044561	1.68534e-07	-0.436657	Kdm8	utr			chr11-74462972-74464195	0.00350812	-0.648164	Rap1gap2	gap
chr6-128969428-128970648	5.88328e-22	-0.778589	Clec2g	utr			chr16-94113401-94114642	1.68554e-07	-0.405964	Hlcs	utr			chr11-74539583-74540926	0.00722597	-0.49443	Cluh	cds
chr14-31215908-31217425	6.04067e-22	-0.462338	Eaf1	cds			chr3-107602722-107604206	1.69186e-07	-0.377167	Ahcyl1	cds			chr11-74661127-74662324	0.000210808	-0.851824	Mettl16	utr
chr13-67052658-67053736	6.04172e-22	-0.615582	Uqcrb	cds			chr5-115409883-115411329	1.69325e-07	-0.717681	Rnf10	cds			chr11-74728241-74730087	0.0381143	-0.250726	Mnt	cds
chr1-75117341-75119963	6.08544e-22	-0.356063	Cnppd1	cds			chr10-94523574-94525362	1.69539e-07	-0.382042	Cep83	utr			chr11-74816165-74817730	0.0157512	-0.421112	Smg6	cds
chr9-44230074-44232034	6.12814e-22	-0.494	C2cd2l	cds			chr9-108765164-108766374	1.70398e-07	-0.622196	Uqcrc1	cds			chr11-74845574-74846392	0.0128756	-0.711698	Smg6	gap
chr15-76079566-76081132	6.21991e-22	-0.296415	Plec	cds			chr5-65853976-65856158	1.71707e-07	-0.432158	Pds5a	cds			chr11-74903371-74904351	0.0218152	-0.933741	Smg6	gap
chr10-77416923-77418287	6.22463e-22	-0.373273	Pttg1ip	cds			chr9-109661225-109662413	1.71974e-07	-0.530504	Nme6	utr			chr11-75060973-75061564	0.000220733	-0.803246	Hic1	exon
chr11-69911532-69912812	6.25728e-22	-0.354655	Dlg4	gap			chr7-141941061-141942029	1.7239e-07	-0.484334	Ctsd	cds			chr11-75069169-75070105	0.0126779	-0.448314	Ovca2	cds
chr11-51858046-51859346	6.26373e-22	-0.537601	Cdkn2aipnl	cds			chr4-8534929-8536585	1.73053e-07	-0.396888	Rab2a	cds			chr11-75085481-75086263	0.0420346	-0.711853	Rtn4rl1	gap
chr19-47906488-47908595	6.32533e-22	-0.427892	Itprip	utr			chr5-114517775-114519272	1.73748e-07	-0.42674	Kctd10	cds			chr11-75136432-75136941	0.00186418	-1.15133	Rtn4rl1	gap
chr7-114013829-114016061	6.32739e-22	-0.458787	Pde3b	cds			chr17-23896242-23896627	1.74062e-07	-0.719449	Tnfrsf12a	cds			chr11-75145286-75146513	4.35579e-05	-1.28961	Rtn4rl1	gap
chr4-135647342-135649035	6.37865e-22	-0.388087	Fuca1	cds			chr7-35691946-35692531	1.74462e-07	-0.699613	Zfp507	exon			chr11-75238607-75239752	0.000282796	-0.670292	Rpa1	cds
chr4-127019470-127020308	6.37975e-22	-0.564815	Tmem35b	cds			chr18-74911244-74913410	1.7489e-07	-0.446958	Acaa2	cds			chr11-75377030-75378576	0.0496592	-0.31774	Prpf8	cds
chr2-155906877-155908019	6.40174e-22	-0.550463	Spag4	cds			chr14-52150113-52151796	1.7687e-07	-0.70455	Ndrg2	utr			chr11-75423245-75423536	0.00163212	-2.44858	Slc43a2	cds
chr3-88242960-88244195	6.42631e-22	-0.397856	Smg5	cds			chr8-129411504-129412907	1.7747e-07	-0.521866	Itgb1	utr			chr11-75423743-75424757	0.000205719	-1.17161	Slc43a2	gap
chr11-116743023-116744774	6.43169e-22	-0.285367	Srsf2	cds			chr16-18316570-18318024	1.77608e-07	-0.606019	Gnb1l	utr			chr11-75428662-75429145	0.0495435	-0.95022	Slc43a2	gap
chr14-73379807-73381394	6.44879e-22	-0.514749	Rcbtb2	utr			chr7-67079759-67081423	1.78157e-07	-0.525872	Mef2a	exon			chr11-75478224-75479966	0.00302429	-0.484993	Pitpna	cds
chr17-71308573-71309951	6.46271e-22	-0.344238	Myom1	utr			chr4-40269403-40270049	1.78546e-07	-0.486433	Smim27	cds			chr11-75520954-75522716	0.012613	-0.379531	Inpp5k	cds
chr13-23929348-23931223	6.47181e-22	-0.382747	H2bc3	cds			chr4-86529649-86530813	1.78785e-07	-0.42005	Haus6	cds			chr11-75569381-75571032	0.011963	-0.336575	Crk	cds
chr11-43249273-43250044	6.48657e-22	-1.09826	Pttg1	utr			chr8-111871456-111872811	1.78899e-07	-0.729587	Pdpr	utr			chr11-75623299-75624710	0.00208974	-0.693652	Ywhae	cds
chr2-25254754-25255866	6.49666e-22	-0.554186	Uap1l1	cds			chr11-6424762-6426492	1.78976e-07	-0.499477	Purb	cds			chr11-75660020-75660454	0.037701	-0.618025	Doc2b	utr
chr10-44942328-44944046	6.55762e-22	-0.48643	Prep	cds			chr3-104770699-104772911	1.79831e-07	-0.416338	St7l	cds			chr11-75867522-75868418	0.0444503	-0.460874	1700016K19Rik	exon
chr3-88499088-88500874	6.6238e-22	-0.607134	Ssr2	utr			chr11-69785288-69786682	1.80168e-07	-0.413367	Acap1	cds			chr11-75917339-75919156	0.00143182	-1.00909	Rflnb	cds
chr2-166395263-166396310	6.62408e-22	-0.356603	Prex1	utr			chr8-108313829-108315295	1.80693e-07	-0.539192	Psmd7	cds			chr11-76069551-76071004	0.00073425	-1.00682	Vps53	cds
chr5-144901453-144902266	6.70895e-22	-0.648912	Smurf1	gap			chr1-75100836-75102056	1.81092e-07	-0.366634	Nhej1	utr			chr11-76133429-76134901	0.00147783	-1.1986	Glod4	cds
chr2-94235807-94237256	6.75331e-22	-0.454703	Ttc17	cds			chr12-98712230-98713978	1.8191e-07	-0.518306	Zc3h14	cds			chr11-76288886-76290639	0.0406301	-0.473461	Nxn	cds
chr6-86709256-86710782	6.75492e-22	-0.416781	Gmcl1	cds			chr12-101862895-101863800	1.83551e-07	-0.564416	Trip11	gap			chr11-76346970-76348738	0.00905355	-0.613459	Abr	cds
chr14-60502140-60503507	6.75908e-22	-0.379515	Mtmr6	cds			chr4-155246658-155248562	1.83833e-07	-0.42417	Ski	gap			chr11-76386909-76387530	0.00193042	-0.975069	Abr	gap
chr15-81755743-81757036	6.77662e-22	-0.379565	Aco2	cds			chr3-21989577-21991159	1.84689e-07	-0.504804	Tbl1xr1	exon			chr11-76567720-76568257	0.00519087	-1.58902	Trarg1	exon
chr1-80084850-80086218	6.77807e-22	-0.451575	Fam124b	utr			chr13-76166080-76167512	1.84979e-07	-0.404895	Rfesd	utr			chr11-76626434-76627057	0.0326456	-1.12789	Gosr1	gap
chr13-20367714-20369944	6.81681e-22	-0.372256	Elmo1	cds			chr8-107661234-107663708	1.85222e-07	-0.46808	Sntb2	cds			chr11-76653804-76654811	0.0131761	-0.60952	Gosr1	cds
chr5-98314837-98316224	6.82022e-22	-1.07376	Prdm8	utr			chr4-132610745-132612393	1.86458e-07	-0.812158	Stx12	cds			chr11-76968536-76969624	0.00449584	-0.612598	Nsrp1	cds
chr7-141455486-141456516	6.87743e-22	-0.465579	Tollip	cds			chr8-61940367-61941326	1.87043e-07	-0.603525	Cbr4	cds			chr11-77276470-77277594	0.0208085	-0.343402	Ssh2	gap
chr17-24047391-24048573	6.89278e-22	-0.426332	Elob	cds			chr2-153132962-153134826	1.87248e-07	-0.770372	Kif3b	utr			chr11-77383559-77385311	0.00038951	-0.771285	Git1	cds
chr6-56773612-56775394	6.96093e-22	-0.397055	Kbtbd2	utr			chr5-136023296-136024419	1.87293e-07	-0.719687	Dtx2	utr			chr11-77398461-77399394	0.0348211	-0.743286	Trp53i13	cds
chr14-57808235-57809540	7.01018e-22	-0.502326	Eef1akmt1	cds			chr5-72804670-72805600	1.87492e-07	-0.680342	Nipal1	cds			chr11-77497404-77499173	0.000688858	-0.69184	Taok1	utr
chr4-132672549-132674418	7.04133e-22	-0.34553	Fam76a	exon			chr19-37549360-37550413	1.87627e-07	-0.514917	Exoc6	gap			chr11-77576398-77578966	0.00796524	-0.366	Nufip2	cds
chr19-46949726-46951165	7.06228e-22	-0.477052	Nt5c2	utr			chr9-13304051-13305106	1.88453e-07	-0.862213	Maml2	gap			chr11-77682807-77683139	0.0115554	-1.45022	Myo18a	gap
chr5-149120443-149121975	7.07047e-22	-0.294392	Hmgb1	utr			chrX-152280710-152281862	1.89214e-07	-0.686467	Ubqln2	cds			chr11-77683823-77684661	0.0159008	-0.608627	Myo18a	gap
chr11-72888940-72890065	7.07885e-22	-0.694421	P2rx1	utr			chr1-132067064-132068155	1.89328e-07	-1.22888	Cdk18	utr			chr11-77693049-77694102	0.0153751	-0.693116	Myo18a	gap
chr2-91559978-91561187	7.08668e-22	-0.714361	Ambra1	utr			chr9-21503272-21504940	1.89926e-07	-0.536736	Carm1	cds			chr11-77984923-77986057	0.0117308	-0.948717	Fam222b	utr
chr5-120849391-120849939	7.15167e-22	-1.22399	Dtx1	utr			chr2-181300877-181302096	1.90388e-07	-0.739541	Gm29797	cds			chr11-78059857-78060380	0.00093668	-1.34414	Nek8	cds
chr1-22030196-22032202	7.16158e-22	-0.353084	Kcnq5	cds			chr15-57997178-57998790	1.91048e-07	-0.44628	Atad2	cds			chr11-78103701-78104416	0.0322494	-0.50066	Supt6	cds
chr1-58008363-58009489	7.26573e-22	-0.514838	Kctd18	utr			chr6-39569146-39570135	1.91151e-07	-0.447936	Ndufb2	cds			chr11-78106318-78106926	0.00806843	-1.04286	Supt6	gap
chr5-137531154-137532046	7.44288e-22	-0.435648	Gnb2	utr			chr15-31224149-31226045	1.91359e-07	-0.437175	Dap	cds			chr11-78151905-78153743	0.000233522	-0.737267	2610507B11Rik	cds
chr4-141272387-141274560	7.66872e-22	-0.362558	Spen	exon			chr8-34574455-34576087	1.91429e-07	-0.505147	Dctn6	cds			chr11-78234109-78234709	0.0177837	-0.772747	Unc119	cds
chr5-117526081-117527496	7.88209e-22	-0.470746	Rfc5	cds			chr13-55747359-55748925	1.93615e-07	-0.45656	B4galt7	cds			chr11-78236322-78237199	0.00454263	-0.51675	Unc119	gap
chr18-38102159-38103404	7.92252e-22	-0.488348	Fchsd1	cds			chr12-69230187-69232049	1.93634e-07	-0.379509	Mgat2	cds			chr11-78447008-78448536	0.00221863	1.77276	Tmem97	exon
chr5-106843634-106844880	7.97397e-22	-0.41425	Zfp644	utr			chr17-73224177-73226521	1.94141e-07	-0.300124	Lbh	cds			chr11-78716978-78717764	0.0237219	-0.805548	Lyrm9	utr
chr7-43072252-43073962	8.05036e-22	-0.481937	Gm52993	exon			chr9-56011386-56012086	1.9448e-07	-0.777599	Pstpip1	gap			chr11-78720859-78721436	0.0240406	-0.617273	Lyrm9	gap
chr11-94567218-94568655	8.0887e-22	-0.58231	Xylt2	cds			chr14-121615589-121617539	1.95146e-07	-0.35487	Stk24	cds			chr11-78755237-78756071	0.00357738	-1.91116	Lyrm9	utr
chr8-107757354-107758638	8.09723e-22	-0.447519	Vps4a	cds			chr6-35350197-35351538	1.95465e-07	0.650037	Fam180a	exon			chr11-78777393-78778481	5.32355e-05	-2.10652	Nos2	exon
chr2-78698462-78700265	8.20133e-22	-0.431934	Ube2e3	utr			chr7-80481867-80482458	1.96e-07	-0.750336	Iqgap1	exon			chr11-78983171-78984022	0.0189136	-0.698752	Ksr1	gap
chr8-124709046-124710201	8.23365e-22	-0.442489	Abcb10	cds			chr17-63676665-63677556	1.96006e-07	-0.521668	Fbxl17	gap			chr11-79016369-79017022	0.0229737	-0.914358	Ksr1	gap
chr6-29347424-29348630	8.26703e-22	-0.367181	Calu	utr			chr1-160619415-160620801	1.96472e-07	-0.498856	Rabgap1l	utr			chr11-79020233-79021132	0.0185549	-0.763545	Ksr1	gap
chr16-90079751-90081848	8.2776e-22	-0.3491	Scaf4	cds			chr2-164875810-164877009	1.96542e-07	-0.637333	Ncoa5	utr			chr11-79022594-79023282	0.00559084	-0.671435	Ksr1	gap
chr4-140804462-140805918	8.37414e-22	-0.43971	Necap2	cds			chr2-69691167-69693017	1.96986e-07	-0.535334	Ssb	utr			chr11-79036133-79037538	0.00634761	-0.61888	Ksr1	cds
chr9-100524339-100526849	8.67307e-22	-0.29206	Stag1	utr			chr4-141265018-141266449	1.9722e-07	-0.466525	Spen	cds			chr11-79257008-79257548	0.0224012	-1.06602	Nf1	gap
chr2-34296301-34297381	8.75602e-22	-0.440231	Mapkap1	utr			chr9-107165762-107167260	1.97681e-07	-0.368459	Mapkapk3	cds			chr11-79421055-79421907	0.0144266	-0.622846	Evi2a	utr
chr6-73225041-73226342	8.77702e-22	-0.436967	Suclg1	cds			chr11-59699684-59701250	2.00256e-07	-0.363183	Flcn	utr			chr11-79513717-79514292	0.00173835	-1.87678	Rab11fip4	gap
chr15-102044104-102045190	8.81021e-22	-0.342312	Spryd3	cds			chr6-48062536-48064193	2.00683e-07	-0.436689	Zfp746	cds			chr11-79551110-79551807	0.00107055	-1.105	Rab11fip4	cds
chr11-72191902-72193213	8.95312e-22	-0.645614	Xaf1	cds			chr17-34243146-34244224	2.02324e-07	-0.65906	Ring1	cds			chr11-79562589-79563454	0.0267228	-0.979064	Rab11fip4	gap
chr13-14787321-14788475	8.97874e-22	-0.412895	Mrpl32	cds			chrX-72097341-72097936	2.03918e-07	-0.960441	Pnma3	exon			chr11-79601468-79603017	0.0350532	-0.718293	Rab11fip4	utr
chr4-95049067-95050011	9.00406e-22	-0.38849	5S_rRNA	exon			chr8-105317615-105318625	2.03993e-07	-0.57541	Pdp2	utr			chr11-79697500-79698226	0.0357407	-0.824388	Rab11fip4	utr
chr16-4543876-4545002	9.04409e-22	-0.475861	Hmox2	utr			chr6-118395784-118397001	2.05154e-07	-0.456506	Bms1	utr			chr11-79883234-79884887	0.00813104	-0.528583	Suz12	cds
chr11-6575678-6576657	9.05077e-22	-0.467783	Tbrg4	utr			chr2-181479176-181480419	2.06376e-07	-0.722373	Pcmtd2	utr			chr11-80032475-80033377	0.0228023	-0.965557	Tefm	cds
chr8-110476889-110477725	9.08092e-22	-0.624715	Atxn1l	exon			chr6-115970775-115972414	2.06823e-07	-0.602103	Plxnd1	cds			chr11-80044489-80045479	0.0296144	-0.775091	Adap2	cds
chr11-93858330-93859643	9.11412e-22	-0.35277	Gm20390	utr			chr4-140804462-140805918	2.06827e-07	-0.485432	Necap2	cds			chr11-80191403-80193749	0.00653398	-0.767758	Rhbdl3	cds
chr6-119349740-119350627	9.32953e-22	-0.695267	Adipor2	gap			chr11-5827663-5828612	2.07171e-07	-0.40582	Pold2	utr			chr11-80273423-80274836	0.00840262	-0.513328	Zfp207	cds
chr4-124743728-124745342	9.35967e-22	-0.375957	1110065P20Rik	cds			chr17-15747077-15747914	2.07891e-07	-0.494009	Pdcd2	cds			chr11-80670247-80671165	0.0174408	-0.807016	Myo1d	cds
chr4-119669875-119670390	9.385e-22	-0.779218	Hivep3	gap			chr2-34535690-34536717	2.07944e-07	-0.833044	Mapkap1	utr			chr11-82636925-82638225	0.00486394	-1.46621	Cct6b	gap
chr2-26298495-26299463	9.46086e-22	-0.464838	Inpp5e	cds			chr3-96603437-96605152	2.0803e-07	-0.376247	Pias3	cds			chr11-82837684-82838697	0.00746008	-0.732913	Unc45b	utr
chr16-17223024-17224227	9.47961e-22	-0.341843	Snap29	cds			chr11-73067139-73068935	2.08074e-07	-0.385804	Emc6	cds			chr11-83081725-83083270	0.0407391	-0.391577	Slfn3	cds
chr8-83499938-83501480	9.56771e-22	-0.438763	Zfp330	utr			chr16-44836747-44837243	2.0866e-07	-0.881618	Cd200r3	utr			chr11-83114120-83115441	0.003607	-0.512231	Slfn3	utr
chr3-22006846-22007954	9.56811e-22	-0.655157	Tbl1xr1	exon			chr17-35219510-35221127	2.08788e-07	-0.495471	Vars	cds			chr11-83192983-83194108	0.00103767	-0.565306	Ap2b1	utr
chr19-5698457-5699974	9.6909e-22	-0.492546	Rela	utr			chr7-96717622-96718503	2.10398e-07	-1.42259	Nars2	utr			chr11-83363151-83364895	0.0105947	-0.385677	Taf15	cds
chr4-107780029-107781199	9.72189e-22	-0.381747	Cpt2	cds			chr4-107224611-107225547	2.12255e-07	-0.484456	Ndc1	cds			chr11-83427204-83428176	0.00038531	-0.674837	Ccl5	exon
chr11-75400577-75401855	9.774e-22	-0.558526	Rilp	cds			chr7-120580681-120582193	2.12469e-07	-0.447976	Cdr2	cds			chr11-83519371-83520993	0.00023095	0.811163	Ccl3	utr
chr11-3151746-3153423	9.82853e-22	-0.385217	Eif4enif1	utr			chr7-19604650-19605558	2.1248e-07	-1.04671	Ceacam19	utr			chr11-84019712-84020817	0.0206351	-1.11374	Acaca	utr
chr3-90154831-90155956	9.83942e-22	-0.483215	Slc39a1	utr			chr8-85391372-85391896	2.13219e-07	-0.594344	Ier2	exon			chr11-84718903-84720516	0.00432336	-0.519751	Dhrs11	cds
chr14-20723841-20725068	1.00922e-21	-0.411599	Sec24c	utr			chr4-53914959-53915732	2.13656e-07	-0.90197	Tmem38b	utr			chr11-84760296-84762334	0.000312413	-0.464243	Ggnbp2	cds
chr15-58077107-58079182	1.01652e-21	-0.383931	Fbxo32	cds			chr10-95350169-95351868	2.14185e-07	-0.332725	Ube2n	cds			chr11-84769991-84771706	0.0131498	-0.506548	Pigw	utr
chr17-53785617-53787151	1.01824e-21	-0.327673	Rab5a	utr			chr3-87950008-87950909	2.1425e-07	-0.984624	Gpatch4	utr			chr11-85017233-85018046	0.0197429	-0.746327	Usp32	gap
chr2-30013638-30014999	1.02661e-21	-0.412687	Zer1	utr			chr6-54657847-54659207	2.14342e-07	-0.395787	Mturn	cds			chr11-85112817-85113328	0.00829816	-1.22092	Appbp2	gap
chr10-88214780-88215726	1.03681e-21	-0.410786	Gnptab	cds			chr1-125368792-125369844	2.1498e-07	-0.517987	Actr3	exon			chr11-85201494-85203316	0.000625984	-0.556207	Ppm1d	cds
chr7-130120752-130121957	1.04321e-21	-0.41045	Ate1	cds			chr9-80188001-80188876	2.16198e-07	-0.702296	Myo6	cds			chr11-85243138-85244330	0.0203731	-0.364026	Bcas3	utr
chr1-43202149-43203519	1.04738e-21	-0.527197	Fhl2	utr			chr17-81371615-81372750	2.16474e-07	-0.961383	Thumpd2	cds			chr11-85344369-85345322	0.0110297	1.18525	Bcas3	gap
chr7-101005660-101007170	1.05774e-21	-0.473385	Arap1	gap			chr11-109385582-109387403	2.18051e-07	-0.453111	Arsg	gap			chr11-85820236-85820940	0.0394423	1.19749	Tbx4	utr
chr14-105413600-105415168	1.06681e-21	-0.48613	Rbm26	cds			chr6-148732181-148733390	2.18129e-07	-0.506797	Ipo8	cds			chr11-86247957-86249384	0.00655899	-0.537393	Med13	cds
chr10-7160928-7163159	1.08046e-21	-0.495259	Cnksr3	cds			chr8-86280879-86282728	2.18329e-07	-0.444577	Dnaja2	cds			chr11-86434815-86436154	0.0126013	-0.419975	Rps6kb1	cds
chr5-92822807-92823801	1.086e-21	-0.807821	Ccdc158	utr			chr10-7655778-7657100	2.19728e-07	-0.504315	Ginm1	cds			chr11-86496938-86498058	0.0422759	0.705348	Vmp1	cds
chr14-76023609-76024862	1.09087e-21	-0.414373	Slc25a30	utr			chr14-70293471-70295161	2.20079e-07	-0.367816	Pebp4	gap			chr11-86574080-86575253	0.010507	-0.714399	Ptrh2	utr
chr19-42506638-42508546	1.09338e-21	-0.402805	R3hcc1l	cds			chr15-78481840-78482322	2.20341e-07	-0.905962	Cyth4	gap			chr11-86697760-86698849	0.0463056	-0.401941	Dhx40	cds
chr2-144330801-144332333	1.09383e-21	-0.504362	Dzank1	cds			chr17-34845630-34847254	2.21062e-07	-0.578459	Ppt2	cds			chr11-86727063-86727585	0.00772605	-1.29484	Dhx40	exon
chr5-64259385-64260682	1.0942e-21	-0.529014	Pgm2	cds			chr11-11461862-11462896	2.21671e-07	-0.814502	Spata48	gap			chr11-86883765-86884870	0.00763708	-0.926069	Ypel2	utr
chr6-116240792-116241640	1.12355e-21	-0.508575	Zfand4	utr			chr1-172334410-172334960	2.22005e-07	-0.831484	Tagln2	utr			chr11-87317118-87318420	0.00247114	-0.560319	Tex14	utr
chr19-4204272-4205386	1.12355e-21	-0.480721	Ptprcap	cds			chr4-120682086-120683370	2.22187e-07	-0.390811	Nfyc	utr			chr11-87333412-87333798	0.0471149	-0.781783	Tex14	gap
chrX-35908116-35909310	1.13125e-21	-0.573471	Akap17b	utr			chr14-34395139-34396825	2.22362e-07	-0.380027	Wapl	utr			chr11-87339495-87340242	0.0126272	-0.557759	Tex14	gap
chr2-153082623-153083946	1.14347e-21	-0.469856	Pofut1	cds			chr6-72525961-72526451	2.22964e-07	1.42944	Capg	utr			chr11-87343983-87345099	0.000118079	-1.16432	Tex14	gap
chr5-62948062-62948938	1.15339e-21	-0.473157	Dthd1	exon			chr3-28316493-28318645	2.24021e-07	-0.370778	Tnik	cds			chr11-87552977-87554006	0.010614	-0.620164	Rnf43	utr
chr8-117847782-117848829	1.16036e-21	-0.716723	Bco1	gap			chr10-80599020-80599919	2.24267e-07	-0.699901	Dot1l	gap			chr11-87580426-87581571	0.0222883	-1.10871	Rnf43	gap
chr4-53011565-53012663	1.16314e-21	-0.354508	Nipsnap3b	cds			chr18-90527532-90528934	2.26582e-07	-0.67842	Tmx3	cds			chr11-87611165-87612286	0.0407335	-0.511851	Rnf43	gap
chr2-34643716-34645191	1.18587e-21	-0.581623	Gapvd1	utr			chr13-3587468-3589246	2.26795e-07	-0.348192	Gdi2	cds			chr11-87627578-87628574	0.00715505	-0.572917	Supt4a	cds
chr3-68584020-68584762	1.18948e-21	-0.683042	Il12a	exon			chr3-104691466-104691749	2.28701e-07	-0.797241	Ppm1j	gap			chr11-87637140-87637422	0.00933672	1.27975	Supt4a	utr
chr9-114609791-114611271	1.19767e-21	-0.605679	Cmtm7	cds			chr17-74645290-74646829	2.29724e-07	-0.486618	Spast	cds			chr11-87646139-87646549	0.00786437	-0.393348	Tspoap1	exon
chr17-63805555-63807870	1.20291e-21	-0.384361	Fbxl17	cds			chr14-103887065-103888880	2.30158e-07	-0.417377	Slain1	cds			chr11-87649131-87650122	0.0122751	-0.470368	Tspoap1	exon
chr2-127910634-127911351	1.20502e-21	-0.709541	Acoxl	gap			chr8-10590779-10591424	2.30614e-07	1.34313	Myo16	gap			chr11-87743541-87744701	0.00566606	-0.92394	Mks1	cds
chr14-26691664-26692892	1.20504e-21	-0.354074	Appl1	cds			chr4-117826719-117827344	2.30699e-07	-1.62703	St3gal3	gap			chr11-87825920-87826699	0.0024867	-0.789896	Olfr464	exon
chr11-61820231-61822124	1.22065e-21	-0.401961	Akap10	cds			chr9-43995623-43996397	2.3191e-07	-0.799521	Usp2	utr			chr11-87856038-87856575	0.0236662	-0.683444	Dynll2	utr
chr4-138699369-138701190	1.22679e-21	-0.39036	Tmco4	utr			chr2-29938557-29939331	2.32441e-07	-0.614494	Dync2i2	cds			chr11-87856971-87857290	0.000908938	-1.60841	Dynll2	utr
chr11-100972627-100973936	1.23446e-21	-0.398005	Coasy	cds			chr11-117156090-117157496	2.32513e-07	-0.641162	Septin9	cds			chr11-87859181-87859792	0.0287712	-1.27226	Dynll2	utr
chr1-135656348-135657435	1.23654e-21	-0.508506	Csrp1	utr			chr15-76599238-76600245	2.34479e-07	-0.635691	Lrrc24	cds			chr11-87997877-87998812	0.00478688	-0.82696	Cuedc1	gap
chr16-44978354-44980138	1.24312e-21	-0.351944	Slc35a5	cds			chr1-180468082-180469964	2.35406e-07	-0.675058	Lin9	cds			chr11-88064286-88064999	0.0272755	-1.10531	Cuedc1	gap
chr1-121358404-121359731	1.24709e-21	-0.494703	Ccdc93	cds			chr1-55275891-55277792	2.3548e-07	-0.479922	Mars2	cds			chr11-88084347-88085665	0.0288166	-0.776174	Cuedc1	utr
chr7-140520999-140522225	1.25577e-21	-0.562746	Pgghg	cds			chr9-56441064-56441801	2.36539e-07	-0.528263	Hmg20a	utr			chr11-88441379-88442192	0.0246539	-0.872138	Msi2	gap
chr5-120823391-120824317	1.25663e-21	-1.15741	Dtx1	gap			chr7-97813770-97814796	2.37775e-07	-0.725525	Capn5	cds			chr11-88466422-88467711	0.00149402	-1.95526	Msi2	gap
chr7-144467982-144469359	1.2638e-21	-0.351169	LTO1	cds			chr13-20274305-20275952	2.38e-07	-0.452596	Elmo1	utr			chr11-88489338-88490825	0.000166926	-1.10271	Msi2	gap
chr1-155292014-155293423	1.26445e-21	-0.353447	Xpr1	cds			chr10-62437083-62438749	2.38441e-07	-0.461339	Ddx21	cds			chr11-88509642-88510171	0.00316183	-1.27667	Msi2	gap
chr7-63936897-63937926	1.27362e-21	-0.467028	Mtmr10	cds			chr15-99233622-99234265	2.38491e-07	0.501868	Fmnl3	cds			chr11-88519713-88520313	0.032022	-1.17372	Msi2	gap
chr10-79516936-79518863	1.31235e-21	-0.317336	Cdc34	cds			chr9-72438374-72440420	2.39619e-07	-0.432445	Rfx7	cds			chr11-88864318-88865456	0.000351463	-1.15648	Coil	cds
chr12-70499146-70500355	1.31332e-21	-0.587148	Tmx1	cds			chr11-74816165-74817730	2.39982e-07	-0.438363	Smg6	cds			chr11-88889702-88891576	0.0135816	-0.480383	Trim25	cds
chr4-128605004-128606167	1.33882e-21	-0.57363	Phc2	cds			chr4-155931397-155932746	2.40652e-07	-0.557431	Dvl1	cds			chr11-88914759-88915467	0.0317949	-0.989108	Trim25	utr
chr2-90508639-90510175	1.36036e-21	-0.532297	Nup160	cds			chr7-46789237-46790253	2.40705e-07	0.683909	Ptpn5	exon			chr11-88950705-88951906	0.000404539	-0.687841	Dgke	cds
chr11-35724809-35725564	1.37729e-21	-0.540133	Rars	cds			chr4-141152633-141153749	2.42049e-07	-0.806463	Hspb7	utr			chr11-94133607-94134627	0.00622232	-1.76669	Wfikkn2	gap
chr16-4403637-4405008	1.39958e-21	-0.309479	Glis2	exon			chr13-64033442-64034802	2.42075e-07	-1.19613	Ercc6l2	gap			chr11-94150519-94151053	0.021144	-1.44164	Wfikkn2	exon
chr11-61744764-61746310	1.41941e-21	-0.435642	Ulk2	cds			chr15-81809840-81810736	2.42321e-07	-0.478995	Polr3h	cds			chr11-94276541-94277793	0.0125361	-0.609737	Abcc3	gap
chr6-89620376-89621968	1.42172e-21	-0.31478	Txnrd3	cds			chr12-24548156-24549124	2.44229e-07	-1.06206	Taf1b	cds			chr11-94363085-94363941	0.00356174	-1.89117	Cacna1g	gap
chr5-23916812-23918024	1.47102e-21	-0.610257	Srpk2	exon			chr5-33020555-33021686	2.4514e-07	-0.617895	Depdc5	utr			chr11-94364944-94365573	0.00832124	-1.12054	Cacna1g	utr
chr7-45115542-45116627	1.47962e-21	-0.53172	Bax	cds			chr7-30072734-30073398	2.45882e-07	-0.578263	Lrfn3	exon			chr11-94381770-94382831	0.000264448	-3.26798	Epn3	cds
chr2-30248491-30249554	1.49597e-21	-0.57206	Sh3glb2	cds			chr2-90334814-90335601	2.46663e-07	-0.523466	Ptprj	gap			chr11-94491840-94493225	0.00384003	-0.852624	Acsf2	cds
chr1-160861806-160863179	1.50772e-21	-0.316576	Zbtb37	utr			chr13-25014720-25016194	2.46732e-07	-0.478485	Tdp2	cds			chr11-94544252-94545330	0.016918	-0.718654	Mrpl27	cds
chr14-25378101-25379671	1.52229e-21	-0.391407	Zmiz1	exon			chr8-106073525-106074965	2.46883e-07	-0.450528	Fhod1	cds			chr11-94588008-94589594	0.000283416	-0.774815	Gm11541	gap
chr2-180883200-180884032	1.55231e-21	-0.437265	Helz2	utr			chr5-92425339-92426322	2.47081e-07	-0.553279	Naaa	cds			chr11-94827587-94828452	0.0392751	-0.767995	Col1a1	gap
chr6-116314454-116315674	1.56358e-21	-0.472378	Marchf8	utr			chr17-13210139-13211971	2.4759e-07	-0.357496	Wtap	utr			chr11-94880403-94880813	0.0169604	-1.016	Ppp1r9b	exon
chr9-116194885-116196001	1.57335e-21	-0.408237	Tgfbr2	exon			chr10-22175045-22175655	2.47632e-07	-0.510871	Raet1e	gap			chr11-94888515-94889302	0.000688511	-1.35384	Ppp1r9b	cds
chr2-91479667-91480999	1.57579e-21	-0.442959	Zfp408	cds			chr2-117079651-117081096	2.47657e-07	-0.683256	Fam98b	cds			chr11-95241715-95242128	0.00754677	-1.16504	Fam117a	gap
chr13-115237812-115238629	1.57824e-21	-0.930619	Gm49395	cds			chr5-135772219-135773713	2.4829e-07	-0.465243	Tmem120a	cds			chr11-95257436-95258442	0.00143102	-1.09033	Fam117a	gap
chr3-52012038-52012835	1.58467e-21	-0.761032	Maml3	utr			chr1-85663111-85664442	2.48496e-07	-0.427908	A630001G21Rik	utr			chr11-95274887-95276097	0.0251058	-0.41021	Slc35b1	cds
chr10-128758658-128759956	1.59304e-21	-0.491537	Bloc1s1	cds			chr17-35307840-35308731	2.48754e-07	-0.429544	Abhd16a	cds			chr11-95731683-95734025	0.00212717	-1.2505	Abi3	cds
chr10-79539756-79541055	1.598e-21	-0.352353	Bsg	cds			chr12-111125939-111126870	2.49307e-07	-0.474089	4930595D18Rik	cds			chr11-95749105-95750909	0.0274498	-0.314715	B4galnt2	utr
chr5-20096455-20097091	1.61445e-21	-1.0399	Magi2	gap			chr15-34442818-34444072	2.49732e-07	-0.37874	Rpl30	cds			chr11-95787252-95788050	0.0101997	-1.71431	B4galnt2	gap
chr9-66852548-66853997	1.6175e-21	-0.362394	Rps27l	cds			chr11-32491988-32493341	2.49994e-07	-0.361135	Stk10	gap			chr11-96184985-96185667	0.00680099	-1.53067	Hoxb6	gap
chr8-79546590-79547975	1.62815e-21	-0.491986	Lsm6	utr			chr5-125182975-125184637	2.50355e-07	-0.447113	Ncor2	cds			chr11-96357449-96358149	0.00615224	-0.528302	Skap1	gap
chr11-115426114-115427474	1.64022e-21	-0.407816	Sumo2	cds			chr7-126974512-126975502	2.50708e-07	-0.526954	Zfp747	cds			chr11-96854416-96854727	0.012764	-1.57169	Sp2	gap
chr13-107157577-107159671	1.68649e-21	-0.464154	Kif2a	cds			chr14-47068751-47070190	2.50871e-07	-0.424338	Cgrrf1	cds			chr11-96878465-96879488	0.0418202	-0.298914	Sp2	exon
chr4-139037334-139038713	1.68794e-21	-0.603881	Akr7a5	cds			chr9-102988147-102989831	2.50886e-07	-0.590065	Rab6b	cds			chr11-96931546-96932719	0.0041868	-0.748412	Mrpl10	cds
chr4-129533909-129535125	1.69816e-21	-0.384936	Txlna	cds			chr12-111698580-111699397	2.51574e-07	-0.826	Coa8	gap			chr11-96941051-96942458	0.0406266	-0.724993	Osbpl7	utr
chr8-26243568-26245165	1.70427e-21	-0.451888	Ddhd2	utr			chr5-62948062-62948938	2.51783e-07	-0.51074	Dthd1	exon			chr11-96999846-97000164	0.00470306	-1.52357	Tbx21	gap
chr5-38417222-38418233	1.72879e-21	-0.759851	Tmem128	cds			chr11-119561441-119562632	2.52228e-07	-0.510747	Rptor	cds			chr11-97290990-97291524	0.0238635	-0.867135	Socs7	utr
chr12-25443876-25444936	1.75316e-21	-0.425294	5S_rRNA	exon			chr11-118976217-118976794	2.53077e-07	-0.891734	Cbx4	cds			chr11-97298905-97299368	0.0405395	-1.247	Arhgap23	exon
chr18-35962604-35964396	1.75412e-21	-0.494071	Cxxc5	utr			chr7-113171615-113172588	2.53107e-07	1.30565	Far1	utr			chr11-97322805-97323125	0.024598	-1.18454	Arhgap23	gap
chr4-53914959-53915732	1.75427e-21	-0.744201	Tmem38b	utr			chr10-44143549-44144849	2.53115e-07	-0.403617	Atg5	utr			chr11-97359426-97360085	0.0275233	-1.05097	Arhgap23	gap
chr8-88864133-88865192	1.79106e-21	-0.578165	Heatr3	cds			chr5-115478545-115479809	2.54173e-07	-0.697472	Gatc	cds			chr11-97494429-97495027	0.0341777	-1.16337	Epop	utr
chr3-40800699-40801819	1.80051e-21	-0.505525	Mfsd8	cds			chr8-26243568-26245165	2.54974e-07	-0.518287	Ddhd2	utr			chr11-97552556-97552903	0.0388406	-1.02836	Mllt6	exon
chr2-71643036-71644828	1.81288e-21	-0.367397	Itga6	gap			chr2-32005327-32006314	2.56932e-07	-0.83272	Plpp7	utr			chr11-97590420-97591824	0.0323892	-0.630311	Pcgf2	utr
chr1-10301724-10303675	1.81533e-21	-0.456703	Arfgef1	cds			chr4-136328857-136330326	2.5695e-07	-0.631068	Kdm1a	cds			chr11-97618797-97620036	0.0164463	-0.378914	Pip4k2b	gap
chr9-119939080-119940203	1.82455e-21	-0.381908	Slc25a38	cds			chr8-121927215-121928331	2.57083e-07	-0.539319	Foxl1	utr			chr11-97689591-97691475	0.00246402	-0.562856	Lasp1	cds
chr11-102075159-102076305	1.84225e-21	-0.545501	Lsm12	cds			chr2-91540257-91542059	2.57907e-07	-0.393726	Harbi1	utr			chr11-98248692-98249706	0.0390196	-0.459137	Stard3	utr
chr5-114517775-114519272	1.85499e-21	-0.378851	Kctd10	cds			chr12-89708852-89709739	2.58597e-07	-0.747981	Nrxn3	gap			chr11-98383494-98384537	0.0214892	-0.984104	Ikzf3	gap
chr9-20295937-20296902	1.86542e-21	-0.60842	Zfp560	utr			chr10-17930710-17932181	2.60295e-07	-0.549292	Reps1	cds			chr11-98403748-98404006	0.00133984	-1.78584	Ikzf3	gap
chr11-98248692-98249706	1.87025e-21	-0.458279	Stard3	utr			chr7-111808905-111809745	2.60858e-07	-0.888865	Mical2	exon			chr11-98417290-98418342	0.00119856	-2.05806	Ikzf3	gap
chr12-102670142-102671992	1.87214e-21	-0.367934	Itpk1	cds			chr19-55756679-55757805	2.61268e-07	0.554784	Tcf7l2	gap			chr11-98572588-98574050	0.0152671	-0.447979	Psmd3	cds
chr11-11461862-11462896	1.88726e-21	-0.70949	Spata48	gap			chr2-26126788-26127772	2.61653e-07	-0.738618	Qsox2	cds			chr11-98637700-98638888	0.0265433	-1.05968	Thra	gap
chr9-109945752-109947135	1.88891e-21	-0.466769	Dhx30	utr			chr8-91521599-91522504	2.61671e-07	-0.483411	Gm19935	utr			chr11-98677259-98678006	0.00785031	-0.674385	Msl1	exon
chr4-44071622-44073163	1.88896e-21	-0.428097	Gne	cds			chr4-150365449-150366881	2.62419e-07	-0.402067	Rere	utr			chr11-98679431-98680258	0.000662969	-0.732568	Msl1	exon
chr10-78316867-78318409	1.89313e-21	-0.675141	Pdxk	exon			chr7-139615696-139617001	2.62489e-07	-0.370401	Zfp511	cds			chr11-98727118-98728452	0.00318165	-0.952115	Rapgefl1	cds
chr5-100125323-100127538	1.8951e-21	-0.309283	Hnrnpd	cds			chr3-103186074-103188058	2.62575e-07	-0.487804	Trim33	cds			chr11-98800310-98800787	0.0401391	-1.28472	Cdc6	gap
chr1-10107658-10108795	1.91027e-21	-0.512755	Cops5	cds			chr8-23328302-23329191	2.62867e-07	-0.747297	Kat6a	exon			chr11-98827921-98828920	0.0396651	-0.339288	Rara	utr
chr17-85097412-85099001	1.91371e-21	-0.354427	Lrpprc	cds			chr17-57412037-57413106	2.63278e-07	-1.1154	Tnfsf9	cds			chr11-98914107-98915392	0.0307844	-0.408543	Top2a	cds
chr14-20595638-20596809	1.91438e-21	-0.388538	Ppp3cb	cds			chr18-56840347-56841075	2.64606e-07	-0.448479	Lmnb1	utr			chr11-99015710-99016545	0.0193763	-0.696322	Ccr7	utr
chr3-103716115-103717518	1.92373e-21	-0.437707	Ap4b1	cds			chr14-119179394-119179891	2.64637e-07	-0.885879	Dnajc3	gap			chr11-99129028-99129708	0.00505038	-1.04924	Krt222	cds
chr11-76835961-76837029	1.93093e-21	-0.726679	Blmh	cds			chr9-57738487-57739242	2.65379e-07	-0.793722	Arid3b	gap			chr12-100165259-100167368	0.00437298	-0.505278	Calm1	cds
chr16-4292217-4293635	1.94308e-21	-0.498183	Srl	utr			chr2-172924503-172925978	2.66693e-07	-0.424804	Ctcfl	utr			chr12-100467136-100467986	0.0130836	-0.511895	Ttc7b	gap
chr11-60066068-60068493	1.94638e-21	-0.680191	Rai1	utr			chr10-89521315-89522572	2.6701e-07	-0.470088	Scyl2	utr			chr12-100483609-100483962	0.00446917	-2.01323	Ttc7b	gap
chr10-126865839-126866904	1.95498e-21	-0.650245	Tsfm	cds			chr2-122207592-122208659	2.67034e-07	-0.419744	Shf	exon			chr12-100602309-100603016	0.0025857	-1.35449	Rps6ka5	gap
chr7-26927274-26928526	1.95579e-21	-0.406451	Itpkc	cds			chr4-70452465-70454261	2.67085e-07	-0.353908	Megf9	cds			chr12-100815540-100816105	0.0185821	-0.960649	Dglucy	gap
chr12-83734554-83736550	1.96275e-21	-0.356955	Psen1	utr			chr9-122017487-122018172	2.6845e-07	-0.508215	Ano10	gap			chr12-100822579-100822940	0.0151103	-1.00525	Dglucy	gap
chr10-82534448-82535845	1.96325e-21	-0.469987	Hcfc2	cds			chr7-115748536-115749507	2.71538e-07	-0.624107	Plekha7	gap			chr12-100853875-100854562	0.0118168	-0.860383	Gpr68	utr
chr17-47167235-47169579	1.96476e-21	-0.425703	Bicral	utr			chr2-166555208-166556315	2.72288e-07	-0.349026	Prex1	cds			chr12-100856736-100857296	0.000751406	-0.903992	Gpr68	gap
chr13-100968731-100970254	1.97524e-21	-0.363935	Slc30a5	cds			chr17-32047711-32048308	2.72299e-07	-0.993191	Sik1	utr			chr12-100867267-100867466	0.0214593	-1.46402	Gpr68	gap
chr3-10504308-10505565	1.9848e-21	-0.518167	Snx16	utr			chr5-124352625-124353465	2.72646e-07	-0.838456	Pitpnm2	gap			chr12-100867679-100867981	0.0180285	-1.19916	Gpr68	gap
chr19-7459216-7461213	1.99191e-21	-0.38546	Rtn3	cds			chr19-10243655-10244212	2.73162e-07	-1.15914	Dagla	gap			chr12-100869935-100870359	0.00159528	-0.76959	Gpr68	gap
chr2-151383920-151385050	2.00335e-21	-0.509463	Fkbp1a	cds			chr16-89994027-89995001	2.74454e-07	-0.821895	Sod1	exon			chr12-100943626-100944913	0.0277275	0.810688	Ccdc88c	gap
chr2-148522289-148523711	2.01136e-21	-0.395886	Gzf1	utr			chr10-80633261-80635283	2.75083e-07	-0.346648	Plekhj1	cds			chr12-100982043-100982565	0.00351877	-0.920084	Ccdc88c	gap
chr3-108052713-108053673	2.05187e-21	-0.391292	Gnai3	cds			chr7-63936897-63937926	2.761e-07	-0.514849	Mtmr10	cds			chr12-100984067-100985205	0.0426623	-0.476555	Ccdc88c	gap
chr1-58543244-58544453	2.05326e-21	-0.431944	Orc2	utr			chr10-128758658-128759956	2.77536e-07	-0.533731	Bloc1s1	cds			chr12-101878616-101879830	0.00199372	-0.767761	Trip11	cds
chr12-69770744-69772262	2.066e-21	-0.353014	L2hgdh	cds			chr17-56489937-56491169	2.79086e-07	-0.498661	Mydgf	cds			chr12-102320263-102321113	0.0190195	1.06238	Rin3	gap
chr1-151219309-151221247	2.09886e-21	-0.308903	Ivns1abp	utr			chr6-70774530-70775257	2.79493e-07	-0.848035	Rpia	exon			chr12-102321777-102322426	0.00408585	1.99764	Rin3	gap
chr12-81906436-81907976	2.09954e-21	-0.505987	Pcnx	cds			chr1-36483447-36484612	2.79817e-07	-0.514718	Lman2l	cds			chr12-102587426-102587828	0.010648	-1.39789	Itpk1	gap
chr11-108134493-108135438	2.10017e-21	-0.526818	Prkca	gap			chr7-73256267-73257591	2.79834e-07	-0.605468	Chd2	exon			chr12-102670142-102671992	0.0114547	-0.452024	Itpk1	cds
chr6-118042545-118044128	2.1096e-21	-0.585879	Rasgef1a	cds			chr8-71317338-71318774	2.80574e-07	-0.382748	Kcnn1	exon			chr12-102723377-102724930	0.0473621	-0.33839	Gm28051	cds
chr4-129939111-129939959	2.11025e-21	-0.512219	Col16a1	exon			chr2-128237291-128238253	2.82077e-07	-0.707233	Spdye4c	exon			chr12-103291494-103292166	0.000188684	-1.35949	Asb2	cds
chr10-25235139-25236822	2.12666e-21	-0.549413	Epb41l2	utr			chr11-88889702-88891576	2.82268e-07	-0.478033	Trim25	cds			chr12-103297447-103298331	4.75632e-06	-1.03463	Asb2	gap
chr9-56413219-56414485	2.14069e-21	-0.576972	Hmg20a	utr			chr17-34042619-34043889	2.82427e-07	-0.555784	Rps28	cds			chr12-103307288-103307922	1.68914e-05	-0.86351	Asb2	gap
chr9-20788873-20790351	2.14399e-21	-0.329105	Angptl6	cds			chr3-102622146-102623366	2.83632e-07	-0.893251	Tspan2	exon			chr12-103314641-103315140	0.00844477	-1.59282	Asb2	gap
chr11-70544076-70546835	2.15042e-21	-0.307604	Pfn1	cds			chr8-110463497-110464833	2.83834e-07	-0.651769	Atxn1l	utr			chr12-104180271-104180996	0.00588709	-1.03365	Serpina3f	utr
chr7-46781872-46783461	2.1667e-21	1.2177	Ptpn5	utr			chr9-21981511-21982970	2.84552e-07	-0.35916	Gm49318	cds			chr12-104717558-104718975	0.0266028	-0.474694	Clmn	utr
chr7-4463512-4464683	2.16913e-21	-0.965076	Eps8l1	cds			chr4-11771349-11772319	2.85103e-07	-0.689075	Cdh17	cds			chr12-104958546-104958935	0.00491466	1.20057	Syne3	gap
chr4-149569178-149570623	2.17618e-21	-0.551903	Lzic	utr			chr2-180230575-180232228	2.86156e-07	-0.613558	Ogfr	cds			chr12-105650173-105652261	0.016429	-0.411072	Gskip	cds
chr1-43137139-43138366	2.24032e-21	-0.48609	AI597479	cds			chr4-43655963-43656961	2.88033e-07	-0.382679	Hint2	cds			chr12-105937428-105937811	0.00109765	-1.70381	Vrk1	exon
chr11-106578617-106580181	2.24841e-21	-0.466715	Pecam1	cds			chr15-101885386-101886314	2.88078e-07	-0.499092	Krt8	utr			chr12-105998016-105998471	0.00517625	-1.5208	Vrk1	gap
chr19-5579009-5580019	2.2771e-21	-0.625126	Snx32	exon			chr5-136112484-136114514	2.88706e-07	-0.441314	Rasa4	cds			chr12-106000554-106000908	0.00123204	-1.25637	Vrk1	gap
chr8-69246117-69247330	2.27956e-21	-0.415135	Ints10	cds			chr6-137711446-137712977	2.88906e-07	-0.433269	Strap	cds			chr12-107611373-107612169	0.00793569	-1.11335	Bcl11b	utr
chr6-82890176-82891227	2.2853e-21	-0.468574	Sema4f	cds			chr19-8814434-8815587	2.88948e-07	-0.59375	Gng3	cds			chr12-107687082-107687855	0.000378519	-1.42687	Bcl11b	utr
chr10-20223100-20224098	2.28772e-21	-0.575153	Mtfr2	cds			chr7-126100837-126103037	2.89142e-07	-0.360528	Atxn2l	cds			chr12-107887590-107888203	0.000840491	-1.43796	Bcl11b	gap
chr7-87926038-87927738	2.29211e-21	-0.393477	Ctsc	cds			chr2-30515213-30516719	2.8931e-07	0.199755	Cstad	utr			chr12-107958735-107959755	0.00985322	-0.836746	Bcl11b	gap
chr18-34909607-34911068	2.3301e-21	-0.3847	Kdm3b	cds			chr2-167473505-167474473	2.8945e-07	-0.39176	Ube2v1	cds			chr12-108007557-108009246	0.00705227	0.646199	Bcl11b	exon
chr2-105228868-105230770	2.34072e-21	-0.484106	Rcn1	cds			chr13-101794822-101795951	2.90072e-07	-0.339993	Pik3r1	utr			chr12-108144515-108146659	0.00851797	-0.340783	Ccnk	utr
chr1-74425730-74426496	2.39167e-21	-0.410805	Slc11a1	utr			chr6-48570132-48571690	2.90185e-07	-0.558446	Gm44965	cds			chr12-108240881-108242385	0.0286869	-0.398787	Ccdc85c	cds
chr11-69552819-69553811	2.39459e-21	-0.351132	Mpdu1	cds			chr4-87921224-87922038	2.90211e-07	-0.764762	Mllt3	gap			chr12-108416125-108416677	0.0352422	-1.14633	Eml1	gap
chr7-99876150-99877757	2.42799e-21	-0.352532	Pgm2l1	cds			chr5-137739169-137740093	2.90521e-07	-0.697472	Nyap1	utr			chr12-108597487-108598026	0.000459877	-1.27667	Evl	gap
chr7-117167264-117168092	2.45977e-21	1.15222	Xylt1	gap			chr6-56878397-56879365	2.90716e-07	-0.61943	Nt5c3	utr			chr12-108727393-108727833	0.0348626	-0.641492	Yy1	exon
chrX-10583133-10584881	2.46917e-21	-0.488406	Mid1ip1	cds			chr8-110504843-110506451	2.91094e-07	-0.38666	Ap1g1	utr			chr12-108758040-108759350	0.000226753	-0.505593	Yy1	cds
chr3-84454347-84454892	2.47337e-21	-0.938626	Gm37240	gap			chr10-99007421-99008392	2.92543e-07	-1.22275	Poc1b	gap			chr12-108801221-108802491	0.0159139	-0.393864	Slc25a29	cds
chr5-138114538-138116202	2.49022e-21	-0.547931	Zscan21	cds			chr16-44978354-44980138	2.92875e-07	-0.395314	Slc35a5	cds			chr12-110420472-110421254	0.0276049	0.76495	Ppp2r5c	gap
chr17-29565500-29567324	2.49186e-21	-0.363237	Mtch1	cds			chr5-145137875-145138868	2.93952e-07	-0.568235	Zkscan14	cds			chr12-110662021-110663368	0.0399117	-0.361712	Hsp90aa1	cds
chr1-93729215-93729908	2.50331e-21	-0.428323	Dtymk	cds			chr18-34353538-34354850	2.94021e-07	-0.501944	Apc	cds			chr12-110827697-110828502	0.0339031	1.29278	Zfp839	gap
chr11-120839115-120840319	2.51698e-21	-0.729007	Slc16a3	utr			chr17-13178971-13179969	2.95616e-07	-0.371614	Acat2	cds			chr12-111125939-111126870	0.00894742	-0.547407	4930595D18Rik	cds
chr4-130000773-130002058	2.60689e-21	-0.39548	Pef1	cds			chr5-130283709-130284589	2.98522e-07	-0.441786	Sbds	cds			chr12-111132109-111133681	0.0321365	-0.43669	Traf3	utr
chr4-3834813-3836057	2.61953e-21	-0.429079	Rps20	cds			chr8-107822150-107823545	2.98598e-07	-0.471772	Terf2	cds			chr12-111343164-111344900	7.57712e-08	3.35078	Cdc42bpb	cds
chr1-7158329-7159805	2.64e-21	-0.293808	Pcmtd1	utr			chr19-5753920-5755482	2.98633e-07	-0.437503	Kcnk7	cds			chr12-111540416-111542167	0.00847764	-0.46877	Mark3	cds
chr12-33196811-33198189	2.6595e-21	-0.464209	Atxn7l1	cds			chr5-109838005-109839124	3.00113e-07	-0.535226	5430403G16Rik	cds			chr12-111634648-111635322	0.0349757	-0.70951	Ckb	utr
chr10-21934240-21935607	2.6638e-21	-0.477918	Semp2l2b	utr			chr11-76297249-76298307	3.01571e-07	-0.412178	Timm22	cds			chr12-111637149-111638164	0.0114891	-1.11312	Ckb	cds
chr14-45555156-45556589	2.6646e-21	-0.507348	Ero1a	cds			chr11-57691371-57693593	3.01744e-07	-0.445111	Sap30l	cds			chr12-111660558-111661233	9.38031e-05	-1.85366	Trmt61a	utr
chr10-119074705-119076660	2.66677e-21	-0.301959	Cand1	cds			chr15-5271636-5272118	3.02973e-07	-0.661945	Ptger4	cds			chr12-111879236-111879624	0.030571	-1.03811	Ppp1r13b	exon
chr16-38272291-38273660	2.68262e-21	-0.396462	Adprh	utr			chr7-139529677-139531398	3.02996e-07	-0.545909	Utf1	utr			chr12-111932442-111933815	9.85292e-05	-1.30346	Atp5mpl	utr
chr18-36811486-36812940	2.6853e-21	-0.327605	Apbb3	cds			chr13-33258008-33258359	3.03777e-07	-0.623987	Serpinb1b	exon			chr12-112594673-112596217	0.0497227	-0.458932	Adssl1	cds
chr6-122850777-122852125	2.68944e-21	-0.446426	Necap1	cds			chr2-6710243-6711337	3.04228e-07	0.574443	Celf2	gap			chr12-112659481-112660606	0.0369723	-0.578611	Zbtb42	utr
chr4-40278643-40279972	2.71504e-21	-0.498236	Ndufb6	cds			chr15-59991461-59992328	3.04824e-07	-0.441279	4933412E24Rik	exon			chr12-112837050-112837468	0.0248118	-0.85847	Gpr132	exon
chr8-8490291-8491338	2.72195e-21	-1.06135	Efnb2	utr			chr3-126456960-126457498	3.05958e-07	1.03544	Camk2d	gap			chr12-112963371-112965012	0.0237281	-0.321917	Brf1	cds
chr8-13336987-13338470	2.73481e-21	-0.306023	Dcun1d2	cds			chr11-62493150-62494736	3.06414e-07	-0.39465	Lrrc75a	utr			chr12-112968580-112968959	0.000932753	-1.51477	Brf1	exon
chr7-97826828-97828307	2.74013e-21	-0.441764	Capn5	utr			chr13-113965121-113966114	3.07404e-07	-0.7554	Arl15	gap			chr12-112977394-112978938	0.0149409	-0.584573	Pacs2	cds
chr6-39787216-39788162	2.80506e-21	-0.464198	Mrps33	utr			chr14-55113552-55115145	3.09561e-07	-0.738015	Ppp1r3e	cds			chr12-113013195-113014618	0.00910271	-0.592601	Pacs2	cds
chr2-152630553-152631990	2.83545e-21	-0.538392	Bcl2l1	gap			chr5-31064483-31065704	3.097e-07	-0.421944	Ost4	cds			chr12-113037329-113039088	0.036404	-0.379267	Tex22	cds
chr4-48076574-48077107	2.85726e-21	-0.444108	Nr4a3	gap			chr5-24834490-24835153	3.10076e-07	-0.846106	Smarcd3	exon			chr12-113061431-113062671	0.0452835	-0.800746	Mta1	cds
chr9-56834693-56836119	2.85963e-21	-0.534039	Snx33	utr			chr18-7868028-7870178	3.10365e-07	-0.387199	Wac	cds			chr12-113131285-113132338	0.000522318	-0.611164	Tedc1	utr
chr12-51737429-51739066	2.86953e-21	-0.337849	Strn3	cds			chr9-44290111-44291406	3.10838e-07	-0.329095	Hyou1	utr			chr12-113150563-113151545	0.00200293	-1.31048	Tmem121	gap
chr1-85663111-85664442	2.87201e-21	-0.380167	A630001G21Rik	utr			chr7-5040881-5041842	3.10893e-07	-0.486534	Zfp784	cds			chr12-11315068-11316754	0.00214154	-0.460227	Smc6	utr
chr2-155117957-155119184	2.88034e-21	-0.409519	Map1lc3a	cds			chr11-100517398-100518042	3.11556e-07	-0.933579	Nkiras2	utr			chr12-113180948-113181787	0.0499209	-0.743236	Tmem121	utr
chr1-127796163-127797049	2.90298e-21	-0.521436	Rab3gap1	cds			chr12-13318513-13320157	3.11687e-07	-1.19671	Nbas	cds			chr12-11350465-11351331	0.038539	-1.05948	Smc6	cds
chr10-33826291-33827599	2.98634e-21	-0.461494	Zup1	utr			chrX-10583133-10584881	3.12083e-07	-0.544166	Mid1ip1	cds			chr12-114023107-114023679	0.0176099	-1.16941	Adam6a	utr
chr9-117755569-117756910	2.99284e-21	-0.472909	Zcwpw2	gap			chr15-83357477-83358960	3.12401e-07	-0.418063	Pacsin2	exon			chr12-114476445-114477500	0.0499125	-0.684334	Adam6a	utr
chr16-18244349-18245676	3.01584e-21	-0.666523	Txnrd2	cds			chr9-41016076-41017052	3.12435e-07	0.572157	Ubash3b	gap			chr12-114578674-114579776	0.000116493	-1.47047	Adam6a	utr
chr14-121147616-121149376	3.04394e-21	-0.336172	Ipo5	cds			chr5-103572426-103573886	3.12547e-07	1.08021	Ptpn13	utr			chr12-114772835-114773260	0.0144522	-1.54594	Zfp386	exon
chr2-150628198-150629722	3.06961e-21	-0.479859	Pygb	cds			chr14-59834654-59835937	3.1527e-07	-0.485836	Cdadc1	cds			chr12-115298308-115299020	0.014262	-1.47803	Zfp386	exon
chr11-4167782-4168666	3.08192e-21	-0.436503	Castor1	cds			chr6-120439955-120441284	3.15564e-07	-0.477721	Il17ra	cds			chr12-115470808-115471550	0.00126373	-1.84058	Zfp386	exon
chr1-191306900-191308340	3.08751e-21	-0.313157	Dtl	cds			chr9-107749270-107750345	3.15612e-07	-0.393072	Rbm6	utr			chr12-116010870-116011799	0.0303221	-0.394764	Zfp386	cds
chr3-116387971-116389196	3.11897e-21	-0.492071	Trmt13	cds			chr10-7601313-7602992	3.15867e-07	-0.462812	Katna1	utr			chr12-116108510-116109652	0.0451927	-0.494597	Vipr2	utr
chr1-127701121-127702636	3.12937e-21	-0.305579	Ccnt2	cds			chr3-61270460-61273451	3.19189e-07	-0.306375	B430305J03Rik	cds			chr12-116226250-116226996	0.0231087	-1.21812	Dync2i1	cds
chr11-98572588-98574050	3.131e-21	-0.377136	Psmd3	cds			chr17-29312431-29314825	3.19732e-07	-0.353877	Cdkn1a	utr			chr12-117806926-117808012	0.0128167	-0.749862	Cdca7l	cds
chr13-38009030-38011989	3.1464e-21	-0.457299	Rreb1	utr			chr9-65305417-65306421	3.21275e-07	-0.928077	Rasl12	cds			chr12-118219016-118219754	0.0144955	-1.02176	Sp4	gap
chr5-141027408-141028009	3.16988e-21	-0.796802	Card11	exon			chr2-118864927-118865984	3.22362e-07	-0.543849	Rpusd2	cds			chr12-12311824-12312834	0.0136842	-1.00305	Cyria	utr
chr12-55538389-55539693	3.17924e-21	-0.296235	Nfkbia	cds			chr2-26899341-26900541	3.2413e-07	-0.365613	Cacfd1	cds			chr12-12327708-12328898	0.0286025	1.31115	Cyria	gap
chr6-24663395-24665527	3.20961e-21	-0.355934	Wasl	cds			chr1-13659132-13660499	3.25074e-07	-0.601047	Tram1	cds			chr12-12373348-12373892	0.0020571	-2.01539	Cyria	gap
chr9-21634434-21635968	3.21279e-21	-0.627662	Ldlr	cds			chr1-16687983-16689967	3.2553e-07	-0.484863	Ube2w	cds			chr12-14136536-14136964	0.00240719	-2.19726	Lratd1	utr
chr16-13976602-13977958	3.21723e-21	-0.309559	Marf1	utr			chr19-5686518-5688127	3.26832e-07	-0.47309	Rela	cds			chr12-15865625-15866375	0.0059682	-1.0259	Trib2	utr
chr1-183780742-183781711	3.2246e-21	-0.566501	Dusp10	gap			chr7-110395562-110396316	3.2857e-07	0.499678	Ampd3	gap			chr12-15866607-15867257	0.0397034	-0.426931	Trib2	cds
chr12-57276597-57278159	3.23401e-21	-0.376027	Mipol1	utr			chr7-125976034-125977389	3.28634e-07	-0.478143	Spns1	cds			chr12-16582054-16583622	0.00470013	-0.598011	Lpin1	utr
chr11-87649131-87650122	3.23634e-21	-0.429221	Tspoap1	exon			chr13-100968731-100970254	3.29695e-07	-0.393064	Slc30a5	cds			chr12-16641417-16641884	0.00110313	-0.796734	Lpin1	gap
chr6-119175131-119176543	3.265e-21	-0.412766	Dcp1b	cds			chr14-31253208-31254137	3.30244e-07	-0.649457	Colq	gap			chr12-16924192-16924673	0.0340728	-1.17937	Rock2	exon
chr17-45883254-45885406	3.28764e-21	-0.287982	Hsp90ab1	utr			chr8-121045874-121046574	3.30422e-07	-0.651602	Gse1	gap			chr12-17082445-17083854	0.0336233	-0.557981	2410004P03Rik	exon
chr15-12423850-12424819	3.29396e-21	-0.432375	Pdzd2	gap			chr6-51988646-51990087	3.31008e-07	-0.388657	Skap2	cds			chr12-17316038-17317053	0.00134525	-0.553118	Pdia6	cds
chr11-3358134-3359659	3.37608e-21	-0.380978	Limk2	cds			chr8-22966123-22967885	3.31089e-07	-0.641501	Slc20a2	utr			chr12-17521260-17521825	0.00593733	-0.881748	Nol10	utr
chr15-12579280-12580436	3.41666e-21	-0.689881	Pdzd2	gap			chr1-165828423-165831208	3.3129e-07	-0.292298	Pou2f1	cds			chr12-17603929-17604607	0.03031	-1.18948	Odc1	utr
chr18-56564221-56565578	3.41756e-21	-0.731583	Gramd3	cds			chr8-123169861-123171560	3.3219e-07	-0.332728	Mvd	cds			chr12-17744593-17744954	0.0232294	-1.03972	Hpcal1	gap
chr8-124203762-124205978	3.47877e-21	-0.456813	Afg3l1	cds			chr4-107110171-107111367	3.3243e-07	-0.33589	Lrrc42	utr			chr12-17761464-17762351	0.043789	-0.63211	Hpcal1	gap
chr5-33011161-33011919	3.50603e-21	-0.442196	Prr14l	cds			chr6-136956098-136957737	3.32817e-07	-0.733556	Pde6h	utr			chr12-18659703-18660539	0.0492855	-0.650206	5730507C01Rik	utr
chr18-90527532-90528934	3.5108e-21	-0.558451	Tmx3	cds			chr16-3701916-3702838	3.33162e-07	-0.434608	Naa60	utr			chr12-21275561-21276827	0.0386504	0.581882	Asap2	gap
chr1-43558598-43560553	3.5624e-21	-0.404849	Nck2	gap			chr8-80437479-80438737	3.33624e-07	-0.469525	Anapc10	utr			chr12-21422895-21424166	0.0266549	-0.408585	Adam17	cds
chr8-106052330-106053395	3.56423e-21	-0.434037	Lrrc29	cds			chr11-70894525-70895600	3.35309e-07	-0.420447	Dhx33	cds			chr12-21522382-21522957	0.0048959	1.28497	Ywhaq	exon
chr12-110944634-110946126	3.60324e-21	-0.386532	Ankrd9	cds			chr19-3817243-3819271	3.37187e-07	-0.363065	Kmt5b	cds			chr12-21592881-21593813	0.0163415	-1.36296	Ywhaq	exon
chr2-109110695-109111711	3.65262e-21	-0.420237	Mettl15	utr			chr12-28801312-28802149	3.3969e-07	-0.597486	Eipr1	cds			chr12-24548156-24549124	0.0201999	-0.929586	Taf1b	cds
chr10-84937722-84939736	3.65396e-21	-0.506809	Fhl4	utr			chr11-69552819-69553811	3.3973e-07	-0.386701	Mpdu1	cds			chr12-24621565-24622812	9.8351e-05	-0.734859	Grhl1	cds
chr3-96634416-96635897	3.72277e-21	-0.360684	Rnf115	cds			chr1-165063465-165064942	3.40244e-07	-0.351389	Tiprl	cds			chr12-24650695-24651202	0.039742	-1.26733	Grhl1	gap
chr9-75348216-75349356	3.72504e-21	-0.435942	Leo1	cds			chr1-74544437-74546105	3.41449e-07	-0.337959	Cnot9	cds			chr12-24746792-24747837	0.0406092	-1.02881	Rrm2	exon
chr4-57955955-57957055	3.72746e-21	-0.367938	Txn1	cds			chr2-167503148-167504553	3.41951e-07	-0.442681	Gm20431	cds			chr12-24757960-24759023	0.00194847	-0.727576	Rrm2	cds
chr11-116089010-116090353	3.7346e-21	-0.358892	Acox1	cds			chr1-139349204-139350855	3.4229e-07	-0.54818	Zbtb41	utr			chr12-25150707-25151264	0.038539	-1.08461	Id2	exon
chr9-22135902-22137819	3.75652e-21	-0.336882	Zfp809	cds			chr14-101877251-101878343	3.42827e-07	-0.489894	Commd6	cds			chr12-25237118-25237596	0.00416952	-0.872156	Id2	exon
chr2-181479176-181480419	3.76609e-21	-0.654984	Pcmtd2	utr			chr3-130523018-130524440	3.43431e-07	-0.375134	Rpl34	utr			chr12-25299962-25300341	0.00731885	-1.75395	Id2	exon
chr4-118477413-118478854	3.80544e-21	-0.432965	Ebna1bp2	cds			chr9-78355108-78356220	3.43853e-07	-0.778262	Mto1	cds			chr12-25361478-25362171	0.00428176	-0.956712	Id2	exon
chr9-99012853-99013651	3.95729e-21	-0.735189	Pik3cb	gap			chr14-58063138-58064292	3.4576e-07	-0.559038	Mrpl57	cds			chr12-25365954-25366315	0.00368566	-1.44216	Id2	exon
chr17-33742394-33744281	3.98089e-21	-0.422503	Adamts10	utr			chr4-107927936-107928949	3.46644e-07	-0.582007	Scp2	cds			chr12-25375963-25376804	0.0313073	-1.20227	Id2	exon
chr10-88192390-88193522	3.98154e-21	-0.607288	Dram1	cds			chr11-95274887-95276097	3.48123e-07	-0.363842	Slc35b1	cds			chr12-25440325-25440658	0.0218592	-1.45496	Id2	exon
chr4-134238007-134238701	3.99044e-21	-0.786967	Aunip	cds			chr8-124675494-124677230	3.48857e-07	-0.608071	Nup133	cds			chr12-25901482-25901927	0.00150015	-2.10338	5S_rRNA	exon
chr4-155931397-155932746	4.05366e-21	-0.493054	Dvl1	cds			chr11-75520954-75522716	3.49687e-07	-0.3455	Inpp5k	cds			chr12-26043572-26044536	0.0441949	-0.711171	5S_rRNA	exon
chr9-114229607-114231071	4.06061e-21	-0.409668	Glb1	cds			chr8-127558685-127560926	3.50254e-07	-0.46827	Tomm20	utr			chr12-26117931-26118969	0.0237032	-0.399226	Rnf144a	exon
chr11-83548029-83549117	4.13003e-21	-0.389624	Ccl4	exon			chr19-60934313-60935540	3.51062e-07	-0.599814	Grk5	gap			chr12-26234731-26235385	0.000896199	-2.54358	Rnf144a	exon
chr16-31995460-31996746	4.14643e-21	-0.561325	Bex6	exon			chr10-119947621-119949306	3.51064e-07	-0.344603	Helb	cds			chr12-26451035-26452077	0.0410208	-0.497119	Rnf144a	gap
chr15-55420033-55421304	4.18145e-21	-0.787796	Mrpl13	cds			chr13-46879968-46881789	3.51369e-07	-0.359842	Nup153	cds			chr12-26460431-26461119	0.0165734	-1.08038	Rnf144a	gap
chr2-31973202-31974001	4.20977e-21	-0.635204	Fam78a	utr			chr19-10871953-10873514	3.52693e-07	-0.405965	Prpf19	cds			chr12-26506042-26506728	0.00994451	-0.691752	Rsad2	cds
chr2-52313174-52315381	4.26275e-21	-0.457257	Arl5a	cds			chr15-12423850-12424819	3.53173e-07	-0.466405	Pdzd2	gap			chr12-28685180-28686356	0.00207386	-0.754055	Rps7	cds
chr4-34686714-34687774	4.33033e-21	-0.458402	Slc35a1	cds			chr1-125362146-125363873	3.54063e-07	-0.306921	Actr3	cds			chr12-28699145-28700103	0.0115188	-0.795598	Rnaseh1	cds
chr8-35961790-35963534	4.35583e-21	-0.441586	Eri1	cds			chr1-134342397-134343755	3.54128e-07	-0.391927	Adipor1	utr			chr12-30633726-30635097	0.0315654	-0.751749	Tmem18	cds
chr15-85792890-85794276	4.39998e-21	-0.538175	Celsr1	gap			chr2-150751289-150752456	3.54865e-07	-0.491187	Gins1	cds			chr12-31400290-31401648	0.0232875	-0.514493	Dld	cds
chr17-32047711-32048308	4.43416e-21	-0.752072	Sik1	utr			chr2-90508639-90510175	3.54935e-07	-0.593698	Nup160	cds			chr12-31683885-31685059	0.0155956	-0.695272	Bcap29	cds
chr17-48732706-48734635	4.47124e-21	-0.489264	Apobec2	gap			chr4-43874987-43876465	3.55505e-07	-0.810284	Reck	cds			chr12-32067500-32068329	1.21269e-05	-3.63049	Prkar2b	gap
chr9-65108639-65110081	4.47407e-21	-0.457677	Parp16	gap			chr17-79605684-79606867	3.5634e-07	-0.926963	Cdc42ep3	utr			chr12-32218397-32219505	0.00827831	-0.523779	Pik3cg	utr
chr13-92666599-92667940	4.51006e-21	-0.418294	Zfyve16	utr			chr15-35661777-35662973	3.56807e-07	-0.609782	Vps13b	gap			chr12-32256739-32257315	0.0211048	-1.50721	Pik3cg	gap
chr1-180971211-180972311	4.51161e-21	-0.617045	Nvl	cds			chr13-21363458-21365542	3.58963e-07	-0.37953	Trim27	cds			chr12-32341771-32343204	0.0429433	-0.609902	Pik3cg	exon
chr6-115571257-115572291	4.54204e-21	-0.418135	Mkrn2os	exon			chr4-134274195-134275755	3.60346e-07	-0.405513	Selenon	cds			chr12-33076757-33077593	0.0489085	-1.05792	Cdhr3	utr
chr10-59537699-59538980	4.58982e-21	-0.44032	Micu1	utr			chr18-68432646-68434258	3.61572e-07	-0.471723	Fam210a	utr			chr12-33196811-33198189	0.0329793	-0.446309	Atxn7l1	cds
chr1-59275860-59277455	4.63348e-21	-0.395607	Als2	utr			chr17-28303781-28304317	3.62962e-07	-0.836134	Tcp11	exon			chr12-33207610-33208706	0.0333152	-0.538587	Atxn7l1	gap
chr18-6515915-6516790	4.64435e-21	-0.364301	Epc1	utr			chr7-28049487-28050680	3.63611e-07	-0.458068	Rps16	cds			chr12-33210274-33210874	0.0230766	-0.784356	Atxn7l1	gap
chr4-88639919-88640954	4.6472e-21	-0.397371	Gm26566	cds			chr5-108459958-108461516	3.65384e-07	-0.584157	Pigg	cds			chr12-33232099-33233572	0.025595	-0.869932	Atxn7l1	gap
chr4-41348643-41349683	4.65474e-21	-0.419056	Ubap1	utr			chr2-90320634-90321673	3.6569e-07	-0.570805	Ptprj	gap			chr12-33351933-33353381	0.0156521	-0.668774	Atxn7l1	utr
chr8-72175413-72176223	4.65956e-21	-0.401035	Fcho1	utr			chr9-45894912-45896744	3.67196e-07	-0.679339	Pafah1b2	utr			chr12-33363940-33365615	0.0175905	-0.555249	Atxn7l1	cds
chr11-5737967-5739567	4.67039e-21	-0.310473	Dbnl	cds			chr8-121914101-121914915	3.68081e-07	-0.751595	Foxl1	utr			chr12-33365821-33366274	0.0136764	-1.4473	Atxn7l1	gap
chr5-77052617-77053990	4.67746e-21	-0.407936	Aasdh	utr			chr4-55530083-55531813	3.68469e-07	0.620033	Klf4	cds			chr12-33429737-33430462	0.00504852	-1.49052	Atxn7l1	exon
chr11-75238607-75239752	4.68174e-21	-0.369585	Rpa1	cds			chr10-110845296-110846817	3.71317e-07	-0.495362	Zdhhc17	cds			chr12-33479282-33480171	0.00835069	-0.75116	Polr1f	cds
chr17-13210139-13211971	4.68819e-21	-0.331101	Wtap	utr			chr8-82430051-82430947	3.71372e-07	-0.878321	Inpp4b	gap			chr12-3358294-3360606	0.0442161	-0.31165	Rab10	cds
chr4-132001255-132002464	4.70812e-21	-0.42643	Taf12	utr			chr2-3284367-3286433	3.75117e-07	-0.295348	Nmt2	cds			chr12-3388477-3389398	0.0245462	-1.12195	Kif3c	exon
chr11-50024909-50025611	4.72e-21	-0.68501	Tbc1d9b	gap			chr5-142449064-142450233	3.75192e-07	-0.425258	Ap5z1	cds			chr12-3414711-3416131	0.00440074	-1.13661	Kif3c	cds
chr2-118986536-118988006	4.74745e-21	-0.511028	Rmdn3	cds			chr9-121126177-121128661	3.75887e-07	-0.401364	Trak1	utr			chr12-3512770-3514487	0.00917477	-1.05339	Asxl2	gap
chr1-86414480-86415923	4.79945e-21	-0.402273	Ptma	exon			chr15-38975299-38977130	3.76026e-07	-0.363941	Slc25a32	cds			chr12-35232533-35233015	0.0144254	-1.39526	Snx13	utr
chr10-75137229-75138108	4.97571e-21	-0.559203	Specc1l	gap			chr9-70114329-70115714	3.76773e-07	-0.548969	Myo1e	cds			chr12-35583980-35585300	0.00823138	-0.622802	Ahr	cds
chr4-55349178-55350802	4.99326e-21	-0.316024	Rad23b	cds			chr10-17863211-17865525	3.76888e-07	-0.383498	Abracl	utr			chr12-35773897-35774473	0.0274968	-1.29402	Ahr	exon
chr10-52257269-52258903	4.99469e-21	-0.355388	Gopc	cds			chr14-6698935-6700489	3.77648e-07	-0.544769	Lrrc3b	exon			chr12-35804972-35805715	0.0388148	-0.60625	Agr3	exon
chr4-63462390-63463800	5.00244e-21	-0.423772	Atp6v1g1	cds			chr15-73603286-73605150	3.78785e-07	-0.353661	Ptp4a3	gap			chr12-35820234-35820834	0.00717664	-1.47178	Agr3	exon
chr6-126916150-126917806	5.01065e-21	-0.47075	Rad51ap1	cds			chr17-17171319-17171937	3.79474e-07	-0.605832	Zfp960	exon			chr12-3598388-3599029	0.0275209	-0.945621	Dtnb	exon
chr4-136037575-136039049	5.04163e-21	-0.358982	Hnrnpr	utr			chr11-106595413-106595944	3.80014e-07	-1.35024	Pecam1	gap			chr12-36069508-36069976	0.000442168	-1.91685	Tspan13	gap
chr2-26805842-26807179	5.09457e-21	-0.487568	Surf1	cds			chr11-68906290-68907553	3.81657e-07	-0.475698	Ctc1	cds			chr12-36089452-36090071	0.0468465	0.991898	Tspan13	cds
chr11-116196811-116197803	5.13606e-21	-0.571614	Exoc7	cds			chr3-151914897-151916887	3.81902e-07	-0.356468	Fubp1	cds			chr12-3795292-3796276	0.00229619	-1.51028	Dtnb	gap
chr7-141046877-141047986	5.20277e-21	-0.410225	Cd151	utr			chr11-78913663-78914879	3.82e-07	-0.502476	Ksr1	gap			chr12-3809385-3809823	0.00052513	-2.89498	Dtnb	gap
chr11-77693049-77694102	5.24303e-21	-0.715203	Myo18a	gap			chr12-105650173-105652261	3.84267e-07	-0.45992	Gskip	cds			chr12-3856033-3858713	0.032214	-0.437621	Dnmt3a	utr
chr19-42767476-42768782	5.30457e-21	-0.404328	Hps1	utr			chr14-40669209-40670310	3.85156e-07	-0.492431	Tspan14	gap			chr12-3883744-3885305	0.00391453	-0.860445	Dnmt3a	cds
chr17-24782217-24783116	5.34014e-21	-0.524454	Pkd1	gap			chr16-33071026-33072686	3.85356e-07	-0.482953	Snx4	cds			chr12-3905407-3906492	0.00221463	-1.29223	Dnmt3a	gap
chr1-171329750-171331887	5.43483e-21	-0.311755	Alyref2	cds			chr1-134483600-134485058	3.8631e-07	-0.431426	Kdm5b	exon			chr12-3920805-3921496	0.0489697	-0.67642	Dnmt3a	gap
chr1-92731042-92731570	5.4449e-21	-0.97398	Gpc1	exon			chr7-64041287-64042803	3.87108e-07	-0.32467	Mcee	cds			chr12-3940693-3942549	0.00311846	-1.0364	Dnmt3a	utr
chr17-57023552-57025103	5.45799e-21	-0.30886	Ndufa11	cds			chr2-153082623-153083946	3.88005e-07	-0.477092	Pofut1	cds			chr12-40066638-40067482	0.00914134	-0.928749	Arl4a	gap
chr2-26558322-26559330	5.47135e-21	-0.55824	Lcn4	cds			chr7-127729677-127730500	3.88291e-07	-1.05341	Itgax	cds			chr12-4009569-4010506	0.00922784	-0.571873	Pomc	cds
chrX-162740447-162741887	5.5037e-21	-0.367971	Zrsr2	cds			chr1-34524267-34525263	3.884e-07	-0.726164	Ptpn18	utr			chr12-4031037-4032547	0.0289413	-0.79075	Efr3b	cds
chr11-87958090-87960127	5.55167e-21	-0.368258	Vezf1	cds			chr1-184463885-184465722	3.88966e-07	-0.657675	Hlx	cds			chr12-40495154-40497052	0.0236186	-0.317031	Dock4	cds
chr5-143607554-143608801	5.61449e-21	-0.563824	Cyth3	cds			chr2-101626669-101628176	3.89414e-07	-0.506884	Prr5l	cds			chr12-4182823-4183769	0.00162284	-0.757239	Adcy3	utr
chr17-56575959-56576671	5.6526e-21	-0.526839	Ticam1	utr			chr7-117069010-117070212	3.8974e-07	0.79253	Xylt1	gap			chr12-4621781-4622247	0.00691417	-1.3104	Itsn2	exon
chr3-138779617-138781756	5.70268e-21	-0.35043	Rap1gds1	cds			chr12-71182934-71184283	3.91872e-07	-0.668416	Timm9	utr			chr12-4642041-4643937	0.00805699	-0.538143	Itsn2	utr
chr9-43954358-43955433	5.72637e-21	-0.946761	Thy1	utr			chr11-8374058-8375193	3.92585e-07	-0.787184	Tns3	utr			chr12-4956864-4958058	0.00250226	-0.670357	Ubxn2a	utr
chr13-55477017-55478472	5.84e-21	-0.407455	Mxd3	cds			chr3-86049187-86050500	3.92814e-07	-0.415843	Rps3a1	cds			chr12-51737429-51739066	0.000172586	-0.624533	Strn3	cds
chr19-15901483-15903042	5.87513e-21	-0.44239	Psat1	cds			chr1-167111174-167113232	3.9462e-07	-0.672425	Uck2	cds			chr12-51894470-51895442	0.0176695	-0.466726	Hectd1	exon
chr10-44405155-44405922	5.88819e-21	-0.543388	Prdm1	exon			chr15-83233582-83234805	3.95558e-07	-0.671246	Arfgap3	cds			chr12-51918243-51918883	0.00843335	-1.25263	Heatr5a	utr
chr5-77098487-77099906	5.98491e-21	-0.296571	Ppat	cds			chr18-84165704-84166744	3.96014e-07	1.04413	Zfp407	gap			chr12-52571347-52572077	0.0267526	-1.28498	Arhgap5	gap
chr2-120838327-120839650	6.01737e-21	-0.42801	Ccndbp1	cds			chr5-139043204-139043895	3.96812e-07	-1.09936	Prkar1b	gap			chr12-52871286-52871890	0.0487581	-1.10572	Akap6	gap
chr16-91485080-91486177	6.02025e-21	-0.42892	Donson	cds			chr14-20723841-20725068	3.96981e-07	-0.429365	Sec24c	utr			chr12-52877252-52877954	0.0177889	-1.02566	Akap6	gap
chr16-12976556-12977755	6.02101e-21	0.734859	Ercc4	utr			chr1-152641667-152642949	3.97208e-07	-0.438571	Arpc5	cds			chr12-54702242-54703706	0.0231415	-0.404915	Sptssa	cds
chr16-4501299-4502470	6.06606e-21	-0.43016	Dnaja3	cds			chr11-100604373-100605732	3.97553e-07	-0.823987	Hspb9	cds			chr12-54742095-54744410	0.000217867	-0.507301	Eapp	cds
chr9-100915957-100917190	6.14141e-21	-0.377339	Pccb	cds			chr11-60721023-60721937	3.97834e-07	-0.474818	Dhrs7b	cds			chr12-55031249-55033370	0.0463387	-0.399628	Gm20403	cds
chr10-117059702-117060770	6.169e-21	-0.454034	Yeats4	cds			chr13-84369783-84370939	4.01033e-07	-0.574189	Tmem161b	cds			chr12-55361873-55362413	0.00730874	-1.45969	Prorp	gap
chr5-134706543-134707393	6.17906e-21	-0.523591	Limk1	cds			chr11-115598700-115599826	4.02003e-07	-0.463691	Grb2	utr			chr12-55541849-55542145	0.0106981	-0.825238	Nfkbia	exon
chr8-4308168-4309510	6.18218e-21	-0.44833	Ctxn1	cds			chr4-87950353-87951875	4.02294e-07	-0.435577	Mllt3	cds			chr12-59101848-59102415	0.0118597	-1.6292	Trappc6b	gap
chr16-97263872-97264490	6.18292e-21	-0.919211	Fam3b	utr			chr5-140317298-140318181	4.02984e-07	-0.753834	Mrm2	cds			chr12-59107161-59108422	0.00333392	-0.594176	Trappc6b	cds
chr9-88404493-88405617	6.25888e-21	-0.364346	Zfp949	exon			chr7-135138946-135140380	4.04804e-07	-0.516213	Ptpre	cds			chr12-59113019-59114280	0.0179853	-0.375259	Pnn	cds
chrX-23558572-23560033	6.263e-21	-0.477363	Wdr44	cds			chr4-14863726-14864958	4.05005e-07	-0.630281	Pip4p2	cds			chr12-59177478-59178741	0.0292622	-0.431353	Mia2	cds
chr8-47069680-47071678	6.2958e-21	-0.313019	Primpol	utr			chr3-108351202-108352817	4.05469e-07	-0.407353	Sars	cds			chr12-59265351-59267110	0.0107661	-0.358475	Fbxo33	cds
chr2-155849546-155850471	6.32769e-21	-0.369534	Ergic3	cds			chr19-41251420-41253240	4.0865e-07	-0.406275	Tm9sf3	cds			chr12-65011765-65013375	0.045063	-0.254498	Togaram1	cds
chr5-115116909-115118154	6.37488e-21	-0.910824	Hnf1a	exon			chr3-95263925-95264734	4.09106e-07	-1.19496	Setdb1	utr			chr12-65219007-65220074	0.00419978	-0.504437	Mis18bp1	utr
chr18-61687685-61689126	6.39078e-21	-0.303479	Csnk1a1	cds			chr16-20335157-20336632	4.10005e-07	-0.457787	Dvl3	cds			chr12-69214831-69215945	0.0250119	-0.650781	Lrr1	cds
chr4-132056295-132057354	6.55662e-21	-0.498233	Trnau1ap	cds			chr2-167464327-167465321	4.10574e-07	-0.778086	Ube2v1	gap			chr12-69576021-69577231	0.0213934	1.29289	Vcpkmt	utr
chrX-93164813-93167406	6.61802e-21	-0.414563	Zfx	utr			chr1-24044141-24044989	4.12e-07	-1.13653	Sdhaf4	cds			chr12-69727149-69729305	0.024291	-0.346213	Sos2	cds
chr2-76505044-76506188	6.71752e-21	-0.637261	Plekha3	cds			chr6-125469601-125470354	4.12599e-07	-1.16426	Cd9	gap			chr12-69939015-69940425	0.031149	-0.472841	Map4k5	cds
chr5-137776747-137778166	6.75295e-21	-0.420449	Ppp1r35	cds			chr11-6470463-6471143	4.13966e-07	-0.636223	Myo1g	cds			chr12-70157497-70159058	0.0144642	-0.58249	Nin	utr
chr15-78992569-78994165	6.75439e-21	-0.591725	Micall1	cds			chr10-128639742-128641743	4.14255e-07	-0.357679	Dnajc14	utr			chr12-70182597-70183639	0.0149554	-0.453817	Abhd12b	exon
chr11-75856842-75858206	6.84767e-21	-0.381173	Rph3al	exon			chr14-61918211-61919252	4.14901e-07	-0.442559	Kcnrg	utr			chr12-70304528-70305080	0.00573737	-1.90494	Trim9	gap
chr3-152183199-152184997	6.87061e-21	-0.526272	Ak5	cds			chr2-113677969-113679777	4.14941e-07	-0.486916	Arhgap11a	cds			chr12-70327065-70327892	0.00891588	0.698972	Trim9	cds
chr2-131051527-131053174	6.89292e-21	-0.332708	Ap5s1	utr			chr9-78387992-78389633	4.201e-07	-0.313157	Eef1a1	utr			chr12-70871385-70872940	3.6498e-05	-0.649051	Frmd6	utr
chr7-12624723-12625611	6.93603e-21	-1.40313	Zfp128	cds			chr19-4252960-4254328	4.20306e-07	-0.678702	Rad9a	exon			chr12-70956953-70958125	0.0060138	-1.81442	Frmd6	utr
chr17-33847551-33848589	6.99508e-21	-0.451514	Zfp414	cds			chr10-82458244-82459449	4.20427e-07	-0.60387	1190007I07Rik	cds			chr12-70984019-70985241	0.000499874	-1.1323	Actr10	cds
chr9-90115489-90116324	7.00545e-21	-0.527435	Tbc1d2b	gap			chr11-85201494-85203316	4.24151e-07	-0.381818	Ppm1d	cds			chr12-70987584-70987929	0.0496126	-0.759605	Actr10	cds
chr16-31926258-31927337	7.0226e-21	-0.411237	Cep19	utr			chr6-125121801-125122938	4.2441e-07	-0.534855	Iffo1	cds			chr12-71014766-71016063	1.00096e-05	-1.03805	Actr10	utr
chr4-83335249-83336510	7.10447e-21	-0.376612	Snapc3	cds			chr3-97587725-97589457	4.24625e-07	-0.530809	Gm17651	exon			chr12-71021064-71022074	0.034987	-0.355089	Psma3	cds
chr16-87251374-87252640	7.10908e-21	-0.432352	Usp16	utr			chr2-78826197-78826745	4.25144e-07	-1.38191	Ube2e3	utr			chr12-71094330-71095379	0.0037776	-0.722584	Arid4a	utr
chr4-62724033-62725490	7.12187e-21	-0.650502	Rgs3	utr			chr4-129910622-129911570	4.26017e-07	-0.631782	Adgrb2	cds			chr12-71876978-71878786	0.00221161	-0.434076	Daam1	utr
chr15-101885386-101886314	7.12927e-21	-0.471738	Krt8	utr			chr6-113581105-113582409	4.26733e-07	-0.657712	Brk1	cds			chr12-71979311-71980134	0.0303814	-0.509891	Daam1	gap
chr2-51823377-51825343	7.13242e-21	-0.438639	Rbm43	utr			chr13-35924435-35926764	4.27393e-07	-0.333963	Cdyl	cds			chr12-72116704-72118060	0.0352086	-0.68019	Gpr135	cds
chr14-62569026-62570233	7.21924e-21	-0.644727	Rnaseh2b	cds			chr2-36025893-36027030	4.29138e-07	-0.465027	Rbm18	utr			chr12-72710457-72712087	0.0181275	-0.485602	Dhrs7	cds
chr12-112639347-112642125	7.22396e-21	-0.399814	Akt1	utr			chr11-54923761-54924539	4.29973e-07	-0.453605	Anxa6	utr			chr12-73611498-73612581	0.0172418	-1.34653	Tmem30b	exon
chr9-82856090-82858224	7.2267e-21	-0.378774	Phip	cds			chr2-180608413-180609537	4.29997e-07	-0.514344	Arfgap1	utr			chr12-73631129-73633221	0.0447023	-0.33846	Prkch	cds
chrX-50106462-50108039	7.25925e-21	-0.421353	Rap2c	cds			chr7-127565965-127567936	4.30815e-07	-0.330934	Fus	cds			chr12-73651131-73652280	0.0121306	-0.398471	Prkch	gap
chr11-48690349-48691824	7.27383e-21	-0.405226	Rack1	cds			chr18-67378144-67379368	4.31161e-07	-0.637511	Mppe1	utr			chr12-73671759-73672782	0.015965	-1.0639	Prkch	gap
chr16-48813780-48815051	7.30567e-21	-0.566852	Cip2a	cds			chr3-84166592-84167713	4.31187e-07	-0.963313	Trim2	utr			chr12-74010872-74011925	0.00788863	-0.560801	Snapc1	cds
chr10-107997108-107999215	7.30865e-21	-0.313049	Ppp1r12a	cds			chr7-140651802-140652671	4.31345e-07	-0.745186	B4galnt4	cds			chr12-75642058-75643707	0.00018008	-0.55135	Ppp2r5e	utr
chr11-29121878-29123880	7.37817e-21	-0.322664	Ppp4r3b	cds			chr14-58034910-58036544	4.34849e-07	-0.532592	Sap18	cds			chr12-75780940-75782884	0.00258192	-0.847065	Sgpp1	cds
chr2-173951564-173953038	7.39145e-21	-0.669319	Npepl1	cds			chr2-166747350-166749194	4.36864e-07	-0.33758	Cse1l	utr			chr12-75883180-75884040	0.044558	1.29771	Syne2	gap
chr3-9584165-9586017	7.42684e-21	0.862259	Zfp704	gap			chr15-102154223-102156468	4.37386e-07	-0.345586	Rarg	cds			chr12-76141707-76142505	0.00176091	-1.78236	Syne2	cds
chr17-35779308-35780254	7.592e-21	-0.501478	H2-Q10	exon			chr19-10553977-10555320	4.37628e-07	-0.416936	Cyb561a3	utr			chr12-76414131-76414754	0.0336758	-0.734335	Zbtb25	gap
chr8-84299068-84300381	7.62099e-21	-0.402228	Tecr	cds			chr3-115505567-115506690	4.38705e-07	-0.664013	S1pr1	cds			chr12-76415799-76417417	0.02421	-0.339348	Zbtb25	utr
chr5-122916335-122918069	7.62393e-21	-0.461202	Camkk2	utr			chr19-10665424-10666811	4.40565e-07	-0.446559	Vps37c	utr			chr12-76423304-76423788	0.00210599	-1.28024	Zbtb1	gap
chr4-133999899-134001096	7.69708e-21	-0.609107	Pdik1l	utr			chr7-133377597-133378801	4.40647e-07	-0.791791	Fank1	cds			chr12-76883774-76885012	0.00993764	-0.533288	Fntb	cds
chr11-115704237-115706240	7.71196e-21	-0.370062	Tsen54	cds			chr2-120560783-120562406	4.40683e-07	-0.518398	Cdan1	cds			chr12-77003993-77004807	0.0245453	-0.755665	Max	gap
chr17-24697228-24698400	7.72818e-21	-0.449755	Mlst8	cds			chr2-32920104-32920622	4.42395e-07	-1.25972	Garnl3	gap			chr12-77007803-77009726	0.0464107	-0.286249	Max	cds
chr18-67421408-67423875	7.78075e-21	-0.382615	Impa2	cds			chr17-15783998-15785097	4.42841e-07	-0.385601	Prdm9	utr			chr12-77131691-77132405	0.00283685	-1.5984	Max	exon
chr2-11545061-11545742	7.79333e-21	0.795844	Pfkfb3	gap			chr17-25491400-25493456	4.43108e-07	-0.330689	Ube2i	utr			chr12-77160039-77160941	0.0355634	-0.422409	Fut8	exon
chr8-96613720-96615322	7.79796e-21	-0.454257	Got2	cds			chr4-83443040-83444304	4.44213e-07	-0.436514	Ccdc171	utr			chr12-77177937-77178440	0.0241499	-1.20982	Fut8	exon
chr3-51322675-51324716	7.81942e-21	-0.404749	Naa15	cds			chr2-103625997-103628369	4.48266e-07	-0.403346	Caprin1	cds			chr12-77223810-77225435	0.000952245	-0.760705	Fut8	exon
chr10-82694644-82696821	7.82963e-21	-0.349815	Txnrd1	utr			chr3-51559517-51560649	4.49704e-07	-0.512605	Mgst2	exon			chr12-77239808-77240501	0.00616608	-1.26074	Fut8	exon
chr13-48778400-48779523	7.83007e-21	-0.451912	Ptpdc1	utr			chr6-67243045-67245229	4.49899e-07	-0.329553	Serbp1	cds			chr12-77841501-77842019	9.05152e-05	-2.41226	Fut8	utr
chr4-153574699-153575428	7.90572e-21	-1.13373	Ajap1	exon			chr8-11546974-11548080	4.50806e-07	-0.515248	Naxd	cds			chr12-78964913-78965355	0.0101197	-1.07046	Plek2	exon
chr18-24087161-24088395	7.93679e-21	-0.458646	Zfp397	utr			chr6-143044822-143046217	4.51457e-07	-0.427344	C2cd5	cds			chr12-78965922-78966479	0.00456412	-1.57998	Plek2	exon
chr4-108974599-108975752	8.07789e-21	-0.411905	Osbpl9	cds			chr11-121342189-121343351	4.51641e-07	-0.726403	Tbcd	cds			chr12-79026921-79028250	0.000397689	-0.871312	Tmem229b	utr
chr16-22962594-22963570	8.14827e-21	1.12722	Adipoq	exon			chr1-61016557-61017227	4.53727e-07	-0.839945	Icos	cds			chr12-79237481-79238847	0.00215893	-0.756302	Rdh11	cds
chr15-97270461-97272086	8.15215e-21	-0.38018	Pced1b	utr			chr11-106106520-106108329	4.54486e-07	-0.318897	Ddx42	utr			chr12-79488812-79489425	0.0328351	-1.21456	Rad51b	gap
chr19-40600110-40601036	8.15463e-21	-0.438498	Tctn3	cds			chr10-22182151-22182772	4.54749e-07	-0.588917	Raet1e	gap			chr12-79659316-79659978	0.0260258	-1.29579	Rad51b	gap
chr2-26392333-26394489	8.21e-21	-0.340135	Notch1	cds			chrX-141010479-141011786	4.55063e-07	-0.64726	Nxt2	cds			chr12-79738785-79739596	0.000473371	-0.996922	Rad51b	gap
chr3-85480891-85482003	8.23652e-21	-0.37938	Gatb	cds			chr1-74342606-74343713	4.55439e-07	-0.672105	Tmbim1	utr			chr12-79808873-79809436	0.00267544	-1.46811	Rad51b	gap
chr4-149510164-149511465	8.28027e-21	-0.519454	Ube4b	cds			chr3-145855366-145856596	4.55803e-07	-0.548692	Mcoln2	cds			chr12-79811939-79812435	0.0156869	-1.23338	Rad51b	gap
chr1-160897718-160899343	8.32734e-21	-0.387062	Cenpl	utr			chr4-106172816-106174125	4.56316e-07	-0.629838	Usp24	cds			chr12-79887201-79887602	0.000486708	-1.58342	Rad51b	utr
chr6-121221725-121223008	8.37143e-21	-0.462298	Usp18	utr			chr18-36811486-36812940	4.57486e-07	-0.345337	Apbb3	cds			chr12-80017345-80017800	0.0217787	-1.44943	Zfp36l1	utr
chr10-81192936-81194010	8.39941e-21	-0.454901	Mfsd12	cds			chr6-115571257-115572291	4.57607e-07	-0.452917	Mkrn2os	exon			chr12-80040062-80040747	0.00611842	-1.59369	Zfp36l1	utr
chr12-71182934-71184283	8.46337e-21	-0.570307	Timm9	utr			chrX-50106462-50108039	4.5761e-07	-0.472826	Rap2c	cds			chr12-80115835-80116287	0.0448387	-0.995886	Zfp36l1	utr
chr4-11190139-11192416	8.52669e-21	-0.414834	Ccne2	utr			chr2-173500832-173502499	4.59849e-07	-0.3261	Rab22a	cds			chr12-80159560-80160412	0.000669071	-0.486629	Zfp36l1	cds
chr11-83644153-83645211	8.55344e-21	-0.780784	Heatr6	cds			chr13-44688855-44689514	4.60161e-07	-1.40232	Jarid2	exon			chr12-80161817-80162822	0.000281371	-0.59897	Zfp36l1	exon
chr5-93240009-93242833	8.55449e-21	-0.320975	Septin11	cds			chrX-165443759-165445179	4.60356e-07	-0.78938	Egfl6	exon			chr12-80177205-80177793	0.00208823	-0.766928	Zfp36l1	exon
chr10-91006333-91007921	8.59249e-21	-0.37289	Tmpo	cds			chr9-95033550-95034290	4.61294e-07	-1.24457	Slc9a9	gap			chr12-80254771-80255220	0.00969916	-0.920913	Actn1	gap
chr8-94737887-94739635	8.62868e-21	-0.469668	Amfr	cds			chr11-30598672-30599637	4.64251e-07	-0.711445	Acyp2	cds			chr12-80257587-80258566	0.00170582	-1.07759	Actn1	gap
chr16-52271897-52273980	8.65964e-21	-0.438362	Alcam	cds			chr4-3574009-3575393	4.65248e-07	-0.628488	Tgs1	cds			chr12-80305805-80307491	0.012264	-0.83815	Actn1	cds
chr5-66020440-66021228	8.71712e-21	-0.490795	Rhoh	utr			chr10-78409887-78411243	4.66317e-07	-0.330593	Ilvbl	cds			chr12-80689470-80691378	0.00396982	-0.467168	Erh	cds
chr19-8733841-8735248	8.75817e-21	-0.400549	Nxf1	cds			chr3-130812694-130813755	4.66713e-07	-0.45906	Lef1	exon			chr12-80765677-80766254	0.00316101	-1.35407	Plekhd1	cds
chr4-140428370-140430434	8.78905e-21	-0.457064	Rcc2	cds			chr9-56901700-56903645	4.66835e-07	-0.579049	Ptpn9	cds			chr12-80839584-80840299	0.0179737	-0.537011	Susd6	gap
chr9-105371638-105373329	8.81111e-21	-0.399744	Atp2c1	utr			chr2-118533013-118534130	4.66882e-07	-1.08135	Ankrd63	cds			chr12-80862865-80863676	0.0171188	-0.92664	Susd6	gap
chr2-29509311-29510489	8.81132e-21	-0.555162	Rapgef1	cds			chr10-18890021-18891609	4.67786e-07	-0.367558	Tnfaip3	utr			chr12-80985336-80986377	0.0161357	-0.945718	Srsf5	exon
chr11-5470289-5472318	8.85398e-21	-0.310269	Xbp1	cds			chr16-8454549-8456005	4.68707e-07	-0.54877	Pmm2	cds			chr12-81531096-81532051	0.00442584	-0.735503	Cox16	cds
chr2-153473979-153475117	8.92621e-21	-0.69213	Commd7	cds			chr15-85792890-85794276	4.69451e-07	-0.584172	Celsr1	gap			chr12-82215630-82217200	0.02594	-0.367267	Sipa1l1	utr
chr4-155975556-155977481	8.94788e-21	-0.393677	Acap3	cds			chr18-63110499-63111541	4.69827e-07	-0.695132	Napg	cds			chr12-83566598-83567643	0.0475316	-0.332614	Dcaf4	utr
chr11-119833204-119834848	8.95022e-21	-0.315632	Baiap2	cds			chr3-100828856-100830136	4.71409e-07	-0.301032	Trim45	cds			chr12-83734554-83736550	0.00262266	-0.51445	Psen1	utr
chr8-107822150-107823545	8.9736e-21	-0.42722	Terf2	cds			chr17-65919295-65921389	4.73347e-07	-0.376267	Vapa	cds			chr12-8376524-8377206	0.0475456	-0.779929	Hs1bp3	gap
chr8-71046352-71047813	9.13922e-21	-0.386505	Isyna1	cds			chr4-117771551-117772782	4.74011e-07	-0.536576	Ipo13	cds			chr12-84034072-84035534	0.020041	-0.400395	Acot2	cds
chr14-7835429-7837257	9.24283e-21	-0.646503	Slc4a7	exon			chr3-138447369-138449242	4.75057e-07	-0.546662	Tspan5	cds			chr12-8407368-8407775	0.0155359	-0.995364	Hs1bp3	utr
chr3-108102349-108102972	9.29264e-21	-0.704677	Cyb561d1	utr			chr6-29214869-29216567	4.7754e-07	-0.462738	Impdh1	cds			chr12-84209824-84210426	0.00383643	-1.81568	Mideas	gap
chr15-89359870-89361173	9.36607e-21	-0.423387	Arsa	cds			chr1-59951530-59953338	4.77661e-07	-0.348224	Fam117b	cds			chr12-84222303-84223636	0.0156834	-0.522235	Mideas	gap
chr1-89006171-89007472	9.42804e-21	1.33133	Sh3bp4	gap			chr4-153574699-153575428	4.78003e-07	-1.22853	Ajap1	exon			chr12-84238986-84241370	0.0178377	-0.312843	Mideas	utr
chr11-17207061-17208230	9.4769e-21	-0.732622	C1d	utr			chr2-26278536-26279714	4.78565e-07	-0.566815	Entr1	cds			chr12-84454546-84456153	0.0140706	-0.509162	Bbof1	cds
chr13-55357903-55360575	9.48707e-21	-0.287804	Nsd1	utr			chr16-18448127-18448958	4.79825e-07	-1.24545	Septin5	cds			chr12-84636342-84637550	0.0475687	-1.09781	Vsx2	gap
chr1-144176246-144177571	9.56253e-21	-0.615092	Rgs1	exon			chr7-30118913-30119849	4.79981e-07	-0.541001	Hcst	cds			chr12-85016977-85017826	0.0455608	-0.702922	Fcf1	cds
chr12-81531096-81532051	9.56498e-21	-0.519968	Cox16	cds			chr17-25992278-25993099	4.8019e-07	-0.761793	Ciao3	cds			chr12-85156922-85158569	0.0176537	-0.565123	Dlst	cds
chr13-67547413-67548124	9.93426e-21	-0.605284	Zfp429	cds			chr8-124169220-124170594	4.83178e-07	-0.453468	Def8	utr			chr12-85326292-85327610	0.020704	-0.387652	Acyp1	cds
chr3-31049366-31050606	9.94211e-21	-0.457758	Prkci	cds			chr7-141837506-141839206	4.8352e-07	-0.798699	Gm4559	exon			chr12-85334830-85335896	0.0325879	-0.873054	Acyp1	cds
chr7-34087239-34089538	9.95549e-21	-0.341777	Lsm14a	cds			chr4-155915391-155916554	4.8494e-07	-0.38451	Aurkaip1	cds			chr12-85351410-85352666	0.00295421	-1.40208	Nek9	cds
chr17-30222906-30225115	9.97032e-21	-0.348108	Zfand3	cds			chr4-63462390-63463800	4.86274e-07	-0.462064	Atp6v1g1	cds			chr12-85420568-85421976	0.0411893	-0.372052	Tmed10	cds
chr9-72568926-72570699	9.97801e-21	-0.52206	Nedd4	cds			chr19-6918528-6920057	4.88613e-07	-0.366155	Gpr137	cds			chr12-85644725-85646853	0.00890843	-0.525523	Jdp2	utr
chr12-112977394-112978938	9.984e-21	-0.457226	Pacs2	cds			chr1-74855665-74856678	4.89477e-07	-0.767102	Wnt10a	utr			chr12-85676123-85677067	0.014271	-0.639357	Jdp2	gap
chr9-95033550-95034290	9.98636e-21	-1.10867	Slc9a9	gap			chr14-73379807-73381394	4.89536e-07	-0.59002	Rcbtb2	utr			chr12-85707402-85708222	0.00463354	-0.686606	Jdp2	utr
chr9-35026857-35029326	9.99099e-21	-0.305963	St3gal4	utr			chr2-166856593-166857801	4.96113e-07	-0.588202	Ddx27	cds			chr12-85751360-85752889	0.013966	-0.515602	Batf	gap
chr19-37339265-37341199	1.01475e-20	-0.308561	Ide	cds			chr12-3512770-3514487	4.9692e-07	-1.10646	Asxl2	gap			chr12-85870909-85872131	0.0311427	-0.321592	Ttll5	utr
chr5-145020279-145021281	1.01604e-20	-0.509425	Kpna7	utr			chr2-154734022-154735218	4.98558e-07	-0.439379	Eif2s2	cds			chr12-86009992-86011716	0.037156	0.548717	Ttll5	gap
chr13-101684171-101684909	1.01683e-20	-0.770705	Pik3r1	utr			chr2-165496619-165497599	4.9882e-07	-0.53521	Eya2	utr			chr12-86020148-86020860	0.0101573	-0.724467	Ttll5	gap
chr1-136342185-136343495	1.03558e-20	-0.456881	Ddx59	utr			chr19-47567435-47569118	5.00267e-07	-0.635023	Slk	cds			chr12-86038625-86039978	0.0129214	-0.828469	Ttll5	gap
chr3-146387508-146388401	1.03586e-20	-0.954291	Samd13	utr			chr18-32043290-32044577	5.0092e-07	-0.375386	Sft2d3	cds			chr12-86092847-86095043	0.0187192	-0.712478	Ttll5	gap
chr2-117172160-117173950	1.04001e-20	-0.457597	Rasgrp1	cds			chr11-72938054-72939588	5.0132e-07	-0.453576	Ncbp3	cds			chr12-86125223-86126532	0.00328638	-0.727675	Tgfb3	utr
chr4-53920279-53920985	1.04427e-20	-0.933725	Tmem38b	utr			chr4-120262115-120263827	5.02622e-07	-1.20646	Scmh1	utr			chr12-86356227-86357408	0.0136797	-1.0112	Gpatch2l	utr
chr17-88747642-88749645	1.04556e-20	-0.305372	Foxn2	utr			chr11-23615216-23616829	5.02886e-07	-0.516423	Pex13	cds			chr12-86772418-86773480	0.00226611	-0.646983	Angel1	cds
chr11-87627578-87628574	1.05696e-20	-0.432199	Supt4a	cds			chr9-56413219-56414485	5.03877e-07	-0.657169	Hmg20a	utr			chr12-86853872-86854844	0.0116117	0.645441	Lrrc74a	utr
chr3-28316493-28318645	1.05739e-20	-0.32906	Tnik	cds			chr19-5927600-5928498	5.07622e-07	-0.586831	Slc25a45	utr			chr12-86857417-86858038	0.00186632	-0.732627	Lrrc74a	utr
chr4-83232676-83234441	1.06445e-20	-0.460059	Ttc39b	gap			chr2-101716186-101716860	5.079e-07	-0.618507	Commd9	cds			chr12-8712222-8712503	0.000485838	-2.32677	Pum2	exon
chr5-124068169-124069294	1.06606e-20	-0.467842	Ccdc62	cds			chr17-79701038-79701997	5.08031e-07	-1.49629	Cdc42ep3	exon			chr12-87312480-87314203	0.0479618	-0.31658	Ahsa1	cds
chr19-4977852-4978754	1.07046e-20	-0.395294	Dpp3	utr			chr3-36054056-36055221	5.08154e-07	-0.485534	Mccc1	cds			chr12-87489437-87490819	0.0409225	-0.562499	Alkbh1	cds
chr19-29782322-29784186	1.07959e-20	-0.356176	9930021J03Rik	cds			chr15-97665220-97666446	5.08201e-07	-0.889107	Rapgef3	cds			chr12-8820928-8823096	0.00618936	-1.56357	Sdc1	cds
chr17-21786170-21787542	1.08621e-20	-0.558193	Zfp948	utr			chr1-163821751-163822999	5.08402e-07	-0.649369	BC055324	cds			chr12-88327069-88328200	0.0246443	-0.539722	Adck1	utr
chr17-79142244-79143776	1.09279e-20	-0.347042	Gpatch11	utr			chr7-144135207-144136525	5.09422e-07	-0.339754	Fadd	cds			chr12-88374900-88375527	0.0331409	-1.17677	Adck1	gap
chr1-55065981-55066954	1.10673e-20	-0.372957	Sf3b1	cds			chr18-67337981-67339166	5.09618e-07	-0.518871	Chmp1b	cds			chr12-88395257-88395803	0.00154182	-2.52163	Adck1	gap
chr4-134649971-134651252	1.11134e-20	-0.404895	Rsrp1	cds			chr1-136342185-136343495	5.10001e-07	-0.502817	Ddx59	utr			chr12-88403626-88404982	4.63118e-05	-1.43866	Adck1	gap
chr10-128138695-128140068	1.11305e-20	-0.338739	Pan2	utr			chr10-128180429-128181299	5.11442e-07	-0.67347	Cs	gap			chr12-88405838-88406295	8.03311e-05	-3.31923	Adck1	gap
chr14-51161053-51162888	1.11591e-20	-0.420901	Osgep	cds			chr10-12794797-12795427	5.11475e-07	-0.446056	Stx11	utr			chr12-89778358-89779467	0.00888088	1.75344	Nrxn3	utr
chr8-122316883-122318398	1.11654e-20	-0.415197	Map1lc3b	cds			chr10-121186271-121187517	5.14345e-07	-0.958318	Tbc1d30	cds			chr12-9023627-9024304	0.0478868	-0.782287	Wdr35	cds
chr10-78409887-78411243	1.11775e-20	-0.308516	Ilvbl	cds			chr11-102984710-102985905	5.14576e-07	1.08032	Plcd3	gap			chr12-91490429-91490768	0.0270296	-1.29775	Tshr	gap
chr6-37847175-37848880	1.11819e-20	-0.316166	Trim24	cds			chr10-61116671-61117324	5.15304e-07	-0.551654	Adamts14	exon			chr12-98212815-98213502	0.0186873	-0.794132	Galc	gap
chr14-52580281-52581316	1.12431e-20	-0.407305	Olfr1513	utr			chr10-21858145-21858781	5.15848e-07	1.14474	Sgk1	gap			chr12-98235750-98236937	0.0149107	-0.408506	Gpr65	gap
chr8-26330095-26331735	1.12431e-20	-0.587481	Ash2l	cds			chr6-116240792-116241640	5.1602e-07	-0.530801	Zfand4	utr			chr12-98249153-98250157	0.00216029	-0.951534	Gpr65	utr
chr11-75804017-75805214	1.12803e-20	-0.452312	Rph3al	gap			chr3-95188534-95189316	5.17255e-07	-0.470725	Prune1	cds			chr12-98699493-98701154	0.0490539	-0.668588	Ptpn21	cds
chr4-152238064-152238721	1.13969e-20	-0.597867	Espn	exon			chr6-127222652-127223338	5.18226e-07	-0.800311	Ccnd2	exon			chr12-98712230-98713978	0.000782309	-0.750374	Zc3h14	cds
chr7-139793443-139794404	1.14483e-20	0.819508	Scart1	exon			chr16-30206482-30209197	5.18875e-07	-0.45491	Atp13a3	utr			chr12-98866761-98868079	0.00316861	-0.655675	Eml5	cds
chr12-4956864-4958058	1.14486e-20	-0.437269	Ubxn2a	utr			chr11-115714445-115715557	5.18978e-07	-0.646721	Llgl2	utr			chr12-98886310-98887157	0.0165326	-1.19626	Ttc8	cds
chr17-32502328-32503923	1.14604e-20	-0.405088	Brd4	utr			chr17-34174163-34175361	5.19975e-07	-0.394974	Rps18	cds			chr12-99527194-99527906	0.0043471	-2.04325	Foxn3	gap
chr13-19540148-19541223	1.14731e-20	-0.477117	Stard3nl	utr			chr2-151821154-151822490	5.21045e-07	-0.724734	Fam110a	utr			chr13-100338099-100338851	0.0279801	-0.783912	Naip2	utr
chr1-40829348-40830194	1.15362e-20	-0.653532	Mfsd9	cds			chr11-59294769-59295690	5.21999e-07	-0.804978	Snap47	utr			chr13-100628494-100629341	0.0148719	-0.979695	Gtf2h2	utr
chr1-74342606-74343713	1.15389e-20	-0.635766	Tmbim1	utr			chr8-84731034-84731967	5.24358e-07	-0.591755	1700067K01Rik	cds			chr13-100866656-100867826	0.0303784	-0.446062	Cdk7	cds
chr10-22177501-22178979	1.15497e-20	-0.464164	Raet1e	gap			chr5-30804632-30806335	5.25768e-07	-0.788772	Slc35f6	cds			chr13-100880324-100881359	0.00665933	-0.493619	Mrps36	cds
chr10-72490175-72491402	1.16273e-20	-0.426163	Zwint	cds			chr14-73635448-73636361	5.26127e-07	-0.787185	Itm2b	exon			chr13-100922356-100923512	0.00565775	-0.722843	Ccnb1	cds
chr2-174257199-174258127	1.16495e-20	-0.548568	Nelfcd	cds			chr5-117494651-117496260	5.26981e-07	-0.553311	Wsb2	cds			chr13-100968731-100970254	0.00583397	-0.517582	Slc30a5	cds
chr11-58828701-58830011	1.1662e-20	-0.514724	Rnf187	cds			chr1-10107658-10108795	5.27507e-07	-0.551102	Cops5	cds			chr13-10120911-10121923	0.0407947	-0.898405	Chrm3	gap
chr15-76500147-76502056	1.1713e-20	-0.412206	Slc39a4	cds			chr11-98083310-98084490	5.28458e-07	-0.451717	Med1	cds			chr13-101674611-101675045	0.0126602	-1.29879	Pik3r1	utr
chr5-74691618-74692764	1.17854e-20	-0.481343	Scfd2	cds			chr12-26043572-26044536	5.30227e-07	-0.850436	5S_rRNA	exon			chr13-101830470-101831795	0.02005	-0.471775	Pik3r1	cds
chr5-123661507-123662789	1.18453e-20	-0.413626	Gm49027	cds			chr6-65623943-65625207	5.30503e-07	-0.529924	Tnip3	utr			chr13-101847753-101848218	0.00144827	-0.876104	Pik3r1	gap
chr14-45248695-45249567	1.20115e-20	-1.25745	Ptger2	utr			chr12-87489437-87490819	5.31238e-07	-0.670069	Alkbh1	cds			chr13-101903417-101905399	0.0252298	-0.315049	Pik3r1	utr
chr14-54878548-54879476	1.20193e-20	-0.529831	Cdh24	utr			chr2-125993655-125994604	5.31969e-07	-0.827766	Dtwd1	utr			chr13-102003154-102003717	0.000954504	-2.4445	Pik3r1	exon
chr7-19150298-19151134	1.20764e-20	-0.863906	Ckm	cds			chr14-25694046-25695269	5.34775e-07	-0.476736	Ppif	cds			chr13-104314348-104315868	0.0181735	-0.424221	Trappc13	cds
chr17-80786663-80788209	1.20792e-20	-0.547733	Sos1	cds			chr7-127474514-127476366	5.36077e-07	-0.366688	Zfp668	utr			chr13-104952734-104954227	0.0397095	-0.649241	Srek1ip1	cds
chr4-40142470-40143965	1.21004e-20	-0.278867	Aco1	utr			chr1-58543244-58544453	5.36552e-07	-0.476881	Orc2	utr			chr13-107157577-107159671	0.00785577	-0.613764	Kif2a	cds
chr7-144664231-144666349	1.21364e-20	-0.380824	Tpcn2	utr			chr7-126027322-126028838	5.36763e-07	-0.419609	Rabep2	cds			chr13-108025131-108025968	0.0173298	-0.76765	Zswim6	cds
chr6-54752308-54753387	1.23934e-20	-0.520157	Znrf2	exon			chr9-43933213-43934128	5.37489e-07	-1.04042	Thy1	exon			chr13-108177916-108178320	0.012472	-1.58852	Ndufaf2	gap
chr5-115375658-115376425	1.24239e-20	-0.595255	Pop5	cds			chr5-140601972-140603029	5.40204e-07	-0.451642	Lfng	utr			chr13-108294296-108295730	0.033028	-0.433254	Ndufaf2	cds
chr9-25097203-25098278	1.24905e-20	-0.565342	Herpud2	exon			chr3-34073549-34074911	5.42152e-07	-0.708109	Fxr1	cds			chr13-108452139-108453544	0.0246936	-0.500266	Depdc1b	cds
chr9-114559034-114560978	1.25235e-20	-0.334291	Cmtm6	cds			chr16-29843119-29844063	5.43692e-07	-0.697252	Hes1	exon			chr13-108474595-108475481	0.0026146	-0.881761	Depdc1b	gap
chr12-69230187-69232049	1.25805e-20	-0.331092	Mgat2	cds			chr13-43362127-43363859	5.45525e-07	-1.11583	Gfod1	gap			chr13-108562500-108563657	0.00018365	-1.009	Depdc1b	utr
chr14-118369696-118370440	1.26864e-20	-0.63521	Tgds	cds			chr19-4049761-4051075	5.45782e-07	-0.38606	Gm49405	cds			chr13-109365714-109367358	0.00205437	-0.818598	Pde4d	gap
chr9-65342665-65343568	1.2717e-20	-0.657073	Mtfmt	cds			chr10-80764373-80766715	5.47542e-07	-0.335956	Gadd45b	cds			chr13-109375267-109376237	0.00615021	-1.01425	Pde4d	gap
chr16-32095801-32097146	1.27778e-20	-0.511241	Rnf168	cds			chr16-13485462-13486214	5.48633e-07	-0.479017	Parn	cds			chr13-109576781-109577854	0.027591	-1.19773	Pde4d	gap
chr15-62328464-62329410	1.28088e-20	-0.604897	Myc	utr			chr15-84208492-84210133	5.49029e-07	-0.937975	Parvg	utr			chr13-110038940-110040586	0.00268238	-0.751475	Pde4d	cds
chr18-10029068-10030416	1.2837e-20	-0.451113	Usp14	cds			chr19-5793380-5793994	5.50027e-07	-0.577822	Ltbp3	gap			chr13-110044098-110044470	0.00332789	-1.39681	Pde4d	gap
chr7-49427495-49428696	1.2856e-20	-0.522496	Prmt3	cds			chr12-78794814-78796589	5.5015e-07	-0.403141	Pals1	utr			chr13-110154861-110156300	0.0114741	-1.45852	Rab3c	utr
chr11-109385582-109387403	1.29295e-20	-0.374462	Arsg	gap			chr12-65082701-65084612	5.51287e-07	-0.675127	Prpf39	utr			chr13-112003810-112005424	0.0176945	-0.503402	Map3k1	exon
chr16-20335157-20336632	1.31106e-20	-0.418525	Dvl3	cds			chr9-14695329-14696732	5.51904e-07	-0.404296	Ankrd49	utr			chr13-112199965-112200646	0.00121075	-0.845494	Ankrd55	exon
chr6-127537938-127538868	1.31319e-20	-0.406113	Cracr2a	utr			chr8-4374509-4375799	5.51993e-07	-0.332899	Ccl25	cds			chr13-112576029-112576893	0.000824218	1.55474	Il6st	exon
chr8-71064095-71064823	1.32645e-20	-0.525271	Ssbp4	exon			chr17-83657704-83659736	5.52917e-07	-0.446794	Eml4	cds			chr13-112796537-112797928	0.0455894	-0.444423	Slc38a9	utr
chr6-83325960-83326970	1.33939e-20	-0.557303	Bola3	cds			chr8-41869045-41870479	5.53005e-07	-0.580176	Frg1	cds			chr13-113149293-113150338	0.0255292	-0.561356	Mcidas	utr
chr5-123152633-123154293	1.33959e-20	-0.316609	Orai1	cds			chr4-129270621-129272061	5.54424e-07	-0.839403	Zbtb8a	utr			chr13-113197451-113199299	0.00562669	0.939341	Cdc20b	gap
chr8-70929040-70930063	1.34947e-20	-0.387271	Klhl26	cds			chr10-59424900-59426314	5.55028e-07	-0.871743	Mcu	gap			chr13-113226816-113227734	0.004259	1.01895	Cdc20b	cds
chr2-32925152-32925821	1.35126e-20	-0.741134	Garnl3	gap			chr8-70583589-70584616	5.55457e-07	-0.780212	Nr2c2ap	cds			chr13-113685157-113686110	0.000131229	1.76602	Snx18	utr
chr6-142702231-142703594	1.35274e-20	-0.398837	Cmas	cds			chr6-83054533-83055903	5.5587e-07	-0.552481	Pcgf1	cds			chr13-113736977-113738514	0.0226959	-0.347904	Snx18	gap
chr17-17224818-17225869	1.36085e-20	-0.586932	Zfp960	exon			chr15-76606341-76609204	5.62179e-07	-0.311582	Arhgap39	cds			chr13-113751172-113752573	0.00362876	-0.630263	Snx18	gap
chr7-58877746-58879608	1.36132e-20	-0.299556	Ube3a	utr			chr11-70342372-70343428	5.62766e-07	-0.444646	Med11	cds			chr13-113930386-113932074	0.0245541	-0.446966	Arl15	cds
chr9-61821293-61822505	1.36741e-20	-0.373925	Rplp1	cds			chr9-114218481-114220071	5.6342e-07	-0.771135	Crtap	cds			chr13-113965121-113966114	0.00474143	-0.822976	Arl15	gap
chr4-106535618-106536425	1.37197e-20	-0.585924	Ttc4	cds			chr9-119956163-119957421	5.66794e-07	-0.399066	Rpsa	utr			chr13-114523553-114524768	0.0325096	-1.02	Ndufs4	cds
chr8-123950859-123952091	1.38995e-20	-0.678957	Cdk10	cds			chr13-49574104-49575758	5.67066e-07	-0.432671	Ippk	cds			chr13-115031146-115031645	0.0257577	-1.33855	Itga2	gap
chr5-143512457-143514263	1.39226e-20	-0.519961	Rac1	cds			chr13-77282869-77283978	5.68792e-07	-0.814237	Slf1	cds			chr13-115225823-115227382	0.0154338	-0.597731	Pelo	cds
chr5-8105681-8107380	1.40291e-20	-0.469123	Sri	cds			chr17-83704383-83705564	5.68808e-07	-0.619407	Eml4	gap			chr13-115233524-115233815	0.000735973	-2.43022	Gm49395	gap
chr2-148716159-148717760	1.43394e-20	-0.568047	Cst3	cds			chr18-35694637-35696867	5.69235e-07	-0.362119	Matr3	cds			chr13-115237812-115238629	0.000204039	-1.49254	Gm49395	cds
chr8-72044095-72045554	1.4343e-20	-0.417457	Pgls	cds			chr1-162397736-162399290	5.69487e-07	-0.425571	Vamp4	utr			chr13-115307921-115308747	0.000855877	-1.17456	Itga1	exon
chr6-30047171-30048883	1.43478e-20	-0.425937	Nrf1	utr			chr5-107507065-107507997	5.70109e-07	-0.583218	Brdt	cds			chr13-117160395-117161650	0.00625564	-0.539346	Parp8	cds
chr2-26899341-26900541	1.43838e-20	-0.326067	Cacfd1	cds			chr11-19840185-19841531	5.7139e-07	-0.744687	Spred2	exon			chr13-119544593-119546278	0.00716748	-0.87003	Nnt	utr
chr7-16758182-16759106	1.44323e-20	-0.661042	Ppp5c	gap			chr11-100417783-100419231	5.7289e-07	-0.35206	Acly	utr			chr13-119598503-119600003	0.00776077	-0.747486	4833420G17Rik	utr
chr11-5787096-5788256	1.44357e-20	-0.398009	Polm	cds			chr2-26298495-26299463	5.75033e-07	-0.493417	Inpp5e	cds			chr13-120760722-120761983	0.00290689	-0.985761	BC147527	utr
chr19-46488069-46488893	1.4466e-20	-0.339952	Trim8	exon			chr2-103314910-103316203	5.75699e-07	-0.435845	Cat	cds			chr13-12426739-12427428	0.0341776	-0.997114	Heatr1	cds
chr11-97206108-97206993	1.45626e-20	-0.55695	Mrpl45	cds			chr1-152967800-152968369	5.7696e-07	-1.13004	Nmnat2	gap			chr13-12488495-12489019	0.00200224	-2.01168	Edaradd	utr
chr11-80318948-80320303	1.45747e-20	-0.389441	Psmd11	cds			chr10-121104245-121105153	5.77602e-07	-1.35148	Tbc1d30	gap			chr13-12513571-12514929	0.0226378	-0.667	Edaradd	gap
chr4-31963253-31964790	1.47024e-20	-0.467352	Map3k7	cds			chr13-59732240-59733764	5.80117e-07	-0.377848	Agtpbp1	utr			chr13-12521993-12522716	0.000453413	-1.37814	Edaradd	cds
chr11-33650585-33652394	1.47377e-20	-0.339093	Kcnip1	gap			chr16-96708431-96709431	5.80729e-07	-0.600802	Dscam	gap			chr13-12534309-12535498	0.00607701	-1.4231	Edaradd	cds
chr1-16757642-16759330	1.4897e-20	-0.582912	Ly96	cds			chr1-154661551-154662450	5.82419e-07	-1.09888	Cacna1e	gap			chr13-13698271-13699089	0.025492	-1.36007	Nid1	utr
chr17-24387488-24389011	1.49586e-20	-0.343307	Atp6v0c	cds			chr3-52303434-52304323	5.84684e-07	0.461695	Foxo1	utr			chr13-13711829-13712620	0.00627831	-1.08565	Nid1	utr
chr6-99642304-99644026	1.51588e-20	-0.605524	Gm20696	cds			chr18-80089806-80091214	5.90329e-07	-0.927771	Pard6g	cds			chr13-13725862-13726876	0.00596236	-1.28922	Lyst	exon
chr11-117156090-117157496	1.51652e-20	-0.54792	Septin9	cds			chr11-102587903-102589095	5.90593e-07	-0.897098	Ccdc43	cds			chr13-14128183-14129920	0.00052342	-0.473013	B3galnt2	cds
chr4-11965554-11966986	1.52478e-20	-0.297197	Pdp1	cds			chr1-131126560-131128174	5.91584e-07	-0.350086	Rassf5	cds			chr13-17779073-17779641	0.0450197	-0.993388	Sugct	gap
chr6-85309365-85310999	1.54116e-20	-0.386502	Sfxn5	cds			chr9-110875108-110875821	5.94174e-07	-0.615625	Ltf	utr			chr13-17868979-17870678	0.00256874	-0.377509	Sugct	cds
chr8-70686361-70687599	1.5554e-20	-0.408251	Sugp2	utr			chr17-5853594-5854187	5.96629e-07	1.10202	Snx9	exon			chr13-17977849-17980456	0.0434401	-0.250686	Cdk13	cds
chr13-22224921-22225719	1.57133e-20	-0.658255	H4c9	cds			chr2-172841344-172842772	5.98165e-07	-0.404851	Rae1	utr			chr13-18149356-18149719	3.4601e-05	3.12413	Yae1d1	utr
chr3-116216391-116218904	1.57763e-20	-0.294071	Cdc14a	cds			chr5-120742911-120744108	6.00794e-07	-1.02789	Iqcd	cds			chr13-18390130-18391443	5.37587e-05	3.08186	Pou6f2	gap
chr1-6284255-6285858	1.58013e-20	-0.364312	Rb1cc1	utr			chr5-34526458-34528135	6.05968e-07	-0.357635	Fam193a	cds			chr13-19361653-19362283	0.000142357	-1.7777	Amph	utr
chr10-128371631-128372702	1.59238e-20	-0.470298	Zc3h10	utr			chr4-101504080-101505502	6.06059e-07	-0.359459	Leprot	cds			chr13-19366067-19366991	0.000523506	-0.776457	Amph	utr
chr7-140679748-140680346	1.59856e-20	-0.873589	Sigirr	gap			chr5-144191059-144193503	6.06667e-07	-0.358053	Bri3	cds			chr13-19540148-19541223	6.15054e-05	-0.839146	Stard3nl	utr
chr3-18677632-18678616	1.60314e-20	-0.466437	Cyp7b1	exon			chr17-50477746-50478734	6.06699e-07	-0.779122	Rftn1	gap			chr13-20278912-20279230	0.0411286	-0.808125	Elmo1	gap
chr5-147366465-147368562	1.6069e-20	-0.379425	Pan3	cds			chr14-77756273-77756794	6.06753e-07	-1.50928	Enox1	gap			chr13-21352549-21353034	0.00353062	-1.84964	Trim27	exon
chr1-75100836-75102056	1.60884e-20	-0.327412	Nhej1	utr			chr16-13571888-13573091	6.07265e-07	-0.655414	A930007A09Rik	cds			chr13-21363458-21365542	0.0103834	-0.426033	Trim27	cds
chr13-43551415-43552421	1.61274e-20	-0.631437	Nol7	cds			chr15-78783573-78784263	6.07708e-07	-0.770152	Sh3bp1	cds			chr13-21690064-21690906	0.0382288	-0.522257	Cox5b-ps	exon
chr15-12117257-12119300	1.61878e-20	-0.349557	Zfr	cds			chr1-54964623-54965778	6.09486e-07	-0.480594	Ankrd44	cds			chr13-21894084-21895505	0.00342922	-0.783092	Olfr1359	utr
chr19-7217557-7218916	1.63364e-20	-0.460239	Naa40	cds			chr14-14370783-14371858	6.10617e-07	-0.6273	Pxk	cds			chr13-22158109-22159503	0.0080471	-0.693958	Pom121l2	exon
chr11-5904939-5906243	1.63426e-20	-0.446207	Ykt6	cds			chr9-110885070-110887364	6.1088e-07	-0.536032	Ccrl2	cds			chr13-22210328-22211075	0.0425278	-0.939123	H2ac12	utr
chr16-33786347-33787932	1.64108e-20	-0.718591	Umps	cds			chr16-92593312-92593640	6.11044e-07	-0.940135	Runx1	gap			chr13-22219540-22220100	0.0301188	-0.567552	H2bc12	cds
chr7-19337771-19338637	1.64876e-20	-0.468495	Clasrp	utr			chr8-116246042-116246731	6.11599e-07	1.11096	Maf	utr			chr13-22233839-22235620	0.014983	-0.508349	H2bc11	utr
chr8-27466344-27469326	1.65711e-20	-0.300871	Zfp703	cds			chr15-89313235-89314836	6.13356e-07	-0.296326	Chkb	cds			chr13-23614811-23615797	0.0205794	-0.614393	Abt1	exon
chr5-120648767-120650192	1.66848e-20	-0.388404	Slc8b1	utr			chr12-102434919-102436021	6.14008e-07	-0.410533	Golga5	utr			chr13-23621513-23622477	0.0186818	-1.0122	Abt1	exon
chr16-17539746-17541107	1.66904e-20	-0.538728	Med15	cds			chr15-79784047-79785967	6.14496e-07	-0.402724	Apobec3	utr			chr13-23705950-23706231	0.0121389	-1.68743	H4c8	exon
chr8-106362423-106364627	1.67095e-20	-0.330338	Agrp	utr			chr1-136067631-136068408	6.1622e-07	-0.394752	Kif21b	gap			chr13-23884843-23885473	0.0109168	-0.780062	Hfe	utr
chr11-98290451-98291905	1.69781e-20	-0.495154	Pgap3	cds			chr6-85563941-85565250	6.1695e-07	-0.580505	Alms1	cds			chr13-23922625-23924369	0.0483901	-0.288989	H1f2	cds
chr9-108685194-108686040	1.7046e-20	-0.681047	Nckipsd	cds			chr4-144920526-144921824	6.17881e-07	-0.596371	Vps13d	utr			chr13-23929348-23931223	0.0373274	-0.389494	H2bc3	cds
chr12-104870234-104870849	1.70683e-20	1.14302	Syne3	utr			chr4-119177337-119178079	6.20319e-07	-0.629486	Ppih	cds			chr13-23940724-23941086	0.0183807	-1.01678	H4c2	cds
chr19-5927600-5928498	1.71533e-20	-0.511158	Slc25a45	utr			chr8-111723482-111725205	6.22849e-07	-0.521385	Ddx19a	cds			chr13-24697485-24698077	0.006682	-0.96963	Ripor2	gap
chr9-54857591-54858738	1.71991e-20	-0.429934	AY074887	cds			chr7-83280533-83281490	6.23245e-07	-0.450081	Stard5	cds			chr13-24962748-24963781	0.000479054	-1.37625	Gmnn	exon
chr11-75060973-75061564	1.73652e-20	-0.503444	Hic1	exon			chr6-118115377-118116490	6.26739e-07	-0.536202	Csgalnact2	utr			chr13-24969598-24970657	0.00386655	-0.838319	BC005537	exon
chr16-8555388-8557078	1.73866e-20	-0.431401	Usp7	cds			chr8-125021767-125022855	6.27987e-07	-0.535668	Galnt2	cds			chr13-25014720-25016194	0.000734137	-0.685975	Tdp2	cds
chr4-11771349-11772319	1.75829e-20	-0.596256	Cdh17	cds			chr6-127430144-127431093	6.28168e-07	-0.585329	Parp11	utr			chr13-28601353-28602496	0.00284	-1.81842	Rps18-ps5	utr
chr13-38233349-38234376	1.77938e-20	0.592413	Riok1	cds			chr6-142518470-142519045	6.29823e-07	-0.993395	Kcnj8	exon			chr13-28696457-28697408	0.00235748	-1.07569	Rps18-ps5	utr
chr8-106581074-106582356	1.80507e-20	-0.397001	Thap11	cds			chr14-74880740-74881059	6.31928e-07	-1.18221	Htr2a	gap			chr13-28784376-28785275	0.00222017	-1.56907	Rps18-ps5	utr
chr12-59265351-59267110	1.82331e-20	-0.292222	Fbxo33	cds			chr11-95304202-95305913	6.32153e-07	-0.353562	Spop	utr			chr13-30320110-30321088	0.00119465	-1.36785	Mboat1	cds
chr17-34337959-34338948	1.8245e-20	-0.308601	Brd2	utr			chr5-140306761-140308239	6.32385e-07	-0.551792	Nudt1	utr			chr13-30762335-30763193	0.000288172	2.30386	Uqcrfs1	exon
chr2-130509279-130509973	1.82873e-20	-0.53588	Itpa	cds			chr3-84585926-84586609	6.34912e-07	-0.56126	Gm37240	gap			chr13-30793696-30794128	0.0195301	1.55724	Dusp22	exon
chr18-38708700-38709730	1.8392e-20	-0.966253	Spry4	utr			chr15-83439186-83440277	6.36637e-07	-0.685242	Mcat	cds			chr13-30797909-30798907	0.00295934	1.66778	Dusp22	exon
chr2-91793723-91794412	1.84321e-20	-0.396271	Dgkz	cds			chr3-90397756-90398946	6.37576e-07	-0.383377	Snapin	cds			chr13-30809169-30809869	0.000617916	2.73686	Dusp22	exon
chr4-139107452-139108982	1.84382e-20	-0.415643	Ubr4	cds			chr18-5989346-5990358	6.40005e-07	-0.35121	Arhgap12	utr			chr13-30975855-30976723	0.00787312	-1.30089	Exoc2	utr
chr9-20863250-20864557	1.87273e-20	-0.388679	Dnmt1	cds			chr11-6577534-6578364	6.41094e-07	-0.914301	Tbrg4	exon			chr13-30997154-30997811	0.0407269	-0.970919	Exoc2	utr
chr7-16047479-16048205	1.87421e-20	-0.43063	Bbc3	cds			chr2-48509045-48509460	6.41343e-07	-1.49007	Acvr2a	exon			chr13-31155806-31156489	0.0244812	-0.520205	Exoc2	gap
chr7-97048903-97050003	1.88104e-20	-0.796121	Ndufc2	cds			chr11-83081725-83083270	6.41633e-07	-0.47457	Slfn3	cds			chr13-33084618-33084953	0.0234798	-1.20976	Serpinb1c	exon
chr7-18617655-18619288	1.88415e-20	-0.485571	Pglyrp1	cds			chr6-85937866-85939110	6.43132e-07	-0.35504	Dusp11	cds			chr13-33188163-33188971	0.0071374	-0.654005	Serpinb9	utr
chr12-4525735-4527786	1.89413e-20	-0.563103	Ncoa1	utr			chr5-33976921-33978964	6.43234e-07	-0.503855	Nsd2	utr			chr13-34221101-34222243	9.37261e-05	-1.53587	Bphl	cds
chr3-88623598-88624711	1.89621e-20	-0.575999	Rit1	cds			chr12-76883774-76885012	6.43546e-07	-0.446922	Fntb	cds			chr13-34261314-34263077	0.00989502	-0.540052	Tubb2a	cds
chr3-104691466-104691749	1.90908e-20	-0.76532	Ppm1j	gap			chr5-115982433-115983686	6.45596e-07	-0.447277	Cit	utr			chr13-35059087-35060285	0.0041411	-0.641406	Prpf4b	cds
chr16-64693161-64694645	1.91245e-20	-0.488423	Cggbp1	utr			chr10-88214780-88215726	6.49333e-07	-0.425162	Gnptab	cds			chr13-35088121-35088952	0.0208576	-1.07115	Prpf4b	utr
chr12-86288049-86289738	1.91303e-20	-0.336587	Gpatch2l	utr			chr12-21336754-21337619	6.49433e-07	-0.604144	Cpsf3	cds			chr13-35177456-35178801	0.00133405	-0.85469	Eci2	cds
chr19-10256020-10256480	1.92403e-20	-0.985143	Dagla	gap			chr2-154454863-154456112	6.50743e-07	-0.387774	Zfp341	cds			chr13-35315264-35316088	0.000275524	-3.10509	Eci2	exon
chr14-56905078-56906941	1.9406e-20	-0.372506	Mphosph8	cds			chr4-126154503-126154907	6.52418e-07	-0.474971	Trappc3	exon			chr13-35372891-35373755	0.00370705	-0.896243	Eci2	exon
chr2-126548657-126549714	1.96054e-20	-0.382271	Usp8	utr			chr8-110418938-110421006	6.53341e-07	-0.364173	Ist1	utr			chr13-35966800-35967989	0.0496664	-1.07252	Cdyl	gap
chr10-116785514-116787157	1.96923e-20	-0.455377	Rab3ip	utr			chr8-85388948-85389813	6.5347e-07	-0.386481	Ier2	cds			chr13-36300640-36302088	0.0135555	-0.426643	Lyrm4	cds
chr4-141171569-141172974	1.97051e-20	-0.697919	Zbtb17	utr			chr4-126322455-126323946	6.5427e-07	-0.644499	Ago3	cds			chr13-37617764-37618800	4.65035e-05	-1.44305	Ly86	utr
chr5-145103336-145104347	1.97159e-20	-0.494914	Cpsf4	cds			chr19-4212572-4213740	6.56016e-07	-0.624366	Rps6kb2	cds			chr13-37803315-37804599	0.035035	0.459547	Rreb1	exon
chr2-126716868-126718408	2.01284e-20	-0.420381	Trpm7	cds			chr3-88623598-88624711	6.57968e-07	-0.654606	Rit1	cds			chr13-38685055-38685829	0.00632636	1.58395	Txndc5	cds
chr12-31704238-31705471	2.01546e-20	-0.450677	Cog5	cds			chr13-92377853-92378602	6.5852e-07	-0.414418	Msh3	gap			chr13-38687191-38688162	0.000573391	1.30055	Txndc5	cds
chr7-39201399-39202776	2.02121e-20	-0.32282	Zfp619	utr			chr18-39337526-39338523	6.59973e-07	-1.41065	Arhgap26	cds			chr13-38711284-38713025	0.0038145	-0.613124	Txndc5	cds
chr5-137331165-137332451	2.04929e-20	-0.554809	Slc12a9	utr			chr10-61258494-61259335	6.61913e-07	0.973722	Nodal	cds			chr13-38730370-38731230	8.32103e-05	-2.27013	Txndc5	exon
chr13-58548997-58551056	2.06109e-20	-0.279221	Rmi1	utr			chr10-122821139-122822525	6.62083e-07	-0.446955	Mon2	utr			chr13-38770071-38771369	0.00529366	1.12454	Bloc1s5	utr
chr14-20230816-20232071	2.06727e-20	-0.4938	Kcnk5	cds			chr1-43927278-43927996	6.64422e-07	0.738046	Tpp2	exon			chr13-3967470-3968583	0.0114802	-0.647775	Net1	cds
chr18-80089806-80091214	2.0738e-20	-0.736353	Pard6g	cds			chr9-121945940-121947258	6.66472e-07	-0.566548	Snrk	utr			chr13-41074831-41075444	0.0335413	1.07739	Gcnt2	gap
chr18-24253939-24255339	2.08234e-20	-0.36743	Ino80c	cds			chr14-54790765-54792451	6.66728e-07	-0.533399	Haus4	utr			chr13-41153518-41155036	4.20825e-06	-1.01723	Pak1ip1	cds
chr11-86718074-86719615	2.09058e-20	0.655495	Dhx40	exon			chr13-45542517-45544236	6.66781e-07	-0.356543	Mylip	cds			chr13-41169355-41170521	0.0273458	-0.548327	Tmem14c	utr
chr4-137720131-137722209	2.10374e-20	-0.435517	Eif4g3	cds			chr11-98798008-98799002	6.67375e-07	-0.386902	Cdc6	utr			chr13-41511580-41513110	0.00685885	-0.455795	Nedd9	cds
chr16-32150626-32152292	2.14512e-20	-0.471957	Ubxn7	cds			chr5-134716848-134718272	6.67656e-07	-0.263666	Limk1	cds			chr13-41640063-41641139	0.00930126	-0.401084	Nedd9	utr
chr4-147988609-147989877	2.15404e-20	-0.493932	Mfn2	utr			chr6-119175131-119176543	6.67863e-07	-0.41228	Dcp1b	cds			chr13-41758579-41760273	0.0460331	-0.34338	Tmem170b	cds
chr2-153582744-153584450	2.1691e-20	-0.312641	Mapre1	utr			chr14-70855205-70856191	6.69046e-07	-0.721529	Dmtn	cds			chr13-42202437-42203251	0.0386976	-0.44954	Hivep1	exon
chr19-5865618-5866400	2.17431e-20	-0.493424	Frmd8	utr			chr11-68436469-68437474	6.70051e-07	0.61126	Pik3r6	cds			chr13-43330263-43331201	0.0148315	-0.669745	Tbc1d7	exon
chr16-17269139-17270723	2.17526e-20	-0.327614	Crkl	cds			chr7-71955738-71956887	6.72263e-07	-0.597276	Mctp2	utr			chr13-43354078-43354853	0.024846	-0.80235	Gfod1	cds
chr9-120411264-120412674	2.17724e-20	-0.438957	Rpl14	utr			chr10-12763637-12764840	6.73107e-07	-0.730422	Utrn	exon			chr13-43362127-43363859	0.0282715	-1.13535	Gfod1	gap
chr14-26254528-26256347	2.17871e-20	-0.379458	Slmap	cds			chr4-149569178-149570623	6.75613e-07	-0.594103	Lzic	utr			chr13-43396754-43397258	0.0437822	-0.637845	Gfod1	gap
chr5-24055144-24056518	2.19614e-20	-0.588275	Tomm7	exon			chr6-71800115-71800955	6.79349e-07	-0.745305	Mrpl35	cds			chr13-43400311-43400690	0.00974435	-1.1864	Gfod1	gap
chr11-78913663-78914879	2.20557e-20	-0.454477	Ksr1	gap			chr11-103302731-103304234	6.82406e-07	-0.417209	Plekhm1	utr			chr13-43426241-43426597	0.0177395	-1.26971	Gfod1	gap
chr12-85042442-85043905	2.211e-20	-0.383064	Ylpm1	cds			chr5-96308956-96311099	6.82435e-07	-0.365743	Cnot6l	cds			chr13-43518572-43519668	0.0122561	-0.609436	Sirt5	utr
chr2-167503148-167504553	2.22664e-20	-0.409323	Gm20431	cds			chr10-3922723-3924136	6.83251e-07	-0.30907	Mthfd1l	cds			chr13-43551415-43552421	0.00113369	-1.17788	Nol7	cds
chr15-76809136-76810202	2.2371e-20	-0.566667	Zfp647	utr			chr19-45351594-45352755	6.83432e-07	-0.331855	Btrc	cds			chr13-43606424-43607199	0.0125156	-0.950829	Ranbp9	gap
chr5-139043204-139043895	2.24738e-20	-0.972135	Prkar1b	gap			chr15-103060817-103062036	6.84702e-07	-0.434711	Smug1	utr			chr13-43638428-43639413	0.000579584	1.33722	Ranbp9	exon
chrX-151015447-151017467	2.26454e-20	-0.358981	Kdm5c	cds			chr11-54756834-54758068	6.87488e-07	-0.693354	Hint1	cds			chr13-44735434-44735715	0.000267569	-3.21298	Jarid2	exon
chr11-61384357-61385737	2.26651e-20	-0.402513	Mapk7	cds			chr4-86493123-86494788	6.87601e-07	-0.431043	Rraga	cds			chr13-44741050-44742031	0.010001	-0.68941	Jarid2	exon
[truncated: 19,126 more rows]
