# Supplementary material for: The GFI1–FOXO1 axis regulates NK cell maturation and function
Source: Nat Commun. 2026 Apr 22;17:5593. doi: 10.1038/s41467-026-72022-6 (PMC13315798; doi:10.1038/s41467-026-72022-6)
Supplement: Supplementary file 6 — Supplementary Data 4 [file 41467_2026_72022_MOESM6_ESM.xlsx]

## Sheet: Table_S4
Supplemental Table 4
Cluster	Genotype	NK cells (per genotype)	Total NK cells (per cluster)	NK cell frequency (%) per genotype
1	NCR	1662	5988	27.7555
1	GFI1-KO	1488	5988	24.8497
1	FOXO1-KO	1441	5988	24.0648
1	DKO	1397	5988	23.33
2	NCR	1315	4770	27.5681
2	GFI1-KO	1327	4770	27.8197
2	FOXO1-KO	1140	4770	23.8994
2	DKO	988	4770	20.7128
3	NCR	937	3374	27.7712
3	GFI1-KO	1086	3374	32.1873
3	FOXO1-KO	638	3374	18.9093
3	DKO	713	3374	21.1322
4	NCR	944	2406	39.2352
4	GFI1-KO	686	2406	28.5121
4	FOXO1-KO	417	2406	17.3317
4	DKO	359	2406	14.921
5	NCR	259	1439	17.9986
5	GFI1-KO	210	1439	14.5935
5	FOXO1-KO	378	1439	26.2682
5	DKO	592	1439	41.1397
6	NCR	297	1301	22.8286
6	GFI1-KO	232	1301	17.8324
6	FOXO1-KO	313	1301	24.0584
6	DKO	459	1301	35.2806
7	NCR	278	1207	23.0323
7	GFI1-KO	284	1207	23.5294
7	FOXO1-KO	397	1207	32.8915
7	DKO	248	1207	20.5468
8	NCR	331	781	42.3816
8	GFI1-KO	277	781	35.4674
8	FOXO1-KO	119	781	15.2369
8	DKO	54	781	6.91421
9	NCR	202	361	55.9557
9	GFI1-KO	64	361	17.7285
9	FOXO1-KO	66	361	18.2825
9	DKO	29	361	8.03324
