# Supplementary material for: The GFI1–FOXO1 axis regulates NK cell maturation and function
Source: Nat Commun. 2026 Apr 22;17:5593. doi: 10.1038/s41467-026-72022-6 (PMC13315798; doi:10.1038/s41467-026-72022-6)
Supplement: Supplementary file 7 — Supplementary Data 5 [file 41467_2026_72022_MOESM7_ESM.xlsx]

## Sheet: Table_S5
Supplemental Table 5
cluster	gene	p_val	avg_log2FC	pct.1	pct.2	p_val_adj
1	Gzma	3.29812e-243	0.218986	0.971	0.9	1.4674e-238
1	Zeb2	3.81413e-225	0.480859	0.758	0.596	1.69698e-220
1	Cx3cr1	5.11486e-208	1.66204	0.226	0.079	2.27571e-203
1	Prf1	6.29136e-145	0.359312	0.744	0.626	2.79915e-140
1	Itgam	1.79502e-92	0.440475	0.555	0.437	7.9864e-88
1	Fgl2	1.06024e-86	0.717242	0.332	0.216	4.71723e-82
1	S1pr5	1.63769e-80	0.487266	0.468	0.359	7.28641e-76
1	Klra9	1.15128e-72	0.629532	0.347	0.24	5.12229e-68
1	Ccl5	1.56825e-72	0.216143	0.772	0.704	6.97746e-68
1	Klrg1	2.57034e-66	0.845312	0.22	0.131	1.1436e-61
1	Cma1	2.15856e-55	0.858052	0.183	0.107	9.60387e-51
1	Spn	1.16538e-49	0.293247	0.564	0.485	5.185e-45
1	Itgb2	2.37162e-45	0.15457	0.741	0.703	1.05518e-40
1	Ly6c2	2.58496e-44	0.913008	0.141	0.081	1.1501e-39
1	Cdc20b	2.1704e-40	0.769233	0.168	0.105	9.65653e-36
1	Rap1gap2	2.8236e-40	0.378366	0.411	0.335	1.25628e-35
1	Ahnak	3.26407e-38	0.115847	0.814	0.784	1.45225e-33
1	Neat1	6.50261e-34	0.217783	0.579	0.524	2.89314e-29
1	Gzmb	3.21333e-33	0.348255	0.399	0.326	1.42968e-28
1	Rap1b	2.26554e-31	0.315817	0.414	0.355	1.00798e-26
1	Il18rap	2.24587e-29	0.18649	0.606	0.558	9.99234e-25
1	Irf8	4.42335e-29	0.330942	0.389	0.327	1.96804e-24
1	Klf2	4.64375e-29	0.297749	0.428	0.366	2.0661e-24
1	Gm41331	3.94533e-27	0.923424	0.104	0.063	1.75535e-22
1	Zmiz1	6.16916e-24	0.299212	0.378	0.325	2.74478e-19
1	Gvin-ps7	7.28053e-22	0.181923	0.551	0.506	3.23925e-17
1	Hsd11b1	9.93181e-21	0.226433	0.467	0.417	4.41886e-16
1	Tmsb4x	1.37254e-20	0.140053	0.618	0.589	6.10672e-16
1	Sike1	5.22959e-20	0.384065	0.257	0.209	2.32675e-15
1	ENSMUSG00000133723	1.70676e-19	0.139725	0.607	0.576	7.59371e-15
1	Mylip	9.98673e-19	0.367054	0.256	0.208	4.4433e-14
1	Klrb1b	1.75181e-18	0.417851	0.205	0.157	7.79416e-14
1	Entpd1	1.45975e-17	0.611327	0.117	0.082	6.49471e-13
1	Arhgef18	4.7487e-17	0.159478	0.532	0.498	2.11279e-12
1	Tbx21	1.64655e-16	0.215918	0.418	0.378	7.32581e-12
1	Il12rb2	2.31425e-16	0.235564	0.39	0.347	1.02966e-11
1	Cdk14	3.39194e-15	0.266737	0.326	0.284	1.50914e-10
1	Atp2a3	8.64912e-15	0.166752	0.477	0.445	3.84816e-10
1	Dock5	1.61282e-14	0.354955	0.226	0.187	7.17575e-10
1	Lgals1	3.41211e-14	0.306658	0.263	0.224	1.51812e-09
1	Dusp2	1.55554e-13	0.225276	0.364	0.328	6.9209e-09
1	Rap2b	3.17036e-12	0.489934	0.117	0.087	1.41056e-07
1	Id2	2.07879e-11	0.194988	0.372	0.343	9.24894e-07
1	Txnip	5.14617e-11	0.284628	0.239	0.206	2.28963e-06
1	Acss2	1.051e-10	0.439596	0.13	0.102	4.67613e-06
1	Timp2	1.10995e-10	0.47812	0.1	0.074	4.93839e-06
1	Sgk1	2.17037e-10	0.370453	0.164	0.134	9.65642e-06
1	Ppp3ca	1.07228e-09	0.137223	0.456	0.434	4.77081e-05
1	Ccnd2	2.10309e-09	0.141396	0.454	0.43	9.35707e-05
1	Lpin1	2.46128e-09	0.218477	0.296	0.266	0.000109507
1	Serpinb9	2.49144e-09	0.24878	0.257	0.229	0.000110849
1	Inpp4a	3.17653e-09	0.429207	0.116	0.091	0.00014133
1	Peak1	3.67826e-09	0.139475	0.441	0.418	0.000163653
1	Smad3	6.70723e-09	0.205515	0.307	0.279	0.000298418
1	Zdhhc15	7.28186e-09	0.432652	0.112	0.088	0.000323984
1	Tulp4	7.73414e-09	0.146052	0.409	0.386	0.000344108
1	Atp13a2	8.54583e-09	0.405235	0.119	0.094	0.000380221
1	Adamts14	2.25649e-08	0.12446	0.454	0.433	0.00100396
1	Gsap	2.42343e-08	0.155342	0.386	0.362	0.00107823
1	Pogk	9.51236e-08	0.282496	0.193	0.168	0.00423224
1	Foxn3	2.18719e-07	0.133238	0.411	0.392	0.00973123
1	As3mt	2.26735e-07	0.316993	0.148	0.125	0.0100879
1	Morrbid	2.51607e-07	0.2956	0.17	0.145	0.0111945
1	Ccdc88c	2.70672e-07	0.175668	0.316	0.294	0.0120428
1	Fbxl2	8.74932e-07	0.354503	0.119	0.099	0.0389275
1	Septin11	9.57766e-07	0.144559	0.353	0.336	0.0426129
2	Klra4	0	0.935093	0.708	0.41	0
2	ENSMUSG00000121360	0	0.721805	0.931	0.677	0
2	Cmah	3.88344e-81	0.741838	0.337	0.209	1.72782e-76
2	Airn	6.87378e-80	0.670982	0.382	0.253	3.05828e-75
2	Itgax	1.07337e-43	0.451359	0.402	0.3	4.77564e-39
2	Aff3	3.10367e-36	0.495083	0.309	0.222	1.38088e-31
2	Klri2	2.08581e-32	0.310169	0.506	0.416	9.28021e-28
2	Mef2c	8.37447e-31	0.560818	0.223	0.152	3.72597e-26
2	Zbtb20	1.01415e-30	0.210417	0.686	0.605	4.51216e-26
2	Malat1	1.92896e-29	0.120912	0.872	0.822	8.58231e-25
2	Klrc2	6.26443e-28	0.311622	0.465	0.378	2.78717e-23
2	Tox	1.39889e-26	0.409409	0.313	0.237	6.22392e-22
2	Dgkh	5.64106e-25	0.610028	0.158	0.103	2.50982e-20
2	Trdc	9.90012e-23	0.397176	0.29	0.222	4.40476e-18
2	Fyn	3.85002e-21	0.166743	0.69	0.626	1.71295e-16
2	Bcl2	1.8741e-20	0.298052	0.398	0.327	8.33825e-16
2	Cbl	2.39675e-18	0.230059	0.506	0.434	1.06636e-13
2	Eomes	7.0738e-18	0.251432	0.455	0.386	3.14728e-13
2	Gm43647	1.58863e-17	0.40095	0.225	0.171	7.06813e-13
2	Oxr1	1.56843e-16	0.3213	0.306	0.246	6.97824e-12
2	Rnf43	2.4562e-16	0.533537	0.137	0.096	1.09281e-11
2	Ripor2	3.47427e-16	0.115182	0.769	0.722	1.54577e-11
2	Ccr2	3.65068e-16	0.239565	0.445	0.378	1.62426e-11
2	Setbp1	1.04413e-15	0.309041	0.307	0.25	4.64554e-11
2	Itga2	2.67909e-15	0.188498	0.545	0.485	1.19198e-10
2	Pou6f1	3.19268e-15	0.539362	0.127	0.089	1.42049e-10
2	Ctla2a	6.0653e-15	0.518469	0.128	0.09	2.69857e-10
2	Ust	1.32529e-14	0.336427	0.255	0.203	5.89649e-10
2	Skap1	2.25583e-14	0.135748	0.658	0.612	1.00366e-09
2	Osbpl3	6.90228e-14	0.192855	0.507	0.447	3.07096e-09
2	Plscr4	7.60757e-14	0.449128	0.15	0.11	3.38476e-09
2	Tmem1631	1.10808e-13	0.320779	0.255	0.205	4.93005e-09
2	Abtb2	2.06374e-13	0.341707	0.233	0.185	9.18201e-09
2	Eya1	2.82186e-13	0.485654	0.126	0.09	1.2555e-08
2	Sell	4.86865e-13	0.132879	0.725	0.665	2.16616e-08
2	Malt1	7.70743e-13	0.23329	0.386	0.331	3.42919e-08
2	Cd247	1.5338e-12	0.201285	0.455	0.399	6.82417e-08
2	Stat4	2.00868e-12	0.176424	0.52	0.465	8.93701e-08
2	Samd3	6.42311e-12	0.17908	0.503	0.448	2.85777e-07
2	Scimp	1.07986e-11	0.478466	0.119	0.086	4.8045e-07
2	Klre1	2.30994e-11	0.138519	0.595	0.548	1.02774e-06
2	Gsap1	2.5389e-11	0.206953	0.411	0.356	1.12961e-06
2	Zfp512	3.2557e-11	0.379982	0.172	0.135	1.44852e-06
2	Lrmda	3.56345e-11	0.317128	0.22	0.179	1.58545e-06
2	D5Ertd615e	6.23149e-11	0.398942	0.153	0.119	2.77251e-06
2	Zfhx3	1.12081e-10	0.345461	0.182	0.144	4.98671e-06
2	Fyb1	2.93239e-10	0.190333	0.429	0.377	1.30468e-05
2	Traf3ip3	3.48825e-10	0.374254	0.149	0.116	1.55199e-05
2	Sla	7.01489e-10	0.257543	0.273	0.229	3.12106e-05
2	Sp100	2.69233e-09	0.138973	0.559	0.512	0.000119787
2	Chd7	5.15305e-09	0.239502	0.279	0.238	0.00022927
2	Foxp4	5.3062e-09	0.355323	0.143	0.112	0.000236083
2	Arid5b	6.35949e-09	0.188995	0.387	0.339	0.000282947
2	Card11	7.92907e-09	0.291401	0.197	0.161	0.00035278
2	Vwa8	9.04395e-09	0.338798	0.161	0.13	0.000402384
2	Lax1	1.04906e-08	0.188382	0.382	0.336	0.00046675
2	Ppp3cc	1.28965e-08	0.17281	0.422	0.377	0.000573793
2	Fcho2	1.40764e-08	0.24299	0.263	0.225	0.000626289
2	Kcnip3	1.76222e-08	0.236983	0.272	0.234	0.000784049
2	Mndal	2.16782e-08	0.188065	0.37	0.327	0.000964506
2	Adamts141	2.23925e-08	0.15303	0.474	0.429	0.000996287
2	Trim14	2.36526e-08	0.236538	0.264	0.225	0.00105235
2	Mef2a	2.72368e-08	0.213495	0.307	0.268	0.00121182
2	Abcg2	8.27303e-08	0.344026	0.131	0.103	0.00368084
2	Plekha5	9.79e-08	0.21354	0.277	0.237	0.00435577
2	Mirt1	1.18434e-07	0.21941	0.278	0.241	0.00526935
2	Prag1	1.19445e-07	0.303859	0.155	0.125	0.00531437
2	Arhgap9	1.20606e-07	0.218304	0.274	0.237	0.00536602
2	Nfkb1	1.98462e-07	0.180782	0.355	0.315	0.00882998
2	Tut4	2.34661e-07	0.164676	0.388	0.346	0.0104405
2	Prkcq	2.62667e-07	0.138696	0.485	0.444	0.0116866
2	Evl	2.85311e-07	0.184705	0.327	0.288	0.0126941
2	Cabcoco1	3.00299e-07	0.343317	0.124	0.099	0.0133609
2	Ash1l	4.23496e-07	0.199538	0.288	0.253	0.0188422
2	Camk2g	4.76666e-07	0.263258	0.194	0.165	0.0212078
2	Ifi203	5.63735e-07	0.157485	0.4	0.36	0.0250817
2	Rasgrp1	7.07845e-07	0.251371	0.193	0.162	0.0314934
2	Ssh2	7.49743e-07	0.138312	0.473	0.43	0.0333576
2	Mctp2	8.11762e-07	0.186039	0.311	0.273	0.0361169
2	Myo1f	8.48146e-07	0.124959	0.524	0.484	0.0377357
3	mt-Nd4	0	0.224577	0.977	0.94	0
3	mt-Cytb	0	0.213534	0.983	0.955	0
3	mt-Co3	0	0.234118	0.996	0.974	0
3	mt-Atp6	0	0.193313	0.998	0.988	0
3	Eef1a1	7.09144e-95	0.257204	0.814	0.739	3.15512e-90
3	Ccr21	9.90103e-76	0.55685	0.516	0.37	4.40517e-71
3	Pabpc1	5.83305e-40	0.31869	0.579	0.489	2.59524e-35
3	Sell1	1.76846e-36	0.196035	0.722	0.67	7.86825e-32
3	Il2rb	5.59526e-34	0.151039	0.788	0.746	2.48944e-29
3	Rplp0	2.22293e-30	0.448543	0.367	0.283	9.89028e-26
3	Eef2	7.40722e-30	0.378727	0.432	0.347	3.29562e-25
3	Shisa5	4.20589e-26	0.252854	0.56	0.494	1.87129e-21
3	mt-Nd4l	1.11495e-24	0.361636	0.405	0.329	4.96062e-20
3	Ly6e	3.05087e-23	0.416796	0.337	0.263	1.35739e-18
3	Rpl4	6.03844e-23	0.349517	0.398	0.326	2.68662e-18
3	Ms4a4b	1.18175e-22	0.105612	0.785	0.768	5.25783e-18
3	Rpsa	2.84867e-21	0.422189	0.304	0.237	1.26743e-16
3	Vim	1.16969e-20	0.281375	0.466	0.4	5.20418e-16
3	Rps9	1.20722e-19	0.448114	0.265	0.202	5.37118e-15
3	Itgax1	4.21713e-19	0.338237	0.377	0.312	1.87629e-14
3	Lgals3bp	6.34747e-18	0.53399	0.195	0.141	2.82412e-13
3	Thy1	4.41349e-17	0.57753	0.163	0.114	1.96365e-12
3	Xist	1.07057e-16	0.178834	0.622	0.568	4.76318e-12
3	Cd47	3.50815e-16	0.143974	0.617	0.586	1.56085e-11
3	Itgal	6.28564e-15	0.111358	0.728	0.696	2.7966e-10
3	Itgb1	6.28956e-15	0.153038	0.63	0.586	2.79835e-10
3	Emb	1.84534e-14	0.493299	0.175	0.127	8.2103e-10
3	Rps3a1	3.89139e-12	0.277579	0.34	0.294	1.73136e-07
3	Rpl18a	1.35261e-11	0.294647	0.303	0.254	6.01802e-07
3	ENSMUSG00000141158	4.53088e-11	0.420535	0.183	0.142	2.01588e-06
3	Rpl13a	1.06902e-10	0.36429	0.215	0.171	4.75628e-06
3	Eef1b2	1.80816e-09	0.445158	0.138	0.104	8.04488e-05
3	Calr	3.12167e-09	0.312212	0.243	0.203	0.000138889
3	Hsp90ab1	5.9365e-09	0.234656	0.336	0.296	0.000264127
3	Pdia3	6.97945e-09	0.284978	0.263	0.224	0.00031053
3	Canx	1.24877e-08	0.285607	0.257	0.217	0.000555604
3	Pglyrp1	4.26906e-08	0.411331	0.135	0.104	0.00189939
3	Ctss	5.34669e-08	0.466275	0.111	0.083	0.00237885
3	Ctla2a1	6.36465e-08	0.440417	0.122	0.094	0.00283176
3	Tcf7	8.50349e-08	0.432507	0.116	0.088	0.00378337
3	Aplp2	8.91879e-08	0.261401	0.266	0.229	0.00396815
3	Car2	9.13531e-08	0.426649	0.113	0.084	0.00406448
3	Hsp90b1	1.0254e-07	0.169484	0.419	0.386	0.00456219
3	Eif4b	3.99545e-07	0.331315	0.171	0.14	0.0177765
3	Atp1a1	4.19585e-07	0.291639	0.209	0.175	0.0186682
3	Psap	4.53898e-07	0.1762	0.383	0.35	0.0201948
3	Nrros	4.92308e-07	0.325121	0.176	0.145	0.0219038
3	Ssr3	5.04156e-07	0.417157	0.112	0.086	0.0224309
3	Rpl7a	5.82597e-07	0.414643	0.116	0.09	0.0259209
3	Rack1	7.83894e-07	0.240059	0.268	0.235	0.034877
4	Thy1	2.3806e-134	1.48759	0.273	0.102	1.05918e-129
4	Ccr2	3.72319e-122	0.769258	0.602	0.367	1.65652e-117
4	Emb	5.06366e-101	1.25087	0.274	0.117	2.25292e-96
4	Angpt1	8.06055e-80	1.51759	0.164	0.06	3.5863e-75
4	Epsti1	2.84858e-71	0.669011	0.495	0.327	1.26739e-66
4	Klrb1b1	4.03632e-63	0.930031	0.29	0.155	1.79584e-58
4	Il18r1	7.60512e-50	0.40125	0.649	0.512	3.38367e-45
4	Trbc12	1.98514e-47	0.545528	0.476	0.337	8.8323e-43
4	Ms4a4b	7.61705e-46	0.221432	0.844	0.762	3.38898e-41
4	Sidt11	5.25998e-44	0.693935	0.334	0.212	2.34027e-39
4	Lyst	1.37585e-42	1.02602	0.176	0.089	6.12145e-38
4	Arhgap15	6.06192e-42	0.29229	0.73	0.625	2.69707e-37
4	Aff32	2.37196e-41	0.660063	0.344	0.228	1.05533e-36
4	Gm26740	3.80156e-40	0.655748	0.338	0.221	1.69139e-35
4	Klrc1	1.04661e-36	0.622644	0.337	0.225	4.65659e-32
4	Car21	7.35956e-36	1.00169	0.156	0.08	3.27441e-31
4	Cd226	1.07928e-34	0.825297	0.207	0.119	4.80194e-30
4	Tcf71	9.843e-34	0.95521	0.159	0.084	4.37935e-29
4	Dgka	1.91476e-32	0.803417	0.202	0.117	8.51915e-28
4	Hs3st3b1	6.51781e-31	0.872235	0.169	0.093	2.8999e-26
4	ENSMUSG000001411581	2.63175e-30	0.733152	0.225	0.139	1.17092e-25
4	Ly6e1	2.1151e-29	0.51328	0.368	0.263	9.4105e-25
4	Skap1	3.57456e-29	0.264593	0.714	0.61	1.59039e-24
4	Slco3a1	8.59616e-29	0.936039	0.137	0.072	3.8246e-24
4	Atp8b4	6.13192e-28	0.439528	0.432	0.327	2.72821e-23
4	Abtb3	1.94995e-26	0.795207	0.172	0.101	8.67574e-22
4	Cxcr3	5.48258e-25	1.03409	0.102	0.051	2.43931e-20
4	Maml2	1.46676e-24	0.526949	0.311	0.223	6.52589e-20
4	Gimap6	1.50204e-24	0.394938	0.444	0.349	6.68287e-20
4	Ldlrad4	4.85972e-23	0.631991	0.222	0.146	2.16219e-18
4	Ssh21	5.76154e-23	0.328739	0.526	0.429	2.56343e-18
4	Plxnc12	1.69052e-22	0.69442	0.185	0.116	7.52148e-18
4	Klhl61	2.05245e-22	0.598759	0.236	0.159	9.13177e-18
4	Evl1	4.53321e-22	0.429232	0.376	0.286	2.01691e-17
4	Ctla2a2	4.8428e-22	0.76359	0.153	0.091	2.15466e-17
4	Bach2	8.96829e-21	0.405586	0.391	0.3	3.99017e-16
4	Zfp5121	1.03412e-19	0.608979	0.203	0.135	4.60099e-15
4	Parp8	1.13474e-19	0.676793	0.169	0.107	5.04869e-15
4	Ifi213	1.45436e-19	0.770384	0.132	0.077	6.47075e-15
4	Ripor21	7.69825e-19	0.161571	0.789	0.726	3.42511e-14
4	Shisa51	9.37143e-19	0.263838	0.582	0.495	4.16954e-14
4	Fgf13	6.67972e-17	0.774976	0.12	0.073	2.97194e-12
4	Atxn1	8.58088e-17	0.673603	0.147	0.093	3.8178e-12
4	St8sia4	1.25643e-16	0.466016	0.269	0.201	5.59011e-12
4	Peli1	1.47139e-16	0.494838	0.239	0.172	6.54649e-12
4	Ppp1r12a	9.15502e-16	0.251415	0.559	0.476	4.07325e-11
4	Foxp1	1.31171e-15	0.247843	0.544	0.469	5.83607e-11
4	Ssbp21	2.05171e-15	0.630799	0.153	0.101	9.12845e-11
4	Lgals3bp1	2.80201e-15	0.530597	0.203	0.143	1.24667e-10
4	Esyt2	1.60506e-14	0.355166	0.353	0.283	7.14123e-10
4	Arl4c1	1.86336e-14	0.312596	0.406	0.333	8.29048e-10
4	Tecpr1	4.49508e-14	0.482677	0.213	0.153	1.99995e-09
4	Sntb2	1.10227e-13	0.634185	0.134	0.088	4.90423e-09
4	Rora	1.26976e-13	0.547475	0.164	0.112	5.64942e-09
4	Gpr132	5.98424e-13	0.526762	0.175	0.124	2.66251e-08
4	Dennd4a	1.43591e-12	0.308046	0.373	0.307	6.38866e-08
4	Phf21a	1.52914e-12	0.340348	0.331	0.265	6.80345e-08
4	Fam107b	1.60557e-12	0.378215	0.284	0.221	7.1435e-08
4	Dennd4c	1.65919e-12	0.592298	0.133	0.088	7.38205e-08
4	St3gal61	1.6659e-12	0.393098	0.266	0.205	7.41191e-08
4	Klrb1f	2.72876e-12	0.477406	0.187	0.134	1.21408e-07
4	Atp11b1	3.60703e-12	0.253321	0.471	0.405	1.60484e-07
4	Ets1	4.24852e-12	0.217284	0.518	0.456	1.89025e-07
4	Apobec31	6.65753e-12	0.285301	0.393	0.328	2.96207e-07
4	Slc9a9	4.20745e-11	0.214602	0.535	0.464	1.87198e-06
4	Gbp7	5.07817e-11	0.467786	0.178	0.129	2.25938e-06
4	Serpina3g	9.89653e-11	0.629174	0.101	0.065	4.40317e-06
4	Satb1	1.00882e-10	0.232759	0.468	0.406	4.48842e-06
4	Mirt11	1.11284e-10	0.335366	0.298	0.243	4.95123e-06
4	Gas71	1.42571e-10	0.43069	0.197	0.148	6.34328e-06
4	Rapgef61	1.6305e-10	0.319757	0.313	0.253	7.25443e-06
4	Xcl1	1.66059e-10	0.570934	0.112	0.074	7.3883e-06
4	Stat41	2.43165e-10	0.200743	0.53	0.471	1.08189e-05
4	H2-Q7	2.52138e-10	0.161253	0.683	0.615	1.12181e-05
4	Irak2	2.62244e-10	0.464934	0.169	0.124	1.16678e-05
4	Lef1	3.13321e-10	0.407596	0.212	0.161	1.39403e-05
4	Id2	3.73104e-10	0.257023	0.411	0.343	1.66002e-05
4	Samhd1	1.01936e-09	0.349093	0.262	0.21	4.53532e-05
4	Ptpn22	1.70674e-09	0.249472	0.393	0.338	7.59361e-05
4	Ms4a6b	2.63591e-09	0.470982	0.143	0.103	0.000117277
4	Rfx71	2.65743e-09	0.299609	0.303	0.246	0.000118234
4	Pou6f11	2.66874e-09	0.507428	0.131	0.093	0.000118737
4	Wwp1	3.83701e-09	0.516549	0.13	0.093	0.000170716
4	Cobll1	6.20765e-09	0.401419	0.193	0.15	0.000276191
4	Resf1	8.86349e-09	0.371308	0.219	0.174	0.000394354
4	Klrk1	1.05465e-08	0.10359	0.75	0.714	0.000469236
4	Gab31	1.35906e-08	0.346036	0.23	0.182	0.000604674
4	Gprin31	1.49447e-08	0.420644	0.163	0.122	0.00066492
4	Dhrs3	1.50175e-08	0.5068	0.115	0.081	0.000668158
4	Cuedc1	1.53041e-08	0.427944	0.156	0.116	0.00068091
4	Mbnl1	2.56501e-08	0.116425	0.689	0.647	0.00114122
4	Add1	2.86801e-08	0.277598	0.311	0.261	0.00127604
4	Tut41	3.2243e-08	0.225793	0.402	0.349	0.00143456
4	P2ry10	3.90965e-08	0.434929	0.148	0.11	0.00173948
4	Ttc39b	9.39187e-08	0.320322	0.245	0.201	0.00417863
4	Camk1d	9.58475e-08	0.374935	0.179	0.139	0.00426445
4	Ipcef1	1.41954e-07	0.363306	0.186	0.145	0.00631583
4	Aak1	2.06831e-07	0.262662	0.305	0.256	0.00920234
4	Tab2	2.44053e-07	0.27177	0.292	0.248	0.0108584
4	Pbxip1	2.53824e-07	0.322609	0.221	0.179	0.0112932
4	Abl1	3.13961e-07	0.448429	0.117	0.085	0.0139688
4	Mxd11	3.72545e-07	0.334845	0.207	0.166	0.0165753
4	Trp53inp1	4.43835e-07	0.324683	0.21	0.169	0.0197471
4	Tnrc6b1	4.4813e-07	0.171479	0.495	0.445	0.0199382
4	Ube2h1	4.83884e-07	0.212781	0.386	0.336	0.021529
4	Mfsd61	4.97291e-07	0.443172	0.119	0.088	0.0221255
4	Crim11	4.98627e-07	0.287574	0.257	0.213	0.0221849
4	Clec2i	5.14307e-07	0.492353	0.101	0.072	0.0228825
4	Bcl2l11	5.76705e-07	0.389323	0.15	0.115	0.0256588
4	Trim12a1	5.86926e-07	0.310939	0.225	0.184	0.0261135
4	Gata3	6.22851e-07	0.373116	0.164	0.128	0.0277119
4	Slc38a1	6.77756e-07	0.31633	0.209	0.169	0.0301547
4	Syne1	8.73444e-07	0.408313	0.13	0.098	0.0388613
5	ENSMUSG00000121505	0	3.26336	0.999	0.155	0
5	Setbp1	4.86768e-42	0.732146	0.417	0.252	2.16573e-37
5	Klra9	1.26096e-39	0.706393	0.416	0.259	5.61024e-35
5	Klrg1	1.9788e-31	0.838901	0.263	0.148	8.80409e-27
5	Gzmb	1.03849e-29	0.537179	0.479	0.337	4.62046e-25
5	Camk2n	3.02319e-29	1.1128	0.145	0.065	1.34508e-24
5	Itgb2	3.89327e-26	0.248831	0.812	0.706	1.73219e-21
5	Zeb2	3.1659e-25	0.293861	0.755	0.633	1.40857e-20
5	Malat1	2.0555e-23	0.166816	0.896	0.829	9.14531e-19
5	Ccnd2	3.26135e-22	0.401352	0.562	0.428	1.45104e-17
5	Hip11	4.98941e-21	0.660035	0.273	0.175	2.21989e-16
5	Tnfrsf9	4.75192e-20	0.82983	0.167	0.092	2.11422e-15
5	Itgam	7.24083e-19	0.355243	0.587	0.461	3.22159e-14
5	Dusp2	2.89232e-16	0.932619	0.11	0.057	1.28685e-11
5	Itgav	7.47913e-16	0.640073	0.215	0.137	3.32761e-11
5	S1pr5	1.75457e-14	0.360882	0.494	0.382	7.80643e-10
5	Rapgef1	1.88563e-14	0.396758	0.424	0.322	8.38954e-10
5	Irf8	7.87358e-14	0.377817	0.436	0.337	3.50311e-09
5	Entpd1	1.49367e-13	0.719752	0.147	0.087	6.64565e-09
5	Il12rb2	4.38794e-13	0.356141	0.451	0.352	1.95228e-08
5	Tnfrsf1b	1.76847e-12	0.511791	0.245	0.169	7.86829e-08
5	Itih5	2.12932e-12	0.788258	0.119	0.069	9.47378e-08
5	Kcnq5	2.51339e-12	0.339729	0.445	0.345	1.11826e-07
5	Ubash3b	3.4708e-12	0.441296	0.306	0.226	1.54423e-07
5	Osbpl31	4.04623e-11	0.269318	0.541	0.455	1.80025e-06
5	Tulp41	1.01845e-09	0.287475	0.475	0.387	4.53131e-05
5	Slamf7	3.01599e-09	0.4363	0.243	0.18	0.000134187
5	Mapre2	3.09951e-09	0.534245	0.178	0.124	0.000137903
5	Nedd9	3.54845e-09	0.317961	0.388	0.314	0.000157878
5	Plcb4	3.92426e-09	0.671223	0.112	0.07	0.000174598
5	Coro2a2	4.49624e-09	0.347189	0.339	0.264	0.000200047
5	Prf1	5.67251e-09	0.183521	0.739	0.653	0.000252381
5	Prex1	1.12764e-08	0.304544	0.42	0.334	0.000501711
5	Rabgap1l	1.13119e-08	0.278081	0.441	0.366	0.000503288
5	Cdk14	2.0036e-08	0.323053	0.359	0.292	0.000891444
5	Adamts142	3.25515e-08	0.251525	0.525	0.433	0.00144828
5	Ptpn122	3.39125e-08	0.337959	0.315	0.246	0.00150884
5	Klrc2	3.60219e-08	0.265578	0.473	0.391	0.00160268
5	Cx3cr1	4.37007e-08	0.49711	0.165	0.117	0.00194433
5	Sfi1	6.4854e-08	0.583808	0.122	0.081	0.00288548
5	Adgre5	7.03167e-08	0.259267	0.49	0.408	0.00312853
5	Nt5e	7.23797e-08	0.619992	0.105	0.067	0.00322032
5	Prkca	8.66977e-08	0.338246	0.306	0.244	0.00385735
5	Ccl4	9.40332e-08	0.385011	0.242	0.184	0.00418373
5	Atp1b1	9.61363e-08	0.257474	0.486	0.401	0.0042773
5	Ly6c2	1.08606e-07	0.525395	0.138	0.094	0.00483212
5	Fyb11	1.64079e-07	0.249233	0.456	0.384	0.00730019
5	Peak11	2.46284e-07	0.2348	0.494	0.42	0.0109576
5	Stk39	3.62031e-07	0.484808	0.145	0.101	0.0161075
5	Rap1b	4.20076e-07	0.249827	0.44	0.366	0.01869
5	Borcs7	4.25738e-07	0.476154	0.145	0.102	0.0189419
5	Abtb2	6.13378e-07	0.365026	0.245	0.192	0.0272904
5	Cdh22	6.1733e-07	0.578814	0.106	0.071	0.0274662
5	Mxd4	7.23705e-07	0.375189	0.23	0.177	0.0321991
5	Arap21	8.38487e-07	0.288234	0.346	0.282	0.037306
5	Cyba	1.01772e-06	0.387803	0.214	0.164	0.0452806
6	Kcnq51	0	2.13611	0.997	0.311	0
6	Gm28836	5.06564e-44	1.41369	0.166	0.065	2.2538e-39
6	ENSMUSG00000141838	8.17507e-21	1.00911	0.138	0.069	3.63725e-16
6	Cdk142	5.01258e-13	0.418729	0.389	0.29	2.2302e-08
6	Klf123	4.11432e-11	0.354499	0.418	0.33	1.83055e-06
6	Zeb2	2.18815e-10	0.203451	0.726	0.635	9.73552e-06
6	Ust1	1.44988e-08	0.406906	0.275	0.21	0.00064508
6	Heg1	2.20224e-07	0.567962	0.127	0.084	0.0097982
6	Airn2	2.68239e-07	0.316405	0.343	0.277	0.0119345
6	Pou2f1	3.41217e-07	0.479866	0.168	0.119	0.0151814
6	Abtb2	4.17772e-07	0.384749	0.251	0.192	0.0185875
6	Malat1	4.80144e-07	0.106657	0.88	0.83	0.0213626
6	Ppp3ca2	4.80435e-07	0.235906	0.507	0.436	0.0213755
6	Ppp4r2	6.85416e-07	0.420167	0.201	0.149	0.0304955
6	Gzmb	9.71768e-07	0.263359	0.414	0.342	0.0432359
6	Cdh22	1.04032e-06	0.584234	0.108	0.071	0.0462859
6	Ddx10	1.08598e-06	0.553447	0.118	0.08	0.0483174
7	Ccl4	0	2.11736	0.583	0.164	0
7	Xcl1	7.5655e-126	2.05158	0.254	0.068	3.36604e-121
7	Tnfrsf91	8.86479e-115	1.85313	0.28	0.086	3.94412e-110
7	Nr4a1	9.20062e-93	2.17263	0.169	0.041	4.09354e-88
7	Ifng	3.01033e-62	1.26034	0.298	0.132	1.33935e-57
7	Tnfaip3	1.90995e-49	1.3154	0.221	0.092	8.49776e-45
7	Nfkbia	8.04525e-37	1.21528	0.196	0.088	3.57949e-32
7	Irf8	2.00961e-32	0.602151	0.494	0.335	8.94118e-28
7	Hsp90ab11	1.89563e-31	0.645301	0.436	0.295	8.43404e-27
7	Hspa51	3.75353e-31	0.651758	0.438	0.292	1.67002e-26
7	Slc7a1	2.10654e-30	1.35969	0.127	0.05	9.37241e-26
7	Relb	3.14926e-29	1.36461	0.123	0.049	1.40117e-24
7	Icam1	1.7018e-28	0.988776	0.233	0.126	7.57164e-24
7	Bhlhe40	1.83871e-26	0.908093	0.234	0.13	8.18079e-22
7	Dennd4a1	1.60972e-21	0.527883	0.432	0.307	7.16196e-17
7	Ccnd22	1.66277e-21	0.422432	0.557	0.43	7.39801e-17
7	Gpr65	2.43403e-20	0.945832	0.162	0.084	1.08295e-15
7	Srgn	3.34235e-20	0.621919	0.336	0.224	1.48708e-15
7	Dusp24	1.47574e-18	0.478153	0.448	0.332	6.56584e-14
7	Junb	9.44674e-18	0.575464	0.334	0.229	4.20304e-13
7	Prf1	9.66883e-18	0.263983	0.767	0.652	4.30186e-13
7	Setbp12	1.22434e-17	0.536184	0.37	0.256	5.44734e-13
7	Jun	4.09734e-17	0.90942	0.147	0.079	1.82299e-12
7	Nfkbiz	2.87192e-16	0.888858	0.146	0.079	1.27777e-11
7	Ptger4	4.02796e-15	0.840983	0.153	0.087	1.79212e-10
7	Mdn1	7.83885e-15	0.908411	0.12	0.062	3.48766e-10
7	Ddx21	1.01536e-14	0.879298	0.135	0.074	4.51755e-10
7	Hsp90aa1	3.61379e-14	0.59105	0.263	0.177	1.60785e-09
7	Gzmb	5.0134e-14	0.424655	0.432	0.341	2.23056e-09
7	Ier5	1.03827e-13	0.559863	0.275	0.186	4.61946e-09
7	Birc3	2.9546e-13	0.592775	0.244	0.162	1.31456e-08
7	Traf3	6.73383e-13	0.638823	0.203	0.129	2.99601e-08
7	Hspd1	7.58003e-13	0.87714	0.109	0.058	3.37251e-08
7	Plek1	9.17961e-13	0.380831	0.438	0.34	4.08419e-08
7	Lcp1	3.16632e-12	0.313493	0.534	0.44	1.40876e-07
7	Calr1	3.77141e-12	0.51078	0.287	0.204	1.67798e-07
7	Rgs1	1.21658e-11	0.898709	0.1	0.054	5.41282e-07
7	Eif5a	1.39475e-11	0.623838	0.19	0.123	6.2055e-07
7	Hnrnpab	2.18671e-11	0.675242	0.157	0.096	9.72913e-07
7	Stat3	3.9934e-11	0.408969	0.363	0.273	1.77674e-06
7	Ran	8.01178e-11	0.651816	0.16	0.1	3.5646e-06
7	Arf4	1.16665e-10	0.503516	0.261	0.186	5.19064e-06
7	Mapk61	1.22698e-10	0.695441	0.152	0.095	5.45908e-06
7	Stk391	1.29352e-10	0.656067	0.16	0.101	5.75515e-06
7	Jund	1.71919e-10	0.504552	0.244	0.169	7.64904e-06
7	Npm11	1.75837e-10	0.694232	0.143	0.088	7.82336e-06
7	Pim11	2.09283e-10	0.419918	0.348	0.265	9.31144e-06
7	Larp11	2.13754e-10	0.555138	0.215	0.147	9.51035e-06
7	Pkp4	1.65087e-09	0.796563	0.104	0.061	7.34503e-05
7	Nfkb1	2.29749e-09	0.343632	0.398	0.319	0.00010222
7	Chd41	2.67984e-09	0.406116	0.319	0.243	0.000119231
7	Bcl2l111	3.35964e-09	0.599743	0.171	0.116	0.000149477
7	Gtf2f2	8.145e-09	0.708261	0.112	0.068	0.000362387
7	Btg1	1.64542e-08	0.291472	0.458	0.374	0.000732082
7	Zfp36	1.68765e-08	0.537388	0.187	0.13	0.000750867
7	Wdr43	1.75902e-08	0.705159	0.102	0.061	0.000782625
7	Erdr1y1	1.76657e-08	0.505737	0.195	0.135	0.000785982
7	Slamf71	2.02622e-08	0.440143	0.245	0.181	0.000901508
7	Itk	2.5044e-08	0.478169	0.215	0.154	0.00111426
7	Gfod11	2.67195e-08	0.474043	0.224	0.164	0.0011888
7	Ncl	4.89615e-08	0.476007	0.21	0.152	0.0021784
7	Sms	5.81678e-08	0.605316	0.134	0.087	0.002588
7	Prkch2	6.2127e-08	0.286772	0.437	0.363	0.00276415
7	Tnfrsf1b1	6.28005e-08	0.441248	0.233	0.171	0.00279412
7	Cct5	9.13537e-08	0.629878	0.112	0.07	0.00406451
7	Kdm2b1	1.07786e-07	0.603299	0.128	0.083	0.00479563
7	Tob2	1.08032e-07	0.639462	0.112	0.07	0.00480655
7	Stx11	1.49328e-07	0.643527	0.112	0.071	0.00664388
7	Eprs1	1.75653e-07	0.625753	0.11	0.069	0.00781514
7	Eif2s3x	2.08421e-07	0.554933	0.133	0.087	0.00927306
7	Etf11	2.72899e-07	0.59274	0.127	0.084	0.0121418
7	G3bp1	2.827e-07	0.49087	0.175	0.123	0.0125779
7	Il12rb23	2.91419e-07	0.280732	0.427	0.355	0.0129658
7	Lax12	2.96524e-07	0.28632	0.42	0.342	0.013193
7	Btbd91	3.11736e-07	0.38162	0.261	0.197	0.0138698
7	H3f3b	3.49052e-07	0.292646	0.415	0.338	0.01553
7	Slc38a11	4.86983e-07	0.41499	0.229	0.17	0.0216668
7	Nab1	4.97904e-07	0.440601	0.196	0.141	0.0221527
7	Foxn33	5.18146e-07	0.249889	0.463	0.393	0.0230534
7	Rptor1	5.30535e-07	0.444125	0.205	0.152	0.0236046
7	F2r1	7.00323e-07	0.553186	0.136	0.093	0.0311588
7	Serbp1	7.83218e-07	0.368279	0.273	0.216	0.0348469
7	Mthfd1l	7.9751e-07	0.547978	0.132	0.089	0.0354828
7	Spag9	8.35355e-07	0.40378	0.24	0.183	0.0371666
7	Tmem1633	8.69958e-07	0.362344	0.276	0.213	0.0387062
7	Prr5l1	8.95757e-07	0.505285	0.15	0.104	0.039854
7	Atf4	9.16754e-07	0.454435	0.181	0.13	0.0407882
7	Mgat5	9.7371e-07	0.322866	0.331	0.263	0.0433223
7	Ptpn6	1.00265e-06	0.525934	0.142	0.098	0.0446099
8	Il7r	0	4.90312	0.53	0.02	0
8	Trgc4	0	5.68834	0.19	0.004	0
8	Cd3e	0	5.60513	0.137	0.003	0
8	Ikzf2	8.67525e-240	2.7498	0.365	0.06	3.85979e-235
8	Dtx1	4.29101e-206	3.9448	0.146	0.01	1.90916e-201
8	St6galnac3	2.30875e-183	3.16426	0.204	0.024	1.02721e-178
8	Camk4	1.60807e-179	4.17116	0.113	0.007	7.15462e-175
8	Gm36723	2.51217e-176	2.84475	0.261	0.041	1.11772e-171
8	Emb	2.03018e-144	1.88171	0.438	0.123	9.03267e-140
8	Tnfsf8	2.12895e-144	3.63999	0.119	0.01	9.47211e-140
8	Cd160	4.75078e-135	2.49825	0.246	0.046	2.11372e-130
8	Inpp4b	2.69726e-131	3.1042	0.16	0.021	1.20007e-126
8	Ly6e2	1.5318e-113	1.32323	0.594	0.263	6.81527e-109
8	mt-Co31	1.77833e-95	0.185175	0.996	0.977	7.91216e-91
8	mt-Atp61	2.62774e-93	0.156108	1	0.989	1.16914e-88
8	Slco3a11	1.33656e-86	1.91585	0.265	0.072	5.94661e-82
8	Sidt12	5.23736e-81	1.3042	0.48	0.216	2.33021e-76
8	Cxcr31	5.86706e-81	2.09008	0.21	0.051	2.61037e-76
8	ENSMUSG000001233421	2.14571e-80	1.92586	0.238	0.062	9.5467e-76
8	Trbc2	6.55619e-80	2.01863	0.241	0.066	2.91698e-75
8	Gramd2b	1.46226e-78	2.27686	0.178	0.039	6.5059e-74
8	mt-Nd41	7.24236e-71	0.200302	0.98	0.944	3.22227e-66
8	Tcf72	1.6888e-67	1.65859	0.269	0.086	7.5138e-63
8	mt-Cytb1	5.78791e-65	0.178102	0.986	0.958	2.57516e-60
8	Kit	9.09883e-63	2.65666	0.104	0.017	4.04825e-58
8	Dscam	1.08244e-58	2.52372	0.115	0.022	4.81599e-54
8	Xcl12	2.03122e-58	1.67595	0.23	0.073	9.0373e-54
8	Thy12	2.00455e-49	1.41041	0.286	0.115	8.91867e-45
8	Ahcyl2	7.14696e-49	1.71472	0.192	0.061	3.17983e-44
8	Dgka1	2.48569e-41	1.28097	0.279	0.121	1.10593e-36
8	Serpina3g1	1.80399e-39	1.56474	0.186	0.065	8.0263e-35
8	Lyst1	1.80825e-39	1.38843	0.234	0.094	8.04529e-35
8	Arhgap151	8.80452e-39	0.425008	0.782	0.631	3.91731e-34
8	Ifi2131	3.19503e-36	1.41479	0.205	0.079	1.42153e-31
8	Ms4a6b1	1.55622e-33	1.26841	0.236	0.102	6.92394e-29
8	Shisa52	1.04631e-32	0.52157	0.677	0.498	4.65526e-28
8	Fchsd22	1.57265e-30	1.25153	0.211	0.089	6.99705e-26
8	Gimap31	5.82701e-29	0.661214	0.522	0.344	2.59255e-24
8	Parp81	9.16304e-29	1.17244	0.236	0.109	4.07682e-24
8	Il27ra	8.02844e-26	1.24889	0.188	0.082	3.57201e-21
8	Rftn	4.27029e-25	1.50312	0.127	0.046	1.89994e-20
8	Kbtbd1	5.35392e-25	1.51556	0.119	0.042	2.38207e-20
8	Thada	5.63853e-25	1.26902	0.177	0.076	2.50869e-20
8	Ipcef1	8.34471e-25	0.980406	0.275	0.145	3.71273e-20
8	Klrb1b	7.56489e-24	0.948547	0.293	0.165	3.36577e-19
8	D17H6S56E-5	1.7124e-23	1.44402	0.124	0.046	7.61879e-19
8	Prkd2	4.00956e-23	1.46929	0.12	0.044	1.78393e-18
8	Aff33	2.30605e-22	0.731491	0.387	0.235	1.02601e-17
8	Gpr1321	7.23393e-22	0.971453	0.242	0.125	3.21852e-17
8	Klrc1	8.87528e-22	0.735833	0.376	0.232	3.94879e-17
8	Tnfaip8	3.37235e-21	1.10372	0.186	0.087	1.50043e-16
8	Vsir1	7.78998e-21	1.13647	0.173	0.079	3.46592e-16
8	Srgn1	2.49936e-20	0.721944	0.362	0.225	1.11201e-15
8	Dock102	1.47366e-19	0.351155	0.709	0.587	6.55663e-15
8	Rapgef62	1.59348e-19	0.665076	0.392	0.255	7.0897e-15
8	Lgals3bp2	5.43869e-19	0.863863	0.26	0.146	2.41978e-14
8	Myo1e	3.50093e-18	1.249	0.131	0.056	1.55764e-13
8	Marchf3	1.36734e-17	1.35398	0.111	0.045	6.08357e-13
8	Lpar6	3.31728e-17	1.32501	0.109	0.044	1.47592e-12
8	Clec2i1	8.03368e-17	1.07744	0.152	0.072	3.57434e-12
8	Ikbke	1.18845e-16	1.26559	0.118	0.051	5.28765e-12
8	Vav31	1.20591e-15	0.958092	0.178	0.092	5.36532e-11
8	Mndal2	2.68716e-15	0.508127	0.456	0.332	1.19557e-10
8	Znrf1	2.90911e-15	1.15315	0.117	0.051	1.29432e-10
8	Slc14a11	3.33048e-15	0.991791	0.157	0.079	1.4818e-10
8	Rabgap1l2	7.84187e-15	0.472158	0.475	0.367	3.48901e-10
8	Maml2	8.18792e-15	0.610558	0.35	0.228	3.64297e-10
8	Itk1	1.54506e-14	0.782414	0.251	0.154	6.87428e-10
8	Ubash3a	5.52265e-14	1.15281	0.115	0.053	2.45714e-09
8	Ms4a4b	7.86356e-14	0.184405	0.834	0.768	3.49866e-09
8	Abtb31	3.18722e-13	0.846161	0.188	0.106	1.41806e-08
8	Skap1	3.77848e-13	0.263469	0.709	0.619	1.68112e-08
8	Camk1d1	4.35166e-13	0.756114	0.23	0.14	1.93614e-08
8	Sh3kbp12	7.14191e-13	0.639186	0.287	0.182	3.17758e-08
8	Maf	1.33843e-12	1.07331	0.122	0.06	5.95496e-08
8	Pde7a1	3.6667e-12	0.551778	0.348	0.245	1.63139e-07
8	Evl2	3.7261e-12	0.49855	0.402	0.292	1.65782e-07
8	Resf11	6.95621e-12	0.653522	0.269	0.176	3.09496e-07
8	Tox	7.55973e-12	0.55826	0.352	0.25	3.36348e-07
8	Pkp41	9.20269e-12	1.02525	0.122	0.061	4.09446e-07
8	Tgfbr21	1.13114e-11	0.726355	0.215	0.131	5.03267e-07
8	Ppp1r16b1	1.19478e-11	0.830392	0.168	0.094	5.31582e-07
8	Tespa11	1.39957e-11	0.717145	0.211	0.127	6.22699e-07
8	Xist1	1.54724e-11	0.281052	0.675	0.573	6.88399e-07
8	Ldlrad41	2.26397e-11	0.678638	0.238	0.151	1.00729e-06
8	Ly6c22	3.55143e-11	0.855699	0.165	0.095	1.5801e-06
8	Pvt11	3.65037e-11	0.833472	0.16	0.09	1.62412e-06
8	Wls	4.22067e-11	0.809568	0.172	0.099	1.87786e-06
8	Sntb21	7.39511e-11	0.847628	0.159	0.091	3.29023e-06
8	Peli11	9.2245e-11	0.622262	0.262	0.176	4.10416e-06
8	Stk392	1.00535e-10	0.765809	0.174	0.102	4.47301e-06
8	Tec	1.95028e-10	0.958547	0.117	0.06	8.67718e-06
8	Wwp11	2.0961e-10	0.756985	0.165	0.094	9.32598e-06
8	St8sia41	2.65053e-10	0.55656	0.297	0.205	1.17927e-05
8	Jak2	3.3395e-10	0.763676	0.177	0.106	1.48581e-05
8	AI504432	8.85543e-10	0.655103	0.222	0.144	3.93996e-05
8	Rhoh	1.31163e-09	0.85104	0.14	0.08	5.8357e-05
8	Saraf	1.58191e-09	0.618753	0.232	0.153	7.03824e-05
8	Hspa52	1.76102e-09	0.435486	0.393	0.296	7.83513e-05
8	Eml41	2.37992e-09	0.545174	0.278	0.193	0.000105888
8	Kdm2b2	3.08343e-09	0.777735	0.145	0.084	0.000137188
8	Hdac7	4.23747e-09	0.708015	0.173	0.106	0.000188534
8	Birc3	5.22025e-09	0.592217	0.242	0.164	0.000232259
8	mt-Nd4l1	6.98613e-09	0.380381	0.426	0.338	0.000310827
8	Foxp12	8.82572e-09	0.286804	0.552	0.474	0.000392674
8	Itm2c	9.22401e-09	0.871018	0.123	0.07	0.000410395
8	Aim2	9.43326e-09	0.866287	0.113	0.062	0.000419704
8	Rasgrp12	9.77587e-09	0.564749	0.245	0.166	0.000434948
8	Ttc28	1.22987e-08	0.889201	0.109	0.059	0.000547195
8	Lat	2.37677e-08	0.905697	0.102	0.055	0.00105747
8	Niban1	3.65462e-08	0.864185	0.108	0.059	0.00162601
8	Tm9sf21	3.95133e-08	0.569486	0.227	0.154	0.00175802
8	Rinl1	4.68494e-08	0.48069	0.296	0.216	0.00208442
8	Rnf145	6.68738e-08	0.709242	0.152	0.095	0.00297535
8	Mbnl11	6.69367e-08	0.17863	0.704	0.649	0.00297815
8	9930111J21Rik21	9.0768e-08	0.658809	0.172	0.11	0.00403845
8	Dennd4c1	9.62921e-08	0.721995	0.147	0.091	0.00428423
8	Dnajc3	1.23046e-07	0.531668	0.242	0.172	0.00547455
8	Slc38a12	1.24567e-07	0.523296	0.243	0.171	0.00554221
8	Herc6	1.62273e-07	0.804892	0.1	0.055	0.00721987
8	Ptpn223	1.74581e-07	0.342776	0.428	0.341	0.00776746
8	Sec11c1	2.14931e-07	0.633626	0.174	0.114	0.00956272
8	Apobec32	2.48048e-07	0.348964	0.419	0.332	0.0110362
8	Mfsd62	2.54386e-07	0.709301	0.143	0.09	0.0113181
8	Gramd1a1	2.68516e-07	0.598788	0.198	0.137	0.0119468
8	Trerf1	2.71488e-07	0.687854	0.143	0.089	0.012079
8	Etv6	3.53286e-07	0.571185	0.209	0.145	0.0157184
8	Ptprj	3.71145e-07	0.731705	0.12	0.072	0.016513
8	Rora1	4.47676e-07	0.627638	0.174	0.116	0.019918
8	Tapbp	4.64249e-07	0.355577	0.399	0.313	0.0206554
8	Stk17b1	5.89375e-07	0.42423	0.31	0.233	0.0262225
8	Ogt2	6.36343e-07	0.373345	0.364	0.284	0.0283122
8	Klrb1f2	6.42057e-07	0.570079	0.198	0.137	0.0285664
8	Traf12	8.12366e-07	0.601454	0.172	0.114	0.0361438
9	Mki67	0	5.93295	0.914	0.019	0
9	Top2a	0	5.25975	0.861	0.028	0
9	Tubb5	0	3.21805	0.853	0.103	0
9	Hmgb2	0	2.77494	0.825	0.132	0
9	Tuba1b	0	3.91728	0.665	0.043	0
9	Lmnb1	0	3.53492	0.657	0.053	0
9	D17H6S56E-51	0	3.93671	0.62	0.039	0
9	Stmn1	0	4.00744	0.612	0.035	0
9	Smc2	0	3.77101	0.604	0.042	0
9	Neil3	0	6.37457	0.507	0.006	0
9	Knl1	0	5.2001	0.488	0.012	0
9	Nusap1	0	5.54671	0.482	0.01	0
9	Kif11	0	4.94673	0.46	0.015	0
9	Diaph3	0	3.82481	0.446	0.027	0
9	Ccna2	0	7.16103	0.421	0.003	0
9	Lockd	0	3.86823	0.446	0.028	0
9	Tpx2	0	5.88131	0.424	0.007	0
9	Cenpe	0	5.77416	0.421	0.007	0
9	Cenpf	0	6.33774	0.413	0.005	0
9	Ncapd2	0	4.3061	0.424	0.019	0
9	Prc1	0	4.74969	0.399	0.013	0
9	Ncapg2	0	5.16867	0.391	0.01	0
9	Pclaf	0	5.90453	0.385	0.006	0
9	Cenpp	0	4.86622	0.371	0.012	0
9	Rrm1	0	3.75754	0.363	0.024	0
9	Cit	0	4.26237	0.349	0.016	0
9	Birc5	0	5.76042	0.327	0.005	0
9	Aspm	0	6.56161	0.324	0.003	0
9	Hmmr	0	6.37601	0.307	0.003	0
9	Clspn	0	5.55502	0.307	0.006	0
9	H2ax	0	4.36656	0.313	0.014	0
9	Brip1	0	4.9184	0.285	0.008	0
9	Nuf2	0	6.33617	0.271	0.003	0
9	Cdca2	0	4.82097	0.269	0.008	0
9	Ccnb2	0	5.85871	0.263	0.004	0
9	Bub1b	0	5.30316	0.255	0.006	0
9	Mis18bp1	0	5.24263	0.255	0.006	0
9	Uhrf1	0	5.10064	0.255	0.007	0
9	Ncaph	0	5.34312	0.252	0.005	0
9	Cip2a	0	5.39836	0.244	0.005	0
9	Cdk1	0	6.03177	0.241	0.003	0
9	Foxm1	0	5.93533	0.241	0.003	0
9	E2f7	0	6.37901	0.238	0.002	0
9	Anln	0	5.15288	0.241	0.006	0
9	Ndc80	0	4.39341	0.241	0.01	0
9	Spag5	0	4.97886	0.233	0.006	0
9	Arhgap11a	0	5.33266	0.227	0.005	0
9	Espl1	0	5.08947	0.224	0.006	0
9	Stil	0	5.59833	0.219	0.004	0
9	Depdc1a	0	5.23998	0.219	0.005	0
9	Ckap2	0	5.56821	0.213	0.004	0
9	Prr11	0	5.40763	0.211	0.004	0
9	Tcf19	0	5.04192	0.211	0.005	0
9	Shcbp1	0	5.7484	0.202	0.003	0
9	Esco2	0	6.54763	0.191	0.002	0
9	Ccnf	0	5.12495	0.188	0.004	0
9	Gen1	0	4.93924	0.188	0.005	0
9	Bub1	0	5.93705	0.183	0.003	0
9	Aurkb	0	6.14941	0.177	0.002	0
9	Kif18b	0	5.77842	0.177	0.003	0
9	Ube2c	0	6.26843	0.175	0.002	0
9	Ckap2l	0	5.66422	0.172	0.003	0
9	Dlgap5	0	5.16806	0.169	0.004	0
9	Mastl	0	5.24615	0.169	0.004	0
9	Spc24	0	5.79366	0.152	0.002	0
9	Kif20a	0	6.37055	0.147	0.002	0
9	Cdc20	0	5.55804	0.144	0.003	0
9	Sgo1	0	6.10406	0.139	0.002	0
9	Nek2	0	6.82513	0.125	0.001	0
9	Ankle1	0	6.39138	0.108	0.001	0
9	Pbk	0	6.22497	0.108	0.001	0
9	Depdc1b	3.73722e-306	4.38718	0.244	0.01	1.66276e-301
9	Rad51b	9.67479e-301	3.9456	0.332	0.02	4.30451e-296
9	Incenp	3.02144e-299	3.62232	0.38	0.027	1.3443e-294
9	Troap	6.27513e-299	6.39287	0.102	0.001	2.79193e-294
9	Nrm	2.35531e-296	3.84598	0.327	0.02	1.04793e-291
9	Cep55	1.8488e-295	5.19038	0.155	0.004	8.22567e-291
9	Melk	5.32344e-293	5.46482	0.136	0.002	2.3685e-288
