# Supplementary material for: The GFI1–FOXO1 axis regulates NK cell maturation and function
Source: Nat Commun. 2026 Apr 22;17:5593. doi: 10.1038/s41467-026-72022-6 (PMC13315798; doi:10.1038/s41467-026-72022-6)
Supplement: Supplementary file 8 — Supplementary Data 6 [file 41467_2026_72022_MOESM8_ESM.xlsx]

## Sheet: Table_S6
Supplemental Table 6.
DEGs for DKO vs WT cells in total NK cells						DEGs for DKO vs GFI1-KO cells in total NK cells						DEGs for FOXO1-KO vs WT cells in total NK cells
gene	p_val	avg_log2FC	p_val_adj			gene	p_val	avg_log2FC	p_val_adj			gene	p_val	avg_log2FC	p_val_adj
Ccr2	0	-1.83731	0			Gzmb	0	1.87299	0			Ccr2	0	-1.4301	0
Itgax	3.09017e-301	-1.69401	1.37488e-296			Ccr2	0	-1.771	0			Ms4a4b	0	-0.55411	0
Itga4	1.00423e-268	-0.549857	4.46802e-264			ENSMUSG00000121505	0	2.53494	0			mt-Atp6	2.11861e-294	-0.161377	9.42614e-290
Gimap6	3.60669e-259	-1.42379	1.60469e-254			mt-Atp6	1.51439e-276	-0.131526	6.73784e-272			mt-Co1	1.15466e-264	-0.137867	5.13731e-260
Epsti1	1.40107e-254	-1.45402	6.23364e-250			mt-Co3	3.12858e-245	-0.155037	1.39197e-240			Gzmb	5.5685e-261	1.24636	2.47754e-256
ENSMUSG00000126353	1.86517e-241	4.97519	8.29853e-237			mt-Co1	6.08288e-240	-0.12039	2.7064e-235			mt-Co2	6.74334e-227	-0.122829	3.00025e-222
Ptpn5	3.97105e-238	4.9468	1.7668e-233			Ms4a4b	2.58856e-232	-0.389268	1.1517e-227			Zeb2	1.39402e-196	0.567168	6.20228e-192
Gm26740	1.90589e-234	-1.85532	8.47968e-230			Irf8	3.98751e-214	1.40877	1.77412e-209			Cmah	1.46283e-190	-2.03216	6.50842e-186
Gimap4	1.66457e-225	-1.19167	7.406e-221			ENSMUSG00000126353	1.91294e-212	4.33967	8.51107e-208			Ccl3	1.68219e-180	1.15092	7.48439e-176
Gimap3	1.03709e-203	-1.28923	4.6142e-199			Itgam	7.79105e-204	1.17261	3.46639e-199			Irf8	1.76681e-171	1.03016	7.8609e-167
Cdk14	1.63812e-198	1.2471	7.28833e-194			Emb	2.04732e-196	-2.70344	9.10892e-192			ENSMUSG00000126353	3.8815e-168	4.47752	1.72696e-163
ENSMUSG00000121505	3.27702e-191	1.59189	1.45801e-186			Zeb2	1.07845e-185	0.760891	4.79826e-181			mt-Co3	1.05803e-161	-0.137762	4.70739e-157
Sgk1	3.43773e-181	1.958	1.52951e-176			Gzma	6.14785e-182	0.346923	2.7353e-177			Angpt1	4.63836e-154	-4.42646	2.0637e-149
Thy1	3.43829e-180	-2.69859	1.52976e-175			Klf12	6.32998e-174	1.24818	2.81633e-169			mt-Cytb	2.82077e-153	-0.148321	1.25502e-148
Gzmb	2.09281e-179	1.08724	9.31132e-175			Tbx21	1.42946e-170	1.23684	6.35994e-166			ENSMUSG00000141158	8.81971e-152	-2.0397	3.92407e-147
Id2	3.56436e-175	-1.21675	1.58586e-170			Malat1	4.8884e-154	0.454439	2.17495e-149			Tbx21	2.31385e-143	0.787273	1.02948e-138
Trbc1	1.35751e-172	-1.126	6.03981e-168			Abtb2	3.85061e-151	1.42239	1.71321e-146			Parm1	1.65457e-141	3.39342	7.36154e-137
Dgka	6.85554e-171	-2.60619	3.05017e-166			Gm30173	5.25221e-151	6.27274	2.33681e-146			Hspa1b	1.87845e-141	5.44937	8.35758e-137
ENSMUSG00000139708	3.29986e-168	4.14322	1.46817e-163			Kcnq5	5.97353e-148	1.12353	2.65774e-143			mt-Nd4	3.37302e-136	-0.154646	1.50072e-131
Gm30173	8.12299e-167	6.73805	3.61408e-162			ENSMUSG00000123342	1.04057e-146	-3.69808	4.62972e-142			Epsti1	1.49448e-134	-0.885174	6.64925e-130
Ms4a4b	3.26549e-163	-0.367844	1.45288e-158			S1pr5	4.11726e-145	1.03502	1.83185e-140			Jun	2.29937e-130	2.04237	1.02304e-125
Abtb2	2.68852e-162	1.44459	1.19617e-157			Il12rb2	2.11537e-143	1.06853	9.4117e-139			Dusp2	3.81413e-126	0.843591	1.69698e-121
mt-Co1	3.33159e-155	-0.10074	1.48229e-150			Cdk14	5.73436e-139	1.06789	2.55133e-134			Gzma	8.24223e-126	0.177937	3.66713e-121
Angpt1	1.19174e-152	-4.48441	5.30228e-148			Ctsd	6.53397e-137	1.117	2.90709e-132			Gm26740	7.23673e-124	-1.11803	3.21977e-119
Shisa5	2.40869e-148	-0.714128	1.07167e-143			ENSMUSG00000139708	3.44523e-134	3.16343	1.53285e-129			Emb	5.27164e-122	-2.52539	2.34546e-117
Ly6e	4.74358e-145	-1.28286	2.11051e-140			Cx3cr1	1.57849e-130	2.1667	7.023e-126			S1pr5	6.34235e-118	0.790951	2.82184e-113
Irf8	7.67371e-139	0.957067	3.41419e-134			Osbpl3	5.24598e-124	0.848311	2.33404e-119			Tcf7	1.62418e-117	-2.65763	7.22632e-113
Cyp17a1	2.15517e-133	3.30374	9.58879e-129			Reep5	2.48884e-118	1.07341	1.10733e-113			mt-Nd5	2.1517e-113	-0.42923	9.57334e-109
Srgn	1.05642e-132	-1.49419	4.7002e-128			Airn	7.16285e-118	1.1495	3.18689e-113			Hspa8	3.36706e-106	0.833171	1.49807e-101
Klra8	1.33159e-129	0.458903	5.92452e-125			Timp2	1.59248e-116	2.0933	7.08525e-112			mt-Nd1	4.40473e-106	-0.190991	1.95975e-101
Tcf7	8.73636e-125	-2.86784	3.88698e-120			Coro2a	5.22926e-116	1.18991	2.3266e-111			Il18r1	9.04206e-106	-0.622377	4.02299e-101
Reep5	3.91173e-121	1.00809	1.74041e-116			Plec	2.70398e-114	1.29558	1.20305e-109			Prf1	2.28286e-103	0.429309	1.01569e-98
Capg	4.28328e-121	3.51043	1.90571e-116			Rap1gap2	3.47255e-111	0.978663	1.54501e-106			Sidt1	1.05701e-102	-1.15347	4.70284e-98
S1pr5	3.27847e-119	0.794315	1.45866e-114			Klrg1	2.96562e-110	1.90533	1.31946e-105			Rap1gap2	4.15831e-102	0.752712	1.85012e-97
Timp2	2.43778e-118	2.13341	1.08462e-113			ENSMUSG00000132112	6.76352e-108	1.41748	3.00923e-103			Sell	5.16835e-101	-0.444305	2.2995e-96
Col23a1	1.7785e-113	2.91119	7.91292e-109			Clnk	9.96896e-108	1.02366	4.43539e-103			Dgka	2.35815e-100	-1.60117	1.04919e-95
Dsp	2.24916e-111	4.32107	1.0007e-106			Cdh22	4.07659e-105	2.53994	1.81376e-100			Thy1	1.73594e-98	-1.55836	7.72356e-94
Aff3	3.58984e-109	-1.19853	1.59719e-104			Gnptab	3.44969e-104	1.33206	1.53484e-99			Ahnak	2.21571e-98	0.270375	9.85812e-94
Mbp	3.63201e-107	1.14295	1.61595e-102			Lgals1	7.59356e-103	1.19659	3.37853e-98			Erdr1y	8.11601e-92	1.52313	3.61098e-87
mt-Co3	1.46742e-105	-0.107532	6.52884e-101			Col23a1	1.14788e-102	2.65365	5.10716e-98			Malat1	4.18811e-90	0.216891	1.86338e-85
Nt5e	2.38442e-105	2.50037	1.06088e-100			Tcf7	1.75272e-100	-2.86422	7.79821e-96			Cx3cr1	9.58802e-88	1.44429	4.2659e-83
Gm33677	5.86559e-103	3.84182	2.60972e-98			Tmem163	4.69636e-98	1.16531	2.0895e-93			Adamts14	2.34741e-87	0.575443	1.04441e-82
Dgkh	9.11911e-102	1.59067	4.05728e-97			Foxn3	5.15137e-98	0.901921	2.29195e-93			Shisa5	8.06635e-87	-0.481914	3.58888e-82
Osbpl3	3.70283e-101	0.601518	1.64747e-96			Laptm5	2.76016e-94	0.824816	1.22805e-89			Klrg1	1.26457e-86	1.09708	5.62633e-82
Rhpn1	4.30803e-101	2.58685	1.91673e-96			Kcnip3	1.08098e-93	1.00781	4.8095e-89			Trbc1	4.26731e-85	-0.677392	1.89861e-80
Clnk	1.61307e-100	0.921904	7.17687e-96			AU020206	9.3857e-92	0.906003	4.17589e-87			Ccl4	2.78133e-83	0.942528	1.23747e-78
Car2	4.86601e-100	-2.29646	2.16498e-95			Ppp3ca	1.65808e-91	0.769082	7.37712e-87			ENSMUSG00000121505	4.47427e-83	1.07008	1.99069e-78
Kcnip3	5.60351e-98	1.00033	2.49312e-93			Prf1	2.96698e-91	0.576797	1.32007e-86			Hsp90ab1	1.75671e-76	0.691894	7.81594e-72
Erdr1y	2.68828e-97	1.59786	1.19607e-92			Angpt1	1.75708e-89	-4.00587	7.8176e-85			Coro2a	4.10433e-76	0.796148	1.8261e-71
Ccr5	7.55153e-97	-0.795541	3.35983e-92			Adamts14	1.25841e-88	0.795164	5.59893e-84			Klf12	7.47798e-76	0.702927	3.3271e-71
Klf12	4.73066e-96	0.785678	2.10476e-91			Gm38537	1.70283e-88	5.99076	7.57625e-84			ENSMUSG00000127251	2.50516e-75	-1.47543	1.1146e-70
Tmsb4x	6.05666e-95	-0.453972	2.69473e-90			Epsti1	1.90581e-88	-1.01903	8.47932e-84			Dnajb1	2.00211e-73	1.83288	8.90778e-69
Gm38537	1.03149e-94	5.65066	4.58931e-90			Hip1	4.12595e-88	1.36622	1.83572e-83			Gimap6	1.22472e-71	-0.551923	5.44903e-67
Zeb2	2.2904e-94	0.409826	1.01905e-89			Gsap	8.32278e-88	0.876792	3.70297e-83			mt-Nd2	2.11287e-67	-0.160699	9.40057e-63
Il12rb2	1.50693e-90	0.714819	6.70463e-86			Prkca	2.21613e-87	1.0843	9.86003e-83			Fos	2.46831e-66	1.71813	1.0982e-61
Prf1	1.24051e-89	0.395162	5.51926e-85			Prex1	8.42447e-87	0.907603	3.74822e-82			Inpp4a	1.57325e-64	1.23143	6.99971e-60
Emb	2.82341e-89	-1.87789	1.25619e-84			Ccl3	1.07713e-83	1.05574	4.79237e-79			Ctsd	4.74646e-63	0.550515	2.11179e-58
Atp13a2	3.0492e-89	1.53393	1.35665e-84			Plcb4	2.85646e-82	2.04099	1.2709e-77			Rap1b	6.02366e-63	0.558953	2.68005e-58
Sidt1	5.20535e-87	-1.02922	2.31596e-82			Atp2a3	4.21544e-80	0.749122	1.87554e-75			Entpd1	4.02167e-62	1.27521	1.78932e-57
Fcgr3	1.95372e-86	-3.97756	8.6925e-82			Adgre5	7.6669e-80	0.789339	3.41116e-75			Osbpl3	7.40231e-62	0.495178	3.29343e-57
Plxnc1	1.5627e-85	1.41494	6.95275e-81			Gramd4	1.21082e-79	1.12976	5.38716e-75			Gimap4	1.13975e-61	-0.465654	5.07098e-57
Gm36723	1.29025e-83	-3.55737	5.74056e-79			Zmiz1	5.9297e-79	0.846054	2.63824e-74			Cdh22	2.18982e-61	1.69005	9.74297e-57
Klhl6	1.94204e-82	-1.35109	8.64054e-78			Arhgap26	7.19303e-79	0.848623	3.20032e-74			Ppp3ca	2.53436e-61	0.486688	1.12759e-56
Malat1	4.36627e-81	0.194569	1.94264e-76			ENSMUSG00000095041	7.14163e-78	0.986025	3.17745e-73			H2-K1	4.15158e-61	-0.0841783	1.84712e-56
Tulp4	4.56911e-80	0.625374	2.03289e-75			Nrarp	6.21415e-77	1.47817	2.7648e-72			Foxn3	1.17434e-60	0.496557	5.22486e-56
Dennd4a	3.53581e-79	-0.867472	1.57315e-74			Tulp4	2.71959e-75	0.728827	1.21e-70			Car2	2.94202e-59	-1.48561	1.30897e-54
Yes1	4.67066e-78	2.94147	2.07807e-73			Sytl3	1.91919e-74	1.07513	8.53887e-70			Prex1	3.93535e-59	0.582401	1.75092e-54
Ncr1	5.22904e-78	-0.486588	2.3265e-73			B4galt5	6.06871e-74	0.951963	2.70009e-69			Cd44	2.41151e-58	-0.847161	1.07293e-53
Slc9a9	6.43636e-78	0.501034	2.86366e-73			Gns	6.33539e-74	1.43919	2.81874e-69			Hs3st3b1	4.22823e-58	-1.6095	1.88122e-53
AU020206	2.12352e-76	0.74191	9.44797e-72			Rap1b	3.26167e-73	0.793892	1.45118e-68			Ly6e	1.39552e-57	-0.677737	6.20894e-53
Dnajc15	1.11867e-74	-2.71003	4.9772e-70			Gm16341	7.2861e-72	0.921174	3.24173e-67			Dock5	1.49704e-57	0.786329	6.66065e-53
ENSMUSG00000141158	1.86837e-74	-1.16932	8.31276e-70			Osbpl8	1.63958e-71	0.883255	7.29483e-67			Ctla2a	1.54276e-55	-1.50905	6.86406e-51
Cxcr3	3.7443e-74	-2.43601	1.66591e-69			Ahnak	4.8241e-71	0.393599	2.14634e-66			Cxcr3	1.13948e-54	-1.87086	5.06979e-50
Ctss	6.65794e-74	1.55563	2.96225e-69			Rptor	2.98662e-70	1.19897	1.32881e-65			Il12rb2	3.7074e-54	0.57015	1.6495e-49
Cdh22	2.13601e-73	1.85177	9.50352e-69			Scfd2	4.75899e-70	0.9807	2.11737e-65			Tmem163	1.76564e-53	0.80972	7.85566e-49
Cx3cr1	8.2862e-71	1.34272	3.6867e-66			Cyp17a1	1.40747e-69	1.70581	6.26211e-65			Ubc	9.00049e-53	0.489728	4.0045e-48
Ccl5	1.23118e-70	-0.268718	5.47775e-66			Entpd1	3.04741e-69	1.93721	1.35585e-64			Ccr5	2.90296e-51	-0.512097	1.29159e-46
Niban2	6.80025e-69	2.03884	3.02557e-64			Rhpn1	3.34519e-69	1.82373	1.48834e-64			Mxd4	7.69882e-50	0.776033	3.42536e-45
Gramd2b	1.86982e-68	-3.08651	8.31922e-64			Styk1	6.35477e-69	0.890659	2.82736e-64			Cdc20b	1.84154e-49	0.94306	8.19338e-45
Tmem163	2.67593e-68	0.915474	1.19058e-63			Ptpn12	2.65036e-68	0.929093	1.1792e-63			mt-Nd4l	5.81475e-49	-0.540995	2.5871e-44
Cd22	2.5122e-66	2.54464	1.11773e-61			Cxcr4	4.86512e-68	-1.67122	2.16459e-63			Septin11	4.02963e-48	0.517138	1.79286e-43
Gfi1	3.68768e-66	1.98409	1.64072e-61			Fyb1	7.22798e-68	0.718118	3.21588e-63			Gpc1	5.58946e-48	1.20625	2.48686e-43
Cmtm7	4.84075e-64	-2.07685	2.15375e-59			Dgka	1.05756e-67	-2.03232	4.70532e-63			Clnk	4.75495e-47	0.655298	2.11557e-42
Pabpc1	6.2642e-64	-0.436351	2.78707e-59			Atp13a2	9.28211e-67	1.2045	4.1298e-62			Junb	8.56992e-47	0.657489	3.81293e-42
Sell	2.12293e-63	0.287111	9.44535e-59			Chd7	2.90722e-66	0.876819	1.29348e-61			Cd247	5.19359e-46	0.460424	2.31073e-41
Vegfc	2.39078e-61	-4.37126	1.06371e-56			Chn2	3.81481e-66	0.988556	1.69729e-61			Gsap	3.24809e-45	0.47662	1.44514e-40
Hmgb2	2.5416e-61	-1.28004	1.13081e-56			Agpat3	2.75946e-65	1.00925	1.22774e-60			Cd28	8.82509e-45	-1.48919	3.92646e-40
Cphx1	1.07539e-60	4.15931	4.78462e-56			Dapk2	7.13279e-65	1.10497	3.17352e-60			Ccnd2	1.32193e-44	0.440535	5.88152e-40
Gzma	2.5439e-60	0.130151	1.13183e-55			Il7r	1.17205e-63	-3.38121	5.2147e-59			Cd7	3.92532e-43	-0.813072	1.74645e-38
Lgals3bp	2.46769e-59	-1.13411	1.09793e-54			Mir142hg	4.13931e-63	0.814012	1.84166e-58			Jak1	2.27551e-42	-0.206082	1.01242e-37
Xdh	3.62114e-59	-1.58774	1.61112e-54			Cd247	9.02953e-63	0.660951	4.01742e-58			Dnajc15	2.88933e-42	-1.6117	1.28552e-37
Serpinb9b	5.68677e-59	-3.54735	2.53016e-54			ENSMUSG00000142833	9.24883e-63	1.54919	4.11499e-58			Atp11b	3.496e-42	-0.454187	1.55544e-37
S1pr1	1.18489e-56	-2.20511	5.2718e-52			Pfkp	1.29159e-62	0.953656	5.74652e-58			Gprin3	2.46879e-41	-1.1289	1.09841e-36
Cd28	1.78477e-56	-1.78435	7.94082e-52			Mxd4	1.45729e-62	1.10365	6.48375e-58			Cdk14	3.97207e-41	0.633773	1.76725e-36
Rap1gap2	6.91178e-56	0.580394	3.07519e-51			Vim	2.1931e-62	0.648722	9.75755e-58			Plec	5.42912e-41	0.669535	2.41552e-36
Abtb3	2.71561e-54	-1.40748	1.20823e-49			Septin11	2.55215e-62	0.769353	1.1355e-57			Nedd9	5.60192e-41	0.505936	2.49241e-36
Atp8b4	5.36473e-54	-0.628225	2.38688e-49			Hs3st3b1	1.08239e-61	-1.73478	4.81578e-57			Cmklr1	6.59673e-41	1.17578	2.93502e-36
Vsir	1.26527e-53	-1.55568	5.62944e-49			Atp1b1	1.36732e-61	0.669464	6.08347e-57			Klhl6	1.84606e-39	-0.823296	8.21349e-35
Klrb1f	2.7661e-53	-1.16192	1.23069e-48			Cma1	8.27189e-61	1.28904	3.68033e-56			Ikzf3	6.91439e-39	0.442074	3.07635e-34
Ldlrad4	3.48469e-53	-1.1371	1.55041e-48			Rabgap1l	1.47717e-60	0.667837	6.57224e-56			Ier2	7.32774e-39	0.926695	3.26026e-34
Top1mt	3.96077e-53	2.46495	1.76223e-48			Gfod1	1.05275e-59	1.06188	4.68387e-55			Ifng	2.16554e-38	0.789834	9.63493e-34
Plec	5.95306e-53	0.771582	2.64864e-48			Ccnd2	1.7584e-59	0.606181	7.82347e-55			Zmiz1	4.30153e-38	0.475237	1.91384e-33
Mef2c	1.51319e-52	0.882221	6.7325e-48			Neat1	2.17748e-59	0.554545	9.68804e-55			ENSMUSG00000095041	8.19172e-38	0.58603	3.64466e-33
Xcl1	3.75082e-52	-1.73054	1.66881e-47			Gm41790	5.2679e-59	1.39516	2.34379e-54			Tmtc1	2.54873e-37	1.19079	1.13398e-32
Ppp1r12a	5.59946e-52	-0.442244	2.49131e-47			Gimap6	1.75844e-58	-0.839148	7.82363e-54			Lef1	5.16516e-37	-0.940217	2.29808e-32
Plcb4	7.66881e-51	1.44344	3.41201e-46			Fry	2.00024e-58	1.16584	8.89945e-54			Laptm5	5.3742e-37	0.362507	2.39109e-32
Ifi208	9.29885e-51	-5.84951	4.13724e-46			Gvin-ps7	3.93274e-58	0.578533	1.74975e-53			Lgals1	2.38485e-36	0.588634	1.06107e-31
Evl	3.64605e-49	-0.632455	1.6222e-44			Gse1	1.84236e-57	1.00446	8.19701e-53			Tulp4	2.58657e-36	0.445563	1.15082e-31
Hs3st3b1	7.51305e-49	-1.40874	3.34271e-44			Rpsa	2.61614e-57	0.878454	1.16397e-52			Gnptab	1.16379e-35	0.653228	5.17794e-31
Ccnd2	9.65158e-49	0.447217	4.29418e-44			Cyba	5.39307e-57	1.08884	2.39948e-52			Prkca	2.76776e-35	0.555589	1.23143e-30
Coro2a	3.42408e-48	0.661175	1.52344e-43			Tmtc1	8.23497e-57	1.59996	3.6639e-52			Aff3	1.87941e-34	-0.568368	8.36189e-30
Esyt2	4.17617e-48	-0.641858	1.85806e-43			Shisa5	8.42108e-57	-0.44581	3.74671e-52			Cyba	1.96825e-34	0.663856	8.75715e-30
Gm56906	8.76699e-48	-1.53862	3.90061e-43			Top1mt	3.36803e-56	2.64236	1.49851e-51			Stat3	2.63075e-34	0.502438	1.17047e-29
Ipcef1	1.77665e-47	-1.0023	7.90467e-43			Tshz3	5.39499e-56	0.868927	2.40034e-51			Hsp90aa1	2.98546e-34	0.638115	1.32829e-29
Vim	5.53437e-47	0.450934	2.46235e-42			Zbtb7a	6.61483e-56	1.05223	2.94307e-51			Gvin-ps7	1.38841e-33	0.324477	6.17729e-29
mt-Nd5	2.34643e-46	-0.267716	1.04397e-41			Itgb2	6.87356e-56	0.428132	3.05818e-51			ENSMUSG00000132112	3.64663e-33	0.561569	1.62246e-28
Gm38204	3.66787e-46	1.29009	1.63191e-41			Mctp2	1.29064e-55	0.77009	5.74232e-51			Runx1	2.16929e-32	0.409737	9.65162e-28
Cldnd1	4.13863e-46	1.28473	1.84136e-41			Ikzf1	2.88232e-55	0.456586	1.2824e-50			Lax1	2.69544e-32	-0.439056	1.19926e-27
Ets1	4.70345e-46	-0.410039	2.09266e-41			Ttc7	1.39274e-54	1.00878	6.19659e-50			Vgll4	1.01072e-31	0.709976	4.49688e-27
Wdr95	6.77051e-46	-3.43091	3.01233e-41			Samd3	2.94278e-54	0.59437	1.3093e-49			Klf3	2.13031e-31	-0.558343	9.47819e-27
Kcnq5	1.65924e-45	0.505873	7.38231e-41			ENSMUSG00000133723	3.10404e-54	0.517554	1.38105e-49			Lgals3bp	3.39539e-31	-0.759656	1.51068e-26
Gcnt1	2.24843e-45	1.2692	1.00037e-40			Arid5b	3.60103e-54	0.66433	1.60217e-49			Samd3	5.34249e-31	0.331448	2.37698e-26
Zfp608	3.70805e-45	1.80495	1.64979e-40			Slamf7	5.22712e-54	0.931859	2.32565e-49			Kcnip3	8.88213e-31	0.579435	3.95184e-26
Gm30054	1.46074e-44	-1.63173	6.49911e-40			Mllt3	7.37329e-54	0.846398	3.28052e-49			Hip1	1.17034e-30	0.611605	5.20706e-26
Slfn2	9.51967e-44	-2.43516	4.23549e-39			Zbtb20	9.64512e-54	0.439091	4.2913e-49			Maml2	1.61706e-30	-0.570951	7.1946e-26
Mgst2	1.18598e-43	-3.98402	5.27666e-39			Rapgef1	8.79051e-53	0.671283	3.91107e-48			Cma1	2.07762e-30	0.743714	9.24377e-26
Arhgap15	2.02287e-43	-0.284174	9.00017e-39			Trbc1	1.02126e-52	-0.737082	4.54378e-48			2610035D17Rik	2.60283e-30	0.958941	1.15805e-25
Gm36496	3.09738e-43	-1.6047	1.37809e-38			Klhl6	1.13508e-52	-1.27562	5.05018e-48			Dapk2	1.52142e-29	0.679748	6.7691e-25
Rhbdf2	8.47305e-43	2.90523	3.76983e-38			Asap1	2.48276e-52	0.975611	1.10463e-47			ENSMUSG00000128551	2.05895e-29	-0.681736	9.1607e-25
Icos	1.14029e-42	-4.19788	5.07336e-38			Pogk	3.64479e-52	0.92813	1.62164e-47			Ssh2	3.46051e-29	-0.410692	1.53965e-24
Maml2	1.36412e-42	-0.706251	6.06923e-38			Cmah	4.15347e-52	-0.770148	1.84796e-47			Arl15	7.70504e-29	0.562702	3.42813e-24
Arhgap26	2.65846e-42	0.544466	1.1828e-37			Lrrfip1	5.68673e-52	0.715009	2.53014e-47			Dennd4a	1.87243e-28	0.376614	8.33083e-24
Ahnak	3.34073e-42	0.176417	1.48636e-37			Esyt1	5.75461e-52	0.600021	2.56034e-47			Bach2	2.40783e-28	-0.430871	1.07129e-23
ENSMUSG00000123342	3.83908e-42	-2.25099	1.70808e-37			Sulf2	8.55919e-52	0.705497	3.80816e-47			Cmtm7	2.78525e-28	-1.12582	1.23921e-23
Miat	8.48646e-42	3.64246	3.7758e-37			Morrbid	1.61466e-51	1.02313	7.18396e-47			Chn2	3.20716e-28	0.524565	1.42693e-23
Bach2	1.5741e-41	-0.552833	7.00348e-37			Sytl2	2.03199e-51	0.957212	9.04073e-47			Gpr132	6.26902e-28	-0.803717	2.78921e-23
Adgrg5	2.11643e-41	1.85163	9.41643e-37			Nedd9	3.49406e-51	0.699648	1.55458e-46			Cmip	6.55649e-28	0.57045	2.91712e-23
Runx2	2.19954e-41	0.678187	9.78621e-37			Card11	4.28011e-51	0.957301	1.90431e-46			Klra9	7.91084e-28	0.452117	3.51969e-23
Mki67	2.42287e-41	-2.37908	1.07798e-36			Cdc20b	5.77338e-51	1.24505	2.56869e-46			Scd2	1.06762e-27	0.684766	4.75003e-23
Tnfrsf26	2.7111e-41	-2.82157	1.20622e-36			Emp3	6.17679e-51	1.08572	2.74818e-46			Padi2	4.38856e-27	0.516188	1.95256e-22
Abi3bp	4.64512e-41	3.23469	2.06671e-36			Fcer1g	8.89476e-51	0.62416	3.95746e-46			Mfsd6	5.0005e-27	-1.15947	2.22482e-22
Gmfg	2.17589e-40	-1.98681	9.68097e-36			Gm38204	1.60021e-50	1.29254	7.11967e-46			Itgax	7.88733e-27	-0.314655	3.50923e-22
Rgs1	3.71377e-40	-2.41358	1.65233e-35			Rbms1	2.36608e-50	0.671102	1.05271e-45			Gse1	7.95316e-27	0.593133	3.53852e-22
Dusp22	3.99764e-40	1.374	1.77863e-35			Dock5	2.60106e-50	0.95788	1.15726e-45			Kcnq5	8.10422e-27	0.388974	3.60573e-22
Ptprk	5.91109e-40	2.05139	2.62996e-35			Ifitm10	3.15801e-50	0.884104	1.40506e-45			Reep5	8.74193e-27	0.509903	3.88946e-22
Ppp3ca	6.32008e-40	0.392092	2.81193e-35			Lpin1	4.11408e-50	0.745699	1.83044e-45			Ssbp2	3.7933e-26	-0.842321	1.68772e-21
Slamf6	6.40148e-40	-3.53961	2.84815e-35			Stk10	5.27328e-50	0.661922	2.34619e-45			Prkch	4.02228e-26	0.346338	1.78959e-21
Serpina3g	7.27457e-40	-1.56135	3.2366e-35			Ly6e	9.37784e-50	-0.902098	4.17239e-45			Klrk1	5.18737e-26	-0.13931	2.30796e-21
Steap3	8.27871e-40	1.5556	3.68336e-35			D5Ertd615e	1.66848e-49	1.10929	7.42338e-45			Gm41790	6.73371e-26	0.77984	2.99596e-21
Arap3	1.16903e-39	-2.21213	5.20123e-35			Arb2a	1.79309e-49	0.691085	7.97781e-45			B4galt5	6.89385e-26	0.476369	3.06721e-21
Cd160	1.57332e-39	-1.73703	7.00002e-35			Plcl2	2.37142e-49	0.967956	1.05509e-44			Mpp7	7.35736e-26	0.997549	3.27344e-21
Cdc25b	3.72113e-39	-2.58854	1.65561e-34			Niban2	6.14391e-49	1.47828	2.73355e-44			Ly6c2	8.06567e-26	0.759758	3.58858e-21
Ptpn22	7.99589e-39	-0.494833	3.55753e-34			Gramd1b	1.26583e-48	0.84847	5.63193e-44			Lpin1	8.3993e-26	0.437494	3.73702e-21
Klrb1b	1.22426e-38	-0.875734	5.44698e-34			Ikzf3	1.69729e-48	0.632699	7.55159e-44			Tnik	9.55873e-26	0.377659	4.25287e-21
Galnt10	1.53038e-38	-2.48565	6.80898e-34			Myl6	2.10008e-48	1.19506	9.34366e-44			Tmem254	1.6216e-25	0.614153	7.2148e-21
Ctla2a	3.54536e-38	-1.1436	1.5774e-33			Pik3r1	3.64212e-48	0.586586	1.62045e-43			Ifi213	2.29327e-25	-1.06175	1.02032e-20
Peli1	9.89607e-38	-0.775043	4.40296e-33			Syk	4.02109e-48	0.706313	1.78906e-43			Peli1	2.31317e-25	-0.604696	1.02918e-20
Fam107b	1.75325e-37	-0.696583	7.80054e-33			Gm26740	4.7177e-48	-1.0788	2.099e-43			Cd226	2.73605e-25	0.581093	1.21732e-20
Myb	2.15195e-37	-2.57803	9.57447e-33			Tyrobp	2.1453e-47	0.611157	9.54486e-43			Smad3	2.83501e-25	0.418846	1.26135e-20
Hopx	3.60654e-37	-2.43341	1.60462e-32			Ptpn5	2.66426e-47	0.999107	1.18538e-42			Rin3	3.14394e-25	0.48349	1.3988e-20
Gpc1	5.49162e-37	-2.092	2.44333e-32			Scd2	4.44239e-47	0.970442	1.97651e-42			Ttc7	3.2714e-25	0.590084	1.45551e-20
Sulf2	6.10553e-37	0.535256	2.71647e-32			Nfkb1	1.59467e-46	0.639072	7.09499e-42			Gns	4.33029e-25	0.707479	1.92663e-20
Tbx21	9.42899e-37	0.432731	4.19514e-32			Sorcs2	1.59578e-46	2.39504	7.09996e-42			Lyst	4.81741e-25	-0.871219	2.14336e-20
St8sia4	2.93957e-36	-0.690312	1.30787e-31			Cmklr1	2.62271e-46	1.82794	1.1669e-41			Zmynd8	8.75953e-25	0.706376	3.89729e-20
Il7r	4.31948e-36	-2.645	1.92182e-31			Mbp	5.3637e-46	0.685329	2.38642e-41			Airn	2.21132e-24	0.432586	9.83862e-20
Myo6	7.16782e-36	-1.69333	3.18911e-31			Rin3	5.75187e-46	0.739935	2.55912e-41			Snx18	2.85744e-24	0.659897	1.27133e-19
Ptpn13	9.53827e-36	2.82893	4.24377e-31			Prkch	5.76503e-46	0.629111	2.56498e-41			Fry	3.68785e-24	0.637512	1.6408e-19
Tmtc1	1.87912e-35	1.20684	8.36056e-31			Padi2	8.56392e-46	0.818735	3.81026e-41			Evl	4.76562e-24	-0.399072	2.12032e-19
Gng2	3.01844e-35	0.866046	1.34296e-30			Sppl3	4.97702e-45	0.642848	2.21438e-40			Pacsin2	4.99172e-24	0.702017	2.22092e-19
Fmnl3	3.51908e-35	1.4502	1.56571e-30			Lrmda	6.57908e-45	0.843795	2.92717e-40			Itgam	1.16467e-23	0.280825	5.18187e-19
Neat1	4.35689e-35	0.288286	1.93847e-30			ENSMUSG00000136583	3.39252e-44	0.763353	1.5094e-39			Cd47	1.46005e-23	-0.186237	6.49605e-19
Foxp1	6.05721e-35	-0.35893	2.69497e-30			Cers6	4.05605e-44	0.677687	1.80462e-39			Nr4a2	1.65443e-23	0.924004	7.36087e-19
Scpep1	9.52323e-35	1.77898	4.23707e-30			Parm1	4.10118e-44	2.77721	1.8247e-39			Dok2	2.04477e-23	0.508589	9.0976e-19
Gnptab	1.56589e-34	0.660947	6.96695e-30			Man1a	6.59402e-44	0.584031	2.93381e-39			Sh2d3c	3.76669e-23	0.480147	1.67587e-18
Tmem254	1.98742e-34	0.741073	8.84242e-30			Cd244a	6.63198e-44	0.559101	2.9507e-39			Mctp2	3.88429e-23	0.412882	1.7282e-18
Styk1	2.2195e-34	0.573397	9.87502e-30			Cphx1	1.16147e-43	2.6668	5.16761e-39			Elmo2	6.53423e-23	0.500001	2.90721e-18
Dapk2	3.40743e-34	0.7652	1.51603e-29			Gimap4	1.57449e-43	-0.630824	7.00522e-39			Gramd4	6.77445e-23	0.525824	3.01409e-18
Cd247	6.79053e-34	0.39196	3.02124e-29			Ralgapa2	2.46171e-43	0.751412	1.09526e-38			Pabpc1	1.17314e-22	-0.20746	5.21952e-18
Cd47	1.0773e-33	-0.259477	4.79312e-29			Tox	3.21538e-43	0.677446	1.43059e-38			Stk10	1.56445e-22	0.377897	6.96056e-18
Eef1a1	1.15997e-33	-0.163296	5.16094e-29			Ptk2b	3.22402e-43	0.587067	1.43443e-38			Gm56906	2.85799e-22	-0.90196	1.27158e-17
Cd38	1.28938e-33	1.28839	5.73672e-29			Fau	6.15352e-43	1.24428	2.73782e-38			Tle3	4.1155e-22	0.527588	1.83107e-17
Klhl30	1.38241e-33	1.32021	6.1506e-29			Vps37b	9.73025e-43	0.814669	4.32918e-38			Atp2a3	4.27718e-22	0.278117	1.903e-17
Lgals1	1.48863e-33	0.5808	6.62323e-29			Sike1	1.51715e-42	0.713864	6.75012e-38			St3gal6	4.49142e-22	-0.524488	1.99832e-17
Pde3b	1.76637e-33	-0.684034	7.85895e-29			Runx1	2.17616e-42	0.611135	9.68216e-38			Evi2b	5.04015e-22	-0.442599	2.24246e-17
Itk	5.69983e-33	-0.824077	2.53597e-28			Far1	3.26251e-42	0.940807	1.45155e-37			Tyk2	1.22838e-21	0.557902	5.4653e-17
Frmd4b	1.15406e-32	-1.52596	5.13464e-28			Chd9	3.43605e-42	0.837112	1.52877e-37			Sytl3	3.42614e-21	0.494681	1.52436e-16
Pxylp1	3.18195e-32	1.10449	1.41571e-27			Diaph1	4.00444e-42	0.641689	1.78166e-37			Mllt3	3.48924e-21	0.45871	1.55243e-16
D17H6S56E-5	3.91812e-32	-1.56102	1.74325e-27			Arhgef18	4.07797e-42	0.496204	1.81437e-37			Macir	4.26432e-21	0.726084	1.89728e-16
ENSMUSG00000135165	4.51561e-32	2.95451	2.00909e-27			Bin2	1.20782e-41	0.639613	5.37384e-37			Baiap3	4.65367e-21	0.459564	2.07051e-16
Cd53	8.46177e-32	-0.385234	3.76481e-27			Ankrd44	3.15495e-41	0.516983	1.4037e-36			Rgs1	5.55354e-21	0.865059	2.47088e-16
Klf3	8.53611e-32	-0.566386	3.79788e-27			ENSMUSG00000129048	3.91636e-41	2.24637	1.74247e-36			Vps37b	6.48966e-21	0.528943	2.88738e-16
Top2a	8.57156e-32	-1.72989	3.81366e-27			Ccr5	4.11163e-41	-0.571593	1.82935e-36			Cd53	6.51387e-21	-0.273769	2.89815e-16
Jaml	1.36054e-31	1.92378	6.0533e-27			Arhgdia	4.52652e-41	0.792941	2.01394e-36			Pxylp1	8.87963e-21	0.858852	3.95072e-16
Jak1	1.94372e-31	-0.219721	8.64802e-27			Bicral	4.60919e-41	1.02577	2.05072e-36			Atf4	8.93156e-21	0.597487	3.97383e-16
Zbtb20	1.94466e-31	0.217195	8.65218e-27			Igf2r	7.50936e-41	1.03647	3.34107e-36			Arhgef18	9.13049e-21	0.260459	4.06234e-16
Igsf8	2.671e-31	1.53629	1.18838e-26			Fbxl2	8.56481e-41	1.03948	3.81066e-36			Plcg2	9.93279e-21	0.494808	4.4193e-16
Lyst	3.62298e-31	-0.989972	1.61194e-26			Gng2	8.59601e-41	0.895456	3.82453e-36			Ptk2b	1.12236e-20	0.318807	4.9936e-16
Parm1	6.79401e-31	2.02076	3.02279e-26			Eif4g1	9.15656e-41	0.978507	4.07394e-36			H2-D1	1.13018e-20	-0.0386076	5.0284e-16
St6galnac3	1.29998e-30	-2.2785	5.78385e-26			Vgll4	1.27183e-40	0.844722	5.6586e-36			Dnaja1	1.38814e-20	0.695323	6.1761e-16
Slco3a1	1.46437e-30	1.11416	6.51527e-26			Klhl30	1.63324e-40	1.37815	7.26663e-36			Peak1	2.06347e-20	0.275955	9.18078e-16
Actr3	1.4693e-30	-0.356316	6.53722e-26			Thy1	2.91727e-40	-1.7032	1.29795e-35			Zfhx3	2.98458e-20	0.567958	1.3279e-15
Pde2a	1.73812e-30	-0.622528	7.73323e-26			Dsp	3.09302e-40	1.46312	1.37615e-35			Cd84	3.69875e-20	-0.379013	1.64565e-15
Airn	2.22601e-30	0.48932	9.90394e-26			Kif1b	1.43173e-39	0.683605	6.37004e-35			Fgl2	3.89325e-20	0.373821	1.73218e-15
ENSMUSG00000142833	2.66614e-30	0.986775	1.18622e-25			Rpl8	1.50402e-39	0.724784	6.69167e-35			Pik3cb	4.64521e-20	0.648505	2.06675e-15
Stom	4.39188e-30	2.71495	1.95404e-25			Ywhaq	3.21362e-39	0.572906	1.4298e-34			Med13l	4.96238e-20	0.483554	2.20786e-15
Arhgdib	4.8089e-30	-0.450471	2.13958e-25			Smim14	3.31625e-39	0.872197	1.47547e-34			Neurl3	7.9457e-20	-0.606973	3.5352e-15
Arhgef11	1.239e-29	2.70866	5.51256e-25			Pacsin2	4.09861e-39	0.978504	1.82355e-34			Morrbid	8.45204e-20	0.596144	3.76048e-15
Ms4a6b	1.7846e-29	-0.923752	7.94006e-25			Usp3	4.10847e-39	0.689121	1.82794e-34			Kpna1	1.08793e-19	0.675696	4.84042e-15
Zfp36l1	2.33473e-29	-0.824719	1.03877e-24			mt-Nd5	4.32603e-39	-0.164751	1.92474e-34			Kcnab2	1.43396e-19	0.411245	6.37996e-15
Rps6ka5	2.7632e-29	-0.790821	1.2294e-24			Eef2	4.4089e-39	0.586847	1.96161e-34			Ptger4	1.5572e-19	0.680766	6.92828e-15
Ctsz	3.3908e-29	1.68679	1.50864e-24			Kcnab2	5.24235e-39	0.684664	2.33242e-34			Plek	1.82603e-19	0.313307	8.12436e-15
Nrarp	6.09533e-29	0.805115	2.71193e-24			Aff3	5.64276e-39	-0.859953	2.51058e-34			Brd2	2.01749e-19	0.525755	8.97622e-15
Ywhaq	7.90891e-29	0.425511	3.51883e-24			Btbd9	1.36114e-38	0.743961	6.056e-34			Gm57206	2.52019e-19	-0.181057	1.12128e-14
Spty2d1	1.18567e-28	0.993051	5.27529e-24			Gfi1	1.37951e-38	1.22857	6.13771e-34			Sfpq	3.24934e-19	0.458687	1.44569e-14
Stk17b	1.64382e-28	-0.562241	7.3137e-24			Tnik	1.57015e-38	0.578894	6.98592e-34			Syne3	3.33025e-19	0.619624	1.48169e-14
Cdc42bpb	2.20045e-28	3.61369	9.79024e-24			Grap2	1.57576e-38	0.631227	7.01088e-34			Exoc4	4.1938e-19	0.32426	1.86591e-14
Enc1	2.28629e-28	1.36496	1.01722e-23			Miat	1.66956e-38	3.43013	7.42823e-34			Bin2	4.77335e-19	0.35687	2.12376e-14
Rps4x	3.05227e-28	-0.492286	1.35802e-23			Galnt6	2.01852e-38	0.991713	8.98079e-34			Ptpn12	4.88824e-19	0.40234	2.17488e-14
Chd7	4.09319e-28	0.51552	1.82114e-23			Adrb1	2.40556e-38	3.19793	1.07028e-33			Akna	6.09189e-19	0.410172	2.7104e-14
Gm12185	5.96378e-28	-1.18777	2.65341e-23			Nup210	2.70573e-38	0.527282	1.20383e-33			Ikzf1	8.66321e-19	0.162758	3.85443e-14
Gpr137b	6.45284e-28	2.24177	2.871e-23			Trim14	3.06706e-38	0.680062	1.3646e-33			Rgs3	9.50633e-19	0.472002	4.22956e-14
Pfkp	7.29378e-28	0.591138	3.24515e-23			Calm2	3.84393e-38	0.663652	1.71024e-33			Rptor	1.00293e-18	0.523116	4.46223e-14
Myo5a	8.14238e-28	1.76788	3.62271e-23			Selplg	4.23427e-38	0.435179	1.88391e-33			Gfod1	1.10525e-18	0.507546	4.9175e-14
ENSMUSG00000121360	8.68617e-28	0.173762	3.86465e-23			Scimp	5.47533e-38	1.01516	2.43609e-33			Emp3	1.12055e-18	0.568216	4.98555e-14
ENSMUSG00000122542	9.66701e-28	1.33408	4.30105e-23			Fam117a	1.1927e-37	0.885732	5.30658e-33			Eef1a1	1.79747e-18	-0.0911218	7.99729e-14
Klf6	2.66464e-27	-0.715224	1.18555e-22			Papola	1.19609e-37	0.706784	5.32166e-33			Sppl3	1.81919e-18	0.327722	8.09394e-14
Rgmb	2.76669e-27	3.75986	1.23095e-22			Steap3	1.76869e-37	1.36411	7.86926e-33			ENSMUSG00000133723	1.96282e-18	0.21257	8.73298e-14
ENSMUSG00000095041	3.14606e-27	0.517361	1.39975e-22			Xrn1	2.21699e-37	0.667585	9.86384e-33			Trim14	2.74366e-18	0.408603	1.22071e-13
Adamts14	4.32833e-27	0.331541	1.92576e-22			Camk2n1	2.34057e-37	1.35031	1.04137e-32			Pag1	2.82374e-18	0.545694	1.25634e-13
Rapgef1	4.33615e-27	0.408495	1.92924e-22			Dusp22	2.44836e-37	1.20547	1.08932e-32			Rps6ka1	2.98615e-18	0.644286	1.3286e-13
H3f3b	4.5249e-27	-0.43085	2.01322e-22			Car2	3.02421e-37	-1.74921	1.34553e-32			Scfd2	3.18675e-18	0.433175	1.41785e-13
Gpr132	5.00052e-27	-0.770732	2.22483e-22			Dusp2	3.41024e-37	0.578747	1.51728e-32			Card11	3.6761e-18	0.500744	1.63557e-13
Scimp	5.42299e-27	0.88351	2.4128e-22			Slc9a9	4.05308e-37	0.436664	1.8033e-32			Tshz3	4.03177e-18	0.436055	1.79381e-13
Ifi213	5.57259e-27	-1.08088	2.47936e-22			Plekha5	4.20936e-37	0.658515	1.87283e-32			Clcn3	5.54058e-18	-0.693355	2.46512e-13
Far1	1.01043e-26	0.774879	4.49559e-22			H2az1	4.56261e-37	0.583426	2.02999e-32			Syk	6.93999e-18	0.352467	3.08774e-13
Klra10	1.26193e-26	0.932974	5.61458e-22			Tnfrsf9	6.02756e-37	1.04216	2.68178e-32			Nherf1	1.24798e-17	0.602938	5.5525e-13
Gvin-ps7	1.3023e-26	0.273395	5.79419e-22			Ubac2	6.04744e-37	0.675274	2.69063e-32			Abtb2	1.42938e-17	0.53784	6.35958e-13
Arhgef18	1.39691e-26	0.276911	6.21512e-22			ENSMUSG00000141838	8.26624e-37	1.23039	3.67782e-32			Ankrd44	1.59184e-17	0.229183	7.08243e-13
Serpinb6b	2.22269e-26	-0.873687	9.88921e-22			B3gnt7	9.49918e-37	1.52043	4.22638e-32			Lrrfip1	1.78379e-17	0.335892	7.93642e-13
Scd2	2.67483e-26	0.716109	1.19008e-21			N4bp1	1.28919e-36	0.754039	5.73586e-32			Arap2	2.34344e-17	0.337479	1.04264e-12
Nfatc3	2.88202e-26	-0.397247	1.28227e-21			Fli1	1.83474e-36	0.496497	8.16313e-32			Slc16a6	3.41372e-17	0.771563	1.51883e-12
Sox5	2.99192e-26	1.28587	1.33117e-21			Spn	2.45159e-36	0.492038	1.09076e-31			Itpk1	3.86097e-17	0.780277	1.71782e-12
9930111J21Rik2	3.32176e-26	-0.843921	1.47792e-21			Slamf6	2.50782e-36	-3.62813	1.11578e-31			Trdc	4.27045e-17	-0.436426	1.90001e-12
Foxo1	3.86905e-26	0.648444	1.72142e-21			Ino80d	2.74996e-36	0.902155	1.22351e-31			Osbpl8	4.69198e-17	0.369907	2.08756e-12
Osbpl8	4.5643e-26	0.467535	2.03075e-21			Rnf169	2.75712e-36	0.825033	1.2267e-31			Rnf169	5.17818e-17	0.480838	2.30388e-12
Pik3ap1	5.01905e-26	0.486757	2.23307e-21			Srgn	2.76098e-36	-1.00443	1.22841e-31			Ms4a6b	5.66957e-17	-0.682421	2.5225e-12
Maml3	6.48119e-26	-1.7248	2.88361e-21			Strbp	3.14947e-36	0.955019	1.40126e-31			Chd7	7.58019e-17	0.389667	3.37258e-12
Maged1	6.4859e-26	6.15302	2.88571e-21			Id2	4.38268e-36	-0.681282	1.94994e-31			Tsc22d4	8.38634e-17	0.427621	3.73125e-12
Foxo3	7.53016e-26	-0.980819	3.35032e-21			Mgat5	4.95165e-36	0.636898	2.20309e-31			Phf1	8.58775e-17	0.6451	3.82086e-12
Dmrta1	8.3813e-26	2.69026	3.72901e-21			Baiap3	5.36101e-36	0.658892	2.38522e-31			Nck2	9.71671e-17	0.521318	4.32316e-12
Ssh2	1.00677e-25	0.31801	4.47933e-21			Syne3	5.79716e-36	0.958598	2.57927e-31			Xdh	1.13136e-16	-0.699508	5.03364e-12
Slc14a1	1.16035e-25	-1.00411	5.16265e-21			Klra10	6.90936e-36	1.02278	3.07411e-31			Ube2g2	1.32509e-16	0.660102	5.89557e-12
Gramd4	1.34291e-25	0.571182	5.97488e-21			Kcnn4	7.39037e-36	1.95763	3.28813e-31			Arhgap15	1.37793e-16	-0.129134	6.13066e-12
Crtc3	1.34878e-25	0.613296	6.00101e-21			Gnai2	8.27e-36	0.616713	3.67949e-31			Pnrc1	1.78006e-16	0.563473	7.91986e-12
Bltp3b	1.52012e-25	0.745703	6.76331e-21			Pias1	8.56027e-36	0.68564	3.80864e-31			Top1	1.8418e-16	0.444725	8.19454e-12
Hsf4	1.58151e-25	1.48714	7.03646e-21			Rhof	1.13419e-35	0.88608	5.04624e-31			Arid1b	2.14843e-16	0.385226	9.55877e-12
Agpat3	3.0202e-25	0.577436	1.34375e-20			Psap	1.433e-35	0.547998	6.3757e-31			Ndel1	2.61369e-16	0.618845	1.16288e-11
Gns	3.55894e-25	0.747684	1.58344e-20			Tnfrsf26	1.9069e-35	-2.90741	8.48419e-31			Mta3	2.71984e-16	0.435341	1.21011e-11
Tmem71	3.6758e-25	-0.812312	1.63544e-20			Nol4l	2.4965e-35	1.58937	1.11074e-30			Klre1	3.34956e-16	0.212771	1.49029e-11
Cmah	4.71071e-25	-0.503755	2.09589e-20			Gcnt1	3.31999e-35	0.961701	1.47713e-30			Sfswap	3.45749e-16	0.548359	1.53831e-11
Rptor	4.8053e-25	0.644409	2.13797e-20			Rps3	3.42426e-35	0.679356	1.52352e-30			Ago2	5.3979e-16	0.411757	2.40163e-11
Cotl1	5.71842e-25	-0.853454	2.54424e-20			Jak1	3.8663e-35	-0.145735	1.7202e-30			Rps6ka5	6.51754e-16	-0.560465	2.89978e-11
Cd55	9.24611e-25	-1.26297	4.11378e-20			Gm33677	5.9936e-35	1.30018	2.66667e-30			Ccnd3	6.77077e-16	0.229883	3.01245e-11
Txndc5	9.81204e-25	0.839911	4.36557e-20			Nbeal2	7.31779e-35	0.749911	3.25583e-30			Hsd11b1	7.14831e-16	0.257001	3.18043e-11
Tfeb	1.56782e-24	1.09418	6.97554e-20			Mical1	1.50864e-34	0.891802	6.71225e-30			Tln1	7.59586e-16	0.281874	3.37955e-11
Sytl3	2.04249e-24	0.548031	9.08744e-20			Il2rb	1.70964e-34	0.329626	7.60655e-30			Abr	9.35038e-16	0.541503	4.16017e-11
Kit	2.35808e-24	-2.5288	1.04916e-19			Itgb7	1.93326e-34	0.592318	8.60148e-30			Btbd9	1.0729e-15	0.419733	4.77355e-11
Neurl3	2.50478e-24	-0.684675	1.11443e-19			Med13l	2.06897e-34	0.704578	9.20524e-30			Zfp53	1.09275e-15	-0.741832	4.86185e-11
Itsn1	2.6637e-24	1.38916	1.18513e-19			Hsd11b1	2.18942e-34	0.479597	9.74118e-30			Pou6f1	1.21053e-15	-0.734678	5.38587e-11
Dyrk2	3.1554e-24	0.630823	1.4039e-19			Smyd3	2.3049e-34	0.860604	1.02549e-29			Klra10	1.26626e-15	0.690001	5.63383e-11
Hsd17b13	3.26211e-24	3.7286	1.45138e-19			Mark2	2.7098e-34	0.705649	1.20564e-29			Rora	1.38576e-15	0.544328	6.16551e-11
ENSMUSG00000135935	3.89815e-24	-0.833189	1.73437e-19			Tyk2	4.71211e-34	0.763177	2.09651e-29			Vsir	2.75001e-15	-0.683468	1.22353e-10
1810006J02Rik	6.50384e-24	-1.91455	2.89369e-19			Fbxo33	6.35449e-34	1.05723	2.82724e-29			Inpp5d	3.17745e-15	0.316547	1.41371e-10
mt-Nd4l	8.55461e-24	-0.36619	3.80612e-19			Fcho1	6.97485e-34	0.851232	3.10325e-29			St8sia4	3.19869e-15	-0.412757	1.42316e-10
ENSMUSG00000128551	1.15058e-23	-0.589055	5.11914e-19			Bptf	8.29139e-34	0.539552	3.68901e-29			Fbxl2	3.63519e-15	0.604136	1.61737e-10
ENSMUSG00000128958	1.19629e-23	2.83792	5.32254e-19			Rhoq	9.44852e-34	0.767776	4.20384e-29			Cd244a	3.84189e-15	0.24024	1.70933e-10
Adrb1	1.94547e-23	1.9306	8.65579e-19			Ppp4r2	9.54967e-34	0.739391	4.24884e-29			Ptp4a1	6.32698e-15	0.658299	2.815e-10
Tnfaip8	2.19764e-23	0.855767	9.77774e-19			Rrbp1	9.58227e-34	0.839384	4.26334e-29			Elf4	6.47548e-15	0.270173	2.88107e-10
Slc25a33	2.46972e-23	-2.95527	1.09883e-18			Cnn2	1.02473e-33	0.582602	4.55922e-29			Fasl	6.62269e-15	0.450087	2.94657e-10
B4galt5	2.48213e-23	0.465401	1.10435e-18			Ldb2	1.3689e-33	3.10148	6.09051e-29			Ccl5	6.62832e-15	0.130784	2.94907e-10
Stk10	2.79206e-23	0.379441	1.24224e-18			Snx10	1.4818e-33	1.20895	6.59281e-29			Rrbp1	8.19541e-15	0.455993	3.6463e-10
Prkcb	2.83794e-23	-0.324301	1.26266e-18			Calhm2	1.92134e-33	0.93339	8.54843e-29			Mgat5	9.40793e-15	0.329162	4.18578e-10
P2ry10	2.92234e-23	-0.80495	1.30021e-18			Cd28	2.33066e-33	-1.62685	1.03696e-28			Bicral	9.82353e-15	0.550842	4.37069e-10
Carns1	4.16267e-23	0.933343	1.85205e-18			Mkln1	2.35167e-33	0.614781	1.04631e-28			Fam117a	1.03077e-14	0.504748	4.58612e-10
Prex1	4.81306e-23	0.376012	2.14143e-18			Lrrk1	2.4999e-33	0.589179	1.11225e-28			Ifitm10	1.04247e-14	0.375275	4.63818e-10
Pik3r6	5.23389e-23	3.09299	2.32866e-18			Cd48	2.55194e-33	0.56757	1.13541e-28			Ppp1r9b	1.06103e-14	0.453067	4.72072e-10
Cnot6l	5.68243e-23	-0.528839	2.52823e-18			Lpgat1	2.71559e-33	1.06934	1.20822e-28			Gpd2	1.16385e-14	0.462715	5.17819e-10
Ifi206	6.33605e-23	-0.919027	2.81903e-18			Gas7	2.8845e-33	0.757285	1.28337e-28			Acss2	1.21916e-14	0.525329	5.42429e-10
Anxa1	7.25549e-23	-1.14656	3.22811e-18			4930449C09Rik	2.95145e-33	2.29065	1.31316e-28			Grap2	1.35656e-14	0.334016	6.0356e-10
ENSMUSG00000130275	1.21808e-22	4.21787	5.4195e-18			Mrtfa	3.71065e-33	0.732766	1.65094e-28			Samhd1	1.35922e-14	-0.419061	6.04745e-10
Ctsd	1.23011e-22	0.335983	5.47299e-18			Atf7ip	3.75995e-33	0.581456	1.67288e-28			Zfp512	1.91028e-14	-0.509704	8.49924e-10
2510009E07Rik	1.28794e-22	3.07514	5.73028e-18			Tle5	3.8002e-33	0.709638	1.69079e-28			Snx10	2.12362e-14	0.676164	9.44839e-10
Gbp7	1.40674e-22	-0.701364	6.25888e-18			Ccl4	4.15419e-33	0.828471	1.84828e-28			Ppm1j	2.1863e-14	0.526277	9.7273e-10
Tnfaip3	2.2696e-22	-0.91362	1.00979e-17			Fam78b	4.72131e-33	1.46092	2.10061e-28			Cpt1a	2.38542e-14	-0.629442	1.06132e-09
Dtx1	2.62225e-22	-2.67976	1.16669e-17			Gm28875	5.64568e-33	0.720073	2.51187e-28			Pvt1	2.48123e-14	-0.655046	1.10395e-09
Cd96	3.02355e-22	-0.804629	1.34524e-17			4930523C07Rik	6.65417e-33	0.707078	2.96057e-28			Rnf216	2.52738e-14	0.467036	1.12448e-09
Sat1	3.02489e-22	-0.838204	1.34584e-17			Tln1	8.76646e-33	0.518395	3.90037e-28			Cab39	3.30949e-14	0.344075	1.47246e-09
A930041C12Rik	3.49099e-22	1.44558	1.55321e-17			Fto	1.10707e-32	0.845369	4.92556e-28			Prag1	3.61147e-14	0.491227	1.60681e-09
B3gnt7	6.2847e-22	1.14226	2.79619e-17			Gnb2	1.24363e-32	1.1867	5.53318e-28			Rhoq	4.44697e-14	0.431646	1.97855e-09
Morrbid	8.16833e-22	0.647955	3.63425e-17			Sun1	1.303e-32	1.04901	5.79731e-28			Rhof	5.47525e-14	0.495396	2.43605e-09
Nek10	8.41533e-22	2.4402	3.74415e-17			Fndc3a	1.42094e-32	0.796726	6.32206e-28			Bin1	6.22781e-14	0.497173	2.77088e-09
Dusp7	8.46846e-22	-2.8014	3.76779e-17			Actb	1.44995e-32	0.15292	6.45114e-28			Rapgef6	7.6613e-14	-0.331683	3.40866e-09
Rapgef6	9.7297e-22	-0.438797	4.32894e-17			Pxylp1	1.51976e-32	1.00231	6.76172e-28			Camk2n1	7.98273e-14	0.66656	3.55168e-09
Tnfsf8	1.21613e-21	-2.60658	5.41082e-17			Tmem50a	1.92347e-32	0.678323	8.55788e-28			Atp8b4	8.36961e-14	-0.258615	3.72381e-09
Nol4l	1.23331e-21	1.21274	5.48724e-17			Itgav	1.99235e-32	0.77852	8.86435e-28			Zfp36	9.90678e-14	0.506679	4.40772e-09
Gm16341	1.28978e-21	0.444463	5.73847e-17			Enc1	2.03456e-32	1.41118	9.05215e-28			Hspa5	1.05263e-13	0.298378	4.68335e-09
Zmiz1	1.33166e-21	0.364469	5.92482e-17			Lpp	3.43507e-32	0.526144	1.52833e-27			Slc14a1	1.09234e-13	-0.682971	4.86002e-09
Tgfbr2	1.34017e-21	-0.688975	5.9627e-17			Exoc4	3.87593e-32	0.52214	1.72448e-27			Rab1a	1.29534e-13	0.491626	5.76321e-09
4930428O21Rik	1.76919e-21	4.05627	7.87149e-17			Kmt2e	3.96503e-32	0.463299	1.76412e-27			Pfkp	1.69917e-13	0.398112	7.55994e-09
Tshz3	1.83226e-21	0.492901	8.15211e-17			Hace1	4.04687e-32	1.04912	1.80053e-27			Panx1	1.73001e-13	0.689208	7.69716e-09
Nfatc2	2.12512e-21	0.914901	9.45509e-17			Ubn2	4.32877e-32	0.548087	1.92595e-27			Asap1	2.53345e-13	0.441484	1.12718e-08
Slc16a6	2.1322e-21	-1.36092	9.48658e-17			Ss18	6.33002e-32	0.605351	2.81635e-27			Exoc6b	2.55212e-13	0.606642	1.13549e-08
Cd74	2.59423e-21	-1.21605	1.15423e-16			Brd4	6.37915e-32	0.577593	2.83821e-27			Nabp1	2.64602e-13	-0.551872	1.17727e-08
Ldb2	3.0722e-21	1.9779	1.36688e-16			Itga2	6.72422e-32	0.439362	2.99174e-27			Tyrobp	2.72542e-13	0.252712	1.21259e-08
Zfp654	3.98501e-21	-0.680798	1.77301e-16			Kidins220	1.21753e-31	0.68715	5.41704e-27			Tra2a	2.81036e-13	0.333212	1.25039e-08
Pvt1	4.42244e-21	-0.827706	1.96763e-16			Fkbp5	1.25054e-31	0.965382	5.56388e-27			Sipa1l1	3.01904e-13	0.479959	1.34323e-08
Cyria	4.89676e-21	-0.891221	2.17867e-16			Spata13	1.41066e-31	0.541694	6.27629e-27			Iqsec1	3.24432e-13	0.438636	1.44346e-08
Scfd2	4.97979e-21	0.481629	2.21561e-16			Rab2a	1.67026e-31	0.563315	7.43131e-27			Ndfip2	4.53153e-13	0.58109	2.01617e-08
Ssbp2	6.13903e-21	-0.733784	2.73138e-16			Fcgr3	1.9767e-31	-3.04644	8.79475e-27			Lmo4	4.77961e-13	0.624428	2.12654e-08
Prkd3	6.65995e-21	-0.654567	2.96315e-16			Vegfc	2.1513e-31	-3.73012	9.57157e-27			Gbp7	5.07504e-13	-0.509063	2.25799e-08
Arhgap10	8.19258e-21	-0.864901	3.64504e-16			Traf3	2.2641e-31	0.826885	1.00734e-26			Midn	5.37384e-13	0.60162	2.39093e-08
ENSMUSG00000133723	9.91894e-21	0.208768	4.41314e-16			Spty2d1	2.92326e-31	0.953568	1.30062e-26			Ywhaq	5.52268e-13	0.287793	2.45715e-08
Gm38403	1.03747e-20	4.32875	4.61591e-16			Ptprs	3.02035e-31	1.81745	1.34382e-26			Slamf7	5.82116e-13	0.387509	2.58995e-08
Rps6	1.08101e-20	-0.50409	4.80964e-16			Vti1a	3.05287e-31	0.595093	1.35829e-26			F2r	5.86805e-13	0.537991	2.61081e-08
Ttc39c	1.08607e-20	-1.63432	4.83216e-16			Abi1	3.17915e-31	0.625319	1.41447e-26			Vim	6.12229e-13	0.251289	2.72393e-08
Scml4	1.54925e-20	-0.787977	6.89291e-16			Oip5os1	3.58321e-31	0.611044	1.59424e-26			Ap1b1	6.63866e-13	0.608855	2.95367e-08
Snx9	1.69114e-20	1.89194	7.5242e-16			Dnajc7	4.50304e-31	0.80943	2.00349e-26			Capn2	8.21834e-13	0.367823	3.6565e-08
Adap1	2.41803e-20	1.31722	1.07583e-15			Runx2	4.56004e-31	0.56721	2.02885e-26			Map7d1	8.54855e-13	0.49447	3.80342e-08
Nav1	2.73978e-20	1.57081	1.21898e-15			Mbd5	4.99474e-31	0.716678	2.22226e-26			U2af1	8.70148e-13	0.639403	3.87146e-08
H2-Aa	3.11002e-20	-1.27813	1.38371e-15			Ehbp1l1	5.02418e-31	0.86697	2.23536e-26			Txk	9.87046e-13	0.234653	4.39157e-08
Atp1b1	3.7129e-20	0.287974	1.65194e-15			Klra8	5.07478e-31	0.314148	2.25787e-26			Chsy1	9.99926e-13	0.181529	4.44887e-08
Slfn8	4.16538e-20	-0.686378	1.85326e-15			Eif4g3	5.20123e-31	0.598092	2.31413e-26			Flii	1.21402e-12	0.540655	5.4014e-08
Selenop	5.8065e-20	-0.686548	2.58343e-15			Ier2	5.22863e-31	1.04233	2.32632e-26			Adamts10	1.23173e-12	0.391533	5.48021e-08
ENSMUSG00000143615	6.35156e-20	4.55504	2.82594e-15			Ncoa1	6.67314e-31	0.687832	2.96901e-26			AU020206	1.38058e-12	0.309116	6.14246e-08
Coro1a	6.88651e-20	-0.308065	3.06395e-15			Rabep1	7.38623e-31	0.681076	3.28628e-26			Rgs2	1.5121e-12	0.556319	6.72763e-08
Nabp1	7.65333e-20	-0.679569	3.40512e-15			Tnfrsf1b	8.31622e-31	0.660308	3.70005e-26			Arhgef2	1.53467e-12	0.335773	6.82806e-08
Eya2	8.23323e-20	-0.903997	3.66313e-15			Ppm1j	8.82587e-31	0.819895	3.92681e-26			Lrrc58	1.9383e-12	0.335831	8.62388e-08
Rgl1	8.95796e-20	-1.79674	3.98558e-15			Lcor	8.99909e-31	0.588877	4.00387e-26			Ehbp1l1	2.06932e-12	0.474079	9.20683e-08
Dpysl5	1.15612e-19	2.05468	5.14382e-15			Cab39	1.49616e-30	0.609831	6.65673e-26			Anks1	2.38266e-12	0.628674	1.06009e-07
Ms4a6c	1.267e-19	0.680318	5.63712e-15			ENSMUSG00000133541	1.78073e-30	2.38692	7.92281e-26			Mndal	2.53658e-12	-0.252444	1.12858e-07
Prkca	1.50184e-19	0.433165	6.682e-15			Btbd7	2.14858e-30	0.713898	9.55947e-26			Diaph1	2.55753e-12	0.294092	1.1379e-07
Grhl3	1.96389e-19	4.98482	8.73776e-15			Mef2d	2.33469e-30	0.696283	1.03875e-25			Far1	2.84185e-12	0.490693	1.26439e-07
Cfl1	2.44058e-19	-0.290722	1.08586e-14			Ago2	2.38561e-30	0.650261	1.0614e-25			Zfand3	3.19188e-12	0.408732	1.42013e-07
Lta4h	2.47651e-19	-0.554815	1.10185e-14			Tnrc6c	2.67861e-30	0.648205	1.19177e-25			Cflar	3.5065e-12	0.398379	1.56011e-07
Cntnap1	2.9118e-19	2.72575	1.29552e-14			Sh3bgrl3	2.80312e-30	0.560334	1.24716e-25			Gprasp1	3.65882e-12	0.549143	1.62788e-07
Niban1	3.07088e-19	-1.04998	1.3663e-14			Clcf1	2.84654e-30	0.852307	1.26648e-25			Rpl23	3.69346e-12	-0.368762	1.64329e-07
Ss18	3.071e-19	0.466199	1.36635e-14			Crebbp	3.12438e-30	0.542209	1.3901e-25			Clk3	3.75186e-12	0.60583	1.66928e-07
Mndal	3.12448e-19	-0.346926	1.39014e-14			Gm28836	3.31007e-30	1.0833	1.47272e-25			Arb2a	4.34019e-12	0.279982	1.93104e-07
Ust	3.45434e-19	0.463308	1.53691e-14			H2-Q6	3.34554e-30	0.51085	1.4885e-25			Jade2	4.67612e-12	0.519865	2.0805e-07
Ifi203	4.27285e-19	-0.328734	1.90108e-14			Smad3	3.3579e-30	0.558228	1.494e-25			Rapgef1	5.508e-12	0.274684	2.45062e-07
Camk1d	5.45786e-19	-0.598895	2.42831e-14			Capn2	3.40955e-30	0.651053	1.51698e-25			Tgfbr2	5.79855e-12	-0.489116	2.57989e-07
Ctla2b	6.16711e-19	-0.959586	2.74387e-14			Fbxw4	3.55525e-30	1.02236	1.5818e-25			Klrb1f	6.13346e-12	-0.465851	2.7289e-07
Usp48	7.21924e-19	-0.375903	3.21198e-14			Capg	3.65056e-30	0.988872	1.62421e-25			Mylip	6.49545e-12	0.327212	2.88995e-07
Tle3	7.3583e-19	0.511265	3.27386e-14			Inpp4a	4.03305e-30	1.06063	1.79438e-25			Nlrc3	6.74366e-12	0.395349	3.00039e-07
P3h4	7.45831e-19	2.22488	3.31835e-14			Tfeb	4.07925e-30	1.14441	1.81494e-25			Sh2d1a	8.31822e-12	-0.59438	3.70094e-07
Rpl4	7.65151e-19	-0.334679	3.40431e-14			Pals2	4.20632e-30	1.0115	1.87148e-25			Ptpn22	8.32791e-12	-0.231056	3.70525e-07
Rpl10a	7.76011e-19	-0.671993	3.45263e-14			Glcci1	4.66607e-30	0.596231	2.07603e-25			Scimp	8.60525e-12	0.550784	3.82865e-07
Rasa1	8.15266e-19	-0.436853	3.62728e-14			Nedd4	5.30243e-30	0.66961	2.35916e-25			Limd2	9.17604e-12	-0.476325	4.0826e-07
Camk2b	9.3561e-19	-1.24318	4.16272e-14			Anxa2	6.82884e-30	0.501543	3.03829e-25			9930111J21Rik2	9.69707e-12	-0.536244	4.31442e-07
Tmem200a	9.90004e-19	2.93947	4.40473e-14			Cmip	7.74558e-30	0.676421	3.44616e-25			Atp8a1	1.08727e-11	0.361756	4.8375e-07
Tnfrsf8	1.00075e-18	1.77959	4.45255e-14			Grk5	7.85108e-30	0.752902	3.4931e-25			Tspan5	1.11323e-11	0.414162	4.95297e-07
Ptprs	1.04039e-18	1.30835	4.62889e-14			Gpd2	8.04715e-30	0.735796	3.58034e-25			Tmem164	1.11736e-11	0.468183	4.97136e-07
Myo1e	1.17127e-18	-1.05913	5.21123e-14			Mef2a	8.08298e-30	0.543332	3.59628e-25			Zbtb7a	1.22807e-11	0.394449	5.46394e-07
Gimap1os	1.27111e-18	-1.53871	5.6554e-14			Zdhhc15	8.22824e-30	0.9151	3.66091e-25			Hace1	1.2935e-11	0.546683	5.75503e-07
Rtn4rl1	1.30611e-18	-1.91683	5.81115e-14			Klra9	8.25056e-30	0.561146	3.67084e-25			Prkd3	1.30036e-11	-0.470587	5.78554e-07
Rpl23	1.56116e-18	-0.47884	6.94593e-14			Nr3c1	9.21973e-30	0.588532	4.10204e-25			Irf1	1.30644e-11	0.363361	5.81262e-07
Kcnj8	1.56168e-18	-2.47659	6.94824e-14			ENSMUSG00000124038	1.18399e-29	1.58065	5.2678e-25			Ss18	1.35456e-11	0.345015	6.0267e-07
Aldh2	1.57489e-18	1.22834	7.00698e-14			Setbp1	1.20273e-29	0.537762	5.35118e-25			Gramd1b	1.36398e-11	0.34089	6.06864e-07
Vgll4	1.86618e-18	0.560592	8.30302e-14			Stom	1.35018e-29	2.50319	6.0072e-25			Pigt	1.36868e-11	0.517571	6.08951e-07
Fbxl2	2.12303e-18	0.688801	9.4458e-14			Gm33424	1.43555e-29	1.56379	6.38703e-25			Ifi203	1.55139e-11	-0.223325	6.90247e-07
S100a6	2.20974e-18	-1.1259	9.83159e-14			Ak3	1.56887e-29	0.8831	6.98023e-25			Pitpnc1	1.59543e-11	0.158832	7.09839e-07
Gadd45g	2.35063e-18	1.89625	1.04584e-13			Bin1	1.57641e-29	0.796326	7.01374e-25			Aoah	1.68299e-11	0.226728	7.48796e-07
Chl1	2.44437e-18	1.49118	1.08755e-13			Hspa8	1.67203e-29	0.553492	7.43919e-25			Sun2	1.86758e-11	-0.299032	8.30924e-07
Cd82	3.19034e-18	0.532397	1.41945e-13			Mllt10	1.98852e-29	0.615585	8.84734e-25			Kmt2c	1.9845e-11	0.277536	8.82942e-07
Satb1	3.28174e-18	-0.283786	1.46011e-13			Rap1gds1	2.81929e-29	0.49353	1.25436e-24			D5Ertd615e	2.09303e-11	0.469659	9.31233e-07
Rin3	3.62397e-18	0.42605	1.61238e-13			Pou2f1	3.38262e-29	0.786443	1.505e-24			Usp3	2.1545e-11	0.313329	9.58581e-07
Itgb2	4.42125e-18	0.127888	1.9671e-13			Arsb	4.17434e-29	0.409803	1.85725e-24			Zdhhc15	2.9339e-11	0.530364	1.30535e-06
ENSMUSG00000141838	5.55382e-18	0.841807	2.471e-13			Dgkd	4.87391e-29	0.688957	2.1685e-24			Nrarp	3.0961e-11	0.467075	1.37752e-06
Riok1	5.88654e-18	0.649366	2.61904e-13			Nfat5	5.5482e-29	0.595002	2.4685e-24			Ralgapa2	3.11371e-11	0.299404	1.38535e-06
Il2rb	6.64326e-18	0.111851	2.95572e-13			Dok2	1.19159e-28	0.615514	5.30164e-24			Jund	3.16116e-11	0.346889	1.40646e-06
ENSMUSG00000133541	6.84571e-18	1.55791	3.04579e-13			Abca7	1.20899e-28	1.03713	5.37903e-24			Spata13	3.48066e-11	0.262823	1.54862e-06
Prr5	6.93115e-18	1.38806	3.08381e-13			Ankrd12	1.24911e-28	0.518417	5.55753e-24			Mef2d	3.62437e-11	0.373702	1.61255e-06
Foxj2	7.34857e-18	0.848886	3.26953e-13			Atp1a1	1.26985e-28	0.650883	5.64983e-24			Stk39	3.96207e-11	0.484915	1.7628e-06
Itgam	7.66405e-18	0.232176	3.40989e-13			Carns1	1.40536e-28	0.945185	6.25274e-24			Smyd3	4.94387e-11	0.441899	2.19963e-06
Grk6	8.11702e-18	-0.607383	3.61143e-13			Herc1	1.64941e-28	0.586137	7.33858e-24			Nod1	4.95402e-11	0.34871	2.20414e-06
Jund	8.22502e-18	-0.575944	3.65948e-13			Cd226	1.70269e-28	1.02406	7.5756e-24			Glud1	5.64379e-11	0.363786	2.51103e-06
Gse1	1.29457e-17	0.49827	5.7598e-13			Cdc14b	2.1115e-28	0.951396	9.39448e-24			Klrc1	5.65259e-11	-0.365358	2.51495e-06
4732419C18Rik	1.32289e-17	4.18664	5.88582e-13			Arap2	2.23125e-28	0.534541	9.92726e-24			Traf1	6.2176e-11	-0.53289	2.76634e-06
Trim44	1.32479e-17	0.566987	5.89425e-13			C2cd5	2.38014e-28	0.892484	1.05897e-23			Stx11	6.70224e-11	0.545637	2.98196e-06
Itga2	1.39334e-17	0.22182	6.19926e-13			Atp8a1	2.4945e-28	0.599682	1.10985e-23			Ipcef1	6.7266e-11	-0.408078	2.9928e-06
Gm33424	1.45252e-17	1.13888	6.46253e-13			Pigt	2.58142e-28	0.946367	1.14852e-23			Smarca4	6.83499e-11	0.471319	3.04103e-06
Gm8369	1.75127e-17	1.32127	7.79173e-13			Arpc1b	3.14277e-28	0.509473	1.39828e-23			Otud5	6.85652e-11	0.439778	3.0506e-06
Cdc14b	2.01788e-17	0.763444	8.97796e-13			Sbk1	3.17629e-28	1.04473	1.41319e-23			Arsb	7.16532e-11	0.158433	3.18799e-06
Fkbp10	2.03128e-17	2.23338	9.03758e-13			Rc3h1	3.17901e-28	0.566254	1.41441e-23			Fyb1	7.36098e-11	0.224203	3.27505e-06
Plekho1	2.04988e-17	2.02692	9.12032e-13			Cd22	3.27898e-28	1.18333	1.45888e-23			Pnrc2	7.53072e-11	0.443148	3.35057e-06
Dennd5a	2.05859e-17	0.932453	9.15908e-13			Vopp1	4.31802e-28	0.675004	1.92117e-23			Eomes	8.1384e-11	-0.220892	3.62094e-06
Rabgap1l	2.16728e-17	0.285506	9.64266e-13			Gramd2b	4.55753e-28	-2.39554	2.02774e-23			Sh2d2a	9.14126e-11	0.317938	4.06713e-06
ENSMUSG00000123226	2.60661e-17	1.92623	1.15973e-12			Chd4	4.90789e-28	0.565323	2.18362e-23			Glcci1	9.63858e-11	0.312868	4.2884e-06
Pde4b	2.90573e-17	-0.772929	1.29282e-12			Ust	5.37921e-28	0.568424	2.39332e-23			Irf2bpl	9.80446e-11	0.40754	4.3622e-06
Sike1	3.17931e-17	0.419932	1.41454e-12			Dennd1a	5.49633e-28	0.619945	2.44543e-23			Rassf1	9.9149e-11	0.540803	4.41134e-06
Rps20	3.24258e-17	-0.814227	1.44269e-12			Elf4	5.51445e-28	0.471082	2.45349e-23			Srgap3	1.03776e-10	0.431459	4.61722e-06
Rpl3	3.31676e-17	-0.464215	1.47569e-12			Adap1	5.71608e-28	1.49783	2.5432e-23			Stx8	1.10399e-10	0.421611	4.91187e-06
Fgl2	3.4159e-17	-0.424826	1.5198e-12			Ly6c2	5.79262e-28	1.03563	2.57725e-23			Pdcd6ip	1.12302e-10	0.32803	4.99655e-06
AW112010	3.4319e-17	-0.241964	1.52692e-12			Ifng	6.17364e-28	0.778682	2.74678e-23			Ssh1	1.19254e-10	0.409523	5.30586e-06
Gclc	3.88867e-17	0.928596	1.73015e-12			Cux1	6.42819e-28	0.578421	2.86003e-23			Cdk11b	1.22066e-10	0.449119	5.43098e-06
Gab3	3.99305e-17	-0.492218	1.77659e-12			Ppp1ca	7.11691e-28	0.769999	3.16645e-23			Fyn	1.36232e-10	-0.103502	6.06125e-06
Dusp1	4.28612e-17	-1.52727	1.90698e-12			Arid1b	8.55522e-28	0.56557	3.80639e-23			Phc2	1.57144e-10	0.500414	6.99166e-06
Olfm1	4.98235e-17	-1.12444	2.21675e-12			Phactr2	9.21099e-28	1.70379	4.09816e-23			Rpl10	1.57758e-10	0.472913	7.01898e-06
Trpv2	5.32464e-17	0.67863	2.36904e-12			Slc9a7	9.35998e-28	0.714665	4.16444e-23			Sytl2	1.65391e-10	0.315747	7.35859e-06
Cenpe	5.38702e-17	-2.14008	2.3968e-12			Kcnk5	9.41401e-28	1.38063	4.18848e-23			Cd96	1.73709e-10	-0.521932	7.72865e-06
Slc38a1	5.64612e-17	-0.51448	2.51207e-12			Akna	1.12157e-27	0.56615	4.99009e-23			Cox4i1	1.76767e-10	0.451153	7.86473e-06
Cd226	8.25981e-17	-0.648607	3.67495e-12			Ppp2r5c	1.15257e-27	0.548084	5.128e-23			Clptm1	1.78268e-10	0.546338	7.93151e-06
Mmd	8.57881e-17	-0.722396	3.81689e-12			Mgst2	1.23736e-27	-3.67809	5.50526e-23			Serpina3g	2.16391e-10	-0.635811	9.62766e-06
B4galnt1	9.00213e-17	-0.314645	4.00523e-12			Csnk2a1	1.31518e-27	0.686898	5.8515e-23			Klrb1c	2.4268e-10	0.127572	1.07973e-05
Adcy7	9.51384e-17	-0.3589	4.2329e-12			ENSMUSG00000122542	1.49723e-27	1.21058	6.66146e-23			Farp1	2.73214e-10	0.515838	1.21558e-05
Atp2b4	1.0744e-16	-0.526634	4.78021e-12			Stk39	1.5284e-27	0.893636	6.80017e-23			Oxr1	2.86127e-10	0.281506	1.27304e-05
Panx1	1.09082e-16	0.800923	4.85329e-12			Cog5	1.55533e-27	0.5482	6.91998e-23			Trim12a	2.94501e-10	-0.371605	1.3103e-05
Samd3	1.30516e-16	0.23381	5.80693e-12			Vezf1	1.60326e-27	0.646847	7.13323e-23			Ube2k	3.45427e-10	0.364247	1.53687e-05
Ccl3	1.31238e-16	0.395521	5.83904e-12			Slc41a2	1.68086e-27	0.936098	7.47849e-23			Dnmt3a	3.50241e-10	0.424741	1.55829e-05
Rps24	1.8486e-16	-0.641369	8.2248e-12			Kpna4	1.70959e-27	0.552447	7.60633e-23			Cyth4	3.86559e-10	0.286584	1.71988e-05
Slc2a3	1.95173e-16	-0.660104	8.68363e-12			Trpv2	1.88449e-27	0.810223	8.38449e-23			Arih1	3.94963e-10	0.255683	1.75727e-05
Vps37b	2.16128e-16	0.487354	9.61598e-12			Fos	2.19477e-27	-1.96876	9.76499e-23			Lman2	4.96296e-10	0.425309	2.20812e-05
Arl4c	2.16586e-16	-0.313179	9.63634e-12			Gigyf2	2.20564e-27	0.732064	9.81331e-23			Nkg7	5.94825e-10	0.128129	2.6465e-05
Lax1	2.31804e-16	-0.305752	1.03134e-11			Fmnl1	2.21261e-27	0.500086	9.84435e-23			Arl4c	6.98678e-10	-0.21512	3.10856e-05
Pag1	2.59767e-16	0.537196	1.15576e-11			D16Ertd472e	2.45346e-27	0.696053	1.09159e-22			Rabep1	7.28663e-10	0.335977	3.24197e-05
2010016I18Rik	2.71513e-16	-3.14542	1.20802e-11			Dcaf5	2.5854e-27	0.644725	1.1503e-22			Zfand5	7.38489e-10	0.434069	3.28569e-05
Gimap5	3.06584e-16	-0.547262	1.36405e-11			Crybg1	3.15508e-27	0.692258	1.40376e-22			Ube2d3	7.52021e-10	0.267749	3.34589e-05
Tox	3.12555e-16	0.378602	1.39062e-11			Dgkh	3.23578e-27	0.626803	1.43966e-22			Satb1	7.59977e-10	-0.177844	3.38129e-05
Pitpnc1	3.22178e-16	-0.216093	1.43344e-11			Mylip	3.78605e-27	0.576313	1.68449e-22			Abcg1	7.7473e-10	0.396048	3.44693e-05
Gfod1	3.30914e-16	0.49782	1.4723e-11			Zfhx3	4.21765e-27	0.667041	1.87651e-22			Hnrnpul2	8.31318e-10	0.381762	3.6987e-05
Gimap8	3.48305e-16	-0.286706	1.54968e-11			Khdc1c	4.43588e-27	1.84776	1.97361e-22			Snrnp200	8.34951e-10	0.508124	3.71487e-05
Hmgn1	4.01842e-16	1.12673	1.78788e-11			Bcas3	5.05165e-27	0.748872	2.24758e-22			Actr3	8.80353e-10	-0.152041	3.91687e-05
Rps13	4.08064e-16	-0.535106	1.81556e-11			Map7d1	5.06773e-27	0.820483	2.25473e-22			Stau1	8.81326e-10	0.521727	3.92119e-05
H2-Ab1	4.1669e-16	-1.00461	1.85394e-11			Ide	5.09286e-27	0.790606	2.26592e-22			St3gal4	8.94645e-10	0.273471	3.98046e-05
D5Ertd615e	4.1818e-16	0.592216	1.86057e-11			Tmsb10	5.76737e-27	0.890529	2.56602e-22			Rcor1	9.26127e-10	0.385633	4.12052e-05
Ttll7	4.83719e-16	2.80597	2.15216e-11			2510039O18Rik	6.1125e-27	0.858702	2.71958e-22			Brd4	1.05378e-09	0.259225	4.68848e-05
Ctse	5.01178e-16	-1.15707	2.22984e-11			Sfpq	6.14667e-27	0.634676	2.73477e-22			Ptpn2	1.07365e-09	0.366629	4.7769e-05
4732440D04Rik	5.31744e-16	1.54752	2.36583e-11			Borcs7	6.16921e-27	0.778814	2.74481e-22			Calm2	1.11015e-09	0.262789	4.93929e-05
Fxyd5	5.53244e-16	-0.473222	2.46149e-11			Itpr2	7.47096e-27	0.53214	3.32398e-22			Tmc8	1.18686e-09	0.379194	5.28058e-05
Cytip	5.59788e-16	-0.368612	2.49061e-11			Mcu	8.78161e-27	0.944227	3.90711e-22			Esyt2	1.39496e-09	-0.232461	6.20646e-05
4930449C09Rik	5.62316e-16	1.34479	2.50186e-11			Lrrc58	9.23706e-27	0.56365	4.10975e-22			Mapre2	1.45584e-09	0.375437	6.47733e-05
Bend5	5.99879e-16	4.20961	2.66898e-11			Ptpn2	9.24869e-27	0.727252	4.11493e-22			Smc4	1.50039e-09	-0.392543	6.67556e-05
Ucp2	6.47846e-16	-0.447115	2.8824e-11			Capzb	1.07672e-26	0.516245	4.79055e-22			Gem	1.5018e-09	0.356262	6.68182e-05
Knl1	7.11814e-16	-1.61032	3.167e-11			Efhd2	1.12385e-26	0.555013	5.00022e-22			Atp2b1	1.52877e-09	-0.213604	6.80181e-05
Pea15a	7.21038e-16	0.663148	3.20804e-11			E130307A14Rik	1.13466e-26	0.92736	5.04833e-22			Dnaaf9	1.60596e-09	0.453022	7.14524e-05
Entrep3	7.24033e-16	-1.2793	3.22137e-11			Ep300	1.18728e-26	0.561582	5.28244e-22			Fam193b	1.68261e-09	0.430193	7.48628e-05
Arid5b	7.33273e-16	0.294991	3.26248e-11			Wapl	1.23983e-26	0.621867	5.51623e-22			Cdc14b	1.76801e-09	0.514155	7.86623e-05
Kcnk5	8.50737e-16	1.04619	3.7851e-11			Tmod3	1.45751e-26	0.631751	6.48476e-22			Ly9	1.80113e-09	0.304226	8.01359e-05
Rpl23a	1.10604e-15	-0.649358	4.92097e-11			Arhgef3	1.62171e-26	0.513954	7.21531e-22			Myl6	1.99751e-09	0.386024	8.88734e-05
Gm41790	1.1285e-15	0.623542	5.02092e-11			Hivep2	1.72404e-26	0.553956	7.67062e-22			Selplg	2.32356e-09	0.13934	0.00010338
Il10ra	1.17126e-15	-0.540912	5.21115e-11			Rps10	1.85484e-26	0.976716	8.25257e-22			Gimap3	2.43015e-09	-0.163705	0.000108122
Itgb1	1.1763e-15	-0.162406	5.23357e-11			Oxr1	1.93003e-26	0.525933	8.58709e-22			Gm43647	2.48649e-09	-0.349295	0.000110629
Rnf213	1.20437e-15	-0.704182	5.35847e-11			Erdr1y	1.93287e-26	0.619266	8.59971e-22			Dgkd	2.6848e-09	0.334565	0.000119452
Stard10	1.2252e-15	-2.7261	5.45118e-11			Senp7	1.94608e-26	0.672996	8.6585e-22			Parp8	2.73992e-09	-0.477558	0.000121905
Rap1gds1	1.35324e-15	0.315305	6.02085e-11			Cnot3	2.21081e-26	0.905631	9.83632e-22			Mef2c	2.86794e-09	-0.441944	0.000127601
ENSMUSG00000126035	1.54593e-15	-1.50966	6.87817e-11			Kcmf1	2.70645e-26	0.622364	1.20415e-21			Nfe2l2	2.96837e-09	0.490972	0.000132069
Kcnn4	1.56145e-15	1.10332	6.94722e-11			Icos	2.76255e-26	-3.80036	1.22911e-21			Arid5b	2.97481e-09	0.219969	0.000132355
F730311O21Rik	1.77553e-15	1.37661	7.89968e-11			Zfand3	2.87385e-26	0.674925	1.27863e-21			H2-Q7	2.98339e-09	-0.0834982	0.000132737
Selenon	1.81129e-15	-0.8366	8.05878e-11			Trappc6b	3.00897e-26	0.894769	1.33875e-21			Rps11	3.21361e-09	-0.258627	0.00014298
Ppp4r2	1.84293e-15	0.501316	8.19957e-11			Xist	3.25265e-26	0.353924	1.44717e-21			Klra4	3.29337e-09	-0.175623	0.000146528
Cd7	2.28852e-15	-0.430794	1.01821e-10			Kctd1	3.66577e-26	1.44553	1.63098e-21			Rpl13	3.40366e-09	-0.255575	0.000151436
Slc41a2	2.59103e-15	0.725842	1.1528e-10			Sptan1	3.72177e-26	0.546192	1.65589e-21			Rras2	3.4059e-09	-0.435192	0.000151535
Cd84	2.86293e-15	-0.325579	1.27377e-10			Ccnd3	3.98114e-26	0.405211	1.77129e-21			Srsf5	3.78489e-09	0.235741	0.000168398
Zfhx3	2.95201e-15	0.516217	1.31341e-10			Rpl28	4.20651e-26	0.874915	1.87156e-21			Tle5	3.81899e-09	0.297326	0.000169914
Ret	2.95386e-15	1.86348	1.31423e-10			Abl2	4.31055e-26	0.880167	1.91785e-21			Pdgfb	3.89759e-09	0.362666	0.000173412
Setd7	3.05405e-15	-0.748676	1.35881e-10			Svil	4.40351e-26	0.716464	1.95921e-21			Esyt1	3.97939e-09	0.184959	0.000177051
Lrrk1	3.05526e-15	0.368545	1.35935e-10			Traf5	4.64174e-26	1.02769	2.0652e-21			Wipf2	4.9031e-09	0.446643	0.000218149
Pld2	3.42853e-15	1.32386	1.52542e-10			Aqr	4.75876e-26	0.779066	2.11727e-21			Ccdc88c	4.92039e-09	0.239039	0.000218918
Ube2j1	3.43474e-15	0.942878	1.52818e-10			Zmynd8	5.65166e-26	0.72714	2.51454e-21			Pik3r1	4.98264e-09	0.184435	0.000221688
Atp1b3	3.44399e-15	-0.292906	1.5323e-10			Tmco3	6.41692e-26	1.27771	2.85502e-21			Ppp6r3	5.0233e-09	0.327364	0.000223497
Pik3cd	3.81637e-15	-0.356707	1.69798e-10			Pik3ap1	6.52682e-26	0.491966	2.90391e-21			Pde3b	5.4615e-09	-0.310146	0.000242993
Eeig1	3.84321e-15	-0.808275	1.70992e-10			Hycc1	7.04081e-26	0.857664	3.1326e-21			Arf4	5.62535e-09	0.306174	0.000250283
Ccna2	4.57235e-15	-2.73568	2.03433e-10			Etfb	8.46058e-26	1.1851	3.76428e-21			Kdm4c	5.74676e-09	0.34635	0.000255685
N4bp1	4.8877e-15	0.477537	2.17464e-10			Brd3	9.12259e-26	0.762712	4.05882e-21			Nrf1	5.8511e-09	0.316944	0.000260327
Rnf130	5.04467e-15	-0.398645	2.24448e-10			Ormdl3	9.85638e-26	1.05016	4.3853e-21			Tmem50a	6.57191e-09	0.293617	0.000292398
Tecpr1	5.46136e-15	-0.50151	2.42987e-10			Pura	1.30038e-25	0.632401	5.78563e-21			Rad54l2	6.76201e-09	0.378357	0.000300855
Fry	5.87858e-15	0.530727	2.6155e-10			ENSMUSG00000141880	1.36218e-25	2.21845	6.06061e-21			Samd9l	6.80031e-09	0.256223	0.000302559
Gata6	6.25732e-15	2.30611	2.78401e-10			Hsf4	1.55917e-25	1.33342	6.93705e-21			Chd9	7.24479e-09	0.334265	0.000322335
Rap1b	6.28207e-15	0.278944	2.79502e-10			Csnk1g2	1.8016e-25	0.883941	8.01566e-21			Hycc1	7.57189e-09	0.447473	0.000336889
Rpl38	6.44565e-15	-0.838762	2.8678e-10			Nlrc3	1.85352e-25	0.597803	8.2467e-21			Fkbp5	7.71823e-09	0.392289	0.0003434
Zfp512	7.37953e-15	-0.505671	3.2833e-10			Cnot4	1.94917e-25	0.621267	8.67225e-21			Clec2d	7.75185e-09	-0.423501	0.000344895
Rxra	7.45097e-15	1.22187	3.31508e-10			Klhl2	2.0199e-25	0.824432	8.98695e-21			Tprg1l	7.87668e-09	0.408337	0.000350449
Vmp1	7.55403e-15	-0.470884	3.36094e-10			Peak1	2.46692e-25	0.433464	1.09758e-20			Atp1b1	7.93517e-09	0.203917	0.000353052
Tab2	8.35647e-15	-0.366995	3.71796e-10			Nrf1	3.0532e-25	0.609829	1.35843e-20			Mllt6	8.09179e-09	0.305171	0.00036002
Pml	8.68488e-15	0.651299	3.86408e-10			2610035D17Rik	3.3588e-25	0.89474	1.4944e-20			Dock10	8.12173e-09	0.128812	0.000361352
Dtx3	9.82008e-15	-0.931529	4.36915e-10			Irf2bpl	3.39815e-25	0.665273	1.5119e-20			Mcl1	8.28389e-09	0.288152	0.000368567
Dennd2d	1.13078e-14	-0.854695	5.03107e-10			Jpt1	3.47117e-25	0.847833	1.54439e-20			Mark2	8.47217e-09	0.309571	0.000376944
Bhlhe40	1.14874e-14	-0.592751	5.11099e-10			Pik3ca	3.91532e-25	0.736977	1.742e-20			Rap2b	8.63322e-09	0.430319	0.000384109
Ccdc88a	1.81259e-14	0.789833	8.06459e-10			Camk2d	4.66741e-25	0.555228	2.07662e-20			Cep192	8.6875e-09	0.444176	0.000386524
Mllt3	1.83876e-14	0.394717	8.18102e-10			Ambra1	4.93282e-25	0.543381	2.19471e-20			Rchy1	1.02179e-08	0.38545	0.000454615
St3gal6	2.01658e-14	-0.391811	8.97216e-10			Lsp1	5.23684e-25	0.584861	2.32998e-20			Ubb	1.06098e-08	0.300807	0.000472052
Diaph1	2.03935e-14	0.324805	9.07346e-10			Cyth1	5.24469e-25	0.634075	2.33347e-20			Dyrk2	1.06377e-08	-0.458702	0.000473292
Nusap1	2.13031e-14	-1.73357	9.47819e-10			Plek	5.25208e-25	0.476082	2.33675e-20			Zfp831	1.07928e-08	0.33328	0.000480192
Evi2b	2.15121e-14	-0.348496	9.57116e-10			Flii	5.58601e-25	0.838648	2.48533e-20			Tra2b	1.09622e-08	0.294837	0.00048773
Setbp1	2.36792e-14	0.348351	1.05353e-09			Clptm1	5.92774e-25	0.984722	2.63737e-20			Atp1b3	1.1113e-08	-0.190199	0.00049444
Tubb5	2.43287e-14	-0.563402	1.08243e-09			Phc2	5.977e-25	0.923864	2.65929e-20			Fli1	1.16524e-08	0.183306	0.000518437
Antxr2	2.45173e-14	-0.671514	1.09082e-09			Pten	6.39693e-25	0.585785	2.84612e-20			H2-T23	1.373e-08	0.354052	0.000610876
Vasp	2.67064e-14	-0.375463	1.18822e-09			Sp110	8.23021e-25	0.630816	3.66178e-20			Hsp90b1	1.49249e-08	0.201166	0.000664038
Itga1	2.80231e-14	-1.74787	1.2468e-09			Tet3	8.82614e-25	0.772742	3.92692e-20			Eif4g1	1.50641e-08	0.37205	0.000670231
Pogk	2.84329e-14	0.438292	1.26504e-09			Zfp950	9.01366e-25	0.665655	4.01036e-20			Mical1	1.65366e-08	0.361737	0.000735747
Limd2	2.87632e-14	-0.521572	1.27973e-09			Nufip2	9.52069e-25	0.499336	4.23595e-20			Nr3c1	1.66311e-08	0.266211	0.000739953
Trim34a	2.89523e-14	-0.899991	1.28815e-09			Marf1	1.03467e-24	0.596994	4.60344e-20			ENSMUSG00000135935	1.78152e-08	-0.437111	0.000792634
Ltb	3.08538e-14	-2.07093	1.37275e-09			Ncoa2	1.07747e-24	0.526741	4.79387e-20			Pogk	1.81264e-08	0.312518	0.000806479
Slc20a1	3.27258e-14	-0.493595	1.45604e-09			Chd2	1.26503e-24	0.558882	5.62835e-20			Tespa1	1.82406e-08	-0.425756	0.000811559
Entpd1	3.51472e-14	0.667206	1.56377e-09			Tsc22d4	1.3671e-24	0.598472	6.0825e-20			Icam1	2.02775e-08	0.359394	0.000902184
Gimap7	4.13519e-14	-1.29814	1.83983e-09			Dync1h1	1.47173e-24	0.620717	6.54801e-20			P2ry10	2.07911e-08	-0.435711	0.000925038
Pacsin2	4.17975e-14	0.572874	1.85965e-09			Esrra	1.52803e-24	1.31495	6.79849e-20			Ube2b	2.14998e-08	0.332517	0.000956569
Baiap3	4.21303e-14	0.383968	1.87446e-09			Prr5	1.77266e-24	1.66465	7.88693e-20			Fam53b	2.36347e-08	0.439062	0.00105155
Ptk2b	4.47437e-14	0.258884	1.99074e-09			Lrp6	1.77571e-24	0.649231	7.90049e-20			Itpr1	2.61297e-08	0.399051	0.00116256
Fut8	4.90444e-14	-0.548437	2.18208e-09			Cyth4	1.84591e-24	0.569861	8.21284e-20			Lamb3	2.79771e-08	0.399569	0.00124476
Gm14029	4.93591e-14	-0.749764	2.19608e-09			Abi3bp	1.88454e-24	1.88452	8.3847e-20			Tnk2	2.86482e-08	0.282247	0.00127462
Impa2	5.22751e-14	-1.8314	2.32582e-09			Stim1	1.92456e-24	0.517589	8.56276e-20			Fbrsl1	2.91296e-08	0.44017	0.00129603
Anxa6	5.73586e-14	0.213047	2.552e-09			Atg4d	2.0111e-24	1.28697	8.94778e-20			Jarid2	2.91492e-08	0.343833	0.00129691
Tap1	5.76289e-14	-0.461669	2.56403e-09			Tle3	2.18397e-24	0.551166	9.71691e-20			Cnot3	3.02694e-08	0.418598	0.00134675
Crim1	6.28131e-14	-0.396613	2.79468e-09			Dip2b	2.83524e-24	0.614272	1.26145e-19			5730419F03Rik	3.22307e-08	0.303019	0.00143401
Gm49364	6.29094e-14	-1.49288	2.79897e-09			Jade2	2.88171e-24	0.773549	1.28213e-19			Cltc	3.3021e-08	0.298632	0.00146917
Pura	6.73682e-14	0.48802	2.99735e-09			Pptc7	3.11486e-24	0.799797	1.38587e-19			Tnfrsf1b	3.42403e-08	0.303898	0.00152342
Rab27b	7.14012e-14	0.896209	3.17678e-09			Slc9a1	3.51837e-24	1.00816	1.56539e-19			Nbeal2	3.47464e-08	0.313267	0.00154594
Kif11	8.06917e-14	-1.50485	3.59014e-09			ENSMUSG00000126035	3.55217e-24	-2.02896	1.58043e-19			4933406I18Rik	3.81743e-08	-0.459818	0.00169845
Smarcd3	8.67631e-14	1.65073	3.86026e-09			Nfatc1	3.56866e-24	0.513399	1.58777e-19			Crybg1	4.33756e-08	0.336755	0.00192987
Asap1	9.48268e-14	0.468147	4.21903e-09			Tes	4.68865e-24	0.536462	2.08607e-19			Pdlim5	4.42852e-08	0.37885	0.00197034
ENSMUSG00000121344	9.80552e-14	4.21121	4.36267e-09			Rarg	5.50197e-24	1.15793	2.44794e-19			Sat1	4.47915e-08	-0.455812	0.00199286
Pdcd4	1.01424e-13	-0.31395	4.51257e-09			Nck2	5.59756e-24	0.689909	2.49046e-19			Stat4	4.50293e-08	-0.14855	0.00200345
Txnip	1.02654e-13	-0.408081	4.56727e-09			Usp34	5.67509e-24	0.464362	2.52496e-19			Ighm	4.72783e-08	-0.549865	0.00210351
Sox6	1.5207e-13	-1.83519	6.76588e-09			Sla2	5.88759e-24	0.867726	2.61951e-19			Tent4b	4.78107e-08	0.357793	0.00212719
ENSMUSG00000130903	1.52435e-13	-1.48166	6.78213e-09			Ralgapa1	6.38638e-24	0.575988	2.84143e-19			Avl9	4.81983e-08	0.476187	0.00214444
Stk4	1.53615e-13	-0.321022	6.83466e-09			Ccdc88c	6.60075e-24	0.467322	2.93681e-19			Tbc1d2b	5.26865e-08	0.357921	0.00234413
Camsap2	1.55281e-13	0.955934	6.90875e-09			Vps13b	6.73162e-24	0.520585	2.99503e-19			Wwp1	5.314e-08	-0.495301	0.0023643
Lpgat1	1.55498e-13	0.684207	6.91842e-09			Stk40	6.86256e-24	1.0661	3.05329e-19			Trio	5.74443e-08	0.457694	0.00255581
Cma1	1.60663e-13	0.532248	7.14823e-09			Dnmt3a	7.05372e-24	0.758502	3.13834e-19			Spn	5.75391e-08	0.164115	0.00256003
Akt3	1.69291e-13	-0.67229	7.5321e-09			Macir	7.56669e-24	0.862046	3.36657e-19			Ifi206	5.79723e-08	-0.486885	0.0025793
Gm56658	1.74416e-13	2.47812	7.76011e-09			Mindy2	8.01196e-24	0.675038	3.56468e-19			Cd9	5.88003e-08	0.339492	0.00261614
Rpl34	1.87674e-13	-0.701037	8.35001e-09			Mef2c	8.17452e-24	0.519262	3.63701e-19			Scml4	5.90198e-08	-0.451683	0.00262591
Slc26a11	1.90396e-13	-0.857523	8.47109e-09			Ptms	8.23105e-24	1.20055	3.66216e-19			Agpat3	6.00066e-08	0.30095	0.00266982
Ncapd2	1.93559e-13	-1.24878	8.61183e-09			Heg1	8.31746e-24	0.797753	3.70061e-19			Kmt2d	6.15008e-08	0.254742	0.00273629
Pfn1	1.9677e-13	-0.381506	8.75468e-09			Myo1g	8.50958e-24	0.620498	3.78608e-19			ENSMUSG00000130597	6.16201e-08	0.425223	0.0027416
Arhgap9	2.1966e-13	-0.348724	9.77309e-09			Cdk13	8.65301e-24	0.543854	3.8499e-19			Stat6	6.29824e-08	0.342447	0.00280221
Ifngas1	2.4008e-13	-1.83301	1.06816e-08			Nrip1	8.69706e-24	0.676882	3.8695e-19			Ski	6.5139e-08	0.417676	0.00289816
Cenpf	2.47741e-13	-2.13416	1.10225e-08			Smg6	9.13092e-24	0.571476	4.06253e-19			Ppp4r2	6.57848e-08	0.321021	0.0029269
Rpl6	2.53037e-13	-0.41188	1.12581e-08			Rabif	9.49095e-24	1.18877	4.22271e-19			Ppp1ca	6.59629e-08	0.309881	0.00293482
Rps16	2.68361e-13	-0.473227	1.19399e-08			Dgkz	9.51654e-24	0.608854	4.2341e-19			Celf2	6.89914e-08	-0.13023	0.00306957
Rcsd1	2.73229e-13	-0.416954	1.21565e-08			Strn3	1.12467e-23	0.594569	5.00387e-19			Actn4	7.03429e-08	0.338427	0.0031297
Gm47990	3.22388e-13	2.45711	1.43437e-08			Rpl11	1.18485e-23	0.571949	5.27165e-19			Gimap1	7.06736e-08	0.315108	0.00314441
Dubr	3.47322e-13	0.774566	1.5453e-08			Txndc5	1.1955e-23	0.70528	5.31901e-19			Dnajc7	7.44669e-08	0.329064	0.00331318
Card11	3.54531e-13	0.445751	1.57738e-08			Nudcd3	1.24308e-23	0.692368	5.53073e-19			Vrk2	7.4568e-08	0.393023	0.00331768
Zmynd8	3.6451e-13	0.540114	1.62178e-08			Gabpb2	1.30684e-23	0.514963	5.8144e-19			Agap2	7.83837e-08	0.45538	0.00348745
Ifi209	4.08182e-13	-0.572088	1.81608e-08			Birc6	1.34941e-23	0.445987	6.00381e-19			Dennd1a	8.04706e-08	0.278801	0.0035803
Tpd52	4.124e-13	0.943043	1.83485e-08			Smarcd3	1.42142e-23	2.71577	6.32417e-19			Prpf4b	8.95612e-08	0.300861	0.00398475
Laptm5	4.14575e-13	0.203584	1.84453e-08			Mecp2	1.44772e-23	0.586855	6.44121e-19			Pim1	8.97216e-08	0.225376	0.0039919
Emp3	4.31237e-13	0.497339	1.91866e-08			Purb	1.4647e-23	0.485633	6.51673e-19			Ube2j2	9.11735e-08	0.431282	0.00405649
Spry2	4.64899e-13	-0.413943	2.06843e-08			Ccdc50	1.47088e-23	0.597507	6.54425e-19			Vamp2	9.33467e-08	0.401259	0.00415318
Rnf138	5.07654e-13	-0.582984	2.25865e-08			ENSMUSG00000134718	1.49933e-23	1.13748	6.67081e-19			Xrn2	1.02377e-07	-0.260387	0.00455496
Gsap	5.41946e-13	0.253681	2.41123e-08			Elk3	1.62334e-23	0.606903	7.22255e-19			1700025G04Rik	1.07564e-07	0.241889	0.00478572
Xylt1	5.5532e-13	0.722854	2.47073e-08			Vps13a	1.6338e-23	0.612739	7.26909e-19			Ptpre	1.08153e-07	0.327482	0.00481193
Gm35113	5.69753e-13	-1.71811	2.53494e-08			Sltm	1.86965e-23	0.53367	8.31845e-19			Slc3a2	1.11065e-07	0.385071	0.00494151
Frrs1	5.8807e-13	0.734695	2.61644e-08			Stag1	1.88716e-23	0.42923	8.39636e-19			Taok3	1.12087e-07	0.265419	0.00498698
Pam	6.12178e-13	-0.676861	2.7237e-08			Serbp1	2.09675e-23	0.52211	9.32884e-19			Sntb2	1.14825e-07	-0.464375	0.0051088
Selplg	6.52053e-13	0.147394	2.90112e-08			Rps15	2.21903e-23	0.537781	9.87291e-19			Eya1	1.18906e-07	-0.471053	0.00529038
Eomes	6.57196e-13	0.226371	2.924e-08			Rab14	2.26472e-23	0.594502	1.00762e-18			Atp6v0c	1.39084e-07	0.429231	0.00618811
Kbtbd11	6.86755e-13	-0.947854	3.05551e-08			Prag1	2.26574e-23	0.654843	1.00807e-18			Vti1a	1.42358e-07	0.241363	0.00633377
Tmem109	6.88284e-13	0.923645	3.06231e-08			Lman2	2.372e-23	0.729069	1.05535e-18			Ncor1	1.44473e-07	0.18014	0.00642788
Arpc2	7.04261e-13	-0.236502	3.1334e-08			Ifi208	2.3773e-23	-5.00996	1.05771e-18			Fcer1g	1.55738e-07	0.183286	0.0069291
ENSMUSG00000121359	7.25392e-13	0.18858	3.22742e-08			Rnf166	2.4129e-23	0.744485	1.07355e-18			Zfp644	1.57459e-07	0.370255	0.00700565
Cd69	7.91016e-13	-1.38934	3.51939e-08			P3h4	2.50946e-23	2.79351	1.11651e-18			Ubl3	1.68898e-07	0.3248	0.00751462
Cabin1	8.13906e-13	0.696558	3.62123e-08			Plcg2	2.61899e-23	0.607872	1.16524e-18			Tnrc6b	1.86522e-07	0.168184	0.00829873
ENSMUSG00000125617	8.74342e-13	1.54083	3.89012e-08			Ptp4a2	2.62524e-23	0.406416	1.16802e-18			Ino80d	1.88483e-07	0.3277	0.00838598
Rps27a	8.85268e-13	-0.651123	3.93874e-08			Dnaaf9	2.63933e-23	0.859352	1.17429e-18			Setbp1	1.90127e-07	0.237161	0.00845912
Dglucy	9.26872e-13	-0.910592	4.12384e-08			Ptprk	2.75404e-23	1.26795	1.22533e-18			Gm16341	1.9697e-07	0.250044	0.00876358
Khdc1c	9.27789e-13	1.12276	4.12792e-08			Lrrc8c	2.7689e-23	0.46496	1.23194e-18			Zdhhc18	1.97524e-07	0.251187	0.00878825
Qpct	9.36704e-13	-2.91336	4.16758e-08			Ube2d3	3.36213e-23	0.481028	1.49588e-18			Xist	2.02072e-07	-0.108055	0.00899057
Gm10874	9.56812e-13	-0.967272	4.25705e-08			Panx1	3.43597e-23	0.848472	1.52873e-18			Xcl1	2.02749e-07	-0.438548	0.00902071
Mafa	9.81024e-13	2.64899	4.36477e-08			Babam2	3.46071e-23	0.655117	1.53974e-18			Samsn1	2.03311e-07	0.342621	0.00904573
Zdhhc20	1.00183e-12	-0.288529	4.45736e-08			Ctla2a	3.5024e-23	-1.10365	1.55829e-18			Ptpn1	2.10496e-07	0.318501	0.00936538
Prkx	1.06064e-12	-0.617163	4.71902e-08			Ube2k	3.9353e-23	0.641578	1.75089e-18			Ppp3cc	2.16002e-07	-0.170381	0.00961035
Ttc7	1.14404e-12	0.438268	5.09007e-08			Pdzd8	4.02305e-23	0.633335	1.78994e-18			Gm41331	2.20153e-07	0.449379	0.00979503
Zdhhc15	1.16448e-12	0.600627	5.18099e-08			Sec61a1	4.18489e-23	0.771308	1.86194e-18			Gtf2a1	2.30196e-07	0.416341	0.0102419
Osm	1.19165e-12	1.21842	5.30191e-08			Pan3	4.707e-23	0.43291	2.09424e-18			Zbtb4	2.58228e-07	0.379063	0.0114891
Mctp2	1.20651e-12	0.31234	5.368e-08			Aoah	4.70756e-23	0.42434	2.09449e-18			Man1a	2.59012e-07	0.174313	0.011524
Gna15	1.25003e-12	-1.92399	5.56163e-08			Gtdc1	5.07088e-23	0.67343	2.25614e-18			Kansl1	2.70661e-07	0.163582	0.0120423
Kcnc1	1.35815e-12	-2.97489	6.04268e-08			Ctdsp1	5.2943e-23	0.701739	2.35554e-18			Ehmt2	2.80835e-07	0.435456	0.0124949
Strbp	1.3991e-12	0.569032	6.22487e-08			Synj1	6.21134e-23	0.660818	2.76355e-18			Elk3	2.85789e-07	0.292883	0.0127153
Mgat5b	1.49363e-12	3.43475	6.64544e-08			Sox5	6.32224e-23	1.04823	2.81289e-18			Fxr1	2.87545e-07	0.403857	0.0127935
Ddit4	1.57479e-12	1.10624	7.00655e-08			Ppil2	6.53892e-23	0.839786	2.9093e-18			Kcnq1ot1	2.97886e-07	-0.344229	0.0132535
Gimap9	1.58204e-12	-0.51875	7.03881e-08			Cd37	6.77761e-23	0.477156	3.0155e-18			Mtmr3	2.9905e-07	0.305446	0.0133053
Socs1	1.59254e-12	1.28978	7.08555e-08			Cdyl	7.97353e-23	0.867611	3.54758e-18			H3f3b	3.01516e-07	0.182349	0.0134151
Lilrb4a	1.63588e-12	-3.67277	7.27838e-08			Safb	8.2845e-23	0.925922	3.68594e-18			Trak1	3.12486e-07	0.370469	0.0139031
Ppm1j	1.73271e-12	0.522831	7.70918e-08			Arid1a	9.61074e-23	0.453055	4.27601e-18			Nfkbia	3.12838e-07	0.378793	0.0139188
Lhfpl6	1.76496e-12	2.00823	7.85267e-08			Sipa1l1	9.7356e-23	0.70568	4.33156e-18			Ep400	3.20187e-07	0.263109	0.0142458
Bicral	1.81206e-12	0.537589	8.06222e-08			Adam17	9.78729e-23	0.587805	4.35456e-18			Cotl1	3.24285e-07	-0.405399	0.0144281
Nrg4	1.92618e-12	1.91261	8.56997e-08			Rsf1	1.12467e-22	0.556449	5.00387e-18			Plekha5	3.32605e-07	0.234545	0.0147982
Ifit1bl1	1.97879e-12	-2.30457	8.80403e-08			Cd82	1.1852e-22	0.545923	5.27321e-18			Rpl23a	3.36008e-07	-0.409269	0.0149497
Aspm	1.99511e-12	-2.82194	8.87664e-08			Fubp1	1.21765e-22	0.622959	5.41755e-18			Rfx3	3.87412e-07	0.310685	0.0172367
Ormdl3	2.00162e-12	0.75759	8.90562e-08			Akap8l	1.28461e-22	0.876298	5.7155e-18			Fchsd2	3.90406e-07	-0.4354	0.01737
Ubash3a	2.09211e-12	-0.867756	9.30823e-08			Fasl	1.48194e-22	0.603488	6.59345e-18			Nktr	4.11366e-07	0.222052	0.0183025
Rbms1	2.16138e-12	0.274475	9.61641e-08			Tnpo3	1.63229e-22	0.614781	7.26237e-18			Rnf13	4.14178e-07	0.385706	0.0184276
Gpr18	2.25158e-12	-0.947963	1.00177e-07			Elavl1	1.76127e-22	0.717467	7.83626e-18			Sema4a	4.28759e-07	0.180714	0.0190763
ENSMUSG00000135265	2.37521e-12	-2.71338	1.05678e-07			Abhd2	1.82341e-22	0.520924	8.1127e-18			Pptc7	4.4109e-07	0.369701	0.019625
Neil3	2.53691e-12	-1.62174	1.12872e-07			Rbm27	1.91189e-22	0.71368	8.50639e-18			Raver1	4.41129e-07	0.380842	0.0196267
Sntb1	2.61216e-12	-1.4125	1.1622e-07			Ssr1	2.0225e-22	0.609851	8.99851e-18			Thrap3	4.42109e-07	0.22713	0.0196703
Bcl2	2.68595e-12	0.265365	1.19503e-07			Pld2	2.16473e-22	1.67186	9.63131e-18			Scpppq1	4.69954e-07	0.353493	0.0209092
Rras2	2.81802e-12	-0.496479	1.25379e-07			Arfgef1	2.28323e-22	0.499261	1.01585e-17			Rsbn1l	4.99263e-07	0.252385	0.0222132
Celf2	2.8438e-12	-0.19334	1.26526e-07			Aup1	2.34786e-22	1.20908	1.04461e-17			Kpna4	5.00766e-07	0.218239	0.0222801
Rara	2.87417e-12	0.756764	1.27878e-07			Fgl2	2.53484e-22	0.524845	1.1278e-17			Stk4	5.13316e-07	-0.207987	0.0228384
Fam184a	3.16773e-12	-0.869551	1.40939e-07			Cox4i1	2.6304e-22	0.763655	1.17032e-17			Zzef1	5.5572e-07	0.283965	0.0247251
Vars1	3.30687e-12	-0.660724	1.47129e-07			Pip4k2a	2.73689e-22	0.612804	1.2177e-17			Pkn1	5.58058e-07	0.32206	0.0248291
Exoc6	3.42983e-12	-0.449526	1.526e-07			Elmo2	2.82558e-22	0.546834	1.25716e-17			Safb2	5.71617e-07	0.353943	0.0254324
Cep85l	3.48098e-12	1.3958	1.54876e-07			Ankrd10	2.87243e-22	0.64769	1.278e-17			Gm20559	5.97092e-07	0.334415	0.0265658
Pclaf	3.50682e-12	-1.83999	1.56025e-07			Rcn1	2.9275e-22	1.18107	1.3025e-17			Auh	6.11489e-07	0.399361	0.0272064
Adgrl1	3.57327e-12	-1.10899	1.58982e-07			Cstf3	2.97602e-22	0.628086	1.32409e-17			Ier5	6.4482e-07	0.259751	0.0286893
Gab2	3.72634e-12	-0.687581	1.65792e-07			Klrc2	3.06244e-22	0.415756	1.36254e-17			Ncoa1	6.45748e-07	0.280768	0.0287306
Gm28875	3.90189e-12	0.435282	1.73603e-07			Nr2c2	3.22761e-22	0.515393	1.43603e-17			Vopp1	6.69371e-07	0.283195	0.0297817
4930431P03Rik	4.02805e-12	-5.3746	1.79216e-07			5031425E22Rik	3.25135e-22	0.752905	1.44659e-17			Macroh2a1	7.03255e-07	-0.193237	0.0312892
Fam117a	4.31493e-12	0.483038	1.9198e-07			Ptprcap	3.29779e-22	0.439652	1.46725e-17			Tnfaip3	7.20951e-07	0.332376	0.0320766
Rpl37	4.62217e-12	-0.561111	2.0565e-07			Rxra	3.40274e-22	1.49356	1.51395e-17			Cd37	7.73102e-07	0.21836	0.0343969
Hvcn1	4.93226e-12	-1.01732	2.19446e-07			Sbf1	3.45488e-22	0.799565	1.53714e-17			Ppp2r5e	7.94709e-07	0.323248	0.0353582
Zfp605	4.95116e-12	1.27706	2.20287e-07			Ankib1	3.5031e-22	0.592883	1.5586e-17			Ets1	7.95863e-07	-0.10028	0.0354096
Kif1b	5.00536e-12	0.340017	2.22699e-07			Csk	3.50703e-22	0.598321	1.56035e-17			Akap13	7.99882e-07	-0.145731	0.0355884
Slit2	5.11122e-12	2.21226	2.27408e-07			Bcl6	3.6418e-22	0.826713	1.62031e-17			Tpm4	8.06184e-07	-0.229916	0.0358687
Klra4	5.14937e-12	0.197045	2.29106e-07			Rps6ka1	4.58175e-22	0.81875	2.03851e-17			Elovl7	8.11891e-07	0.369698	0.0361227
Tjp2	5.23003e-12	-0.769489	2.32695e-07			Camkmt	4.89304e-22	0.930943	2.17701e-17			Mon2	8.12591e-07	0.32091	0.0361538
Klra7	5.49526e-12	-0.291843	2.44495e-07			Ptp4a3	5.04922e-22	0.685084	2.2465e-17			Il18rap	8.14474e-07	-0.0807407	0.0362376
Itpk1	5.54502e-12	0.679383	2.46709e-07			Ankhd1	5.22926e-22	0.475393	2.3266e-17			Rab2a	8.20026e-07	0.20797	0.0364846
Fmnl2	6.04401e-12	1.71866	2.6891e-07			Srgap3	6.28918e-22	0.710676	2.79818e-17			Lrrfip2	8.20949e-07	0.361175	0.0365256
Trbc2	6.13344e-12	-0.702506	2.72889e-07			Kat2b	6.57077e-22	0.652905	2.92347e-17			Tubb5	8.29243e-07	-0.383672	0.0368947
Cers6	7.08724e-12	0.305141	3.15325e-07			Snx18	6.99352e-22	0.708552	3.11156e-17			Derl1	8.45021e-07	0.328996	0.0375967
Cd44	7.15713e-12	-0.321655	3.18435e-07			Cdc27	7.10536e-22	0.762549	3.16131e-17			Trim56	8.71461e-07	0.272967	0.038773
Apbb1ip	7.20619e-12	0.196788	3.20618e-07			Dab2ip	7.47074e-22	0.795885	3.32388e-17			Dido1	8.84366e-07	0.38207	0.0393472
Rassf2	7.43473e-12	-0.646978	3.30786e-07			Tmem109	7.79355e-22	1.07282	3.46751e-17			Glg1	8.97012e-07	0.259279	0.0399098
Gm39323	7.55936e-12	-1.94253	3.36331e-07			Ifi213	8.48055e-22	-1.15246	3.77316e-17			Dab2ip	9.13207e-07	0.383371	0.0406304
Rpl37a	7.77218e-12	-0.7536	3.458e-07			Nek10	8.65458e-22	2.3869	3.8506e-17			Atp8b2	9.15561e-07	0.348933	0.0407351
Klrg1	8.12215e-12	0.458361	3.61371e-07			Rock2	8.80789e-22	0.627533	3.91881e-17			Pibf1	9.51814e-07	0.34973	0.0423481
Ttll11	1.02862e-11	1.50897	4.57655e-07			Eed	9.4105e-22	0.807994	4.18692e-17			Zyx	9.68409e-07	0.212887	0.0430865
Itpr1	1.14258e-11	0.5134	5.08355e-07			Dnah8	9.91704e-22	0.746437	4.41229e-17			Nrdc	9.97785e-07	0.29881	0.0443934
Farp1	1.20443e-11	0.588921	5.35876e-07			Dubr	9.94357e-22	0.950135	4.42409e-17			Gnb2	1.00169e-06	0.384767	0.0445672
Itga5	1.23543e-11	-0.860577	5.4967e-07			Glg1	1.04556e-21	0.552706	4.65192e-17			Limk2	1.0373e-06	0.341664	0.0461517
Mag	1.23832e-11	0.963909	5.50953e-07			Ly9	1.1384e-21	0.523051	5.06497e-17			Il10ra	1.06468e-06	-0.330436	0.0473699
Rpl36a	1.26793e-11	-0.71063	5.64128e-07			Sap130	1.16809e-21	0.654297	5.19708e-17			Pdpk1	1.06941e-06	0.29906	0.0475802
Itgad	1.28287e-11	-1.05783	5.70776e-07			Btbd1	1.19011e-21	0.620268	5.29502e-17			Pxn	1.10325e-06	0.312922	0.0490859
Klrc2	1.36504e-11	0.218808	6.07334e-07			Txk	1.27959e-21	0.400787	5.69313e-17
S1pr4	1.43768e-11	-0.543692	6.39652e-07			Itpk1	1.29646e-21	0.856166	5.76819e-17
Sdc4	1.47306e-11	1.61219	6.55393e-07			Kmt2c	1.29667e-21	0.441765	5.76914e-17
Arl4d	1.49592e-11	-0.571349	6.65564e-07			Myo5a	1.32636e-21	1.33926	5.90125e-17
H1f0	1.51238e-11	-4.64184	6.72888e-07			Dpysl5	1.35859e-21	2.19145	6.04464e-17
Acsbg1	1.76527e-11	-2.22411	7.85406e-07			Rpl10	1.36487e-21	0.874409	6.07259e-17
Man2a1	1.77247e-11	0.412714	7.88608e-07			Ascc3	1.37847e-21	0.540431	6.13308e-17
Pik3r1	1.89382e-11	0.199357	8.42599e-07			4632427E13Rik	1.47087e-21	1.23441	6.54421e-17
Atf7ip	1.92736e-11	0.305368	8.57521e-07			Zfp871	1.5075e-21	0.496599	6.70719e-17
Kctd1	1.94643e-11	0.890254	8.66004e-07			Elmo1	1.52244e-21	0.380629	6.77363e-17
Qki	1.95782e-11	-0.380655	8.71075e-07			Dnajc15	1.53308e-21	-1.88738	6.82098e-17
Ccnd3	2.00066e-11	0.178645	8.90132e-07			Rps14	1.54933e-21	0.712291	6.89327e-17
Gm15675	2.02145e-11	-1.14844	8.99383e-07			Iqsec1	1.65707e-21	0.600594	7.37261e-17
Tbc1d9b	2.03631e-11	-0.468246	9.05994e-07			Lpcat3	1.67887e-21	0.883168	7.46965e-17
Ano10	2.04114e-11	1.02299	9.08144e-07			Bckdhb	1.72938e-21	1.13313	7.69435e-17
Rala	2.07176e-11	0.731759	9.21769e-07			Kansl1	1.86419e-21	0.376546	8.29414e-17
Ctsa	2.07757e-11	-0.483121	9.24353e-07			Rpl13	1.87069e-21	0.466699	8.32307e-17
Rpl32	2.08294e-11	-0.673095	9.26742e-07			Arih2	1.89355e-21	0.623453	8.42479e-17
Dusp6	2.12446e-11	-2.28463	9.45214e-07			Wdr26	2.06506e-21	0.419376	9.18787e-17
Il6st	2.13409e-11	1.36935	9.49501e-07			Psip1	2.17266e-21	0.600279	9.66659e-17
Gm15987	2.14837e-11	-1.35994	9.55853e-07			Hnrnpul2	2.26912e-21	0.594517	1.00958e-16
Cpne7	2.22604e-11	-1.07806	9.90411e-07			Taok3	2.35408e-21	0.508319	1.04738e-16
Rpl39	2.28676e-11	-0.622515	1.01742e-06			Dock11	2.54974e-21	0.448618	1.13443e-16
Rgs2	2.30162e-11	-0.679516	1.02404e-06			Map4	2.76396e-21	0.518831	1.22974e-16
Parp8	2.39517e-11	-0.514459	1.06566e-06			Raph1	3.27025e-21	0.638718	1.455e-16
Smap2	2.40487e-11	-0.431592	1.06997e-06			Sh2d3c	3.27724e-21	0.480166	1.45811e-16
Phactr2	2.50078e-11	0.9542	1.11265e-06			Trpc4ap	3.5113e-21	0.789929	1.56225e-16
Klrb1a	2.56445e-11	-0.47029	1.14098e-06			Iqgap2	3.55028e-21	0.418321	1.57959e-16
Tle4	2.68409e-11	-0.449877	1.19421e-06			Gm29719	3.57933e-21	1.23957	1.59252e-16
Pid1	2.78253e-11	1.78671	1.238e-06			Atp6v0c	3.60587e-21	0.83959	1.60432e-16
Trgc4	3.07076e-11	-2.06405	1.36624e-06			Lasp1	4.15153e-21	0.488848	1.8471e-16
Prdx4	3.13932e-11	1.77639	1.39675e-06			Sorl1	4.21533e-21	0.502486	1.87548e-16
Casp8	3.19815e-11	-0.462256	1.42292e-06			Uvrag	4.25614e-21	0.639834	1.89364e-16
Hhat	3.29277e-11	0.807102	1.46502e-06			Zfp407	4.36784e-21	0.660184	1.94334e-16
Dusp2	3.29861e-11	0.276245	1.46762e-06			Nfic	5.1894e-21	0.782689	2.30887e-16
Tcp11l2	3.38294e-11	-0.718466	1.50514e-06			Stat3	5.71413e-21	0.456797	2.54233e-16
Ndrg1	3.38623e-11	1.19035	1.5066e-06			Itpkb	6.03129e-21	0.480247	2.68344e-16
Sbk1	3.6752e-11	0.649035	1.63517e-06			Cic	6.28782e-21	0.655065	2.79758e-16
Ccnb2	3.68683e-11	-2.18056	1.64035e-06			Gnas	6.32004e-21	0.371881	2.81191e-16
Cmas	3.77657e-11	-0.759394	1.68027e-06			Tnk2	6.37671e-21	0.531707	2.83712e-16
Itm2a	3.87921e-11	0.661403	1.72594e-06			Tlk1	6.46447e-21	0.674286	2.87617e-16
St3gal1	4.37552e-11	0.425373	1.94676e-06			Ubb	6.55738e-21	0.55607	2.91751e-16
Gm13387	4.41886e-11	0.905422	1.96604e-06			Nsmce2	6.76862e-21	0.719314	3.01149e-16
Lbr	4.42723e-11	-0.309533	1.96976e-06			Pml	7.7042e-21	0.667524	3.42775e-16
Zfp948	4.49249e-11	1.04976	1.9988e-06			Brd2	7.7092e-21	0.565016	3.42998e-16
Tnfrsf9	4.57648e-11	0.540421	2.03617e-06			Sppl2a	8.3095e-21	0.509209	3.69706e-16
Rftn1	4.72758e-11	-0.828646	2.1034e-06			Fhit	9.53454e-21	0.694537	4.24211e-16
Kif23	4.97698e-11	-1.43807	2.21436e-06			Spop	9.66528e-21	0.531043	4.30028e-16
Chn2	5.03488e-11	0.341834	2.24012e-06			Cd52	9.67471e-21	0.439688	4.30447e-16
Smc2	5.22723e-11	-0.772724	2.3257e-06			A930015D03Rik	9.81933e-21	0.790621	4.36882e-16
Grap2	5.95651e-11	0.295478	2.65017e-06			Braf	9.87832e-21	0.525554	4.39506e-16
Apol7e	5.95814e-11	-2.61327	2.65089e-06			Dock8	1.03248e-20	0.408573	4.59373e-16
Prr5l	6.09098e-11	0.495136	2.71e-06			Ube2i	1.10367e-20	0.499382	4.91044e-16
Rpl13	6.27021e-11	-0.289664	2.78974e-06			Rap1a	1.22142e-20	0.483278	5.43433e-16
Lrmda	6.92195e-11	0.387137	3.07971e-06			Tmem59	1.22479e-20	0.542552	5.44935e-16
Nebl	7.91883e-11	-0.995921	3.52324e-06			9530068E07Rik	1.2394e-20	1.00053	5.51434e-16
Plekhh3	8.68611e-11	1.75525	3.86462e-06			Ep400	1.23948e-20	0.509326	5.51468e-16
Icosl	8.74627e-11	-1.51654	3.89139e-06			Ehmt2	1.3654e-20	0.883127	6.07493e-16
Fos	8.9069e-11	-1.12614	3.96286e-06			Matr3	1.37246e-20	0.533552	6.10636e-16
Zfp53	9.67076e-11	-0.557687	4.30272e-06			Mllt6	1.38862e-20	0.492693	6.17824e-16
Iffo2	9.93558e-11	0.831283	4.42054e-06			Ndfip2	1.43353e-20	0.868541	6.37806e-16
Mcm5	1.0338e-10	-0.948389	4.59956e-06			Tmem134	1.44915e-20	0.718081	6.44758e-16
Slamf7	1.10234e-10	0.36265	4.90452e-06			Usf2	1.50458e-20	0.771648	6.69416e-16
Gm28836	1.10649e-10	0.629787	4.92298e-06			Zfp292	1.51891e-20	0.455335	6.75793e-16
Kdm4d	1.12346e-10	-1.50874	4.99851e-06			B3gat3	1.55814e-20	0.703874	6.93248e-16
Traf1	1.12935e-10	-0.497783	5.0247e-06			Tsga10	1.56639e-20	1.41448	6.96917e-16
Plgrkt	1.14589e-10	-0.653962	5.09828e-06			Itpr1	1.69627e-20	0.624705	7.54705e-16
Yae1d1	1.30991e-10	1.33264	5.82806e-06			Nktr	1.77233e-20	0.453799	7.88546e-16
Nlrc3	1.34202e-10	0.391026	5.97091e-06			Ubash3b	1.8416e-20	0.448626	8.19366e-16
H2bc6	1.3617e-10	1.0493	6.05848e-06			Nav1	1.84932e-20	1.48588	8.22801e-16
Prkd2	1.40873e-10	-0.857762	6.2677e-06			Elovl1	1.84956e-20	0.923751	8.22906e-16
Ptpn12	1.45987e-10	0.302645	6.49527e-06			Galnt2	1.85565e-20	0.550939	8.25618e-16
2610035D17Rik	1.4872e-10	0.583308	6.61686e-06			Capza1	1.90941e-20	0.517128	8.49534e-16
1810034E14Rik	1.64777e-10	0.779701	7.33124e-06			Apbb1ip	2.07494e-20	0.36646	9.23181e-16
Klrc1	1.68336e-10	0.300816	7.48962e-06			Ndrg1	2.08376e-20	1.74563	9.27104e-16
Atp8a1	1.71534e-10	0.360607	7.63188e-06			Lonp2	2.24127e-20	0.543586	9.97185e-16
Btg1	1.75401e-10	0.227786	7.80394e-06			Lrch3	2.25317e-20	0.578659	1.00248e-15
Gm43647	1.8185e-10	-0.361524	8.09087e-06			Gopc	2.37266e-20	0.819291	1.05564e-15
Rplp0	1.88218e-10	-0.265708	8.37419e-06			Otud7b	2.43244e-20	0.73128	1.08224e-15
Nrgn	1.96475e-10	-1.82018	8.74158e-06			Rps3a1	2.48844e-20	0.442854	1.10716e-15
Gm40630	1.99264e-10	-0.994137	8.86566e-06			Atad2b	2.57622e-20	0.494966	1.14621e-15
Errfi1	2.02625e-10	0.939824	9.01521e-06			Dock2	2.63326e-20	0.334949	1.17159e-15
Galnt6	2.06151e-10	0.482802	9.17205e-06			Mapk1	3.10218e-20	0.518066	1.38022e-15
Gpr174	2.06372e-10	-0.476428	9.18188e-06			Atxn7l1	3.10388e-20	0.643186	1.38098e-15
Cux1	2.80622e-10	0.335617	1.24855e-05			Gm44148	3.14005e-20	0.904853	1.39707e-15
Dnajc1	2.80955e-10	-0.256032	1.25002e-05			Magt1	3.14127e-20	0.621166	1.39761e-15
Sh2d1b1	2.83026e-10	-0.99649	1.25924e-05			U2surp	3.15054e-20	0.583488	1.40174e-15
Cblb	2.89977e-10	-0.269768	1.29017e-05			Kif5b	3.28795e-20	0.457599	1.46287e-15
Sp100	2.99847e-10	-0.164993	1.33408e-05			Ahctf1	3.38923e-20	0.785013	1.50793e-15
Smc4	3.28916e-10	-0.377992	1.46342e-05			Erbin	3.50351e-20	0.452402	1.55878e-15
Gm15518	3.30792e-10	-1.22623	1.47176e-05			Ap2b1	3.63667e-20	0.557994	1.61803e-15
Tcf20	3.48577e-10	-0.41578	1.55089e-05			ENSMUSG00000137801	3.77718e-20	1.09623	1.68054e-15
Cggbp1	3.96062e-10	-0.548605	1.76216e-05			Hnrnpr	3.84001e-20	0.58961	1.7085e-15
Lilrb4b	3.99127e-10	-3.77591	1.77579e-05			Prrc2b	3.84684e-20	0.403251	1.71154e-15
Cnmd	4.04578e-10	2.83686	1.80005e-05			Ssh1	3.93278e-20	0.565469	1.74977e-15
Emilin2	4.34244e-10	-1.61044	1.93204e-05			Rgs1	3.94128e-20	-2.0552	1.75355e-15
Ikzf3	4.37654e-10	0.226386	1.94721e-05			Usp47	4.00428e-20	0.549564	1.78158e-15
Ulbp1	4.49321e-10	-0.776372	1.99912e-05			Wasf2	4.03385e-20	0.45042	1.79474e-15
Macroh2a1	4.84963e-10	-0.258983	2.1577e-05			Rbbp6	4.05998e-20	0.506087	1.80637e-15
Otulin	5.84305e-10	0.477532	2.59969e-05			Exoc6b	4.09591e-20	0.806249	1.82235e-15
Lcp1	6.60162e-10	-0.184514	2.93719e-05			Arhgef2	4.09687e-20	0.466748	1.82278e-15
Gm30513	6.6312e-10	2.00051	2.95035e-05			Abcb7	4.32771e-20	0.68232	1.92548e-15
Lpp	7.14727e-10	0.249536	3.17996e-05			ENSMUSG00000144201	4.49994e-20	0.736569	2.00211e-15
Tent4a	7.23265e-10	1.33944	3.21795e-05			Cst7	4.63466e-20	0.685333	2.06205e-15
Rigi	7.2343e-10	-0.486586	3.21869e-05			AW554918	4.80646e-20	0.626392	2.13849e-15
Mppe1	7.34432e-10	-0.555383	3.26763e-05			Tmem164	4.89691e-20	0.705587	2.17873e-15
Slc1a5	7.7473e-10	-0.412928	3.44693e-05			Dazap1	4.98664e-20	1.03396	2.21866e-15
Klhl2	7.9741e-10	0.519179	3.54784e-05			Vapb	5.09653e-20	1.09169	2.26755e-15
Nup153	8.12928e-10	-0.44689	3.61688e-05			Tpst2	5.11272e-20	0.488566	2.27475e-15
Tnfrsf1b	8.29269e-10	0.361172	3.68958e-05			Wwp2	5.16368e-20	0.580449	2.29743e-15
Gm16083	8.73438e-10	-1.02949	3.8861e-05			Zfp948	5.24363e-20	1.32879	2.333e-15
H2-Eb1	8.78908e-10	-0.953029	3.91044e-05			Fig4	5.59826e-20	0.970984	2.49078e-15
Scpppq1	9.0726e-10	0.471899	4.03658e-05			Xpo7	5.77068e-20	0.561128	2.56749e-15
Relt	9.39595e-10	-0.759127	4.18045e-05			Ccnt2	6.19002e-20	0.60006	2.75406e-15
Klre1	9.46077e-10	0.144404	4.20929e-05			Slc26a11	6.4357e-20	-1.23556	2.86337e-15
Btbd9	9.46334e-10	0.342984	4.21043e-05			Tnrc6b	6.45807e-20	0.375843	2.87333e-15
Pim2	9.86186e-10	-0.870845	4.38774e-05			Tmem259	6.79583e-20	0.958294	3.0236e-15
Arb2a	9.92701e-10	0.258275	4.41672e-05			Map2k5	7.31882e-20	0.590373	3.25629e-15
ENSMUSG00000140699	1.00285e-09	-1.4619	4.46188e-05			Otulin	7.32221e-20	0.61943	3.2578e-15
Tpx2	1.04143e-09	-1.41892	4.63355e-05			Gcn1	7.32649e-20	1.06608	3.2597e-15
Nfkb1	1.04657e-09	0.227642	4.65641e-05			Gm13387	7.75792e-20	1.2523	3.45166e-15
Ankrd11	1.12721e-09	-0.203227	5.01519e-05			Gm15987	7.77681e-20	-1.87257	3.46006e-15
Sntb2	1.19402e-09	-0.506545	5.31242e-05			Pkn1	8.00527e-20	0.613976	3.5617e-15
Ube4bos1	1.2738e-09	2.19988	5.6674e-05			Map3k2	8.42611e-20	0.563784	3.74895e-15
Glis3	1.2976e-09	1.23638	5.77326e-05			Ube2l3	9.04664e-20	0.727698	4.02503e-15
Il15	1.32734e-09	-1.13591	5.90561e-05			Socs7	1.00284e-19	0.91262	4.46183e-15
5730419F03Rik	1.33653e-09	0.35838	5.94651e-05			Grina	1.004e-19	0.638822	4.46698e-15
Atp11b	1.34321e-09	-0.192549	5.97623e-05			Azin1	1.01419e-19	0.750458	4.51232e-15
C030034L19Rik	1.3568e-09	0.972347	6.03667e-05			Gbf1	1.01837e-19	0.565071	4.53092e-15
Zfp609	1.37093e-09	0.770721	6.09954e-05			Nrdc	1.10017e-19	0.588463	4.89488e-15
Jade2	1.44171e-09	0.487014	6.41443e-05			Fam168a	1.11163e-19	0.670918	4.94584e-15
ENSMUSG00000126286	1.4426e-09	0.785352	6.4184e-05			H2bc6	1.12202e-19	1.48438	4.9921e-15
Gm36459	1.5516e-09	-0.981621	6.9034e-05			Zswim8	1.12434e-19	1.20933	5.0024e-15
Slc4a7	1.55875e-09	-0.67648	6.93518e-05			Lat2	1.17066e-19	0.543698	5.20848e-15
Il4ra	1.56181e-09	-1.27265	6.94882e-05			Osm	1.17973e-19	1.56836	5.24888e-15
Zfp36l2	1.56565e-09	-0.19212	6.96588e-05			Hectd1	1.19569e-19	0.444072	5.31988e-15
Fyb1	1.56664e-09	0.201104	6.9703e-05			Csde1	1.25099e-19	0.482673	5.56592e-15
Prag1	1.60529e-09	0.427975	7.14227e-05			Ptpn6	1.25247e-19	0.698661	5.57249e-15
Tyrobp	1.67047e-09	0.201215	7.43226e-05			Fnbp4	1.35878e-19	0.586073	6.04548e-15
Elovl7	1.69258e-09	0.49155	7.53061e-05			Anxa6	1.41858e-19	0.382091	6.31154e-15
Ube2c	1.81186e-09	-3.06481	8.06133e-05			Hnrnpl	1.51026e-19	0.448353	6.71947e-15
Chsy1	1.81774e-09	-0.139156	8.08751e-05			St3gal4	1.54792e-19	0.444544	6.88701e-15
Brd3	1.81938e-09	0.4741	8.09479e-05			Plcb2	1.54836e-19	0.988452	6.88896e-15
Ddx60	1.95423e-09	-1.18619	8.69475e-05			Faf1	1.59232e-19	0.591024	7.08453e-15
Heg1	1.97629e-09	0.527812	8.7929e-05			Wdr95	1.62611e-19	-2.78757	7.23487e-15
Bod1l	2.03233e-09	-0.366948	9.04222e-05			Gpatch8	1.62839e-19	0.511675	7.24502e-15
Gm43111	2.03942e-09	1.62607	9.07381e-05			Rps9	1.69995e-19	0.476071	7.56344e-15
Pard6g	2.08509e-09	-1.763	9.27696e-05			Rp9	1.76552e-19	0.717379	7.85516e-15
Sting1	2.24927e-09	-0.508766	0.000100075			Kras	1.78414e-19	0.538617	7.938e-15
Dnajc9	2.30343e-09	-0.940983	0.000102484			Fip1l1	1.84574e-19	0.623701	8.21207e-15
Mxd4	2.31734e-09	0.350679	0.000103103			Ankrd17	1.85191e-19	0.458978	8.23952e-15
Apobec3	2.44946e-09	-0.229952	0.000108981			F2r	1.85326e-19	0.730954	8.24553e-15
Syne1	2.46298e-09	-0.472441	0.000109583			Akt1	1.97651e-19	0.711893	8.79391e-15
ENSMUSG00000134718	2.53105e-09	0.658235	0.000112611			Tmcc1	2.10921e-19	0.537348	9.38428e-15
ENSMUSG00000125093	2.55483e-09	-1.82007	0.000113669			Tnrc6a	2.16021e-19	0.479186	9.61122e-15
4930453N24Rik	2.59417e-09	-0.714963	0.00011542			Abr	2.25853e-19	0.692443	1.00486e-14
Hip1	2.64369e-09	0.346434	0.000117623			Zc3h7a	2.34219e-19	0.485411	1.04209e-14
Cd3e	2.65258e-09	-2.05547	0.000118019			Pcnx1	2.35435e-19	0.902653	1.0475e-14
Fbxw4	2.74001e-09	0.561028	0.000121908			Brd10	2.35599e-19	0.665461	1.04823e-14
Rpl14	2.76476e-09	-0.537643	0.00012301			Pld3	2.41137e-19	0.63764	1.07287e-14
Fam204a	2.92939e-09	0.567021	0.000130335			Gm19585	2.58279e-19	0.793598	1.14913e-14
Uhrf1	2.98157e-09	-1.64929	0.000132656			ENSMUSG00000130275	2.62757e-19	3.353	1.16906e-14
Ckap2	3.01059e-09	-2.00283	0.000133947			Cast	2.67951e-19	0.478089	1.19217e-14
Nsmce1	3.15797e-09	-1.47623	0.000140504			Aldh2	2.755e-19	1.0846	1.22575e-14
Prrc2b	3.18763e-09	0.229587	0.000141824			Gm8369	2.78002e-19	1.25816	1.23689e-14
Map4k2	3.23564e-09	-0.59911	0.00014396			Lrp10	2.86555e-19	0.505822	1.27494e-14
Ccdc125	3.33902e-09	-0.703985	0.00014856			Rab5c	3.01201e-19	0.617336	1.34011e-14
Tm6sf2	3.34731e-09	1.70646	0.000148929			Dlg1	3.04972e-19	0.476628	1.35688e-14
Kctd15	3.37287e-09	1.88201	0.000150066			Marchf7	3.11649e-19	0.482979	1.38659e-14
Snx10	3.60653e-09	0.562991	0.000160462			Hsp90ab1	3.14202e-19	0.428089	1.39795e-14
Rps3a1	3.6796e-09	-0.239054	0.000163713			Sema4a	3.17884e-19	0.388633	1.41433e-14
Llgl2	3.72044e-09	0.9471	0.00016553			Dennd1b	3.2277e-19	0.431117	1.43607e-14
Tyk2	3.97032e-09	0.375653	0.000176648			Ube3a	3.28719e-19	0.434654	1.46253e-14
Septin11	3.97296e-09	0.224665	0.000176765			Pibf1	3.36695e-19	0.625814	1.49802e-14
Sh2d1a	3.99299e-09	-0.479989	0.000177656			Tspo	3.38874e-19	0.873593	1.50772e-14
Kdm6b	4.01542e-09	0.697987	0.000178654			Adamts10	3.44756e-19	0.503476	1.53389e-14
Kdm2b	4.02433e-09	-0.543609	0.000179051			Tmed5	3.74869e-19	0.499592	1.66787e-14
Rps15a	4.03257e-09	-0.545063	0.000179417			Adora2a	3.77519e-19	0.985252	1.67966e-14
Ssr1	4.06555e-09	0.408683	0.000180884			Ccl5	3.94293e-19	0.324356	1.75429e-14
Gas7	4.26385e-09	0.379313	0.000189707			Srsf5	4.00137e-19	0.406494	1.78029e-14
Afdn	4.28793e-09	0.776009	0.000190779			Kdm7a	4.3743e-19	0.544684	1.94621e-14
Dennd4c	4.66118e-09	-0.497633	0.000207385			Slc27a4	4.45342e-19	1.28098	1.98142e-14
Gm42797	4.70225e-09	1.2589	0.000209212			Sec24b	4.5479e-19	0.655705	2.02345e-14
ENSMUSG00000130597	4.9002e-09	0.503539	0.00021802			Zzef1	4.64215e-19	0.544092	2.06539e-14
Zfp36	4.90905e-09	0.42623	0.000218413			Chl1	4.86218e-19	1.4396	2.16328e-14
Fcer1g	5.05747e-09	0.185182	0.000225017			Ldlrad4	4.87538e-19	-0.855669	2.16916e-14
Ctsb	5.32822e-09	-0.444592	0.000237063			Nhlrc2	5.04942e-19	0.617731	2.24659e-14
Etfb	5.41338e-09	0.637341	0.000240852			Slc38a2	5.11943e-19	0.474177	2.27774e-14
Tob2	5.69135e-09	0.602088	0.00025322			Zfp207	5.1863e-19	0.536783	2.30749e-14
ENSMUSG00000132112	5.69214e-09	0.303079	0.000253255			H2-T23	5.41554e-19	0.620191	2.40948e-14
Rpl17	5.8845e-09	-0.322353	0.000261813			Pum1	5.47696e-19	0.522936	2.43681e-14
ENSMUSG00000141740	5.8974e-09	-0.919271	0.000262387			Oaz1	5.82025e-19	0.53165	2.58955e-14
Ppia	5.94084e-09	-0.392572	0.00026432			Ube3c	6.37949e-19	0.597163	2.83836e-14
Rps7	6.01783e-09	-0.448087	0.000267745			Golga4	6.5217e-19	0.565832	2.90163e-14
Hsd11b1	6.10946e-09	0.184006	0.000271822			Add3	6.96564e-19	0.402282	3.09915e-14
Sumo3	6.30184e-09	-0.80471	0.000280382			Trappc9	7.12987e-19	0.770291	3.17222e-14
Sorcs2	6.40906e-09	0.744117	0.000285152			Ap1g1	7.49575e-19	0.57481	3.33501e-14
Sri	6.55096e-09	-0.441543	0.000291465			Ap3b1	8.41247e-19	0.503475	3.74288e-14
Esrra	6.75321e-09	0.757025	0.000300464			Cbfa2t3	8.51988e-19	0.844667	3.79067e-14
Kmt2d	6.77002e-09	0.285388	0.000301212			Rplp1	8.6536e-19	0.463808	3.85016e-14
Rubcnl	6.92997e-09	1.28343	0.000308328			Man2a1	8.81895e-19	0.480621	3.92373e-14
Rnf149	7.48951e-09	0.865687	0.000333223			Itsn2	9.07102e-19	0.417257	4.03588e-14
Gcnt2	7.49596e-09	1.02827	0.00033351			Rpl13a	9.15994e-19	0.499915	4.07544e-14
Borcs7	7.52207e-09	0.443862	0.000334672			Brwd1	9.45791e-19	0.522368	4.20801e-14
AI506816	7.53014e-09	-0.330974	0.000335031			Baz1a	9.51586e-19	0.447853	4.2338e-14
Map4k3	7.55363e-09	0.793328	0.000336076			Lcorl	9.67863e-19	0.523854	4.30621e-14
Phf1	7.71557e-09	0.486356	0.000343281			Kdm4c	1.03474e-18	0.574454	4.60377e-14
Arpc5	7.93762e-09	-0.289329	0.00035316			Lncppara	1.04521e-18	0.863558	4.65033e-14
Rab8a	7.98326e-09	-0.47726	0.000355191			Rpl19	1.09643e-18	0.563431	4.87824e-14
Naca	8.01039e-09	-0.517938	0.000356398			Prr5l	1.10209e-18	0.596852	4.90342e-14
Slc43a2	8.13801e-09	-0.864536	0.000362076			Nhsl2	1.14414e-18	1.30828	5.0905e-14
Pld1	8.17817e-09	0.699198	0.000363863			Ftl1	1.16514e-18	1.05434	5.18393e-14
Ptpn7	8.26192e-09	-0.440024	0.000367589			Pak2	1.19733e-18	0.435528	5.32714e-14
Cep97	8.33289e-09	-0.745521	0.000370747			Gpbp1	1.20067e-18	0.514382	5.342e-14
Usp6nl	8.44815e-09	1.05961	0.000375875			Pot1b	1.20409e-18	0.966844	5.35723e-14
Iqgap2	8.46445e-09	0.230252	0.0003766			Snrnp48	1.23297e-18	0.649402	5.48573e-14
Sh2d3c	8.81842e-09	0.299304	0.000392349			Foxo1	1.24519e-18	0.471073	5.5401e-14
Saraf	9.18228e-09	-0.367565	0.000408538			Cep350	1.299e-18	0.484227	5.77949e-14
4933406I18Rik	9.41531e-09	-0.434431	0.000418906			Trim56	1.38841e-18	0.507402	6.17732e-14
Slc29a1	9.68376e-09	-1.00219	0.00043085			Sfxn3	1.40603e-18	0.631951	6.25572e-14
Mis18bp1	1.0149e-08	-1.49146	0.000451548			E2f2	1.42588e-18	1.35712	6.34401e-14
Chd9	1.02769e-08	0.34995	0.000457242			Nipbl	1.46282e-18	0.37441	6.50837e-14
Eif4g1	1.02945e-08	0.408432	0.000458021			Zfr	1.47195e-18	0.466291	6.54902e-14
Gm35748	1.04862e-08	-1.71091	0.000466554			Hnrnpc	1.48819e-18	0.461812	6.62125e-14
Smim14	1.05674e-08	0.382879	0.000470163			Eif5a	1.50404e-18	0.598114	6.6918e-14
Trim14	1.06014e-08	0.285111	0.000471679			Ppm1h	1.55627e-18	0.441414	6.92417e-14
Lzts1	1.0835e-08	0.758727	0.00048207			Csnk1a1	1.56816e-18	0.445489	6.97705e-14
Kif4	1.09759e-08	-1.96473	0.000488341			Tmem245	1.616e-18	0.644822	7.1899e-14
Phactr3	1.11323e-08	-0.949361	0.0004953			Dcun1d2	1.65286e-18	1.03966	7.35388e-14
Irf2bpl	1.1824e-08	0.387658	0.000526074			Rack1	1.6772e-18	0.444385	7.46219e-14
Hjurp	1.1874e-08	-0.594291	0.000528299			Uck2	1.69076e-18	0.863775	7.52254e-14
Clint1	1.18951e-08	-0.303172	0.000529236			Nfe2l2	1.71114e-18	0.760143	7.61322e-14
Gm43728	1.22216e-08	1.93162	0.000543763			Calm1	1.7279e-18	0.439784	7.68777e-14
Carmil2	1.22363e-08	-0.9516	0.000544415			Zcchc7	1.77114e-18	0.425859	7.88016e-14
ENSMUSG00000144201	1.2298e-08	0.503673	0.000547164			Fbrsl1	2.07417e-18	0.784534	9.22841e-14
Rbpms	1.28538e-08	-0.355464	0.000571889			Snx6	2.15308e-18	0.69771	9.57948e-14
Acp5	1.2897e-08	-0.811594	0.000573815			Safb2	2.16896e-18	0.653779	9.65012e-14
Rps11	1.32604e-08	-0.253507	0.000589981			Lmf1	2.16995e-18	1.08727	9.65452e-14
Rps2	1.34934e-08	-0.408072	0.000600347			Gprasp1	2.19269e-18	0.731617	9.75571e-14
Nuf2	1.37e-08	-2.01249	0.000609539			Scaf8	2.22423e-18	0.502513	9.89606e-14
Memo1	1.4136e-08	-0.523376	0.000628937			Riok1	2.29914e-18	0.548932	1.02293e-13
Zbtb7a	1.46694e-08	0.351204	0.000652673			Atp8b4	2.60401e-18	-0.40857	1.15858e-13
ENSMUSG00000121976	1.4702e-08	1.16843	0.000654123			Pdxdc1	2.64072e-18	0.665199	1.17491e-13
Arhgap45	1.47786e-08	-0.161561	0.000657532			Cxcr3	2.76289e-18	-1.55433	1.22927e-13
Farp2	1.5485e-08	1.00453	0.000688957			Brd1	2.80593e-18	0.58559	1.24842e-13
Serp2	1.57148e-08	-1.88824	0.000699183			Srprb	3.02153e-18	1.10157	1.34434e-13
Rpl35a	1.57614e-08	-0.479745	0.000701255			Pld1	3.04806e-18	1.0002	1.35614e-13
Slc9a7	1.68692e-08	0.395297	0.000750544			Glmp	3.37119e-18	0.764813	1.49991e-13
ENSMUSG00000143980	1.75083e-08	0.938654	0.000778978			Tbck	3.50169e-18	0.675873	1.55797e-13
Gm49625	1.75649e-08	0.951968	0.000781498			Eml4	3.51363e-18	0.477147	1.56328e-13
Gpr68	1.85703e-08	-0.786589	0.00082623			Maml2	3.52027e-18	-0.549803	1.56624e-13
S100a10	1.90767e-08	-0.306404	0.00084876			Rad54l2	3.66135e-18	0.682968	1.62901e-13
Smyd3	1.94653e-08	0.404775	0.000866051			Smpd1	3.70306e-18	1.66029	1.64757e-13
Trf	1.99455e-08	-1.43754	0.000887413			Wbp1l	3.72976e-18	0.517333	1.65945e-13
Bcl6	2.02576e-08	0.534993	0.000901301			Nfatc2	3.73226e-18	0.67269	1.66056e-13
Cip2a	2.06156e-08	-1.81385	0.00091723			Prmt1	3.7597e-18	1.26705	1.67277e-13
Gm56638	2.12429e-08	0.520408	0.00094514			Bin3	3.90523e-18	0.75685	1.73752e-13
Ptprh	2.15293e-08	1.45248	0.000957883			Aim2	3.93298e-18	0.843539	1.74986e-13
Bckdhb	2.16314e-08	0.697195	0.000962426			Fam53b	3.94709e-18	0.660044	1.75614e-13
Abhd2	2.32739e-08	0.31281	0.0010355			Mmgt2	4.02466e-18	0.766708	1.79065e-13
Gm39150	2.34194e-08	0.991125	0.00104198			Sp4	4.02551e-18	0.519302	1.79103e-13
Lpin1	2.35853e-08	0.247496	0.00104936			Ctsz	4.38762e-18	1.04132	1.95214e-13
Adam17	2.37201e-08	0.372251	0.00105535			Tbc1d30	4.67008e-18	1.19948	2.07781e-13
E2f8	2.38905e-08	-2.88098	0.00106294			Smarcc2	4.72704e-18	0.628225	2.10315e-13
Serinc3	2.57605e-08	-0.100384	0.00114613			Irf2	4.98604e-18	0.45677	2.21839e-13
ENSMUSG00000124511	2.58649e-08	0.700371	0.00115078			Ywhab	5.10932e-18	0.470675	2.27324e-13
Birc5	2.59399e-08	-1.47889	0.00115412			Hook3	5.13064e-18	0.516855	2.28272e-13
Pvr	2.62816e-08	1.02315	0.00116932			Arih1	5.25295e-18	0.395794	2.33714e-13
Tmem154	2.77817e-08	-0.997689	0.00123607			Gm20559	5.39972e-18	0.617645	2.40244e-13
Myo3a	2.80889e-08	-0.639845	0.00124973			Mphosph9	5.59514e-18	0.595902	2.48939e-13
Fli1	2.82474e-08	0.167079	0.00125678			Pds5a	5.59764e-18	0.485343	2.4905e-13
Treml2	2.90415e-08	-1.61854	0.00129212			Trim44	5.6934e-18	0.487433	2.53311e-13
Rps25	2.93012e-08	-0.625086	0.00130367			Atf7	5.88216e-18	0.480925	2.61709e-13
Dram2	3.04271e-08	-0.637176	0.00135376			Slc25a33	6.31053e-18	-2.9066	2.80768e-13
Hdac7	3.05535e-08	-0.431427	0.00135939			Extl3	6.39183e-18	0.784474	2.84385e-13
Elk4	3.09305e-08	-0.257973	0.00137616			Rybp	6.53118e-18	0.77797	2.90585e-13
Cyrib	3.09544e-08	-0.218742	0.00137722			Apc	6.92452e-18	0.53271	3.08086e-13
ENSMUSG00000137801	3.10409e-08	0.68583	0.00138107			ENSMUSG00000125617	6.95545e-18	1.9232	3.09462e-13
Trip4	3.11291e-08	-0.446602	0.00138499			Lrba	7.14349e-18	0.529362	3.17828e-13
ENSMUSG00000132549	3.18138e-08	1.51549	0.00141546			Lrch1	7.14395e-18	0.473199	3.17849e-13
Gm29719	3.24604e-08	0.720339	0.00144423			Mbtd1	7.21402e-18	0.515357	3.20966e-13
Ube2h	3.34016e-08	-0.207819	0.0014861			Spag9	7.26308e-18	0.483226	3.23149e-13
5830444B04Rik	3.44004e-08	1.14407	0.00153054			Rnf220	7.29364e-18	0.604925	3.24509e-13
Rrm2	3.55255e-08	-1.43082	0.0015806			Nfia	7.32219e-18	0.809706	3.25779e-13
Itih5	3.6904e-08	-0.506921	0.00164193			R3hdm1	7.47198e-18	0.582195	3.32443e-13
Pip5k1b	3.72949e-08	-0.737245	0.00165932			Rab1a	7.57206e-18	0.579946	3.36896e-13
Ebpl	3.7616e-08	1.03788	0.00167361			Grb2	7.69021e-18	0.513343	3.42153e-13
Unc119b	3.78411e-08	-0.609364	0.00168362			Nsmaf	7.91447e-18	0.464794	3.52131e-13
Gm15472	3.83528e-08	-0.852382	0.00170639			Gclc	8.18484e-18	0.792523	3.6416e-13
Gm4633	3.88756e-08	-1.28958	0.00172965			Adnp	8.39828e-18	0.552331	3.73656e-13
Vopp1	3.92127e-08	0.347628	0.00174465			Med13	8.66207e-18	0.446997	3.85393e-13
Irag2	4.00251e-08	-0.396524	0.0017808			Tet2	8.67632e-18	0.631703	3.86027e-13
Lck	4.07285e-08	0.169161	0.00181209			Rps8	8.81039e-18	0.541313	3.91992e-13
Bahcc1	4.21134e-08	-1.71717	0.00187371			Phrf1	9.11991e-18	0.763546	4.05763e-13
Fbxo31	4.21957e-08	0.846039	0.00187737			Prss12	9.38169e-18	-3.75996	4.1741e-13
Sqstm1	4.23251e-08	-0.354971	0.00188313			Rnf38	9.85814e-18	0.57362	4.38608e-13
Tmem86a	4.3332e-08	2.3447	0.00192793			Myo1f	1.03962e-17	0.350428	4.62546e-13
Cdk19	4.35125e-08	-0.33365	0.00193596			Rpl18a	1.04429e-17	0.413416	4.64627e-13
Gm2447	4.37228e-08	1.82485	0.00194532			Anp32e	1.11335e-17	0.812808	4.9535e-13
Atf6	4.38737e-08	0.345571	0.00195203			Trim8	1.13125e-17	0.77094	5.03314e-13
Arhgap6	4.51247e-08	0.910582	0.00200769			Igsf8	1.13441e-17	0.87672	5.04723e-13
Mturn	4.57015e-08	0.906838	0.00203335			Man1a2	1.15254e-17	0.597964	5.12788e-13
Abca1	4.57279e-08	0.462651	0.00203453			Ptpn1	1.19236e-17	0.528492	5.30504e-13
Lamc1	4.74282e-08	1.16743	0.00211017			Wbp2	1.21315e-17	0.647293	5.39753e-13
Slmapos2	4.796e-08	-2.33377	0.00213384			Ogdh	1.23356e-17	0.493172	5.48837e-13
Gpr137b-ps	4.94808e-08	0.74768	0.0022015			Chka	1.2631e-17	0.650358	5.61977e-13
Myh9	5.00672e-08	-0.163679	0.00222759			Lrrfip2	1.306e-17	0.638653	5.81065e-13
Mcm6	5.05943e-08	-0.516579	0.00225104			Setd5	1.31333e-17	0.439169	5.84326e-13
Arid5a	5.06366e-08	0.631503	0.00225292			Rbm6	1.31416e-17	0.505513	5.84696e-13
Lmo4	5.09747e-08	0.533535	0.00226796			Uhmk1	1.34958e-17	0.538972	6.00457e-13
Sipa1l2	5.16639e-08	0.875258	0.00229863			G3bp2	1.35626e-17	0.608681	6.03425e-13
Anks1	5.25153e-08	0.540272	0.00233651			Vps8	1.36254e-17	0.946216	6.06222e-13
Epb41l3	5.3233e-08	1.37629	0.00236844			Ywhae	1.368e-17	0.449901	6.08651e-13
Cks1b	5.49425e-08	-1.99655	0.0024445			Arl15	1.389e-17	0.492888	6.17996e-13
Stil	5.49826e-08	-1.96937	0.00244628			Map2k2	1.46707e-17	0.864437	6.52729e-13
Ptch1	5.63579e-08	0.643689	0.00250747			Enpp1	1.48084e-17	1.07418	6.58855e-13
Dnajc3	5.99153e-08	-0.315596	0.00266575			Gm56906	1.50278e-17	-1.18121	6.68618e-13
Psme3	6.07511e-08	-0.555555	0.00270294			ENSMUSG00000123357	1.51955e-17	0.902344	6.7608e-13
Ncapg	6.38979e-08	-1.73291	0.00284295			Dnajc5	1.52124e-17	0.487619	6.76832e-13
Plcl2	6.39961e-08	0.339252	0.00284731			Tent4b	1.56441e-17	0.565822	6.96037e-13
Zhx3	6.40938e-08	1.10084	0.00285166			Senp6	1.6145e-17	0.492103	7.18323e-13
Sae1	6.6442e-08	0.481743	0.00295614			Cdk5rap2	1.63061e-17	0.870667	7.2549e-13
Ifi214	6.91678e-08	-0.942459	0.00307741			Rngtt	1.64216e-17	0.64147	7.30631e-13
Hmmr	6.96576e-08	-1.72026	0.00309921			Anks1	1.66349e-17	0.741458	7.40122e-13
Polk	7.00944e-08	-0.620815	0.00311864			Atf6	1.66515e-17	0.487341	7.40857e-13
Gpcpd1	7.23749e-08	-0.44337	0.00322011			ENSMUSG00000128958	1.6667e-17	2.05437	7.41549e-13
Fchsd2	7.25903e-08	-0.444376	0.00322969			Septin7	1.67529e-17	0.474211	7.45371e-13
Elovl5	7.37001e-08	0.42803	0.00327906			Eps15	1.70608e-17	0.584114	7.59069e-13
Ccnf	7.70552e-08	-1.99852	0.00342834			Arpc5l	1.71297e-17	0.685696	7.62134e-13
Tgfb3	7.79268e-08	-2.10691	0.00346712			Umad1	1.72003e-17	0.713968	7.65278e-13
Med13l	7.94864e-08	0.304708	0.00353651			ENSMUSG00000143615	1.74002e-17	3.95315	7.7417e-13
AW011738	8.03348e-08	-1.72816	0.00357426			Xcl1	1.99597e-17	-1.2745	8.88045e-13
Ubn2	8.06823e-08	0.234291	0.00358972			Mtmr3	2.01312e-17	0.512819	8.95676e-13
Cnp	8.13501e-08	-0.616876	0.00361943			Wdr33	2.03106e-17	0.465778	9.03657e-13
H2-Ob	8.18836e-08	-1.79852	0.00364317			Nsf	2.04025e-17	0.514554	9.07748e-13
ENSMUSG00000141880	8.33025e-08	0.915117	0.0037063			Tmem127	2.07021e-17	0.629141	9.21078e-13
Ccdc102a	8.33903e-08	1.27418	0.0037102			Zbtb2	2.17804e-17	0.860074	9.69053e-13
E130307A14Rik	8.55639e-08	0.493445	0.00380691			Hipk2	2.19611e-17	0.692704	9.77094e-13
Sppl3	8.72279e-08	0.206091	0.00388094			Bltp3b	2.24973e-17	0.509932	1.00095e-12
Cuedc1	9.52263e-08	-0.393856	0.00423681			Dis3l2	2.45605e-17	0.596546	1.09275e-12
Calhm2	9.67913e-08	0.420689	0.00430644			Arf5	2.55147e-17	0.981798	1.1352e-12
Rpl9	9.76616e-08	-0.290657	0.00434516			Foxp4	2.59042e-17	0.551717	1.15253e-12
Gramd1a	1.003e-07	-0.372295	0.00446257			Cflar	2.62851e-17	0.499094	1.16948e-12
Mms22l	1.06551e-07	-0.740262	0.00474068			Trpm7	2.71957e-17	0.51508	1.20999e-12
Traf5	1.10071e-07	0.511096	0.00489729			Brip1os	2.73658e-17	0.496243	1.21756e-12
Peg13	1.18042e-07	0.658198	0.00525191			Sbno2	2.88975e-17	0.900239	1.28571e-12
Col19a1	1.18996e-07	0.865131	0.00529435			Garre1	2.91285e-17	0.759473	1.29599e-12
Tmem171	1.19963e-07	-2.40303	0.00533738			Prdm2	3.11342e-17	0.515852	1.38522e-12
Camk2n1	1.21024e-07	0.513849	0.00538458			Ubr3	3.23089e-17	0.517432	1.43749e-12
Gramd1b	1.33685e-07	0.278072	0.00594789			Stxbp3	3.43545e-17	0.754912	1.5285e-12
Brd9	1.43046e-07	0.58792	0.00636439			Atg7	3.5951e-17	0.780325	1.59953e-12
Tmco3	1.47665e-07	0.627603	0.00656991			ENSMUSG00000121360	3.7062e-17	0.214679	1.64896e-12
Ttc7b	1.53218e-07	-0.41201	0.00681696			Nnt	3.73188e-17	0.973401	1.66039e-12
Sema4a	1.58281e-07	0.161482	0.00704225			Gm49797	3.75406e-17	0.678871	1.67026e-12
Ahctf1	1.64298e-07	0.489699	0.00730996			Raver1	3.77698e-17	0.620138	1.68045e-12
Dcaf5	1.65286e-07	0.330228	0.0073539			Edem2	3.91932e-17	0.864131	1.74378e-12
AW046200	1.74298e-07	0.878059	0.00775485			ENSMUSG00000121359	4.03154e-17	0.34259	1.79371e-12
Cdk1	1.7846e-07	-1.71559	0.00794005			Chmp4b	4.06645e-17	0.629122	1.80924e-12
Rac2	1.81396e-07	-0.134703	0.00807066			Ubr4	4.07332e-17	0.486752	1.8123e-12
Plekha1	1.83395e-07	0.482596	0.00815959			1810034E14Rik	4.08378e-17	0.946153	1.81695e-12
Nap1l1	1.8932e-07	-0.506221	0.00842321			Tcf25	4.10458e-17	0.548581	1.82621e-12
Dock4	1.90036e-07	1.0666	0.00845507			Cbfb	4.31225e-17	0.511503	1.91861e-12
Nedd9	1.90722e-07	0.213344	0.00848562			Hnrnph1	4.31379e-17	0.479299	1.91929e-12
Add1	1.94362e-07	-0.234136	0.00864753			Gtf2a1	4.37657e-17	0.69053	1.94722e-12
Tuba1b	1.97442e-07	-0.565842	0.0087846			Stk11	4.45402e-17	0.882322	1.98168e-12
Cd2ap	2.31016e-07	0.794847	0.0102784			Znrf2	4.47362e-17	0.435118	1.9904e-12
Fbxo33	2.31827e-07	0.444924	0.0103145			Kif13b	4.53919e-17	0.414645	2.01958e-12
Rbm39	2.40885e-07	-0.131152	0.0107174			Ulk2	4.59458e-17	0.602599	2.04422e-12
Gm43838	2.41066e-07	-0.723415	0.0107255			Ttc17	4.62689e-17	0.562092	2.05859e-12
Gm11290	2.41116e-07	0.531399	0.0107277			Vcp	4.66929e-17	0.538922	2.07746e-12
Igf2r	2.42509e-07	0.394607	0.0107897			Cers4	4.75601e-17	0.836112	2.11604e-12
H2-Q6	2.44687e-07	0.198171	0.0108866			Sdha	4.87509e-17	0.520655	2.16903e-12
Slc16a10	2.46998e-07	-1.27635	0.0109895			Psd4	5.08373e-17	0.543241	2.26185e-12
Clcf1	2.49253e-07	0.381478	0.0110897			Syngr2	5.16055e-17	0.663975	2.29603e-12
Rpl30	2.49375e-07	-0.444644	0.0110952			Rassf1	5.16893e-17	0.735912	2.29976e-12
Ifi47	2.49688e-07	-0.410224	0.0111091			Epc2	5.20907e-17	0.686518	2.31762e-12
Acot7	2.52034e-07	-0.555677	0.0112135			Naa15	5.22765e-17	0.499928	2.32589e-12
Foxn3	2.53374e-07	0.167686	0.0112731			Ptar1	5.25028e-17	0.82314	2.33595e-12
Inpp1	2.5382e-07	-0.414797	0.011293			Ahdc1	5.3998e-17	0.810293	2.40248e-12
Commd8	2.60214e-07	-0.715203	0.0115774			Stx8	5.46315e-17	0.581937	2.43066e-12
Rps12	2.62434e-07	-0.537068	0.0116762			Usp7	5.52825e-17	0.472869	2.45963e-12
ENSMUSG00000142993	2.6765e-07	0.767411	0.0119083			Zyx	5.73788e-17	0.434483	2.5529e-12
Mrpl24	2.69391e-07	-0.427487	0.0119857			S1pr1	5.79385e-17	-1.57139	2.5778e-12
Syne2	2.71598e-07	0.537683	0.0120839			Dync1i2	5.86464e-17	0.556274	2.6093e-12
Lpar6	2.72965e-07	-0.600962	0.0121447			Septin9	5.88164e-17	0.572459	2.61686e-12
Rfx7	2.7462e-07	-0.236958	0.0122184			Fbxl17	6.57611e-17	0.451536	2.92584e-12
Nrip1	2.75678e-07	0.360262	0.0122655			Gatad2a	6.6269e-17	0.421623	2.94844e-12
Crtam	2.76558e-07	-0.828692	0.0123046			Pds5b	6.63192e-17	0.521931	2.95067e-12
Snx14	2.77812e-07	-0.565789	0.0123604			Ccdc71l	6.81896e-17	0.999866	3.03389e-12
Hid1	2.80775e-07	-1.09007	0.0124922			Ccnh	7.34375e-17	0.888543	3.26738e-12
Irs2	2.81305e-07	-1.17318	0.0125158			Sarnp	7.36901e-17	0.600132	3.27862e-12
Brip1	2.83576e-07	-1.22171	0.0126169			Zfp644	7.47286e-17	0.583315	3.32483e-12
Rhoq	3.01612e-07	0.321463	0.0134193			Shoc2	7.8258e-17	0.692057	3.48185e-12
Qrfp	3.05724e-07	-0.795358	0.0136023			Fbxl20	8.01777e-17	0.497	3.56727e-12
Gzmk	3.07398e-07	-1.38221	0.0136768			Tbc1d2b	8.06138e-17	0.587373	3.58667e-12
Rnf125	3.25489e-07	-0.606482	0.0144816			Pycard	8.07821e-17	0.735409	3.59416e-12
Frmd8	3.26054e-07	-0.581883	0.0145068			Sik3	8.18762e-17	0.449299	3.64283e-12
Mx1	3.35563e-07	-1.17299	0.0149299			Atp6v0a2	8.36425e-17	0.482246	3.72142e-12
Bltp1	3.41309e-07	-0.286972	0.0151855			Tnfrsf8	8.45671e-17	1.54329	3.76256e-12
Rnf157	3.42019e-07	-0.398193	0.0152171			4930581F22Rik	8.88038e-17	0.781333	3.95106e-12
Rhoh	3.47896e-07	-0.493119	0.0154786			Nod1	9.01179e-17	0.455866	4.00953e-12
Cyp39a1	3.52726e-07	1.32374	0.0156935			Gm12596	9.02444e-17	0.475798	4.01516e-12
Gm56693	3.60495e-07	-1.97368	0.0160391			Gsk3b	9.2113e-17	0.407702	4.09829e-12
F2rl1	3.69932e-07	-1.26823	0.016459			Ptch1	9.21143e-17	0.912839	4.09835e-12
Rplp2	3.77505e-07	-0.432613	0.016796			Glud1	9.28474e-17	0.476259	4.13097e-12
Cd300lf	3.79345e-07	-1.40112	0.0168778			Chpt1	9.42871e-17	1.09822	4.19502e-12
Rab37	3.8095e-07	-0.494087	0.0169492			Frrs1	9.49385e-17	0.721719	4.224e-12
Pou2f1	3.81646e-07	0.376946	0.0169802			Erp44	9.56108e-17	0.592327	4.25392e-12
Ldha	3.82873e-07	-0.411644	0.0170348			Sorbs1	9.69466e-17	0.805169	4.31335e-12
Gm26532	3.88387e-07	1.52039	0.0172801			Nucb1	1.01284e-16	0.43572	4.50631e-12
Arhgap11a	3.95159e-07	-1.70745	0.0175814			Mapkap1	1.02412e-16	0.52572	4.55651e-12
Nipal1	3.97415e-07	-1.93141	0.0176818			Gm12216	1.05502e-16	0.513538	4.69399e-12
Rps18	4.00062e-07	-0.457842	0.0177996			Zhx3	1.09645e-16	1.79038	4.87831e-12
Scarb2	4.04398e-07	-0.409228	0.0179925			Reps1	1.11e-16	0.570813	4.93863e-12
Ppargc1a	4.05012e-07	1.04607	0.0180198			Srrm2	1.11523e-16	0.371791	4.96187e-12
Ubash3b	4.0821e-07	0.249856	0.0181621			Pcmt1	1.12078e-16	0.620365	4.98656e-12
Naaa	4.22304e-07	-1.27432	0.0187892			Pxn	1.12182e-16	0.538267	4.99121e-12
Cert1	4.27616e-07	-0.285063	0.0190255			Cds2	1.12906e-16	0.465472	5.02343e-12
Lockd	4.3558e-07	-0.697708	0.0193798			Zdhhc17	1.13261e-16	0.779178	5.03922e-12
Syne3	4.36126e-07	0.381555	0.0194041			Stag2	1.14971e-16	0.46403	5.1153e-12
Podxl	4.39872e-07	1.81863	0.0195708			Eefsec	1.17083e-16	0.977439	5.20925e-12
ENSMUSG00000123309	4.55771e-07	-1.09326	0.0202782			Zfp148	1.17109e-16	0.446065	5.21039e-12
Med16	4.57061e-07	0.902756	0.0203356			Nsd1	1.1746e-16	0.387638	5.22604e-12
Slc27a4	4.74555e-07	0.749038	0.0211139			Cox16	1.31419e-16	0.588064	5.84708e-12
Ttc39b	4.77112e-07	-0.270133	0.0212276			Slc66a3	1.32048e-16	0.75917	5.8751e-12
Zyx	4.77541e-07	-0.239091	0.0212468			Smad4	1.32998e-16	0.512964	5.91736e-12
Reck	4.88607e-07	-0.867461	0.0217391			Kat6a	1.34936e-16	0.42691	6.00358e-12
Bcl11b	5.15494e-07	1.00487	0.0229353			Rpl7	1.40618e-16	0.408233	6.25636e-12
Rasgrp1	5.18474e-07	-0.295513	0.023068			Tpm3	1.40824e-16	0.374906	6.26555e-12
Itga6	5.70935e-07	-0.526787	0.025402			Herc4	1.44928e-16	0.411891	6.44814e-12
Cd27	5.73443e-07	-0.495294	0.0255136			ENSMUSG00000130597	1.53022e-16	0.60696	6.80824e-12
Katnal1	5.76961e-07	0.920215	0.0256701			Smarcd2	1.58868e-16	0.826018	7.06836e-12
Tdrd3	5.99345e-07	0.621967	0.026666			Secisbp2	1.60724e-16	0.974705	7.15095e-12
Sh3kbp1	6.04631e-07	-0.26867	0.0269012			Maco1	1.60856e-16	0.810486	7.15681e-12
Rhof	6.06854e-07	0.354533	0.0270002			Leprotl1	1.61978e-16	0.497408	7.20674e-12
Cd3g	6.166e-07	-1.70752	0.0274338			Arpc4	1.64742e-16	0.624416	7.32971e-12
Gyg1	6.16907e-07	-0.611381	0.0274474			Nherf1	1.67786e-16	0.650901	7.46512e-12
Cdc42se2	6.43317e-07	-0.322497	0.0286225			Rpl29	1.69097e-16	0.849144	7.52346e-12
Flii	6.54403e-07	0.429032	0.0291157			Def6	1.76662e-16	0.45921	7.86005e-12
Rapgef2	6.55376e-07	-0.257841	0.029159			Clip4	1.77461e-16	0.887025	7.89559e-12
Wipf1	6.55692e-07	-0.181171	0.0291731			Cabin1	1.77704e-16	0.665196	7.90641e-12
Nxpe3	6.58583e-07	-0.888769	0.0293017			Zfand5	1.78946e-16	0.604034	7.96168e-12
G0s2	6.7472e-07	1.2817	0.0300196			Sidt1	1.79727e-16	-0.558481	7.99641e-12
Rpl24	6.7916e-07	-0.352513	0.0302172			Dnajc1	1.81589e-16	0.381715	8.07927e-12
Nr3c1	7.133e-07	0.245565	0.0317362			Banp	1.84465e-16	0.887974	8.2072e-12
Sun1	7.32855e-07	0.434151	0.0326062			Rabac1	1.88878e-16	0.770439	8.40356e-12
Ralgps2	7.45811e-07	1.39971	0.0331826			Comt	1.99771e-16	0.663481	8.8882e-12
Map3k8	7.64208e-07	-0.824742	0.0340011			Fam193a	2.02334e-16	0.547322	9.00224e-12
Brwd1	7.88927e-07	0.322894	0.0351009			Cyb5b	2.034e-16	0.748313	9.04969e-12
Kif21b	7.94095e-07	-0.225795	0.0353309			Zfp52	2.04215e-16	0.589233	9.08592e-12
Arl2bp	8.28522e-07	-0.393584	0.0368626			Slc39a9	2.12892e-16	0.783242	9.472e-12
Larp1b	8.39118e-07	-0.756739	0.037334			Tmem254	2.14254e-16	0.423142	9.5326e-12
Plek	8.41116e-07	-0.18675	0.0374229			Tasor	2.22463e-16	0.469402	9.89783e-12
Prc1	8.47215e-07	-0.949489	0.0376943			Rtf2	2.25057e-16	0.836724	1.00132e-11
Pde8a	8.57506e-07	0.772497	0.0381522			Rnpepl1	2.28506e-16	0.928395	1.01667e-11
Unc5cl	8.96463e-07	-1.19744	0.0398854			Axin1	2.40804e-16	0.561826	1.07138e-11
Septin6	9.02674e-07	-0.220614	0.0401618			Stx11	2.47037e-16	0.760376	1.09912e-11
Baz2b	9.11528e-07	-0.252599	0.0405557			ENSMUSG00000123226	2.55565e-16	1.681	1.13706e-11
Klf2	9.13206e-07	-0.177532	0.0406304			Exoc5	2.59754e-16	0.591799	1.1557e-11
Tcf12	9.23426e-07	-0.209586	0.0410851			Dicer1	2.66321e-16	0.696199	1.18492e-11
Cd99l2	9.46929e-07	1.07281	0.0421308			Baz2a	2.69503e-16	0.562694	1.19907e-11
Tbl1xr1	9.47776e-07	-0.310204	0.0421685			Vav1	2.79705e-16	0.569882	1.24447e-11
1700087I21Rik	9.7725e-07	0.867902	0.0434798			Nfe2l1	2.84329e-16	0.972847	1.26504e-11
Ehd3	9.77418e-07	-1.03174	0.0434873			Sirt7	2.91257e-16	0.559786	1.29586e-11
Clspn	9.94546e-07	-1.37839	0.0442493			Myh9	2.91635e-16	0.363182	1.29754e-11
Gdf11	1.01955e-06	-2.18607	0.045362			Gapvd1	3.01584e-16	0.489082	1.34181e-11
ENSMUSG00000122706	1.02374e-06	0.758953	0.0455483			Ggnbp2	3.04894e-16	0.413802	1.35653e-11
Cdc20b	1.03431e-06	0.354015	0.0460187			Itih5	3.07016e-16	0.84701	1.36598e-11
Kpnb1	1.03531e-06	-0.412754	0.046063			Osbpl9	3.18792e-16	0.620192	1.41837e-11
Bin1	1.04601e-06	0.350578	0.046539			Azi2	3.26106e-16	0.448924	1.45091e-11
Ssh1	1.05552e-06	0.336822	0.0469623			Actr1a	3.33629e-16	0.587217	1.48438e-11
Pde5a	1.05824e-06	-1.64391	0.0470833			Tbc1d10c	3.36386e-16	0.419622	1.49665e-11
Fhl2	1.06485e-06	-0.764855	0.0473771			Fgr	3.46231e-16	1.02057	1.54045e-11
Fcho2	1.07244e-06	-0.245697	0.047715			Phip	3.49586e-16	0.395678	1.55538e-11
Klra1	1.08392e-06	-0.455111	0.0482257			N4bp2l2	3.65356e-16	0.472902	1.62554e-11
Cdca3	1.08776e-06	-1.72964	0.0483965			Rpa1	3.66803e-16	0.609341	1.63198e-11
Kmt2e	1.0898e-06	0.13972	0.0484872			Cmpk1	3.74825e-16	0.782766	1.66767e-11
Hmbox1	1.10451e-06	0.402923	0.0491421			Spns1	3.82504e-16	1.71853	1.70184e-11
Topbp1	1.10499e-06	-0.408205	0.049163			Fbxo11	3.92323e-16	0.451609	1.74552e-11
Mllt6	1.12805e-06	0.267469	0.0501892			Sp1	3.93679e-16	0.452225	1.75156e-11
Uba52rt	1.19529e-06	-0.363721	0.0531807			AW046200	4.11806e-16	1.32814	1.83221e-11
Nbeal2	1.20191e-06	0.294974	0.0534752			Arrdc1	4.14365e-16	0.702425	1.84359e-11
Tnfaip1	1.24718e-06	0.855112	0.0554893			Septin1	4.40669e-16	0.366348	1.96063e-11
Gm43112	1.25756e-06	1.8647	0.0559513			Wac	4.54796e-16	0.420248	2.02348e-11
Rpl12	1.27201e-06	-0.485317	0.0565944			Kri1	4.66228e-16	0.821608	2.07434e-11
Sypl1	1.28826e-06	-0.448803	0.0573174			Dleu2	4.70134e-16	0.380679	2.09172e-11
ENSMUSG00000129177	1.29766e-06	1.12663	0.0577356			Gtf2f2	4.73175e-16	0.756171	2.10525e-11
Megf9	1.31244e-06	0.828964	0.058393			Gdi2	4.75846e-16	0.489833	2.11713e-11
Plce1	1.32348e-06	1.43503	0.0588841			Ptbp1	4.78127e-16	0.624229	2.12728e-11
ENSMUSG00000127057	1.32732e-06	-1.41377	0.0590552			Stard3	4.80571e-16	0.826083	2.13816e-11
Rad51	1.33291e-06	-1.39237	0.0593039			Dad1	4.81576e-16	0.533694	2.14263e-11
Dse	1.38811e-06	0.430582	0.0617598			Rpl18	4.81892e-16	0.496105	2.14403e-11
Cpt1a	1.44138e-06	-0.354024	0.0641298			Rhbdf2	4.8354e-16	1.12774	2.15137e-11
Ogt	1.44145e-06	-0.20775	0.064133			Fbxw11	5.05765e-16	0.645914	2.25025e-11
Clptm1	1.44735e-06	0.469921	0.0643956			Ubtf	5.14205e-16	1.02269	2.2878e-11
Irf2bp2	1.484e-06	-0.484795	0.0660261			Sh3glb1	5.21351e-16	0.508325	2.3196e-11
Lmf1	1.55878e-06	0.61432	0.0693532			Megf9	5.25391e-16	1.39124	2.33757e-11
Nfe2l2	1.57398e-06	0.45425	0.0700297			Hcls1	5.37534e-16	0.499324	2.3916e-11
Kif15	1.57439e-06	-0.941045	0.0700476			Fbxo31	5.54608e-16	1.21321	2.46756e-11
Bbc3	1.6101e-06	0.795253	0.0716365			Prr14l	5.55071e-16	0.433355	2.46962e-11
Gm2788	1.622e-06	-1.23533	0.0721661			Ncoa3	5.64731e-16	0.608436	2.5126e-11
Pmepa1	1.62434e-06	1.36701	0.0722699			Jarid2	5.68755e-16	0.479333	2.53051e-11
Bin2	1.643e-06	0.19838	0.0731003			Sars1	5.70605e-16	0.964307	2.53874e-11
Rps23	1.66884e-06	-0.340768	0.0742498			Npc2	5.77401e-16	0.537797	2.56897e-11
Gm13449	1.66911e-06	-1.10822	0.0742622			Dda1	5.78171e-16	0.966663	2.5724e-11
Ndc80	1.76011e-06	-1.13141	0.0783109			Cyld	5.99453e-16	0.496716	2.66709e-11
Cept1	1.84283e-06	-0.41097	0.081991			Rhoa	6.00583e-16	0.394217	2.67211e-11
Rassf5	1.8508e-06	-0.320153	0.0823459			Zup1	6.28436e-16	0.563755	2.79604e-11
Gm42047	1.85906e-06	-1.64583	0.0827132			Eif4a1	6.31589e-16	0.573883	2.81007e-11
E2f7	1.8946e-06	-1.77593	0.0842945			Rsbn1l	6.38007e-16	0.437183	2.83862e-11
Nradd	1.89885e-06	1.00289	0.0844838			Nab2	6.38187e-16	1.13175	2.83942e-11
4833420G17Rik	1.92618e-06	-0.35226	0.0856996			Mapre1	6.41905e-16	0.539968	2.85596e-11
mt-Atp8	1.93909e-06	-0.237319	0.0862739			Ppp1r15b	6.44972e-16	0.521613	2.86961e-11
Lpxn	1.96499e-06	-0.744833	0.0874261			Gm39150	6.48561e-16	1.47914	2.88558e-11
ENSMUSG00000140143	1.96531e-06	-0.668907	0.0874406			Kdm6b	6.49665e-16	0.859962	2.89049e-11
Csnk1a1	1.98549e-06	-0.221355	0.0883386			Farp1	6.60769e-16	0.593361	2.9399e-11
A930007I19Rik	2.01104e-06	-1.16683	0.0894752			2610037D02Rik	7.12064e-16	0.714429	3.16811e-11
Ddx39b	2.02419e-06	-0.239082	0.0900601			Polr2a	7.23951e-16	0.467416	3.221e-11
Gm44148	2.03742e-06	0.482776	0.0906488			Mcmbp	7.31937e-16	0.508075	3.25653e-11
Per3	2.04249e-06	1.12106	0.0908746			Errfi1	7.45226e-16	1.07782	3.31566e-11
Hells	2.07306e-06	-0.855658	0.0922347			AI467606	7.78887e-16	0.525595	3.46542e-11
Patj	2.11391e-06	-0.765339	0.0940523			Anp32a	7.87525e-16	0.570492	3.50386e-11
Bcl2l11	2.15425e-06	-0.34658	0.0958467			ENSMUSG00000121500	8.24687e-16	1.04031	3.6692e-11
Slc17a9	2.18073e-06	-0.699749	0.097025			Dcps	8.55443e-16	1.05901	3.80604e-11
Gm35037	2.19091e-06	-1.563	0.0974778			Opa1	8.56346e-16	0.62428	3.81006e-11
Dpp4	2.19903e-06	-1.60803	0.097839			Pnrc2	8.69071e-16	0.544798	3.86667e-11
Cul3	2.2056e-06	-0.266296	0.0981315			Ubxn7	8.83741e-16	0.565444	3.93194e-11
Lrrc58	2.20964e-06	0.243593	0.0983111			Gng12	8.93334e-16	0.931978	3.97462e-11
Plekhn1	2.22568e-06	1.01854	0.0990251			Clasp1	8.96112e-16	0.579965	3.98698e-11
Kif22	2.24547e-06	-1.23225	0.0999056			Lemd3	9.04454e-16	0.782847	4.0241e-11
Raver2	2.258e-06	-1.40218	0.100463			Nkg7	9.13243e-16	0.291494	4.0632e-11
Gipc2	2.36566e-06	-1.45681	0.105253			Pdlim5	9.25298e-16	0.567377	4.11684e-11
Smarca2	2.47317e-06	0.271444	0.110036			Hdac1	1.03221e-15	0.534544	4.59251e-11
Qprt	2.4772e-06	0.636694	0.110215			Ergic3	1.04314e-15	0.653501	4.64114e-11
Crybg1	2.51452e-06	0.314596	0.111876			Smad2	1.05484e-15	0.646611	4.6932e-11
Rac1	2.65231e-06	-0.312305	0.118007			Bfar	1.05867e-15	0.553416	4.71025e-11
ENSMUSG00000136480	2.67469e-06	-0.993006	0.119002			Ctbp1	1.06638e-15	0.690761	4.74455e-11
Mlec	2.67922e-06	-0.338697	0.119204			Zmym4	1.11531e-15	0.644964	4.96224e-11
Tmem245	2.70549e-06	0.384208	0.120373			Nr1h2	1.1204e-15	0.735217	4.98488e-11
Exoc6b	2.77478e-06	0.435168	0.123456			Baz1b	1.15085e-15	0.47846	5.12035e-11
Ppp1r15a	2.78464e-06	-0.770578	0.123894			Prpf38b	1.16222e-15	0.460914	5.17094e-11
Mastl	2.8096e-06	-1.61878	0.125005			Sos2	1.17449e-15	0.470103	5.22555e-11
Rasgef1b	2.81307e-06	0.897378	0.125159			Kmt2a	1.18632e-15	0.368144	5.2782e-11
Gprin3	2.84129e-06	-0.326132	0.126415			Anapc16	1.23499e-15	0.767669	5.49472e-11
Rad51b	2.85602e-06	-0.729339	0.12707			Tubb4b	1.24353e-15	0.753182	5.53273e-11
Suz12	2.85621e-06	-0.320044	0.127078			Aven	1.24978e-15	0.864519	5.56054e-11
Ccni	2.85642e-06	-0.385874	0.127088			Btg2	1.29898e-15	0.379696	5.7794e-11
Safb	2.86243e-06	0.458608	0.127355			Kit	1.35726e-15	-2.31447	6.0387e-11
Brf1	2.92167e-06	0.432479	0.129991			Btrc	1.36738e-15	0.73743	6.08376e-11
Igf1r	2.93958e-06	-1.17766	0.130788			Sys1	1.39511e-15	0.91549	6.20713e-11
Sun2	2.94876e-06	-0.205354	0.131196			Wsb2	1.41505e-15	0.91648	6.29586e-11
Camk4	2.94928e-06	-1.34349	0.131219			Tafa3	1.4393e-15	1.67828	6.40372e-11
Lrp6	2.96976e-06	0.315505	0.13213			Mtmr12	1.45797e-15	0.478321	6.4868e-11
1700025G04Rik	3.00387e-06	0.222541	0.133648			Micu2	1.47946e-15	0.526564	6.58241e-11
Nudcd3	3.03789e-06	0.347119	0.135162			Sf3b1	1.48989e-15	0.364159	6.6288e-11
ENSMUSG00000129191	3.0649e-06	1.11173	0.136364			5430405H02Rik	1.53647e-15	0.761239	6.83606e-11
Nufip2	3.12068e-06	0.212067	0.138845			Chchd3	1.55471e-15	0.518061	6.91721e-11
Rps5	3.12288e-06	-0.265208	0.138943			Lmo4	1.56315e-15	0.665005	6.95475e-11
Gnas	3.1407e-06	0.123499	0.139736			Ppp6r3	1.60943e-15	0.442279	7.16068e-11
Cerox1	3.14285e-06	1.80285	0.139832			Ssh2	1.64745e-15	-0.154391	7.32985e-11
Lrrfip1	3.16339e-06	0.18981	0.140745			Usp4	1.67944e-15	0.606281	7.47217e-11
Cyth1	3.19951e-06	0.295934	0.142352			Ndfip1	1.68418e-15	0.419452	7.49325e-11
ENSMUSG00000142790	3.21207e-06	-0.711723	0.142911			Txndc11	1.69013e-15	0.64838	7.51972e-11
Pals2	3.22557e-06	0.41523	0.143512			Acbd5	1.70497e-15	0.684954	7.58577e-11
Stau2	3.23383e-06	1.20432	0.143879			Aftph	1.72952e-15	0.443702	7.69498e-11
Ncaph	3.32981e-06	-1.36626	0.14815			Adgrg5	1.73712e-15	0.802951	7.72879e-11
Samd13	3.34039e-06	-1.08147	0.148621			Arhgap31	1.77861e-15	1.03175	7.9134e-11
Slc30a1	3.38461e-06	0.653515	0.150588			Stk38	1.80021e-15	0.433033	8.00951e-11
A430072P03Rik	3.39851e-06	1.56615	0.151207			Srsf10	1.83668e-15	0.573145	8.17175e-11
Adam10	3.40162e-06	-0.25967	0.151345			Tacc1	1.84466e-15	0.389202	8.20728e-11
Tram1	3.40267e-06	-0.218338	0.151392			Arap3	1.85828e-15	-1.67324	8.26784e-11
ENSMUSG00000143256	3.406e-06	-0.880515	0.15154			Metrnl	1.86923e-15	1.17891	8.31659e-11
ENSMUSG00000128894	3.48676e-06	1.0304	0.155133			Fkbp15	1.91511e-15	0.618163	8.52073e-11
Fam53b	3.49924e-06	0.380247	0.155688			Tspan5	1.92115e-15	0.578161	8.54757e-11
Pym1	3.57681e-06	-0.813822	0.15914			Slc38a10	2.0483e-15	0.590779	9.11331e-11
BC035044	3.6705e-06	-0.454826	0.163308			Ano6	2.11971e-15	0.650307	9.43103e-11
Man1c1	3.73208e-06	-0.60975	0.166048			Itch	2.1339e-15	0.39808	9.49416e-11
Rps6ka3	3.75755e-06	-0.218471	0.167181			Rara	2.17385e-15	0.718961	9.67191e-11
Ubac2	3.86945e-06	0.236627	0.17216			Akap9	2.31925e-15	0.478232	1.03188e-10
Tpr	3.94914e-06	-0.205151	0.175705			Slc44a2	2.32816e-15	0.366208	1.03584e-10
Mfng	3.95581e-06	-0.501087	0.176002			Rac2	2.38066e-15	0.34213	1.0592e-10
Tgfbr3	3.96158e-06	-1.11776	0.176259			Rnf115	2.43962e-15	0.558037	1.08544e-10
Cfap77	4.01153e-06	0.857225	0.178481			Emc7	2.46836e-15	0.770355	1.09822e-10
Idua	4.02616e-06	-0.898176	0.179132			Ap1b1	2.53493e-15	0.729131	1.12784e-10
R3hdm4	4.04538e-06	0.425312	0.179987			Serpina3g	2.55406e-15	-1.20577	1.13635e-10
Acsl5	4.21296e-06	-0.353476	0.187443			Htt	2.56621e-15	0.726687	1.14176e-10
Rps29	4.21722e-06	-0.335384	0.187632			Gatad2b	2.60991e-15	0.467615	1.1612e-10
Gbp3	4.21802e-06	-1.13298	0.187668			Gigyf1	2.61495e-15	0.499844	1.16344e-10
Fcrl6	4.26742e-06	1.5024	0.189866			Ppp1r9b	2.62454e-15	0.466097	1.16771e-10
Cmklr1	4.31112e-06	0.494243	0.19181			Rpl17	2.63061e-15	0.438358	1.17041e-10
Hip1r	4.34056e-06	-0.462837	0.19312			Cd72	2.66303e-15	0.623563	1.18483e-10
Tbc1d30	4.399e-06	0.610823	0.19572			Atp8b2	2.68837e-15	0.568548	1.19611e-10
4930447F24Rik	4.43074e-06	1.37431	0.197133			1700028E10Rik	2.69394e-15	0.745324	1.19859e-10
Fam78b	4.44714e-06	0.50261	0.197862			Wnk1	2.7193e-15	0.347435	1.20987e-10
Ccnl1	4.52632e-06	-0.264207	0.201385			Smarca4	2.76385e-15	0.575646	1.22969e-10
Rnf169	4.55192e-06	0.294461	0.202524			Mag	2.80241e-15	0.955989	1.24685e-10
Stk26	4.6251e-06	-0.463372	0.20578			Pafah1b1	2.83149e-15	0.366474	1.25979e-10
Usp3	4.63606e-06	0.227408	0.206268			Wipf2	2.96067e-15	0.574667	1.31726e-10
Nin	4.65154e-06	-0.303813	0.206956			Nudt7	2.9856e-15	1.09931	1.32835e-10
Depdc1a	4.73327e-06	-1.24163	0.210593			Ptges3	3.01851e-15	0.776217	1.343e-10
Tagln2	4.91682e-06	-0.257876	0.218759			Gnb1	3.03817e-15	0.389312	1.35174e-10
Pgk1	4.95815e-06	-0.573525	0.220598			Med27	3.06209e-15	0.865806	1.36239e-10
Syk	4.98601e-06	0.194742	0.221838			Mbnl2	3.08914e-15	0.420511	1.37442e-10
Uba7	5.12876e-06	-0.478832	0.228189			Mast3	3.10447e-15	0.780367	1.38124e-10
Serpinb9	5.14111e-06	-0.226737	0.228738			Lzts1	3.13675e-15	0.944056	1.3956e-10
Gm11613	5.21004e-06	0.72995	0.231805			Atp9b	3.18467e-15	0.494244	1.41692e-10
Casp2	5.21739e-06	-0.49633	0.232132			Slfn2	3.23523e-15	-1.80745	1.43942e-10
ENSMUSG00000121784	5.21817e-06	-0.69288	0.232167			Akt2	3.26197e-15	0.582004	1.45132e-10
5031425E22Rik	5.22129e-06	0.376518	0.232306			Cers5	3.27093e-15	0.686124	1.4553e-10
Hexb	5.40646e-06	-0.435559	0.240544			P4hb	3.29625e-15	0.541642	1.46657e-10
Rad54b	5.40702e-06	-1.44969	0.240569			Rps7	3.49057e-15	0.574995	1.55302e-10
ENSMUSG00000143782	5.45332e-06	1.56938	0.242629			Map4k3	3.60913e-15	1.01011	1.60577e-10
Cd3d	5.47763e-06	-1.58126	0.243711			Gm11613	3.63255e-15	1.4224	1.6162e-10
Bora	5.50673e-06	-1.00798	0.245005			ENSMUSG00000123116	3.64407e-15	0.665678	1.62132e-10
Hipk1	5.59248e-06	-0.292898	0.24882			Xiap	3.6572e-15	0.461223	1.62716e-10
Fcho1	5.63556e-06	0.328039	0.250737			Serpinb6a	3.69285e-15	0.713735	1.64302e-10
Hace1	5.69237e-06	0.395756	0.253265			Rbm26	3.73239e-15	0.501829	1.66062e-10
Ppp2ca	5.79562e-06	-0.251796	0.257859			Ppp6r2	3.83846e-15	0.745185	1.70781e-10
ENSMUSG00000140244	6.03433e-06	-0.957217	0.268479			Gm26510	3.92158e-15	0.641206	1.74479e-10
Prkacb	6.07611e-06	-0.207817	0.270338			Zfp652	3.94338e-15	0.414696	1.75449e-10
Spag5	6.10235e-06	-1.22499	0.271506			Atf2	4.02841e-15	0.51188	1.79232e-10
Sec24a	6.19346e-06	-0.37002	0.27556			ENSMUSG00000123771	4.16165e-15	0.890071	1.8516e-10
Ankrd13a	6.21026e-06	-0.281659	0.276307			Snrk	4.19109e-15	0.672335	1.8647e-10
Ncor2	6.29442e-06	-0.597892	0.280051			Ppp2cb	4.21242e-15	0.614059	1.87419e-10
Dnah8	6.49703e-06	0.36603	0.289066			S100a10	4.30685e-15	0.429949	1.9162e-10
Crlf3	6.61444e-06	-0.253295	0.29429			Stx2	4.33952e-15	1.5425	1.93074e-10
Socs7	6.61638e-06	0.514963	0.294376			Srbd1	4.44094e-15	0.803712	1.97586e-10
Tm9sf3	6.63192e-06	-0.244731	0.295068			Nomo1	4.48782e-15	0.929933	1.99672e-10
Cyba	6.74963e-06	0.281495	0.300305			Relch	4.49754e-15	0.42414	2.00104e-10
Oma1	7.08606e-06	-0.486496	0.315273			Rad9a	4.54836e-15	1.19841	2.02366e-10
Tm9sf4	7.89237e-06	0.526357	0.351147			Foxj2	4.69282e-15	0.618334	2.08793e-10
Mapre2	7.94237e-06	-0.320636	0.353372			Btaf1	4.8746e-15	0.594031	2.16881e-10
Slc23a2	8.19e-06	0.542689	0.36439			Atxn10	4.94172e-15	0.740678	2.19867e-10
Dixdc1	8.62152e-06	-1.68348	0.383588			Ctsc	4.97282e-15	0.397441	2.21251e-10
Gpi1	8.70575e-06	-0.375934	0.387336			Tmem30a	5.2434e-15	0.392437	2.3329e-10
Rcbtb1	8.74458e-06	0.532508	0.389064			Tasor2	5.30822e-15	0.542169	2.36173e-10
Rpl27a	9.01254e-06	-0.356585	0.400986			Mpnd	5.4129e-15	1.16219	2.40831e-10
Metrnl	9.10661e-06	0.689106	0.405171			Aatf	5.42727e-15	0.797191	2.4147e-10
A930006K02Rik	9.27143e-06	-0.819099	0.412505			Ddx6	5.49796e-15	0.373283	2.44615e-10
Armc9	9.30028e-06	0.646273	0.413788			Marchf6	5.54124e-15	0.448486	2.46541e-10
Dcun1d2	9.31088e-06	0.539332	0.41426			Tbc1d5	5.6124e-15	0.394934	2.49707e-10
Nnt	9.3599e-06	0.507903	0.416441			Cdc123	5.68206e-15	0.809328	2.52806e-10
Fbxo17	9.61286e-06	0.639786	0.427695			Actn4	5.86718e-15	0.500227	2.61043e-10
Tpt1	9.70191e-06	-0.351962	0.431657			Phf20	5.89654e-15	0.590811	2.62349e-10
Fndc3a	9.76244e-06	0.293574	0.43435			H13	5.98273e-15	0.517875	2.66184e-10
Lamp1	9.78242e-06	-0.400414	0.435239			Por	6.06893e-15	0.652345	2.70019e-10
Atp2a3	9.87159e-06	0.125354	0.439207			Arf6	6.07183e-15	0.479569	2.70148e-10
Ezh2	9.92122e-06	-0.457776	0.441415			Tspan32	6.17384e-15	0.642013	2.74686e-10
Cracdl	9.96384e-06	-1.54266	0.443311			Ash1l	6.32979e-15	0.375282	2.81625e-10
Efhd2	9.98301e-06	-0.201933	0.444164			Sema4d	6.37608e-15	0.370304	2.83685e-10
Pou5f2	1.00147e-05	1.11005	0.445575			Ppig	6.61086e-15	0.435103	2.9413e-10
Tnik	1.00474e-05	0.169046	0.447029			Ensa	6.63045e-15	0.806264	2.95002e-10
Ncoa1	1.01953e-05	0.269784	0.453611			Lamc1	6.71244e-15	1.85742	2.9865e-10
Vav3	1.02702e-05	-0.357502	0.456942			Rbm5	6.75089e-15	0.392203	3.0036e-10
Eef1b2	1.03393e-05	-0.336469	0.460014			F730311O21Rik	6.78113e-15	1.11899	3.01706e-10
Lrp1	1.03402e-05	1.10393	0.460055			Cdc37l1	6.80975e-15	0.544513	3.02979e-10
Gm2a	1.0486e-05	0.597321	0.466543			Rab40c	6.90863e-15	0.750636	3.07379e-10
Depdc1b	1.04957e-05	-1.05921	0.466976			Rtf1	7.42444e-15	0.520156	3.30328e-10
ENSMUSG00000138770	1.05198e-05	-1.31384	0.468046			Rexo1	7.58907e-15	1.11143	3.37653e-10
Gm36756	1.05366e-05	0.902048	0.468794			Galnt7	7.74366e-15	0.474336	3.44531e-10
Rab3d	1.06403e-05	-0.724951	0.473407			Tcof1	7.87623e-15	0.667408	3.50429e-10
Mfsd10	1.06881e-05	-0.693015	0.475534			Foxk1	7.97107e-15	0.732911	3.54649e-10
Slc25a3	1.07147e-05	-0.228672	0.476718			Ilrun	7.97944e-15	0.601135	3.55021e-10
Ifih1	1.07503e-05	-0.956514	0.478302			Zfp568	7.97947e-15	0.857606	3.55022e-10
Fkbp3	1.07584e-05	-0.540293	0.478661			Lncpint	7.97979e-15	0.438599	3.55037e-10
Aim2	1.08617e-05	0.478785	0.48326			Rnf187	8.12286e-15	0.635076	3.61402e-10
Dok2	1.09202e-05	0.250419	0.485859			Slc10a7	8.26664e-15	0.613831	3.67799e-10
Grm4	1.12297e-05	1.33989	0.49963			Kif2a	8.30612e-15	0.602536	3.69556e-10
Kdm6a	1.12899e-05	-0.266958	0.502309			Tardbp	8.34285e-15	0.436617	3.7119e-10
Rps14	1.1447e-05	-0.31253	0.509302			Rab4b	8.34835e-15	0.707902	3.71435e-10
Psmb9	1.16086e-05	-0.385201	0.516489			Ezr	8.35312e-15	0.410004	3.71647e-10
Sec11c	1.17123e-05	-0.330406	0.521104			Slc25a12	8.3944e-15	0.562303	3.73484e-10
Ilk	1.17324e-05	-0.410647	0.521999			Ppp4c	8.42135e-15	0.593663	3.74683e-10
Wwp1	1.197e-05	-0.355577	0.532569			Gm57852	8.70488e-15	0.994951	3.87298e-10
Ppp6r2	1.20267e-05	0.460841	0.535093			Grhl3	8.74431e-15	3.28914	3.89052e-10
Gpsm2	1.21218e-05	-1.63407	0.539322			Diaph2	8.76857e-15	0.376482	3.90131e-10
Uvrag	1.25516e-05	0.334222	0.558446			Irag2	8.80283e-15	0.546554	3.91655e-10
Smarcc1	1.27298e-05	-0.346237	0.566375			Fryl	9.04362e-15	0.337853	4.02369e-10
Fam222b	1.28431e-05	0.570482	0.571416			Sfswap	9.13472e-15	0.518832	4.06422e-10
Tor1aip1	1.2945e-05	-0.293084	0.57595			Mapre2	9.20007e-15	0.55986	4.0933e-10
Irf7	1.30101e-05	-0.499149	0.578845			Ppp1r12b	9.22716e-15	0.716259	4.10535e-10
Snx6	1.31602e-05	0.394424	0.585525			Tob2	9.4653e-15	0.66633	4.2113e-10
Eed	1.34431e-05	0.401086	0.598112			Gimap3	9.79327e-15	-0.461506	4.35722e-10
Lncbate6	1.34514e-05	0.925848	0.598478			Mknk2	9.80846e-15	0.393354	4.36398e-10
Filip1l	1.34598e-05	-0.669224	0.598855			Ints6	9.93079e-15	0.556624	4.41841e-10
Cenpj	1.37046e-05	-0.765061	0.609745			Ppp2r5e	9.95124e-15	0.556564	4.42751e-10
Psap	1.3988e-05	0.156117	0.622353			Mcl1	9.9629e-15	0.400663	4.43269e-10
Grk2	1.39996e-05	-0.207901	0.622869			Klrb1f	1.01038e-14	-0.796042	4.4954e-10
Rhob	1.40186e-05	-0.592496	0.623717			Sdccag8	1.04047e-14	0.591074	4.62925e-10
Rac3	1.4072e-05	1.27587	0.626089			Cd38	1.06554e-14	0.618066	4.74079e-10
Fam78a	1.40989e-05	-0.592042	0.627288			Ccnt1	1.0716e-14	0.453915	4.76775e-10
Gpat4	1.42639e-05	0.50425	0.634629			Large1	1.07717e-14	0.827427	4.79256e-10
Aoah	1.43479e-05	-0.140711	0.638365			Zbtb1	1.10106e-14	0.618345	4.89886e-10
Dck	1.43834e-05	-0.889473	0.639946			Arf1	1.10139e-14	0.399491	4.90032e-10
Ak3	1.44376e-05	0.339286	0.642359			Kdm3b	1.10545e-14	0.521087	4.91837e-10
Mfge8	1.48434e-05	0.667056	0.660414			Mphosph8	1.11961e-14	0.739228	4.98138e-10
Zfhx2	1.48599e-05	-0.442396	0.661147			Ccdc88a	1.13504e-14	0.66294	5.05003e-10
Prr11	1.48711e-05	-1.37566	0.661645			Bbip1	1.17698e-14	0.930835	5.23661e-10
Large1	1.49437e-05	0.526913	0.664876			Malt1	1.18136e-14	0.334393	5.25613e-10
Rexo5	1.51715e-05	-0.756027	0.675011			Eri3	1.21579e-14	0.763816	5.4093e-10
Insl6	1.521e-05	1.14318	0.676724			Gan	1.24144e-14	0.948603	5.52341e-10
Odad1	1.5459e-05	1.23249	0.687803			Mysm1	1.25429e-14	0.54686	5.58056e-10
Oxr1	1.56635e-05	0.204347	0.6969			Ptger4	1.25984e-14	0.673996	5.60527e-10
Hycc1	1.58076e-05	0.373151	0.703312			Atxn2	1.30173e-14	0.824784	5.79164e-10
Dhx40	1.60003e-05	-0.566333	0.711885			Secisbp2l	1.31011e-14	0.610032	5.82896e-10
Runx3	1.6134e-05	-0.212932	0.717834			Yme1l1	1.3286e-14	0.454348	5.91121e-10
Gcn1	1.6149e-05	0.518025	0.718501			Mtor	1.33001e-14	0.872845	5.91749e-10
Zfp950	1.61917e-05	0.291582	0.720399			Armc9	1.34655e-14	1.0405	5.99106e-10
Lair1	1.61969e-05	-0.641858	0.720634			Rnf149	1.36233e-14	1.09452	6.0613e-10
Clk1	1.62487e-05	-0.199097	0.722935			Drap1	1.40985e-14	0.678267	6.27268e-10
Gm36287	1.62838e-05	-1.18524	0.724499			Rab10	1.42714e-14	0.404454	6.34964e-10
Khnyn	1.64233e-05	-0.327024	0.730706			Tbc1d12	1.43979e-14	0.905461	6.40591e-10
Rasl12	1.6626e-05	-0.405145	0.739726			Sec11a	1.52048e-14	0.558679	6.76493e-10
H2ax	1.66983e-05	-0.811403	0.742943			Esco1	1.52748e-14	0.556719	6.79607e-10
Fmnl1	1.67041e-05	0.171879	0.743199			Arpc2	1.54083e-14	0.335268	6.85548e-10
Dnajb2	1.69608e-05	1.12083	0.754622			Tgfb1	1.54564e-14	0.6781	6.87684e-10
Itgb3	1.72994e-05	-1.0579	0.769686			Lipa	1.54809e-14	0.746806	6.88774e-10
Trim30a	1.74716e-05	-0.284661	0.777344			Dnmt1	1.56039e-14	0.612525	6.9425e-10
Mtdh	1.7595e-05	-0.228274	0.782836			Camta2	1.58685e-14	0.928178	7.0602e-10
Bcorl1	1.77003e-05	0.694224	0.78752			Szrd1	1.64917e-14	0.784951	7.33747e-10
Rps28	1.78379e-05	-0.500574	0.793642			Ssr2	1.67064e-14	0.824167	7.43302e-10
Tmppe	1.83408e-05	1.07525	0.816017			Gfpt1	1.67733e-14	0.75846	7.46278e-10
Traf3ip1	1.84669e-05	0.953658	0.82163			Mthfd1l	1.69615e-14	0.613619	7.54653e-10
Ahdc1	1.85173e-05	0.458388	0.823873			Fbxo42	1.70875e-14	0.745117	7.60259e-10
Oasl2	1.85493e-05	-1.55724	0.825296			Ccdc82	1.75001e-14	0.573889	7.78614e-10
Sema4b	1.85692e-05	0.769627	0.82618			Ybx1	1.75756e-14	0.596288	7.81973e-10
Txlnb	1.86772e-05	1.41267	0.830986			Trrap	1.81357e-14	0.707033	8.06892e-10
Wbp1l	1.90011e-05	0.285614	0.845397			Polr2m	1.83346e-14	0.76675	8.15744e-10
Fam151b	1.90442e-05	1.44739	0.847314			Akap8	1.83878e-14	0.461885	8.18111e-10
Asb2	1.93662e-05	-1.48675	0.861642			Rcor1	1.84296e-14	0.538808	8.19969e-10
Gm32688	1.95817e-05	-1.32433	0.871228			Vta1	1.85717e-14	0.592759	8.26291e-10
Polr2e	1.95926e-05	0.606986	0.871712			Upf1	1.88418e-14	0.723283	8.38308e-10
Kcnk10	1.96676e-05	-1.44644	0.875052			Anxa11	1.88495e-14	0.544559	8.3865e-10
Camkmt	1.99113e-05	0.425679	0.885894			Mapk14	1.88681e-14	0.442088	8.39478e-10
Kntc1	2.00108e-05	-1.36505	0.890322			Pim2	1.97202e-14	-1.25435	8.7739e-10
Parvg	2.02635e-05	-0.430608	0.901564			Lims1	1.98333e-14	0.413629	8.82424e-10
Usp40	2.04851e-05	0.541514	0.911423			ENSMUSG00000130286	2.00695e-14	0.763311	8.92933e-10
Cdk5r1	2.09147e-05	1.53178	0.930537			Mapkapk2	2.0677e-14	0.604674	9.19961e-10
Clec2d	2.12614e-05	-0.28588	0.945962			Ggps1	2.09239e-14	0.586212	9.30948e-10
Galnt1	2.12631e-05	-0.241472	0.946038			Fam120b	2.11282e-14	0.506511	9.40035e-10
Sptbn1	2.14488e-05	-0.167991	0.954298			Pag1	2.12019e-14	0.423532	9.43316e-10
Thada	2.14804e-05	-0.389051	0.955705			Larp4b	2.17421e-14	0.424016	9.67349e-10
Erf	2.14824e-05	1.06685	0.955796			Sfi1	2.31911e-14	0.592962	1.03182e-09
Rpl22l1	2.19506e-05	-0.71812	0.976625			Dnm2	2.33591e-14	0.374135	1.03929e-09
ENSMUSG00000124038	2.20501e-05	0.509212	0.981055			Ifi35	2.38052e-14	0.857368	1.05914e-09
Wdr1	2.23725e-05	-0.235653	0.995395			Itpr3	2.43095e-14	0.669425	1.08158e-09
						Phkb	2.45922e-14	0.639247	1.09415e-09
						Asxl1	2.46973e-14	0.494556	1.09883e-09
						Dcun1d1	2.50349e-14	0.697665	1.11385e-09
						Clasp2	2.52657e-14	0.459117	1.12412e-09
						Susd6	2.6118e-14	0.387853	1.16204e-09
						Rangap1	2.64335e-14	0.669686	1.17608e-09
						Aopep	2.67625e-14	0.708072	1.19072e-09
						Ptbp2	2.68595e-14	0.581576	1.19503e-09
						Coro1b	2.6879e-14	1.57359	1.1959e-09
						Phf1	2.68812e-14	0.547876	1.196e-09
						Cdk17	2.69466e-14	0.357412	1.19891e-09
						Rprd2	2.7078e-14	0.543708	1.20476e-09
						Bicra	2.75368e-14	0.507475	1.22517e-09
						Raf1	2.78419e-14	0.611587	1.23874e-09
						Smc3	2.79941e-14	0.491539	1.24551e-09
						Rab8b	2.84175e-14	0.443438	1.26435e-09
						Sipa1l2	2.84982e-14	1.17209	1.26794e-09
						Kpna3	2.88994e-14	0.67272	1.28579e-09
						Sec23a	2.91673e-14	0.860445	1.29771e-09
						Prpf6	2.93938e-14	0.628641	1.30779e-09
						Rps19	2.98329e-14	0.938731	1.32733e-09
						Taf15	2.99595e-14	0.36634	1.33296e-09
						Smchd1	2.99714e-14	0.388286	1.33349e-09
						Thrap3	2.99922e-14	0.373068	1.33441e-09
						Usp15	3.02074e-14	0.472717	1.34399e-09
						Usp40	3.13159e-14	0.89542	1.39331e-09
						Fermt3	3.1518e-14	0.416307	1.4023e-09
						Nisch	3.19783e-14	0.479858	1.42278e-09
						Pced1b	3.25657e-14	0.37361	1.44891e-09
						Synrg	3.27626e-14	0.508953	1.45767e-09
						1700025G04Rik	3.29399e-14	0.35294	1.46556e-09
						Limk1	3.32585e-14	0.762342	1.47974e-09
						Mapk6	3.43526e-14	0.563965	1.52842e-09
						Tmed9	3.53614e-14	0.500859	1.5733e-09
						Socs4	3.61727e-14	0.516386	1.6094e-09
						A330023F24Rik	3.67658e-14	0.643539	1.63578e-09
						Llgl2	3.95591e-14	1.0703	1.76006e-09
						Cdkal1	3.98403e-14	0.52463	1.77258e-09
						Colgalt1	3.98938e-14	0.452355	1.77495e-09
						Srsf1	4.05783e-14	0.501023	1.80541e-09
						Hnrnpul1	4.05791e-14	0.404209	1.80544e-09
						Sugt1	4.09913e-14	0.636031	1.82379e-09
						Slc12a6	4.29825e-14	0.357982	1.91238e-09
						Asxl2	4.36381e-14	0.396029	1.94155e-09
						ENSMUSG00000121976	4.42649e-14	1.5578	1.96943e-09
						Rc3h2	4.44085e-14	0.533699	1.97582e-09
						Arhgap25	4.52712e-14	0.409237	2.01421e-09
						Pi4ka	4.55141e-14	0.442862	2.02502e-09
						Ube2w	4.62099e-14	0.657452	2.05597e-09
						Tmem200a	4.6958e-14	2.08982	2.08925e-09
						Mgat1	4.7502e-14	0.594576	2.11346e-09
						Coro7	4.76165e-14	0.440813	2.11855e-09
						Pcnt	4.8332e-14	0.777249	2.15039e-09
						Mapk9	4.88031e-14	0.692749	2.17135e-09
						Uggt1	4.9255e-14	0.470676	2.19146e-09
						H3f3a	4.93024e-14	0.398551	2.19356e-09
						Arid2	5.00974e-14	0.518646	2.22893e-09
						Dennd6a	5.07066e-14	0.572663	2.25604e-09
						Copa	5.11536e-14	0.431386	2.27593e-09
						Mob1a	5.22134e-14	0.478729	2.32308e-09
						Rer1	5.33415e-14	0.61392	2.37327e-09
						Mfhas1	5.54067e-14	0.715198	2.46515e-09
						Cdk2ap2	5.58759e-14	0.70912	2.48603e-09
						Asap2	5.69107e-14	0.623405	2.53207e-09
						Tm6sf1	5.84052e-14	0.332906	2.59856e-09
						Zdhhc18	5.8468e-14	0.385885	2.60136e-09
						Gm2a	6.13048e-14	0.975294	2.72757e-09
						Ostf1	6.18039e-14	0.468749	2.74978e-09
						Cbfa2t2	6.52958e-14	0.711917	2.90514e-09
						Zfp609	6.57143e-14	0.845554	2.92376e-09
						Twf2	6.70197e-14	0.770186	2.98184e-09
						Etv6	6.81381e-14	0.442207	3.0316e-09
						Eif4h	6.87536e-14	0.492318	3.05898e-09
						Pum2	7.0432e-14	0.343771	3.13366e-09
						Arhgef1	7.06977e-14	0.338843	3.14548e-09
						Rbm25	7.12862e-14	0.331844	3.17167e-09
						Mta3	7.18334e-14	0.422283	3.19601e-09
						Hnrnpdl	7.21366e-14	0.477014	3.2095e-09
						Klc1	7.49805e-14	0.687227	3.33603e-09
						Hnrnpa1	7.61328e-14	0.518428	3.3873e-09
						4732440D04Rik	7.75112e-14	1.2052	3.44863e-09
						Ube2g2	7.82089e-14	0.806812	3.47967e-09
						Aak1	7.82272e-14	0.355861	3.48049e-09
						Slc4a2	7.85187e-14	0.779696	3.49346e-09
						Smarca2	7.85406e-14	0.380431	3.49443e-09
						Pabpn1	7.95436e-14	0.443518	3.53905e-09
						Samd9l	7.9885e-14	0.346079	3.55424e-09
						Phf14	8.12563e-14	0.421307	3.61525e-09
						Kbtbd11	8.16004e-14	-1.23149	3.63057e-09
						Pitpna	8.23398e-14	0.400783	3.66346e-09
						Rps23	8.39815e-14	0.523469	3.7365e-09
						Cnot2	8.42625e-14	0.539212	3.74901e-09
						Aff4	8.52157e-14	0.61386	3.79142e-09
						Pdpk1	8.58242e-14	0.453868	3.81849e-09
						Pttg1ip	8.58729e-14	0.606021	3.82066e-09
						Zfp182	8.75837e-14	0.594861	3.89678e-09
						Tgoln1	8.82028e-14	0.358963	3.92432e-09
						Ubap2l	8.82161e-14	0.455115	3.92491e-09
						Tmx3	8.90749e-14	0.428881	3.96312e-09
						Nmt2	8.94387e-14	0.70674	3.97931e-09
						A930041C12Rik	9.05569e-14	0.891489	4.02906e-09
						Chfr	9.1248e-14	0.612037	4.0598e-09
						Zfp638	9.16268e-14	0.404944	4.07666e-09
						Npc1	9.38061e-14	0.451815	4.17362e-09
						Ddx50	9.45351e-14	0.547882	4.20605e-09
						ENSMUSG00000142993	9.71382e-14	0.962912	4.32187e-09
						Ttc14	1.0595e-13	0.413411	4.71394e-09
						Ubr5	1.10813e-13	0.466829	4.93029e-09
						L1cam	1.12941e-13	1.06358	5.02496e-09
						Inpp5d	1.15942e-13	0.341857	5.1585e-09
						Cpsf7	1.16705e-13	0.544122	5.19243e-09
						Gm57006	1.24382e-13	1.36636	5.53399e-09
						Map2k4	1.24802e-13	0.588908	5.55267e-09
						Fkbp10	1.2573e-13	1.60742	5.59398e-09
						Cdc14a	1.27043e-13	0.602662	5.65241e-09
						Tango2	1.2833e-13	0.594263	5.70965e-09
						Rps5	1.28375e-13	0.391796	5.71166e-09
						Trip11	1.29801e-13	0.392095	5.77513e-09
						Ap2m1	1.30125e-13	0.531119	5.78951e-09
						Atrx	1.31365e-13	0.328371	5.84469e-09
						Dnajc13	1.31976e-13	0.611426	5.87186e-09
						Dnajb6	1.32547e-13	0.554109	5.89727e-09
						Gpr137b	1.35756e-13	1.11244	6.04006e-09
						Rsrc2	1.36359e-13	0.438047	6.06687e-09
						Rhbdd1	1.39946e-13	0.521448	6.22646e-09
						G0s2	1.42106e-13	2.16916	6.32256e-09
						Dmxl1	1.4651e-13	0.533983	6.51852e-09
						Srsf11	1.46804e-13	0.373919	6.5316e-09
						Smurf1	1.48896e-13	0.894689	6.62466e-09
						Phf23	1.49985e-13	0.899511	6.67313e-09
						Fam204a	1.51913e-13	0.576525	6.7589e-09
						Slc35b2	1.51996e-13	1.28505	6.76262e-09
						Nsd3	1.55806e-13	0.335675	6.93212e-09
						Setd1a	1.56053e-13	1.2162	6.94312e-09
						Acap2	1.60729e-13	0.677857	7.15116e-09
						Abcd1	1.62582e-13	0.738707	7.23362e-09
						Maea	1.67762e-13	0.685108	7.46408e-09
						Cox6a1	1.69502e-13	0.672069	7.54146e-09
						Tnrc18	1.6959e-13	0.643096	7.54539e-09
						Atp2c1	1.69873e-13	0.701255	7.55797e-09
						Amfr	1.70557e-13	0.568265	7.58843e-09
						Slc30a1	1.72585e-13	0.952143	7.67864e-09
						Dennd2b	1.73446e-13	0.653856	7.71695e-09
						Eya3	1.79243e-13	0.566774	7.97488e-09
						Pgls	1.85044e-13	1.4968	8.23298e-09
						Ints6l	1.85905e-13	0.783885	8.2713e-09
						Tbl1x	1.86357e-13	0.447379	8.2914e-09
						Rsbn1	1.90074e-13	0.554162	8.45678e-09
						Ivns1abp	1.95343e-13	0.517781	8.69118e-09
						Mon1a	1.96877e-13	1.13615	8.75944e-09
						Rmnd5a	1.97472e-13	0.482729	8.78594e-09
						Lmbrd1	2.00844e-13	0.541803	8.93596e-09
						Arhgap17	2.08043e-13	0.46729	9.25626e-09
						Yae1d1	2.10614e-13	1.42918	9.37062e-09
						Fam193b	2.16013e-13	0.545596	9.61086e-09
						Otulinl	2.20209e-13	0.337214	9.79754e-09
						Senp5	2.20713e-13	0.630552	9.81995e-09
						Chtop	2.22573e-13	0.508345	9.90273e-09
						Mturn	2.24175e-13	1.17614	9.97397e-09
						Nbeal1	2.25689e-13	0.566669	1.00414e-08
						Syt11	2.30152e-13	0.792044	1.02399e-08
						Dennd5a	2.30578e-13	0.659689	1.02589e-08
						Trim26	2.33277e-13	0.45261	1.0379e-08
						Atxn7l3	2.36439e-13	0.744091	1.05197e-08
						Myl12b	2.39472e-13	0.459429	1.06546e-08
						Afdn	2.42553e-13	0.810265	1.07917e-08
						Gata3	2.42571e-13	0.467697	1.07924e-08
						Crk	2.4974e-13	0.547014	1.11114e-08
						Wscd2	2.50869e-13	1.36017	1.11616e-08
						Ddit4	2.52019e-13	0.982026	1.12128e-08
						Cltc	2.53725e-13	0.382691	1.12887e-08
						Lyn	2.62541e-13	0.407996	1.1681e-08
						Cradd	2.6453e-13	0.67564	1.17695e-08
						Acsl4	2.65335e-13	0.624134	1.18053e-08
						Anxa5	2.68206e-13	1.16794	1.1933e-08
						Stk24	2.69005e-13	0.352363	1.19686e-08
						Eif4ebp2	2.71163e-13	0.370631	1.20646e-08
						Fmnl3	2.7557e-13	0.63893	1.22606e-08
						Ctdspl2	2.76001e-13	0.480763	1.22798e-08
						Tra2a	2.80411e-13	0.350046	1.2476e-08
						Gabarap	2.8425e-13	0.579603	1.26468e-08
						Lin52	2.85375e-13	0.76209	1.26969e-08
						Hacd2	2.99276e-13	0.833085	1.33154e-08
						Prkcq	3.00626e-13	0.304392	1.33754e-08
						Dcp1a	3.02982e-13	0.647172	1.34803e-08
						Kat7	3.05606e-13	0.525135	1.3597e-08
						Vwa8	3.06746e-13	0.419974	1.36478e-08
						Plekha1	3.08232e-13	0.564741	1.37139e-08
						Hdac5	3.10298e-13	1.18982	1.38058e-08
						Mss51	3.19221e-13	1.37094	1.42028e-08
						Ywhah	3.21698e-13	0.488857	1.4313e-08
						Ppip5k2	3.22859e-13	0.795915	1.43646e-08
						Lrrc8a	3.2505e-13	0.995879	1.44621e-08
						Dcaf1	3.26822e-13	0.756342	1.4541e-08
						Pdcd6ip	3.28696e-13	0.389666	1.46244e-08
						Fhip2a	3.28863e-13	0.696108	1.46318e-08
						Virma	3.2913e-13	0.420865	1.46436e-08
						Ino80dos	3.36162e-13	0.696605	1.49565e-08
						Vapa	3.39677e-13	0.603291	1.51129e-08
						Msl1	3.40991e-13	0.424552	1.51714e-08
						Lpin2	3.41292e-13	0.567447	1.51848e-08
						Atosa	3.49495e-13	0.445921	1.55497e-08
						Vegfa	3.49552e-13	1.54362	1.55523e-08
						Arhgap18	3.51615e-13	0.393002	1.5644e-08
						Kdm2a	3.5206e-13	0.350426	1.56639e-08
						Trim37	3.63243e-13	0.823235	1.61614e-08
						Msn	3.65284e-13	0.325012	1.62522e-08
						Itm2c	3.65619e-13	0.637894	1.62671e-08
						Tnpo1	3.66577e-13	0.41051	1.63097e-08
						Scamp2	3.69584e-13	0.629965	1.64435e-08
						Tmx4	3.72254e-13	0.723523	1.65623e-08
						Eno1	3.73594e-13	0.751968	1.6622e-08
						Rpl14	3.78573e-13	0.71856	1.68435e-08
						Herc2	3.82429e-13	0.408714	1.7015e-08
						Trappc8	3.84564e-13	0.395951	1.711e-08
						Il17ra	3.90732e-13	0.358865	1.73845e-08
						Rbm33	3.92838e-13	0.403677	1.74782e-08
						Ranbp3	4.01588e-13	0.644113	1.78674e-08
						Sesn3	4.02622e-13	0.402786	1.79134e-08
						Mblac2	4.09581e-13	0.923273	1.82231e-08
						Cers2	4.10437e-13	0.468373	1.82612e-08
						Hdlbp	4.12092e-13	0.571208	1.83348e-08
						Gm43111	4.13296e-13	2.12068	1.83884e-08
						Phc3	4.14358e-13	0.482751	1.84356e-08
						Nucks1	4.15454e-13	0.488054	1.84844e-08
						Lck	4.42238e-13	0.320207	1.9676e-08
						Srp72	4.47038e-13	0.611951	1.98896e-08
						Fuca2	4.70727e-13	0.512611	2.09436e-08
						Aco2	4.7176e-13	0.549402	2.09895e-08
						Pdgfb	4.74131e-13	0.41739	2.1095e-08
						Tia1	4.75281e-13	0.49432	2.11462e-08
						Tug1	4.80556e-13	0.421781	2.13809e-08
						Iffo2	4.83508e-13	0.792531	2.15122e-08
						Sptlc2	4.88305e-13	0.413389	2.17257e-08
						Dyrk1a	4.91859e-13	0.414083	2.18838e-08
						Ccz1	4.96939e-13	0.656122	2.21098e-08
						Sgk1	5.10379e-13	0.333485	2.27078e-08
						Txlng	5.20808e-13	0.634172	2.31718e-08
						Dpysl2	5.2788e-13	0.648846	2.34864e-08
						Rasa2	5.30229e-13	0.472699	2.3591e-08
						Exoc2	5.46461e-13	0.420613	2.43131e-08
						Tbc1d23	5.47175e-13	0.503026	2.43449e-08
						Amn1	5.53494e-13	0.677037	2.4626e-08
						Cdc73	5.60218e-13	0.502414	2.49252e-08
						Pcmtd1	5.66378e-13	0.416002	2.51993e-08
						Soat2	5.67626e-13	0.572506	2.52548e-08
						Stau1	5.69205e-13	0.57004	2.53251e-08
						Anapc5	5.72828e-13	0.591096	2.54862e-08
						Ank	5.97887e-13	0.683434	2.66012e-08
						Pspc1	6.086e-13	0.662738	2.70778e-08
						Mfap3	6.24705e-13	0.595954	2.77944e-08
						Dhx9	6.25709e-13	0.522626	2.7839e-08
						Mia3	6.3345e-13	0.407719	2.81835e-08
						Nrg4	6.371e-13	1.89744	2.83459e-08
						Tmc8	6.41098e-13	0.429605	2.85237e-08
						Hps3	6.43471e-13	0.705293	2.86293e-08
						Hexa	6.57316e-13	1.22009	2.92453e-08
						Emsy	6.58049e-13	0.463969	2.92779e-08
						Dync1li1	6.73851e-13	0.571112	2.9981e-08
						Gmeb1	6.76915e-13	0.632017	3.01173e-08
						1700087I21Rik	6.94232e-13	1.23147	3.08878e-08
						Gbe1	7.19829e-13	0.542224	3.20266e-08
						Bcap31	7.22839e-13	0.529461	3.21605e-08
						Ppp3cc	7.25063e-13	0.31312	3.22595e-08
						Snrpb	7.30112e-13	0.549804	3.24841e-08
						Mfge8	7.33092e-13	0.985162	3.26167e-08
						Dctn4	7.34662e-13	0.652591	3.26866e-08
						Cebpg	7.42711e-13	0.752272	3.30447e-08
						Rab7	7.46512e-13	0.508364	3.32138e-08
						Sec24c	7.46751e-13	0.524721	3.32245e-08
						Npepps	7.54665e-13	0.554715	3.35766e-08
						Psmd14	7.58251e-13	0.485064	3.37361e-08
						Atp6ap1	7.59996e-13	0.434471	3.38138e-08
						Tmco4	7.78907e-13	0.706729	3.46551e-08
						Snx3	7.90023e-13	0.52775	3.51497e-08
						Arl5a	8.00193e-13	0.446676	3.56022e-08
						Nedd4l	8.12703e-13	0.512002	3.61588e-08
						Eif4a2	8.44314e-13	0.371399	3.75652e-08
						Abca1	8.59854e-13	0.508728	3.82566e-08
						Smurf2	8.72843e-13	0.451292	3.88346e-08
						Nap1l4	8.7656e-13	0.467703	3.89999e-08
						Capns1	8.78849e-13	0.508867	3.91017e-08
						Tmbim6	8.95702e-13	0.314883	3.98516e-08
						Cdk16	9.04447e-13	0.999182	4.02407e-08
						Itm2b	9.10402e-13	0.314403	4.05056e-08
						Faf2	9.19897e-13	0.604169	4.09281e-08
						Capn7	9.27079e-13	0.564553	4.12476e-08
						Acss2	9.29565e-13	0.501363	4.13582e-08
						Mia2	9.37038e-13	0.457181	4.16907e-08
						Tram1	9.40683e-13	0.344308	4.18529e-08
						Fkbp4	9.46908e-13	0.946425	4.21298e-08
						Top1	9.57145e-13	0.390837	4.25853e-08
						Plekhb2	9.95381e-13	0.97567	4.42865e-08
						ENSMUSG00000128894	1.00516e-12	1.75651	4.47215e-08
						Zfp809	1.0148e-12	0.665055	4.51504e-08
						Csnk2a2	1.02332e-12	0.618929	4.55297e-08
						Khdc1a	1.03254e-12	0.739601	4.59398e-08
						Tpp1	1.03919e-12	0.594431	4.62355e-08
						Dido1	1.06385e-12	0.509309	4.73329e-08
						Frs2	1.06578e-12	0.625498	4.74187e-08
						Tmem39b	1.06761e-12	1.05431	4.75001e-08
						Il2rg	1.08916e-12	0.316378	4.8459e-08
						Ybx3	1.09184e-12	0.499396	4.85782e-08
						Cab39l	1.09308e-12	0.447711	4.86332e-08
						Sox6	1.10118e-12	-2.02585	4.89938e-08
						Gimap1	1.10655e-12	0.43721	4.92325e-08
						Chic2	1.12901e-12	0.507112	5.02317e-08
						Chmp3	1.14839e-12	0.653153	5.1094e-08
						2310058D17Rik	1.18003e-12	1.12416	5.25019e-08
						Zfp329	1.20473e-12	0.798604	5.36007e-08
						Nf2	1.20882e-12	0.72065	5.37828e-08
						Tmc6	1.21682e-12	0.525944	5.41386e-08
						Ktn1	1.2178e-12	0.46741	5.41823e-08
						Cdyl2	1.22531e-12	0.614636	5.45166e-08
						Zfand6	1.23723e-12	0.447309	5.50467e-08
						Nt5c3	1.24725e-12	0.548239	5.54926e-08
						Atg13	1.27701e-12	0.811516	5.68165e-08
						Srebf1	1.30929e-12	0.748746	5.8253e-08
						Clic1	1.35016e-12	0.405478	6.00713e-08
						Trak1	1.35544e-12	0.577395	6.03064e-08
						Uqcrc1	1.37298e-12	0.940155	6.10867e-08
						Napsa	1.37975e-12	0.939573	6.1388e-08
						Dpy19l1	1.39157e-12	0.42685	6.19139e-08
						Tmem260	1.41525e-12	0.687061	6.29672e-08
						Bcorl1	1.43081e-12	1.09854	6.36596e-08
						Dpp9	1.44251e-12	0.87022	6.41801e-08
						Cand1	1.47225e-12	0.629251	6.55036e-08
						Ubxn4	1.47604e-12	0.395434	6.56721e-08
						Atrn	1.48481e-12	0.59483	6.60622e-08
						Chd8	1.50011e-12	0.365086	6.67429e-08
						Sdhaf2	1.51591e-12	0.76361	6.74461e-08
						Snx12	1.52489e-12	0.661202	6.78455e-08
						Crtc3	1.54689e-12	0.346665	6.88245e-08
						Ttll7	1.54769e-12	2.14653	6.88598e-08
						Atp6v0e	1.5642e-12	0.476535	6.95942e-08
						Syncrip	1.57562e-12	0.391744	7.01023e-08
						Gm16973	1.58682e-12	0.638697	7.06009e-08
						Fam120a	1.58893e-12	0.363832	7.06945e-08
						Gtf2i	1.65963e-12	0.631552	7.38404e-08
						Zdhhc21	1.68439e-12	0.474682	7.49418e-08
						St3gal1	1.69952e-12	0.376783	7.56148e-08
						Tnfsf12	1.72075e-12	0.857986	7.65596e-08
						Pcf11	1.74431e-12	0.445985	7.76077e-08
						Mprip	1.78832e-12	0.569069	7.95659e-08
						Nrbp1	1.81252e-12	0.644939	8.06425e-08
						Kdm5c	1.81904e-12	0.384843	8.09329e-08
						Set	1.83956e-12	0.438834	8.18456e-08
						Tmem234	1.8597e-12	0.427027	8.27417e-08
						Tm9sf3	1.90844e-12	0.371345	8.49104e-08
						Nup98	1.91217e-12	0.47425	8.50765e-08
						Calr	1.91578e-12	0.356788	8.52369e-08
						Alg2	1.92414e-12	0.848996	8.5609e-08
						Ltb	1.92615e-12	-2.18244	8.56981e-08
						Hcst	1.92827e-12	0.622691	8.57927e-08
						Kdm3a	1.94895e-12	0.558606	8.67128e-08
						Cd164	1.95506e-12	0.357899	8.69845e-08
						Zfp787	1.97395e-12	0.975531	8.78249e-08
						Invs	1.98932e-12	0.695145	8.85087e-08
						Nckap1l	1.9932e-12	0.409555	8.86814e-08
						Ptpn4	1.99387e-12	0.321475	8.87113e-08
						Herc3	2.01081e-12	0.422287	8.94648e-08
						Vps13d	2.01175e-12	0.40212	8.95069e-08
						Gadd45g	2.022e-12	1.26973	8.99628e-08
						Arhgef7	2.03874e-12	0.70264	9.07078e-08
						Ncl	2.09932e-12	0.398523	9.34029e-08
						Vti1b	2.1396e-12	0.676547	9.51951e-08
						Paqr7	2.15787e-12	0.846249	9.60081e-08
						Ric8a	2.18549e-12	0.653636	9.72369e-08
						Lnpep	2.19057e-12	0.308839	9.74628e-08
						Thoc2	2.23781e-12	0.330172	9.95645e-08
						ENSMUSG00000125099	2.24062e-12	1.43686	9.96898e-08
						Ptpn11	2.25671e-12	0.563787	1.00405e-07
						Phf12	2.26733e-12	0.420642	1.00878e-07
						Tap2	2.27602e-12	0.499819	1.01264e-07
						Ube2d2a	2.3026e-12	0.452093	1.02447e-07
						Fam111a	2.31051e-12	0.645736	1.02799e-07
						Smg7	2.3519e-12	0.442887	1.04641e-07
						Cdc25b	2.38042e-12	-1.84909	1.0591e-07
						Rfx3	2.38476e-12	0.409611	1.06103e-07
						Atp11c	2.46007e-12	0.532082	1.09453e-07
						Tars3	2.50479e-12	1.60576	1.11443e-07
						Trio	2.54177e-12	0.585666	1.13089e-07
						Rnf216	2.57759e-12	0.400161	1.14682e-07
						Sec63	2.62664e-12	0.452395	1.16864e-07
						Taf3	2.63792e-12	0.493442	1.17366e-07
						Exoc3	2.64745e-12	0.684141	1.1779e-07
						Ndst1	2.68859e-12	0.621285	1.19621e-07
						Midn	2.69656e-12	0.583793	1.19975e-07
						Tent2	2.70569e-12	0.494176	1.20382e-07
						Atxn7l3b	2.74896e-12	0.543169	1.22307e-07
						Ttc3	2.78174e-12	0.521507	1.23765e-07
						Arhgap27	2.80443e-12	0.719715	1.24775e-07
						Sirt1	2.87355e-12	0.6556	1.2785e-07
						Chd6	2.94011e-12	0.434499	1.30811e-07
						Mon2	2.97888e-12	0.437503	1.32536e-07
						Cog4	3.02245e-12	0.594576	1.34475e-07
						Hspa14	3.04116e-12	0.558554	1.35307e-07
						Uhrf2	3.06116e-12	0.437776	1.36197e-07
						Nsd2	3.06372e-12	0.433609	1.36311e-07
						Ncor1	3.06652e-12	0.306759	1.36436e-07
						Spen	3.09197e-12	0.444945	1.37568e-07
						Map4k5	3.19359e-12	0.983436	1.42089e-07
						Meaf6	3.21572e-12	0.936686	1.43074e-07
						Afmid	3.22198e-12	0.751169	1.43352e-07
						Ebp	3.31006e-12	0.827938	1.47271e-07
						Stt3a	3.32903e-12	0.481881	1.48115e-07
						Fam133b	3.34152e-12	0.680137	1.48671e-07
						Ankrd13a	3.35561e-12	0.429466	1.49298e-07
						Sptlc1	3.37444e-12	0.70149	1.50136e-07
						Zfp91	3.44829e-12	0.356759	1.53421e-07
						Kif1c	3.49795e-12	0.726815	1.55631e-07
						Desi2	3.52704e-12	0.580027	1.56925e-07
						Gorasp2	3.6086e-12	0.835096	1.60554e-07
						Cdk8	3.63099e-12	0.676326	1.6155e-07
						Atg5	3.65941e-12	0.688087	1.62814e-07
						Mapkapk3	3.68103e-12	0.863049	1.63776e-07
						Acaca	3.68781e-12	0.663543	1.64078e-07
						Nab1	3.91491e-12	0.437122	1.74182e-07
						Gstcd	3.91522e-12	1.04946	1.74196e-07
						Oga	4.01043e-12	0.334628	1.78432e-07
						Med20	4.04931e-12	0.846134	1.80162e-07
						Ebpl	4.08979e-12	1.16274	1.81963e-07
						Tmem120a	4.11853e-12	1.43575	1.83242e-07
						Atm	4.19716e-12	0.636877	1.8674e-07
						Ugp2	4.22073e-12	0.708683	1.87789e-07
						Ddx10	4.24523e-12	0.541731	1.88879e-07
						Iws1	4.25204e-12	0.489239	1.89182e-07
						Nipal3	4.30283e-12	0.492937	1.91442e-07
						Hs2st1	4.32124e-12	0.77934	1.92261e-07
						3110056K07Rik	4.34567e-12	0.739727	1.93348e-07
						Ms4a6c	4.418e-12	0.399274	1.96566e-07
						Elf2	4.5652e-12	0.386943	2.03115e-07
						Slain2	4.64425e-12	0.548809	2.06632e-07
						Usp25	4.66474e-12	0.345626	2.07544e-07
						Nop56	4.72441e-12	0.626516	2.10199e-07
						Swt1	4.74511e-12	0.557667	2.1112e-07
						Socs1	4.76538e-12	1.08309	2.12021e-07
						Gm2447	4.81495e-12	2.63858	2.14227e-07
						Tango6	4.94894e-12	0.893533	2.20188e-07
						Ewsr1	5.01964e-12	0.409205	2.23334e-07
						Ddb1	5.04241e-12	0.602173	2.24347e-07
						Map3k3	5.05186e-12	0.45336	2.24767e-07
						Ino80	5.05946e-12	0.515173	2.25105e-07
						Utrn	5.17875e-12	0.301523	2.30413e-07
						Ylpm1	5.2043e-12	0.490057	2.3155e-07
						Usf3	5.28189e-12	0.634488	2.35002e-07
						Cnbp	5.30801e-12	0.344402	2.36164e-07
						Srrm1	5.43286e-12	0.3888	2.41719e-07
						Mrpl4	5.47096e-12	0.78422	2.43414e-07
						Prkcd	5.55839e-12	0.552131	2.47304e-07
						Npepl1	5.61065e-12	0.710098	2.49629e-07
						Dock10	5.64812e-12	0.254288	2.51296e-07
						Anp32b	5.70888e-12	0.444718	2.53999e-07
						Fam89b	5.86896e-12	0.960272	2.61122e-07
						Ablim1	5.90033e-12	0.302991	2.62517e-07
						R3hdm4	5.96105e-12	0.506285	2.65219e-07
						Rpl5	5.99634e-12	0.413556	2.66789e-07
						ENSMUSG00000143980	6.0512e-12	0.954139	2.6923e-07
						Lgals3bp	6.12472e-12	-0.680872	2.72501e-07
						Abca2	6.19709e-12	0.384996	2.75721e-07
						Xbp1	6.32356e-12	0.674439	2.81348e-07
						Cep192	6.37616e-12	0.519213	2.83688e-07
						Yipf1	6.4046e-12	0.552165	2.84954e-07
						Arfgap1	6.44892e-12	0.665038	2.86925e-07
						Clock	6.56482e-12	0.630307	2.92082e-07
						Zfp398	6.61944e-12	0.522678	2.94512e-07
						Aldh3a2	6.70669e-12	0.749129	2.98394e-07
						Rhot1	6.77593e-12	0.61408	3.01475e-07
						Mboat7	6.83721e-12	0.783711	3.04201e-07
						Rps11	6.9751e-12	0.32152	3.10336e-07
						Dlgap4	7.06047e-12	0.575966	3.14134e-07
						Sp3	7.09039e-12	0.384902	3.15466e-07
						Rnf10	7.21493e-12	0.520067	3.21007e-07
						Tkt	7.32557e-12	0.685499	3.25929e-07
						Zfpm1	7.45318e-12	0.681235	3.31607e-07
						Tsc22d2	7.47609e-12	0.484211	3.32626e-07
						Znrf3	7.4997e-12	0.349657	3.33677e-07
						Clptm1l	7.74476e-12	0.505808	3.4458e-07
						Dcaf10	7.82195e-12	0.502618	3.48014e-07
						Retreg3	7.94125e-12	0.496199	3.53322e-07
						Heca	8.00907e-12	0.338147	3.5634e-07
						BC031181	8.0633e-12	0.682888	3.58752e-07
						Mob2	8.10369e-12	0.847937	3.60549e-07
						Slf2	8.1308e-12	0.545878	3.61756e-07
						Xrcc4	8.15533e-12	0.610973	3.62847e-07
						Scai	8.27526e-12	0.575286	3.68183e-07
						Ube2b	8.2797e-12	0.377814	3.6838e-07
						Gtf3a	8.29294e-12	1.22554	3.68969e-07
						Dync1li2	8.33255e-12	0.641712	3.70732e-07
						Clasrp	8.37223e-12	0.903172	3.72497e-07
						Ppib	8.50061e-12	0.637308	3.78209e-07
						Klhl28	8.52794e-12	0.638422	3.79425e-07
						4930549G23Rik	8.53622e-12	0.802627	3.79794e-07
						Ctps2	8.72079e-12	0.472093	3.88005e-07
						Degs1	8.79457e-12	0.577647	3.91288e-07
						Gm49625	8.86896e-12	0.979634	3.94598e-07
						Gpatch2l	9.18342e-12	0.558201	4.08589e-07
						Zbtb38	9.24816e-12	0.508885	4.11469e-07
						Sh2d2a	9.26566e-12	0.350462	4.12248e-07
						Prrc2c	9.28791e-12	0.300186	4.13238e-07
						Atp11b	9.39978e-12	-0.170004	4.18215e-07
						Rtn4	9.54683e-12	0.450923	4.24758e-07
						Tor4a	9.76299e-12	0.607201	4.34375e-07
						Cpsf6	9.76847e-12	0.394698	4.34619e-07
						Sec62	9.92589e-12	0.33318	4.41623e-07
						Otud5	1.00027e-11	0.438544	4.45039e-07
						Gm36723	1.01194e-11	-1.86245	4.50232e-07
						Ythdf3	1.01649e-11	0.362991	4.52258e-07
						Atxn7	1.06597e-11	0.362743	4.74272e-07
						Csnk1d	1.06901e-11	0.431255	4.75625e-07
						Ark2n	1.07069e-11	0.613482	4.76373e-07
						Tmed2	1.08851e-11	0.416521	4.843e-07
						Il18rap	1.09204e-11	0.29169	4.8587e-07
						Ctsw	1.09342e-11	0.302627	4.86483e-07
						Otud4	1.10144e-11	0.443005	4.90053e-07
						Cep170	1.10314e-11	0.723533	4.90809e-07
						Serpinb9	1.10727e-11	0.331444	4.92645e-07
						Pip5k1a	1.11671e-11	0.642799	4.96848e-07
						Zbtb4	1.12611e-11	0.474442	5.01027e-07
						Zmym5	1.15879e-11	0.479764	5.15567e-07
						Anapc4	1.15991e-11	0.644676	5.16066e-07
						Ppm1b	1.17182e-11	0.397812	5.21365e-07
						Sh3rf1	1.1818e-11	0.841495	5.25808e-07
						Prkaca	1.18928e-11	0.818099	5.29137e-07
						Hopx	1.20184e-11	-1.75551	5.34723e-07
						Riok3	1.20443e-11	0.378506	5.35877e-07
						Gm16023	1.20651e-11	0.797368	5.36802e-07
						Rlf	1.20867e-11	0.37934	5.37762e-07
						Ppp1cb	1.23674e-11	0.384115	5.50252e-07
						Efcab14	1.23868e-11	0.45587	5.51113e-07
						Rplp2	1.24132e-11	0.521156	5.52289e-07
						Trappc10	1.27089e-11	0.66838	5.65446e-07
						Fam13b	1.27259e-11	0.474326	5.66201e-07
						Scmh1	1.28584e-11	0.606356	5.72097e-07
						Clcn4	1.29144e-11	0.479318	5.74589e-07
						Slc25a46	1.29309e-11	0.619325	5.75321e-07
						Arpc5	1.31825e-11	0.328798	5.86514e-07
						Armh3	1.3261e-11	0.661965	5.9001e-07
						Cpne3	1.3527e-11	0.410414	6.01842e-07
						Unkl	1.37116e-11	0.607024	6.10057e-07
						Cct8	1.37942e-11	0.559268	6.13729e-07
						Armt1	1.38738e-11	0.893571	6.17272e-07
						Picalm	1.38774e-11	0.325376	6.17435e-07
						Eif5b	1.39387e-11	0.400163	6.20161e-07
						Gpr183	1.39744e-11	-2.62899	6.21751e-07
						Ddi2	1.39822e-11	0.505026	6.22096e-07
						Chrne	1.41012e-11	0.87758	6.27393e-07
						Lrrc8d	1.42282e-11	0.635386	6.33041e-07
						Dctn6	1.42773e-11	0.509166	6.35226e-07
						Tmem87a	1.44335e-11	0.493099	6.42175e-07
						Zfyve27	1.45035e-11	0.716886	6.45291e-07
						Eml3	1.45646e-11	0.410437	6.48008e-07
						Alkbh5	1.47627e-11	0.445403	6.56821e-07
						Supt16	1.48109e-11	0.476672	6.58968e-07
						Skap2	1.48168e-11	0.535628	6.5923e-07
						Pcif1	1.4889e-11	0.578759	6.6244e-07
						Puf60	1.51065e-11	0.467146	6.72117e-07
						Spryd3	1.51117e-11	0.714341	6.72352e-07
						Mlx	1.52772e-11	0.860779	6.79711e-07
						Slc35d2	1.54812e-11	0.798705	6.88789e-07
						Atp6v1a	1.5657e-11	0.578506	6.96613e-07
						Clec16a	1.58094e-11	0.718897	7.03391e-07
						Gm35065	1.60485e-11	-5.36927	7.1403e-07
						Zfp260	1.6211e-11	0.529355	7.2126e-07
						Dap3	1.62121e-11	0.849154	7.21308e-07
						Shprh	1.6375e-11	0.529443	7.28558e-07
						Kmt2d	1.63939e-11	0.31535	7.29398e-07
						Itgal	1.65691e-11	0.277917	7.3719e-07
						Slc3a2	1.67106e-11	0.471808	7.4349e-07
						Gpatch2	1.67609e-11	0.5463	7.45727e-07
						Dym	1.69349e-11	0.558718	7.53468e-07
						Flnb	1.69546e-11	0.755152	7.54343e-07
						Pygb	1.69906e-11	0.621983	7.55944e-07
						Armc8	1.71499e-11	0.543307	7.63031e-07
						B230219D22Rik	1.7202e-11	0.403489	7.65349e-07
						Gm41335	1.72142e-11	1.1394	7.65894e-07
						Golga2	1.73728e-11	0.871563	7.72953e-07
						Snrnp200	1.74017e-11	0.499206	7.74235e-07
						Seh1l	1.77375e-11	0.864749	7.89175e-07
						Eif3h	1.80259e-11	0.480474	8.02008e-07
						Kat6b	1.90673e-11	0.571537	8.48341e-07
						Ip6k1	1.93676e-11	0.377932	8.61703e-07
						Rplp0	1.9755e-11	0.309666	8.78941e-07
						Arid3b	2.00874e-11	0.605089	8.93728e-07
						Zc3h14	2.0645e-11	0.49201	9.18537e-07
						Itfg1	2.07215e-11	0.433963	9.21941e-07
						Bsn	2.10772e-11	0.93555	9.37768e-07
						Slc30a9	2.11853e-11	0.684384	9.42576e-07
						Polr2b	2.12521e-11	0.719843	9.45547e-07
						Rreb1	2.12733e-11	0.386708	9.46491e-07
						Cdk9	2.13745e-11	0.71008	9.50994e-07
						Vrk2	2.14782e-11	0.490829	9.55609e-07
						D5Ertd579e	2.15447e-11	0.616089	9.58567e-07
						Cd99l2	2.16865e-11	1.42254	9.64874e-07
						Mapk3	2.20437e-11	0.567969	9.80769e-07
						Rnf6	2.22488e-11	0.69647	9.89892e-07
						Nsmf	2.22636e-11	1.45118	9.90553e-07
						Pitpnm1	2.24582e-11	0.61223	9.99211e-07
						Lsm14a	2.272e-11	0.377584	1.01086e-06
						Limk2	2.31814e-11	0.480482	1.03139e-06
						Pogz	2.33076e-11	0.634134	1.037e-06
						Tmem131	2.35113e-11	0.37917	1.04606e-06
						Atad1	2.39981e-11	0.460255	1.06772e-06
						Gm56638	2.42234e-11	0.507156	1.07775e-06
						Rnasek	2.4364e-11	0.701188	1.084e-06
						Ergic2	2.44837e-11	0.477833	1.08933e-06
						Orc5	2.46731e-11	0.678751	1.09775e-06
						Tcerg1	2.47819e-11	0.493835	1.1026e-06
						Zzz3	2.52372e-11	0.539164	1.12285e-06
						Dazap2	2.5472e-11	0.34774	1.1333e-06
						Gtpbp1	2.62158e-11	0.493389	1.16639e-06
						Kmt5a	2.6336e-11	0.589423	1.17174e-06
						Pglyrp1	2.72295e-11	0.418151	1.2115e-06
[truncated: 2,718 more rows]
