# Supplementary material for: The GFI1–FOXO1 axis regulates NK cell maturation and function
Source: Nat Commun. 2026 Apr 22;17:5593. doi: 10.1038/s41467-026-72022-6 (PMC13315798; doi:10.1038/s41467-026-72022-6)
Supplement: Supplementary file 9 — Supplementary Data 7 [file 41467_2026_72022_MOESM9_ESM.xlsx]

## Sheet: Table_S17
Supplemental Table 7
Strain	SOURCE	Identifier	Primers
C57BL/6	The Jackson Laboratory	#000664	NA
B6.SJL-Ptprca Pepc/BoyJ (CD45.1+/+)	The Jackson Laboratory	#002014	NA
NcriCre	E. Vivier, Center for Immunology of Marseille-Luminy (CIML)	Narni-Mancinelli et al. (1)	F: GGAACTGAAGGCAACTCCTG
			F: GTCCATCCCTGAAATCATGC
			R: TTCCCGGCAACATAAAATAAA
Gfi1tdTomato/+	G. Lacaud, Cancer Research UK Manchester Institute	Thambyrajah et al. (2)	F: ACCCTGATTGCCTTGAAAAA
			R: CTACTGCTCTCAGGAGAGTGATGATCTAG
Gfi1fl/fl	J. Zhu, National Health Institute (NIH)	Zhu et al. (3)	F: CAGTCCGTGACCCTCCAGCAT
			R: CTGGGAGTGCACTGCCTTGTGTT
Eomestm1Gtbz (Eomesfl/fl)	G. Belz, University of Queensland	Kara et al. (4)	F: AGTCGGTTTGAGCTGGTGAC
			R: TTTGGAACAGCCTCCAAATC
Foxo1tm1Rdp (Foxo1fl/fl)	The Jackson Laboratory	#037499	F: ACCACTCTGGACGGCATACT
			R: TGAGTCTGGGGCTAGTTTGA
References
1. Narni-Mancinelli, E. et al. Fate mapping analysis of lymphoid cells expressing the NKp46 cell surface receptor. PNAS 108, 18324-18329 (2011).
2. Thambyrajah, R. et al. GFI1 proteins orchestrate the emergence of haematopoietic stem cells through recruitment of LSD1. Nat Cell Biol 18, 21-32 (2016).	Thambyrajah, R. et al. GFI1 proteins orchestrate the emergence of haematopoietic stem cells through recruitment of LSD1. Nat Cell Biol 18, 21-32 (2016).
3. Zhu, J., Jankovic, D., Grinberg, A., Guo, L. & Paul, W.E. Gfi-1 plays an important role in IL-2-mediated Th2 cell expansion. Proceedings of the National Academy of Sciences of the United States of America 103, 18214-18219 (2006).	Zhu, J., Jankovic, D., Grinberg, A., Guo, L. & Paul, W.E. Gfi-1 plays an important role in IL-2-mediated Th2 cell expansion. Proceedings of the National Academy of Sciences of the United States of America 103, 18214-18219 (2006).
4. Kara, E.E. et al. CCR2 defines in vivo development and homing of IL-23-driven GM-CSF-producing Th17 cells. Nat Commun 6, 8644 (2015).	Kara, E.E. et al. CCR2 defines in vivo development and homing of IL-23-driven GM-CSF-producing Th17 cells. Nat Commun 6, 8644 (2015).
