# Supplementary material for: The GFI1–FOXO1 axis regulates NK cell maturation and function
Source: Nat Commun. 2026 Apr 22;17:5593. doi: 10.1038/s41467-026-72022-6 (PMC13315798; doi:10.1038/s41467-026-72022-6)
Supplement: Supplementary file 10 — Supplementary Data 8 [file 41467_2026_72022_MOESM10_ESM.xlsx]

## Sheet: Table_S18
Supplemental Table 8
Antibodies	SOURCE	Catalogue	Dilution
a4b7, clone DATK32, APC	Thermo Fisher Scientific	Cat# 17-5887-80	1/200
BCL2, clone 10C4, PE/Cy7	Thermo Fisher Scientific	Cat# 25-6992-42	1/100
CD11b, clone M1/70, FITC	BD Biosciences	Cat# 553310	1/400
CD11b, clone M1/70, BV510	BD Biosciences	Cat# 562950	1/200
CD11b, clone M1/70, eFluro450	BD Biosciences	Cat# 560455	1/200
CD11b, clone M1/70, BUV737	BD Biosciences	Cat# 612801	1/200
CD122, clone TM-b1, PerCP-eFluor 710	Thermo Fisher Scientific	Cat# 46-1222-82	1/100
CD122, clone TM-b1, BV650	BD Biosciences	Cat# 740475	1/100
CD117 (c-Kit) clone 2B8, PerCP-eFluor 710,	Thermo Fisher Scientific	Cat# 46-1171-80	1/100
CD16/32, clone 2.4G2	BD Biosciences	Cat# 553142	1/200
CD19, clone 1D3, BUV395	BD Biosciences	Cat# 563557	1/200
CD19, clone 1D3, BV605	BD Biosciences	Cat# 563148	1/200
CD127 (IL-7Rα), clone A7R34, BV421	BioLegend	Cat# 135024	1/200
CD127 (IL-7Rα), clone SB/199, PE/Cy7	BD Biosciences	Cat# 560733	1/200
CD226 (DNAM1), clone TX42.1, BV421	BioLegend	Cat# 133615	1/100
CD253 (TRAIL), clone N2B2, PE	Thermo Fisher Scientific	Cat# 12-5951-82	1/100
CD27, clone LG.3A10, BV510	BioLegend	Cat# 124229	1/100
CD3e, clone 145-2C11, BUV395	BD Biosciences	Cat# 563565	1/200
CD3e, clone 145-2C11, BUV615	Thermo Fisher Scientific	Cat# 366-0031-82	1/200
CD335 (NKp46) clone 29A1.4, PE,	Thermo Fisher Scientific	Cat# 12-3351-82	1/200
CD335 (NKp46) clone 29A1.4, PE/Cy7	Thermo Fisher Scientific	Cat# 25-3351-82	1/200
CD335 (NKp46) clone 29A1.4, APC	Thermo Fisher Scientific	Cat# 17-3351-82	1/200
CD4, clone GK1.5, BUV496	BD Biosciences	Cat# 564667	1/200
CD4, clone RM4-5, AF700	Thermo Fisher Scientific	Cat# 11-0041-85	1/200
CD44, clone IM7, BUV496	BD Biosciences	Cat# 741057	1/500
CD45, clone 30-F11, BV786	BD Biosciences	Cat# 748370	1/1000
CD45.1, clone A20, FITC	BD Biosciences	Cat# 553775	1/200
CD45.1, clone A20, APC/eFluor 780	Thermo Fisher Scientific	Cat# 47-0453-82	1/200
CD45.2, clone 104, eFluor 450	Thermo Fisher Scientific	Cat# 48-0454-82	1/200
CD45.2, clone 104, Pacific Blue	BioLegend	Cat# 109832	1/200
CD49a, clone Ha31/8, BUV496	BD Biosciences	Cat# 741111	1/200
CD49a, clone Ha31/8, AF647	BD Biosciences	Cat# 562113	1/200
CD49b, clone HMa2, BUV661	BD Biosciences	Cat# 741523	1/200
CD49b, clone DX5, BV421	BD Biosciences	Cat# 563063	1/200
CD49b, clone DX5, PE/eF610	Thermo Fisher Scientific	Cat# 61-5971-82	1/200
CD62L, clone MEL-14, Pacific Blue	Thermo Fisher Scientific	Cat# PA5-60507	1/1000
CD62L, clone MEL-14, BV786	BD Biosciences	Cat# 564109	1/1000
CD8a, clone 53-6.7, PerCP/Cy5.5	BD Biosciences	Cat# 551162	1/100
CD8a, clone 53-6.7, BUV737	BD Biosciences	Cat# 564297	1/200
CX3CR1, clone SA011F11, BV605	BioLegend	Cat# 149027	1/500
CXCR3, clone CXCR3-173, BUV737	BD Biosciences	Cat# 741895	1/200
EOMES, clone Dan11mag, PE/Cy5	BD Biosciences	Cat# 15-4875-82	1/100
EOMES, clone Dan11mag, PE-eFluor 610	BD Biosciences	Cat# 61-4875-82	1/100
FOXO1, clone C29H4, PE	Cell Signaling Technology	Cat# 14262	1/100
Granzyme B, clone NGZB, PE/Cy7	Thermo Fisher Scientific	Cat# 25-8898-82	1/100
IFNg, clone XMG1.2, PE	BioLegend	Cat# 505808	1/100
Ki-67, clone SolA15, AF488	Thermo Fisher Scientific	Cat# 53-5698-82	1/200
Ki-67, clone B56, BUV395	BD Biosciences	Cat# 564071	1/100
KLRG1, clone 2F1, BV711	BD Biosciences	Cat# 564014	1/200
KLRG1, clone 2F1, PE/Cy7	Thermo Fisher Scientific	Cat# 25-5893-82	1/500
NK1.1, clone PK136, BV650	BD Biosciences	Cat# 564143	1/500
NK1.1, clone PK136, APC	Thermo Fisher Scientific	Cat# 17-5941-82	1/500
Perforin, clone eBioOMAK-D, APC	Thermo Fisher Scientific	Cat# 17-9392-80	1/100
PD1, clone J43, PE/CF594	BD Biosciences	Cat# 562523	1/100
RORgt, clone Q31-378, BV421	BD Biosciences	Cat# 562894	1/300
Sca-1, clone D7, V500	BD Biosciences	Cat# 561228	1/500
Sca-1, clone D7 SB645	Thermo Fisher Scientific	Cat# 64-5981-82	1/100
T-BET, clone eBio4B10, PE/Cy5	Thermo Fisher Scientific	Cat# 15-5825-82	1/100
T-BET, clone eBio4B10, PE/Cy7	Thermo Fisher Scientific	Cat# 25-5825-82	1/100
TCF1, clone S33-966, AF488	BD Biosciences	Cat# 567018	1/100
TCF1, clone S33-966, PE	BD Biosciences	Cat# 564217	1/200
TCR β clone H57-597, APC-eFluor 780	Thermo Fisher Scientific	Cat# 47-5961-82	1/200
TCR β clone H57-597, PE/Cy7	BioLegend	Cat# 109222	1/500
TNF, clone MP6-XT22, BV421	BD Biosciences	Cat# 563387	1/100
TNF, clone MP6-XT22, APC	Thermo Fisher Scientific	Cat# 17-7321-82	1/100
TIM3, clone 5D12, PE	BD Biosciences	Cat# 566346	1/200
TOX, clone TXRX10, eFluor 660	Thermo Fisher Scientific	Cat# 50-6502-82	1/100
