# Supplementary material for: The GFI1–FOXO1 axis regulates NK cell maturation and function
Source: Nat Commun. 2026 Apr 22;17:5593. doi: 10.1038/s41467-026-72022-6 (PMC13315798; doi:10.1038/s41467-026-72022-6)
Supplement: Supplementary file 11 — Supplementary Data 9 [file 41467_2026_72022_MOESM11_ESM.xlsx]

## Sheet: Table_S19
Supplemental Table 9
Reagent	SOURCE	Catalogue
Collagenase type IV	Worthington Biochemical	LS004189
Deoxyribonuclease I	Roche	10104159001
Dispase	Gibco	17105041
Percoll	GE Healthcare	17-0891-01
eBioscience Foxp3/Transcription Factor Staining Buffer	Thermo Fisher	00-5523-00
Phorbol 12-myristate 13-acetate	Sigma-Aldrich	P1585
Ionomycin	Sigma-Aldrich	I9657
BD GolgiPlug Protein Transport Inhibitor (Containing Brefeldin A)	BD Biosciences	555029
EasySep Mouse NK Isolation Kit	StemCell Technologies	19855
MACS NK Cell Isolation Kit, mouse	Miltenyi Biotec, Inc	130-115-818
CellTrace Violet (CTV)	Invitrogen	C34557
hIL-15	PeproTech	200-15-50
Calcein AM	Invitrogen	C1430
RNeasy Plus Micro kit	Qiagen	74034
TruSeq RNA Library Prep Kit v2	Illumina	RS-122-2001, RS-122-2002
BD Rhapsody 8-lane Cartridge (RUO)	BD Biosciences	666262
Rhapsody Enhanced Cartridge Rgt Kit V3	BD Biosciences	667052
BD Rhapsody™ cDNA Kit	BD Biosciences	633773
BD Rhapsody™ WTA Amp Kit	BD Biosciences	633801
ATAC-Seq Tagmentation Kit	BD Biosciences	571201
ATAC-Seq Multiomics Amplification Kit	BD Biosciences	571361
7-AAD	BD Biosciences	559925
Fixable Viability Stain 700	BD Biosciences	564997
