# Supplementary material for: The GFI1–FOXO1 axis regulates NK cell maturation and function
Source: Nat Commun. 2026 Apr 22;17:5593. doi: 10.1038/s41467-026-72022-6 (PMC13315798; doi:10.1038/s41467-026-72022-6)
Supplement: Supplementary file 14 — Source Data [file 41467_2026_72022_MOESM14_ESM.xlsx]

## Sheet: Figure 1
Figure 1a	GFI1-tdTomato MFI
B cells	18853	20552	20962	20920	20430
CD4+ T cells	50692	62482	69185	64681	60679
CD8+ T cells	120878	142557	174981	144273	150208
NK cells	165202	192168	194753	180766	168151
Figure 1b	GFI1-tdTomato MFI
Imm	182195	182440	158666	145526	138034
M1	232612	233952	229409	215117	206115
M2	51534	114237	116943	115890	103662
Figure 1c
	Ncricre/+						Ncricre/+Gfi1fl/fl
Imm	8.68	10.7	8.93	10.8	7.69	8.05	20	21	22.1	23.9	18.5	16.4
M1	46.9	57.6	56.6	61.4	58.2	58.5	62.6	60.5	58.3	58.9	57.4	58.9
M2	43.5	31.3	34	27.4	33.8	33.2	16.5	17.2	18.2	15.6	22.6	23.2
Figure 1d
	Ncricre/+						Ncricre/+Gfi1fl/fl
Total NK cells	3370570	2197800	2091880	1931180	2547330	1897110	697200	952205	996095	822510	1074150	1162760
Imm	292566	235165	186805	208567	195890	152717	139440	199963	220137	196580	198718	190693
M1	1580797	1265933	1184004	1185745	1482546	1109809	436447	576084	580723	484458	616562	684866
M2	1466198	687911	711239	529143	860998	629840	115038	163779	181289	128312	242758	269760
Figure 1f
NCRiCre+/T	74.1	76.3	72.7	68.7	68.5	71.9	54.7	53.5
NCRiCre+/TGfi1fl/fl	20.6	17.4	20.3	23.5	24.9	23.1	39.9	39.8
Figure 1g
	NCRiCre+/T								NCRiCre+/TGfi1fl/fl
Imm	11.9	11.9	10.2	12.2	11.9	8.83	12.8	12.7	14.5	16	17.8	22.1	18.6	14.2	23.2	23.1
M1	25.3	33.3	37.1	33.3	40.2	34.8	35.8	37.4	41.7	46.3	54.1	52.8	56.3	53.4	52.2	54.2
M2	60.7	53	50.9	53.2	46.8	55.2	49.8	48.1	40.9	35	27	23.1	23.6	30.7	22.7	20.8
Figure 1h
	NCRiCre+/T								NCRiCre+/TGfi1fl/fl
Total NK cells	479080	697280	680680	645500	984900	1239315	1326240	1039045	129920	163425	185640	219470	351750	386280	967050	763380
Imm	57010.5	82976.3	69429.4	78751	117203	109431	169759	131959	18838.4	26148	33043.9	48502.9	65425.5	54851.8	224356	176341
M1	121207	232194	252532	214952	395930	431282	474794	388603	54176.6	75665.8	100431	115880	198035	206274	504800	413752
M2	290802	369558	346466	343406	460933	684102	660468	499781	53137.3	57198.8	50122.8	50697.6	83013	118588	219520	158783
Figure 1i
EOMES MFI	NCRiCre+/T								NCRiCre+/TGfi1fl/fl
Imm	19466	17669	18339	18103	17810	19177	18703	18033	18873	17375	18538	20167	18255	19248	18290	20271
M1	17402	16996	17909	17637	16821	18092	17325	17742	17897	17066	19035	18684	17659	19474	18210	19752
M2	13829	14047	14576	14084	14182	15109	14128	14280	15999	16160	17307	17511	16355	17859	16592	17703
T-BET MFI	NCRiCre+/T								NCRiCre+/TGfi1fl/fl
Imm	40673	38512	38092	34640	32684	37403	35315	30402	31778	29585	28981	29031	25908	27897	25920	25472
M1	41380	41826	42101	38491	36645	39548	37172	34726	29682	29265	30794	29386	25795	28595	27819	26195
M2	48786	50399	49967	48349	43425	47370	44740	38852	32149	34454	34259	31735	28087	31103	29528	27970

## Sheet: Figure 2
Figure 2b
	Cell Frequency
Clusters #	NCRiCre+/T	NCRiCre+/TGfi1fl/fl
1	64.0414	35.9586
2	68.5537	31.4463
3	55.2413	44.7587
4	6.62252	93.3775
5	4.48916	95.5108
6	46.6142	53.3858
7	22.9551	77.0449
8	3.08123	96.9188
9	49.6855	50.3145
10	55.0314	44.9686
11	85.9375	14.0625

## Sheet: Figure 3
Figure 3c
% Ki-67+ NK	NCRiCre+/T					NCRiCre+/TGfi1fl/fl
Imm	25.2	33.3	31	24.1	24.6	13.1	15.3	12.7	19.7	11.8
M1	8.9	12.8	13.6	9.45	10.3	5.93	5.96	5.68	10.1	6.28
M2	8.45	15.6	15.1	10.7	13.2	7.22	6.49	7.94	7.81	9.79
Figure 3e
	NCRiCre+/T				NCRiCre+/TGfi1fl/fl
Imm	8.672	5.566	9.473		4.011	4.244	3.765
M1	5.494	5.568	5.216	4.032	3.153	4.324	3.477
M2	4.641	4.421	3.643	4.668	3.569	3.3	3.052
Figure 3g
Ncricre/+	91.4	90.4	89	87.9	89.1	88.8
Ncricre/+Gfi1fl/fl	88.5	87.9	85.5	88.3	86.7	86.4
Figure 3h
Ncricre/+	59.9	56.6	57.1	58.1	56	56
Ncricre/+Gfi1fl/fl	61.1	59.2	58.2	55	60.2	60.1
Figure 3j
	NCRiCre+/T						NCRiCre+/TGfi1fl/fl
Imm	55.8	57.4	54.2	54.7	57.9	56.9	41.2	43.1	44.1	45.2	43.6	39.3
M1	43.9	46.5	41.7	49.3	42	48.1	33.2	36.7	35.7	38.5	36	33.8
M2	57.6	59.3	55	59	50.7	53.9	40.9	47.3	47.5	50.5	49.7	49

## Sheet: Figure 4
Figure 4c
Ncricre/+	188	275	279	312	274	24	54	30	14	23	66	60	20	21	17	82	221	226	117	160
Ncricre/+Gfi1fl/fl	>400	>400	>400	>400	>400	273	244	186	210	215	223	280	82	266	317	225	400	400	375	870
Figure 4d
	Ncricre/+					Ncricre/+Gfi1fl/fl
Total NK cells	493214	672737	742138	506464	854622	151183	276840	309957	455880
Imm	82720	137746	124629	102718	184035	51474	66319	85680	166500
M1	181391	309479	310063	236382	393862	80999	144905	161905	222967
M2	215552	212117	291942	160072	262217	17158	62421	57315	56881
Figure 4e
Ncricre/+	78.7	88.1	58.9	91.9	74.5	77.9
Ncricre/+Gfi1fl/fl	20.2	11.4	39.6	7.4	24.4	20.8
Figure 4f
	Ncricre/+						Ncricre/+Gfi1fl/fl
Imm	4.85	4.11	5.08	3.73	5.53	3.83	16.4	10.5	14.5	9.65	17.2	14.4
M1	27.5	21.6	26.1	24.7	25.3	24.4	48.9	45.4	45.3	47.8	44.8	47.5
M2	65.7	72.8	67.2	70.5	67.2	70.5	33	42.2	38.1	41.3	35.7	35.9
Figure 4g
	EOMES MFI
Ncricre/+	4907	3805	4570	4421	4674	5302
Ncricre/+Gfi1fl/fl	6165	4723	5710	5561	5824	6991
	T-BET MFI
Ncricre/+	3030	2183	2813	2810	2857	3424
Ncricre/+Gfi1fl/fl	2575	1947	2397	2362	2468	2812
	DNAM-1 MFI
Ncricre/+	645	956	668	912	714	635
Ncricre/+Gfi1fl/fl	415	594	389	620	503	418
Figure 4i
	Ncricre/+						Ncricre/+Gfi1fl/fl
Imm	26.6	35.7	23.8	43.4	29.1	26.3	9.1	15.8	6.41	20.3	12.4	8.39
M1	8.35	13.5	7.9	14.2	9.44	7.43	3.17	6.22	2.3	8.36	4.15	2.84
M2	5.77	6.77	6.3	8.77	6.44	5.37	1.97	2.82	1.68	4.74	2.94	1.4
Figure 4j
	Ncricre/+						Ncricre/+Gfi1fl/fl
Imm	221	232	207	223	272	237	246	222	236	256	237	218
M1	253	243	269	283	296	263	232	222	238	257	259	241
M2	316	296	363	389	367	343	273	241	260	286	275	241
Figure 4k
NK:Target	Ncr1cre						Ncr1creGF1fl/fl
6:1	67.6874	59.0752	49.4874	62.7154	57.7267	57.8093	44.0509	41.8636	26.3193	35.3767	35.6387
3:1	49.6422	43.4986	37.7678	49.4461	55.0349	47.0524	29.3995	31.0216	17.8129	19.3394	24.0469
1.5:1	37.2775	28.744	20.0634	31.4474	28.1168	22.3874	22.6442	22.6777	15.725	13.7171	12.406

## Sheet: Figure 5
Figue 5a
	Imm								M1								M2
Naive	15.4	13.3	15.3	16	18.8	10.5	12.9	8.41	64.7	64.7	70.1	68.2	64.5	55.5	59.5	55.7	18.8	21.1	13.5	14.5	15.1	33.2	26.8	35.2
3 dpi	5.22	5.3	6.71	6.28					8.13	7.19	8.73	7					77.6	77.3	74.1	75.3
5 dpi	13.2	8.12	5.08	4.21	6.18				14.6	6.52	4.85	6.35	5.48				69.2	83.6	88.7	87.9	86.6
Figue 5b
Naive	165202	192168	194753	180766	168151	140049	166249	150247
3 dpi	52604	51176	51155	45139
5 dpi	99813	67859	72129	73700	72099
Figure 5c
Ki-67 MFI	GFI1-low					GFI1-high
Naive	14758	14128	15334	15966	15506	70474	77276	67499	82915	91483
3 dpi	88273	82873	51676	47134		186099	156662	103144	93548
5 dpi	11258	15353	19379	20375	16484	65684	74325	75767	72632	79040
EOMES MFI	GFI1-low					GFI1-high
Naive	18957	17565	20119	20058	18727	22408	21533	23497	24208	23172
3 dpi	17963	15684	14575	13149		18496	16289	15299	13969
5 dpi	14794	10505	11567	11146	11267	19404	12624	13728	12957	12905
T-BET MFI	GFI1-low					GFI1-high
Naive	35497	40058	33861	37710	38059	37647	44446	37361	40927	42214
3 dpi	72634	69105	61408	56613		70076	64160	58332	52622
5 dpi	36126	56227	59130	55167	48883	38647	52650	55199	52884	49794
Figure 5e
	B cells						NK cells
3 dpi	1.21875	1.00612	0.952941	1.64362	1.33726	1.42821	1.70588	0.666667	0.6	0.818182	1.125	0.392857
5 dpi	1.36993	0.972167	1.58333	0.984	1.52417	0.566246	0.552756	0.246231	0.547881	0.257033	0.622332	0.275064
Figure 5f
	Ncricre/+						Ncricre/+Gfi1fl/fl
3 dpi	239174	326154	695854	346070	166766	309386	350421	189433	347745	240751	155160	96714.7
5 dpi	417167	628768	517225	891097	727132	937740	182844	120177	227898	175070	364933	211400
Figure 5g
	B cells						NK cells
3 dpi	1.3357	1.15919	1.06499	1.85756	1.51654	1.24943	0.740351	0.347354	0.376912	0.462575	0.635914	0.213155
5 dpi	1.38647	1.02449	1.79714	1.04979	1.61478	0.567141	0.341463	0.150463	0.326389	0.177725	0.414878	0.177936
Figure 5h
	Ncricre/+							Ncricre/+Gfi1fl/fl
3 dpi	81.4	84.3	88.2	87.6	94	83.7	74.1	79.2	75	70.8	81.2	90.4	85.8	73.7
5 dpi	73	77.9	72.7	81.2	67.6	72.9		60.4	68.2	66.3	67.7	66.9	56.4
Figure 5i
	Ncricre/+						Ncricre/+Gfi1fl/fl
EOMES MFI	23159	19932	22772	24741	22027	20748	30622	27192	29927	30401	29692	28882
T-BET MFI	51342	45354	47744	49470	45336	39463	44741	40567	43348	43626	39538	35064
Figure 5j
	Ncricre/+							Ncricre/+Gfi1fl/fl
GzmB MFI	14427	14879	11173	14096	16193	15231	13157	11593	12197	9709	10534	12631	11599	12282
Figure 5k
	Ncricre/+						Ncricre/+Gfi1fl/fl																500	40000
EOMES MFI	4006	5026	5126	4123	6963	4232	1505	2155	1207	1438	2216	2199											250	7500
																							10	2000
																							4000	500
Figure 5l																							2750	3000
	Ncricre/+										Ncricre/+Gfi1fl/fl												10	1500
Spleen	27500	22500	10000	10000	125000	25000	100000	10	125000	150000	50000	20000	17500	27500	65000	60000	100000	75000					250	500
Lungs	500	250	10	4000	2750	10	250	10	1750	1500	40000	7500	2000	500	3000	1500	500	1500					10	1500
																							1750
																							1500

## Sheet: Figure 6
Figure 6b
	Ncricre/+								Ncricre/+Gfi1fl/fl
Imm	4611	3730	3136	2759	2879	2984	3361	2935	4562	4247	4000	3896	3686	3800	3854	3611
M1	3302	2862	2623	2485	2387	2378	2582	2288	3880	3496	3663	3427	3166	3308	3404	3327
M2	2475	2253	2212	2023	2035	2055	2244	1944	3491	3174	3125	3008	2872	3056	3177	2891
Figure 6c
NCRiCre+/T	616836	435008	698576	746242	1256978	690963	970024	623410	581989	843938	764138	936700
NCRiCre+/TGfi1fl/fl	220756	262403	215417	228328	391614	245648	509751	254734	210507	244658	483515
NCRiCre+/TFoxo1fl/fl	1579077	1.61519e+06	805362	1910794	558686	1826979	1229358	1207441	550793	2288437	1553804	2243628	1765043
NCRiCre+/TGfi1fl/flFoxo1fl/fl	456754	1618588	1.03709e+06	807498	480344	540150	607602	554678	699904	593429	686800
Figure 6e
	Cell Frequency
Clusters #	NCRiCre+/T	NCRiCre+/TGfi1fl/fl	NCRiCre+/TFoxo1fl/fl	NCRiCre+/TGfi1fl/flFoxo1fl/fl
1	27.7555	24.8497	24.0648	23.33
2	27.5681	27.8197	23.8994	20.7128
3	27.7712	32.1873	18.9093	21.1322
4	39.2352	28.5121	17.3317	14.921
5	17.9986	14.5935	26.2682	41.1397
6	22.8286	17.8324	24.0584	35.2806
7	23.0323	23.5294	32.8915	20.5468
8	42.3816	35.4673	15.2369	6.91421
9	55.9557	17.7285	18.2825	8.03324

## Sheet: Figure 7
Figure 7c
	T-BET MFI						EOMES MFI
NCRiCre+/T	34464	30976	32829	28425	30121		55267	47438	46825	52962	49776
NCRiCre+/TGfi1fl/fl	24848	27142	28636	27483			61346	66616	62418	61668
NCRiCre+/TFoxo1fl/fl	32442	31084	32514				38000	36041	36645
NCRiCre+/TGfi1fl/flFoxo1fl/fl	25187	23436	25728	26312			51180	48546	51476	48739
Figure 7e
IFNg MFI	NCRiCre+/T							Gfi1fl/flNCRiCre+/T						Foxo1fl/flNCRiCre+/T					Gfi1fl/flFoxo1fl/flNCRiCre+/T
Imm	2220	1642	1610	1554	1752	1590		1656	1501	1558	1195	1081		1693	2141	1699	1655		1480	1456	1199	973
M1	16601	13951	12916	13481	15614	14533		10356	10336	9635	8453	12519		16919	18494	15884	17037		13074	13297	12738	7207
M2	12413	10125	9496	9034	11351	10626		7512	6840	7137	6225	8998		12214	14402	11952	12767		9897	10410	10085	3493
GzmB MFI	NCRiCre+/T						Gfi1fl/flNCRiCre+/T							Foxo1fl/flNCRiCre+/T					Gfi1fl/flFoxo1fl/flNCRiCre+/T
Imm	7469	6583	5569	5197	5681		4819	4576	4612	5209	5462	7101		6261	8124	7878	6890		8415	6922	8084	6788	6821
M1	10089	9397	8288	7473	6909		6709	5776	5892	6432	6509	8746		8085	13713	12110	9534		12040	7830	9938	8479	8964
M2	13482	13111	11256	10074	11489		8432	7116	7021	7428	7717	11040		10332	17951	16715	14554		14896	9189	11298	9602	9854
Figure 7f
NK:Target	Ncr1cre				Ncr1creGfi1fl/fl				Ncr1creFoxo1fl/fl				Ncr1creGfi1fl/flFoxo1fl/fl
6:1	57.0354	54.2123	55.1294	40.503	18.9768	15.2213	11.8854	11.7035	70.7429	56.6843	54.3229	63.2974	21.1145	26.3054	26.9288	14.8444
3:1	35.7255	38.4842	35.1125	22.9852	12.5852	10.2414	11.6442	8.09981	56.4136	42.0788	44.4546	53.3394	13.3703	19.6416	13.4714	13.8983
1.5:1	25.4583	26.1804	22.3087	15.2378	7.7669	9.55268	5.82428	6.84629	40.0351	33.3052	29.6501	32.5451	9.16734	13.4714	10.1235	7.93346
Figure 7g
NCRiCre+/T	329	347	405	411	483	289	500	295	228	308	143
NCRiCre+/TGfi1fl/fl	>500	>500	>500	>500	439
NCRiCre+/TFoxo1fl/fl	201	172	237	367	125	147
NCRiCre+/TGfi1fl/flFoxo1fl/fl	>500	>500	322	205	322	424	500	396	342
Figure 7h
Total NK cells
NCRiCre+/T	55330.6	41357.9	26434.4	46142.7	55409.2	70509.3	74454.6	96155.5	84494.9	84016.1	40820.9
NCRiCre+/TGfi1fl/fl	10450.4	5788.98	28978.7	4036.53
NCRiCre+/TFoxo1fl/fl	57647.6	65654	76214.3	80519.6	59687.7	96698.6
NCRiCre+/TGfi1fl/flFoxo1fl/fl	44750.7	65957.4	46300	76487.8	69648.3	53660.1	46292.1	35307.6	48985.9
M2 NK cells
NCRiCre+/T	24702.8	21670.6	13306.1	20897.3	35358.5	37619.5	32538.6	41426.3	39356.8	25255.8	18883.1
NCRiCre+/TGfi1fl/fl	2418.05	1363.77	5702.97	331.357
NCRiCre+/TFoxo1fl/fl	49117.8	35533.2	49517.8	40142.2	44396.9	50918.3
NCRiCre+/TGfi1fl/flFoxo1fl/fl	8701.78	26051.2	20725.8	18451	20368.7	16616.8	45601.8	18337.3	20399.8

## Sheet: Supplementary Figure 1
Supplementary Figure 1b
GFI1-tdtomato MFI
Blood	Spleen	mLN	Lungs	Liver	BM
150612	149716	148159	145228	169789	107603
200234	189417	182293	198949	201859	129249
109168	195570	153556	197543	233502	135564
124638	184227	181856	201227	217426	134152
129295	172624	140133	178213	187662	106286
Supplementary Figure 1c
% of immature NK cells	GFI1 MFI
15.4	165202
13.3	192168
15.3	194753
16	180766
18.8	168151
2.7	157973
2.5	201164
6.26	215576
5.15	220968
6.47	201417
5.09	161933
7.86	186886
7.79	187974
9.3	187217
10.9	174183
45.4	116587
44.5	141649
61.2	144376
52.9	137779
56.1	112703
10.3	150612
11.2	200234
18.8	109168
17.4	124638
Supplementary Figure 1d
GFI1 MFI - BM				Liver				Lungs
Immature	M1	M2		Immature	M1	M2		Immature	M1	M2
109199	117637	89902		183240	255436	68121		144145	268125	88830
141305	127765	120550		181747	229425	122439		148825	257953	160132
133015	141270	140875		150166	226574	123992		170527	260048	170784
131445	138538	137596		155460	221845	127764		151320	260481	182567
100884	115709	115988		138086	215693	116119		143066	246343	164714
Supplementary Figure 1e
Lungs	Ncricre/+						Ncricre/+Gfi1fl/fl
Total NK cells	2450250	2097100	1635100	1364160	1848000	1253893	445030	982500	528360	501410	1520750	573592
Imm	73507.5	51378.9	57719	64388.3	30676.8	26457.1	40097.2	108075	45227.6	70698.8	67825.4	41814.9
M1	904142	727694	624608	552485	611688	453909	227855	470618	241989	247696	625028	279913
M2	1462799	1310688	945088	733918	1201200	771144	172227	386122	231422	171984	819684	244350
Liver	Ncricre/+						Ncricre/+Gfi1fl/fl
Total NK cells	1682760	1169280	1393600	1322710	1291770	1113750	299300	327020	327120	522500	550620	743680
Imm	58728.3	46069.6	75115	36771.3	39915.7	38647.1	29540.9	36299.2	30814.7	64790	36506.1	61428
M1	703394	468881	609003	605801	585172	508984	170302	184112	173374	313500	278063	419436
M2	910373	646612	699587	667969	662678	564671	96673.9	103011	119399	137418	226305	255082
Supplementary Figure 1f
BM	NCRiCre+/T								NCRiCre+/TGfi1fl/fl
Total NK cells	3771960	6822000	3559680	4875000	4.1904e+06	4487040	3560400	3016980	1197120	1629000	1445760	2.0475e+06	2347200	2383740	3328200	3090240
Imm	1961419	4.03862e+06	1925787	3149250	2267006	2360183	2243052	1807171	326814	607617	530594	776003	906019	719890	1241419	1384428
M1	1120272	1998846	1210291	1267500	1286453	1417905	900781	808551	580603	819387	774927	1021703	1213502	1318208	1763946	1517308
M2	580882	695844	380886	414863	557323	632673	363161	352987	211890	188964	131564	221130	196226	317037	265590	157911
Lungs	NCRiCre+/T								NCRiCre+/TGfi1fl/fl
Total NK cells	3317400	2653500	2397500	1225160	1.974e+06	628930	442430	926200	583110	386130	446620	251495	425820	136250	203095	404800
Imm	57391	53070	52025.8	30261.5	53692.8	13207.5	9821.9	25655.7	29388.7	23167.8	37962.7	24747.1	37812.8	8747.3	19558.1	41694.4
M1	560641	512125	529848	249933	562590	130188	90698.2	210247	239075	170670	218397	121724	224833	66898.8	97485.6	200781
M2	2680459	2064423	1802920	938473	1348242	482389	338901	681683	309631	189590	185347	102862	160534	59541.3	83269	157062
Liver	NCRiCre+/T								NCRiCre+/TGfi1fl/fl
Total NK cells	5075180	2860125	1946783	2186088	2571035	1.97524e+06	1729420	1028125	915975	466825	415740	473055	639712	450110	937705	533750
Imm	262894	145008	108436	134007	178173	79207.1	76613.3	83278.1	66133.4	29550	29683.8	49197.7	69089	26106.4	85424.9	73123.8
M1	1517479	926680	663853	596802	1.03613e+06	630102	499802	346478	448828	235280	241545	230851	376151	243510	506361	298900
M2	3.25827e+06	1764697	1162229	1431887	1336938	1260203	1143147	591172	395701	199801	143846	184492	189995	177343	335698	157456

## Sheet: Supplementary Figure 4
Supplementary Figure 4d
GFI1 MFI
Control	IL15
91593	94587
89433	89123
57982	59286
58916	59141
45020	46055
Supplementary Figure 4g

## Sheet: Supplementary Figure 5
Supplementary Figure 5a
Unstimulated	Ncricre/+			Ncricre/+Gfi1fl/fl					PMA+ionamycin	Ncricre/+			Ncricre/+Gfi1fl/fl
Total NK cells	1.24	1.27	1.22	1.32	1.27	1.89	1.61		Total NK cells	25	22.6	21.4	17.4	17.7	18.6	20.4
Imm	1.35	1.33	1.21	1.62	1.12	2.25	2.08		Imm	40.3	35.3	35.1	29.3	29	35.8	42.4
M1	1.29	1.35	1.09	1.26	1.21	1.83	1.47		M1	22.6	20.2	19.3	13.6	15.3	14.9	15.8
M2	1.06	0.82	1.74	0.98	1.99	1.82	1.72		M2	24.5	23.1	19.9	14.4	15.5	15.2	17.9
Supplementary Figure 5d
	Ncricre/+					Ncricre/+Gfi1fl/fl
Total NK cells	493214	672737	742138	506464	854622	151183	276840	309957	455880
Imm	82720	137746	124629	102718	184035	51474	66319	85680	166500
M1	181391	309479	310063	236382	393862	80999	144905	161905	222967
M2	215552	212117	291942	160072	262217	17158	62421	57315	56881
Supplementary Figure 5e
NCRiCre+/T	Ncricre/+Gfi1fl/fl
65.5	31.1
80	17
45.1	52.7
83.8	13.8
60.1	37.1
64.8	32
Supplementary Figure 5g
	Ncricre/+						Ncricre/+Gfi1fl/fl
Imm	12.2	7.57	12.3	11	10.9	9.78	8.49	9.21	6.89	8.79	11	7.67
M1	14.7	17.4	13.8	18.9	14.4	12.7	9.65	11.7	8.79	12.8	11.2	10.4
M2	9.5	10.7	7.57	10.2	8.16	7.45	9.07	9.31	6.64	11.4	6.14	6.63

[truncated: 4 more sheets: Supplementary Figure 6, Supplementary Figure 7, Supplementary Figure 8, Supplementary Figure 11]
